# Supplementary material for: Proteome remodelling during development from blood to insect-form Trypanosoma brucei quantified by SILAC and mass spectrometry
Source: BMC Genomics. 2012 Oct 16;13:556. doi: 10.1186/1471-2164-13-556 (PMC3545838; doi:10.1186/1471-2164-13-556)
Supplement: Additional file 2 — Table S13. Peptide information of PC/LS and PC/SS. [file 1471-2164-13-556-S2.xls]

## Sheet: PC-LS
Table S13: Peptide data - PC/LS
id	Protein Group IDs	Mod. Peptide IDs	Evidence IDs	MS/MS IDs	Best MS/MS	Oxidation (M) Site IDs	Phospho (STY) Site IDs	Sequence	R Count	K Count	Length	Missed Cleavages	Mass	Proteins	Leading Razor Protein	Gene Names	Protein Names	Uniprot	Unique	PEP	Score	Experiment e2	Experiment e3	Unique Experiment e2	Unique Experiment e3	Ratio H/L	Ratio H/L Normalized	Ratio H/L Variability [%]	Ratio H/L Count	Ratio H/L e2	Ratio H/L Normalized e2	Ratio H/L Variability [%] e2	Ratio H/L Count e2	Ratio H/L e3	Ratio H/L Normalized e3	Ratio H/L Variability [%] e3	Ratio H/L Count e3	Intensity	Intensity L	Intensity H	Intensity e2	Intensity L e2	Intensity H e2	Intensity e3	Intensity L e3	Intensity H e3	Reverse	Contaminant
0	1740	0	0;1	0;1	1			AAAAAAAAEVESGIAGVEETLRR	2	0	23	1	2212.14	Tb927.5.1680	Tb927.5.1680				yes	0.00045189	135.15	1	1	1	1	0.30457	0.89859	10.669	2	0.28585	0.83329		1	0.32452	0.96901		1	5833000	4396900	1436100	3286600	2629900	656670	2546400	1767000	779430
1	1016	1	2;3;4;5;6;7	2;3;4;5;6;7;8;9	8			AAAAELGLHIGIALDTK	0	1	17	0	1662.93	Tb927.10.14140	Tb927.10.14140				yes	0.00032569	146.83		6		6	0.13351	0.18651	58.921	6				0	0.13351	0.18651	58.921	6	26482000	24174000	2307600	0	0	0	26482000	24174000	2307600
2	1016	2	8;9;10;11;12;13;14;15;16;17;18;19;20;21;22;23	10;11;12;13;14;15;16;17;18;19;20;21;22;23;24;25;26;27;28;29;30;31;32;33	11			AAAAELGLHIGIALDTKGPEIR	1	1	22	1	2215.23	Tb927.10.14140	Tb927.10.14140				yes	0.026727	105.9	10	6	10	6	0.045302	0.073153	62.813	14	0.051924	0.097154	64.029	9	0.044477	0.066654	54.831	5	137770000	127110000	10660000	117010000	107620000	9385300	20758000	19483000	1274900
3	1029	3	24	34	34			AAADAENFETLK	0	1	12	0	1278.61	Tb927.10.14500	Tb927.10.14500				yes	5.903e-06	143.81		1		1	0.44043	0.63351		1				0	0.44043	0.63351		1	2381900	1665000	716860	0	0	0	2381900	1665000	716860
4	1798	4;5	25;26	35;36	35	756;757		AAADIGFPMMVR	1	0	12	0	1277.63	Tb927.5.3800	Tb927.5.3800				yes	0.037788	83.804	1	1	1	1	0.10648	0.16012		1				0	0.10648	0.16012		1	5192200	3362100	1830100	1726900	439710	1287200	3465400	2922400	542930
5	1781	6	27;28;29;30	37;38;39;40;41;42	41			AAADVLCIMTDLTR	1	0	14	0	1548.76	Tb927.5.309b	Tb927.5.309b				yes	2.7202e-25	238.63	2	2	2	2	0.017561	0.035374	55.241	3	0.025797	0.06188		1	0.015936	0.026929	38.577	2	31477000	30651000	826060	17442000	16979000	462680	14035000	13671000	363380
6	1781	7	31	43	43			AAADVLCIMTDLTRK	1	1	15	1	1676.86	Tb927.5.309b	Tb927.5.309b				yes	0.34181	70.126	1		1		0.39879	0.5606		1	0.39879	0.5606		1				0	2367300	1381500	985840	2367300	1381500	985840	0	0	0
7	165	8	32;33	44;45	45			AAAFSGDGNEPIIR	1	0	14	0	1416.7	Tb09.160.5200	Tb09.160.5200				yes	4.5942e-12	190.28	1	1	1	1	2.6685	2.7849	73.317	2	1.6435	1.6583		1	4.3326	4.6769		1	13928000	3593300	10334000	9550300	2920400	6629900	4377300	672940	3704300
8	1220	9	34;35;36;37;38;39;40;41;42;43;44;45;46;47;48;49;50;51	46;47;48;49;50;51;52;53;54;55;56;57;58;59;60;61;62;63;64;65;66;67;68;69;70;71;72;73;74;75;76;77;78;79;80;81;82;83;84;85;86;87;88;89;90;91	53			AAAGDDDDIDLFGEATEEELAALEAK	0	1	26	0	2678.21	Tb927.10.5840	Tb927.10.5840				yes	1.1604e-20	265.2	10	8	10	8	1.0918	1.1225	33.936	18	1.0918	1.1481	46.18	10	1.0833	1.0977	4.8443	8	219360000	100620000	118730000	111420000	51172000	60247000	107940000	49453000	58485000
9	1220	10	52;53;54;55;56;57	92;93;94;95;96	93			AAAGDDDDIDLFGEATEEELAALEAKK	0	2	27	1	2806.3	Tb927.10.5840	Tb927.10.5840				yes	1.4635e-06	202.55	3	3	3	3	1.0775	1.2107	13.822	6	1.0435	1.1246	6.0877	3	1.1717	1.2262	16.992	3	21846000	10131000	11715000	16837000	7795000	9041900	5008900	2335700	2673200
10	2130	11	58;59	97;98;99	98			AAAGTSGSGSLITK	0	1	14	0	1219.64	Tb927.7.7050	Tb927.7.7050				yes	0.0062901	97.935	1	1	1	1	1.6278	2.4308	5.5667	2	1.6678	2.5284		1	1.5887	2.337		1	926560	304730	621840	599490	166290	433200	327080	138440	188630
11	1043	12	60;61;62;63	100;101;102;103	103			AAAHYGVTPAEGVLSHMLK	0	1	19	0	1951	Tb927.10.14790	Tb927.10.14790				yes	6.192e-15	185.47	2	2	2	2	1.4845	2.8801	4.0704	4	1.5671	2.8801	2.806	2	1.4369	2.9268	6.2642	2	143200000	58895000	84308000	57165000	23393000	33772000	86037000	35501000	50536000
12	1916	13	64;65;66;67;68;69;70;71;72;73;74;75;76;77;78;79;80;81;82;83	104;105;106;107;108;109;110;111;112;113;114;115;116;117;118;119;120;121;122;123;124;125;126;127;128;129;130;131;132;133;134;135;136;137;138;139	127			AAALNIIPSTTGAAK	0	1	15	0	1397.79	Tb927.6.4280;Tb927.6.4300	Tb927.6.4280				yes	8.5372e-15	180.82	11	9	11	9	0.32629	0.4748	40.697	20	0.32205	0.48152	35.504	11	0.33059	0.42902	48.553	9	1307400000	948950000	358450000	622660000	452200000	170460000	684750000	496760000	187990000
13	1916	14	84;85	140	140			AAALNIIPSTTGAAKAVGMVIPSTQGK	0	2	27	1	2566.42	Tb927.6.4280;Tb927.6.4300	Tb927.6.4280				yes	0.037672	99.556	1	1	1	1	0.3015	0.55189	10.897	2	0.32625	0.5961		1	0.27862	0.51096		1	3232900	2424500	808480	1378200	1007400	370770	1854800	1417100	437710
14	1702	15	86;87	141;142	141			AAAPMAEWIK	0	1	10	0	1086.55	Tb927.4.560	Tb927.4.560				yes	0.0037922	92.548	1	1	1	1	0.18678	0.53518	12.475	2	0.20556	0.58453		1	0.16972	0.48999		1	3242800	2642000	600790	1688900	1341400	347510	1553800	1300500	253280
15	616	16	88;89;90;91	143;144;145;146;147;148;149;150;151;152;153;154	153			AAAPSATAPK	0	1	10	0	883.476	Tb11.02.1120	Tb11.02.1120				yes	0.002417	98.121	2	2	2	2				0				0				0	0	0	0	0	0	0	0	0	0
16	2165	17	92;93;94;95;96	155;156	156			AAAVEAFENSMDALK	0	1	15	0	1565.74	Tb927.8.1570	Tb927.8.1570				yes	0.012734	99.03	2	3	2	3	2.6038	4.1119	56.258	5	3.2138	5.9389	51.992	2	2.6038	4.0651	53.538	3	14598000	3999500	10599000	7070300	1959800	5110600	7528000	2039800	5488200
17	1558	18	97;98;99;100;101;102;103;104	157;158;159;160;161;162;163;164;165	163			AAAVLGIALVALGEDIGTEMAK	0	1	22	0	2112.15	Tb927.3.5520	Tb927.3.5520				yes	5.7018e-20	230.66	4	4	4	4	0.5752	0.80193	11.017	8	0.59146	0.83338	14.857	4	0.56175	0.80193	7.8079	4	7224600	4408000	2816700	3566400	2215100	1351200	3658300	2192900	1465400
18	1666	19	105;106	166	166			AAAVMLVMTNVAFVSQALEVVSEGNTYQK	0	1	29	0	3069.55	Tb927.4.3890	Tb927.4.3890				yes	0.00066317	163.88	1	1	1	1	0.86714	1.3438	9.9349	2	0.9426	1.4416		1	0.79772	1.2526		1	5915500	3075700	2839800	4424500	2319800	2104700	1491000	755920	735040
19	587	20	107;108;109;110	167;168;169;170;171	167			AAAVTIEELQNQLDAR	1	0	16	0	1740.9	Tb11.02.0210	Tb11.02.0210				yes	3.7631e-10	191.59	3	1	3	1				0				0				0	108510000	71142000	37364000	107000000	70407000	36596000	1503600	734950	768650
20	587	21	111;112;113;114;115;116;117;118;119	172;173;174;175;176;177;178;179;180;181;182;183;184	179			AAAYVVDELPAEMENLAAADK	0	1	21	0	2190.05	Tb11.02.0210	Tb11.02.0210				yes	5.948e-25	240.01	3	6	3	6	0.56355	0.84258	46.005	9	0.57807	0.84258	1.6319	3	0.55037	0.76135	58.082	6	171900000	93910000	77989000	51675000	32449000	19225000	120220000	61460000	58764000
21	587	22	120;121	185;186	186			AAAYVVDELPAEMENLAAADKIHSK	0	2	25	1	2655.32	Tb11.02.0210	Tb11.02.0210				yes	0.030838	93.154	1	1	1	1	0.45442	0.65684	68.673	2	0.38068	0.40418		1	0.54244	1.0675		1	14035000	9020600	5014700	2532200	1812000	720170	11503000	7208500	4294500
22	326	23	122;123;124;125;126;127;128;129;130	187;188;189;190;191	189			AACNQQTHSYQLVIDDCNAALSIEPAHVK	0	1	29	0	3252.53	Tb10.v4.0035;Tb927.10.4450	Tb10.v4.0035				yes	1.5417e-05	188.18	5	4	5	4	0.3235	0.34368	12.839	9	0.32135	0.3383	9.0812	5	0.35495	0.38704	12.02	4	53498000	37850000	15648000	29873000	21274000	8598900	23626000	16576000	7049600
23	326	24	131	192;193	192			AACWNALAK	0	1	9	0	1003.49	Tb10.v4.0035;Tb927.10.4450	Tb10.v4.0035				yes	0.0032482	108.62		1		1	0.33005	0.35188		1				0	0.33005	0.35188		1	3571500	1414900	2156600	0	0	0	3571500	1414900	2156600
24	1667	25	132;133	194;195	195			AADAEPTPFWGWGLSPAEVYYENNEEDAEAIR	1	0	32	0	3596.6	Tb927.4.3950	Tb927.4.3950				yes	2.0033e-19	220.9	1	1	1	1	38.801	40.784	51.326	2	52.157	58.629		1	28.865	28.371		1	16304000	282830	16022000	8194100	140330	8053700	8110400	142500	7967900
25	1989	26;27	134;135;136;137;138;139	196;197;198	198	824		AADDVIFNSTVSSLQMLMMTK	0	1	21	0	2301.11	Tb927.7.2170	Tb927.7.2170				yes	5.7241e-16	193.71	2	4	2	4	1.5622	3.7533	50.544	4	1.9855	3.6316		1	1.4657	3.8792	60.491	3	2292900	769210	1523700	315840	68801	247040	1977100	700410	1276700
26	600	28;29	140;141;142;143;144;145;146;147	199;200;201;202;203;204;205	204			AADLLVGDVLLGASFVSYIGPFSK	0	1	24	0	2438.31	Tb11.02.0760	Tb11.02.0760				yes	6.5846e-09	179.66	3	5	3	5	0.35996	0.74731	33.486	5	0.36934	0.88326	23.638	2	0.34579	0.72403	39.005	3	2909100	2096800	812310	1440600	1016700	423950	1468400	1080100	388360
27	531	30	148;149;150;151;152	206;207;208;209;210;211;212;213	207			AADQDVLNEVTK	0	1	12	0	1301.65	Tb11.01.7010	Tb11.01.7010				yes	4.3452e-29	213.18	3	2	3	2	1.1572	1.2601	24.489	5	1.2039	0.98284	31.209	3	1.1115	1.3725	12.078	2	41402000	18628000	22774000	24343000	10831000	13512000	17059000	7797500	9261500
28	2319	31	153;154;155;156;157;158;159	214;215;216;217;218;219;220;221;222	215			AADTFEEAQTLLDVMLK	0	1	17	0	1893.94	Tb927.8.6920	Tb927.8.6920				yes	4.229e-32	264.3	3	4	3	4	0.46805	0.6785	14.396	7	0.46805	0.6962	17.553	3	0.46117	0.62717	14.397	4	6897700	4626400	2271300	3808300	2573100	1235200	3089400	2053300	1036100
29	1678	32	160;161;162;163;164;165;166	223;224;225;226;227;228	223			AADVGADLVGK	0	1	11	0	1014.53	Tb927.4.4380;Tb927.8.7980	Tb927.4.4380				yes	0.00057508	105.63	3	4	3	4	1.6873	2.947	57.186	7	1.5953	3.382	64.632	3	1.7341	2.5605	60.548	4	12968000	5653400	7315000	8444100	3842900	4601100	4524400	1810500	2713900
30	1656	33	167;168;169;170;171;172;173;174;175;176	229;230;231;232;233;234;235;236;237	232			AAEADDDDIDLFGETTEEELAALEAK	0	1	26	0	2780.24	Tb927.4.3590;Tb927.4.3570	Tb927.4.3590				yes	7.3814e-10	222.88	6	4	6	4	0.99523	1.0825	13.973	10	0.9615	1.0236	17.284	6	1.0481	1.1104	5.4553	4	81449000	37852000	43597000	41470000	19170000	22301000	39979000	18682000	21296000
31	1656	34	177	238	238			AAEADDDDIDLFGETTEEELAALEAKK	0	2	27	1	2908.33	Tb927.4.3590;Tb927.4.3570	Tb927.4.3590				yes	7.7355e-06	141.96		1		1	1.0844	1.1617		1				0	1.0844	1.1617		1	25127000	12452000	12675000	0	0	0	25127000	12452000	12675000
32	1285	35	178	239	239			AAEEKGNFDNILSDFQK	0	2	17	1	1924.92	Tb927.10.8030	Tb927.10.8030				yes	0.15323	83.693	1		1		7.7771	7.7994		1	7.7771	7.7994		1				0	4434500	512580	3922000	4434500	512580	3922000	0	0	0
33	433	36	179;180	240;241;242	240			AAEGIWEFVPVS	0	0	12	0	1303.64	Tb11.01.3320	Tb11.01.3320				yes	0.00058594	116.88	1	1	1	1				0				0				0	0	0	0	0	0	0	0	0	0
34	309	37	181;182;183;184	243;244;245	244			AAELGHNHIPLK	0	1	12	0	1298.71	Tb09.244.2570	Tb09.244.2570				yes	0.2874	56.726	2	2	2	2	1.1173	2.3172	49.021	4	1.0175	2.077	66.711	2	1.13	2.3192	51.353	2	5288600	2438000	2850600	2774900	1262600	1512300	2513700	1175400	1338200
35	1128	38	185;186;187	246;247	247			AAELIDPTTHCAFASPLAAK	0	1	20	0	2083.04	Tb927.10.2940	Tb927.10.2940				yes	5.5535e-08	147.25	2	1	2	1	0.35844	1.0483	40.346	3	0.54423	1.23	22.607	2	0.34818	0.64754		1	13269000	9512800	3756500	7337700	5207300	2130400	5931500	4305500	1626100
36	473	39	188;189;190	248;249;250;251;252	252			AAELVQLTAK	0	1	10	0	1042.6	Tb11.01.5100	Tb11.01.5100				yes	2.1761e-08	147.78	1	2	1	2	0.40135	0.47937	53.114	3	0.39775	0.47937		1	0.52764	0.7022	68.343	2	14249000	9721500	4527200	5563000	3961000	1602000	8685700	5760400	2925200
37	1477	40	191;192;193	253;254;255;256;257	255			AAEMFVWLK	0	1	9	0	1093.56	Tb927.3.2890	Tb927.3.2890				yes	0.00058144	106.85	2	1	2	1	0.318	0.65199	77.546	3	0.6698	1.2214	88.774	2	0.31211	0.55511		1	8238400	6048900	2189500	4126000	2946600	1179400	4112400	3102300	1010100
38	2276	41	194	258;259;260	259			AAEMGDAITPAVVLQLMEK	0	1	19	0	1986.02	Tb927.8.5320	Tb927.8.5320				yes	1.7382e-09	157.16	1		1		0.74544	1.1615		1	0.74544	1.1615		1				0	482290	245390	236900	482290	245390	236900	0	0	0
39	2144	42	195;196	261;262	261			AAENALAELRPDDIR	2	0	15	1	1652.85	Tb927.7.920	Tb927.7.920				yes	0.00069625	113.94	1	1	1	1	0.28364	0.83168	1.7872	2	0.29032	0.84225		1	0.27712	0.82123		1	9155000	7119200	2035800	4223800	3202000	1021800	4931200	3917200	1014000
40	1660	43	197;198;199;200	263;264;265;266	266			AAENEKLAEELELK	0	2	14	1	1585.82	Tb927.4.3740	Tb927.4.3740				yes	2.2878e-15	189.41	2	2	2	2	0.33714	0.90299	20.007	4	0.33714	0.90299	1.1362	2	0.33998	0.86704	34.396	2	26379000	19565000	6813200	23284000	17319000	5964600	3094800	2246200	848640
41	911	44	201	267	267			AAESEHVAAILQFLADEDEFRTETEK	1	1	26	1	2948.4	Tb927.10.10140	Tb927.10.10140				yes	0.23516	95.374	1		1		0.2345	0.35346		1	0.2345	0.35346		1				0	1314000	1144400	169520	1314000	1144400	169520	0	0	0
42	489	45	202;203;204	268;269	268			AAESELLSQLK	0	1	11	0	1187.64	Tb11.01.5490	Tb11.01.5490				yes	2.2521e-08	147.52	2	1	2	1	0.52578	0.71644	56.018	3	0.66751	0.97634	43.773	2	0.29395	0.4349		1	6027300	3829100	2198200	3194200	1990700	1203400	2833100	1838300	994770
43	237	46	205;206;207;208;209;210;211;212;213;214;215;216;217;218;219;220;221;222;223;224;225;226;227;228;229;230;231;232;233	270;271;272;273;274;275;276;277;278;279;280;281;282;283;284;285;286;287;288;289;290;291;292;293;294;295;296;297;298;299	277			AAFAAASPSIWVGGLDPNLNEQK	0	1	23	0	2355.19	Tb09.211.2150	Tb09.211.2150				yes	1.6344e-25	257.17	14	15	14	15				0				0				0	2740700	526050	2214700	0	0	0	2740700	526050	2214700
44	1798	47	234;235;236;237	300;301;302;303	302			AAFCLGGQGSGIVNSEEELSNKVEVALTVAPQVLLEESVAGWK	0	2	43	1	4485.27	Tb927.5.3800	Tb927.5.3800				yes	7.7577e-05	154.93	2	2	2	2	2.0691	4.32	69.597	4	1.9243	3.8815	91.275	2	2.0691	4.3722	77.835	2	9853800	2962500	6891300	5281800	1528800	3752900	4572000	1433600	3138400
45	704	48	238;239	304;305;306	304			AAFEAPR	1	0	7	0	760.387	Tb11.02.4440	Tb11.02.4440				yes	0.0078805	102.48		2		2	1.4561	2.1524		1				0	1.4561	2.1524		1	4106800	1317800	2789000	0	0	0	4106800	1317800	2789000
46	894	49	240	307	307			AAFFGSLVK	0	1	9	0	938.523	Tb927.1.4780	Tb927.1.4780				yes	0.020259	105.37	1		1					0				0				0	0	0	0	0	0	0	0	0	0
47	1948	50	241;242;243;244;245;246;247;248	308;309	309			AAFLQSWFPGVDVLGSISK	0	1	19	0	2021.06	Tb927.6.5090	Tb927.6.5090				yes	0.00038049	115.11	3	5	3	5	1.327	1.911	63	8	1.2141	1.6638	43.285	3	1.4503	2.1949	75.507	5	5474400	2070500	3403900	2988600	1106400	1882200	2485800	964080	1521700
48	1821	51	249;250	310;311;312	310			AAFMKPFIDTLESVHLIYAAEDVTELTYR	1	1	29	1	3342.68	Tb927.5.930	Tb927.5.930				yes	0.010889	113.48	1	1	1	1	16.042	23.837	32.514	2	13.171	18.941		1	19.538	29.999		1	3196700	82992	3113700	799860	33484	766380	2396800	49508	2347300
49	2231	52	251;252	313	313			AAGAPLPNALGVLK	0	1	14	0	1290.77	Tb927.8.3930	Tb927.8.3930				yes	0.29703	61.712	1	1	1	1	0.51126	0.77455	6.9672	2	0.50397	0.73731		1	0.51865	0.81366		1	2168400	1395300	773100	1221700	808880	412800	946700	586410	360290
50	1079	53	253;254	314	314			AAGASGVYVDAAPK	0	1	14	0	1275.65	Tb927.10.15950	Tb927.10.15950				yes	0.00017326	123.91	1	1	1	1	0.94541	1.2299	1.4946	2	0.91795	1.217		1	0.9737	1.243		1	1231400	623550	607880	673020	337380	335640	558410	286170	272240
51	1422	54	255;256	315;316	316			AAGETYETDIGVAR	1	0	14	0	1451.69	Tb927.2.6070	Tb927.2.6070				yes	6.9405e-06	141.6	1	1	1	1	0.52815	0.54244	15.091	2	0.48042	0.48753		1	0.58062	0.60352		1	15120000	11020000	4099800	8268100	6096100	2172100	6851700	4923900	1927800
52	2215	55	257;258	317;318	318			AAGGLCQWVIAIHK	0	1	14	0	1522.81	Tb927.8.3250	Tb927.8.3250				yes	0.11388	71.69	1	1	1	1	0.35201	0.99964	6.4408	2	0.36456	1.0462		1	0.33989	0.95513		1	2909200	2095400	813860	1535800	1111400	424440	1373400	984000	389420
53	1563	56	259;260	319;320	319			AAGLCNAIFR	1	0	10	0	1091.55	Tb927.3.5620	Tb927.3.5620				yes	0.00027152	131.92	2		2		0.5494	0.85074		1	0.5494	0.85074		1				0	3075000	1953500	1121500	3075000	1953500	1121500	0	0	0
54	957	57	261;262	321;322	321			AAGMLCGVALKPK	0	2	13	1	1314.72	Tb927.10.12210	Tb927.10.12210				yes	0.25819	64.042	1	1	1	1	36.942	38.583	48.346	2	26.548	27.411		1	51.406	54.308		1	3179100	141060	3038000	1772100	101340	1670800	1407000	39721	1367300
55	841	58	263;264	323;324	323			AAGVDVTGGQYWLDLAQK	0	1	18	0	1890.95	Tb11.57.0008	Tb11.57.0008				no	3.5711e-07	177.65	1	1			0.38964	1.0837	16.258	2	0.42689	1.2157		1	0.35564	0.96602		1	2749400	1884300	865120	1664000	1114300	549710	1085400	770030	315410
56	945	59	265;266;267;268	325;326;327;328	327			AAHILESQTVGSDNDETVK	0	1	19	0	2012.97	Tb927.10.1170;Tb11.0560	Tb927.10.1170				yes	1.4521e-09	159.43	2	2	2	2	0.22008	0.51194	89.095	4	0.22549	0.50531	110.96	2	0.21789	0.51194	107.24	2	36897000	28124000	8772900	15549000	11931000	3618200	21348000	16193000	5154700
57	945	60	269;270	329	329			AAHILESQTVGSDNDETVKGFYK	0	2	23	1	2508.21	Tb927.10.1170;Tb11.0560	Tb927.10.1170				yes	0.033112	86.37	1	1	1	1	0.27706	0.73624	10.33	2	0.29669	0.79203		1	0.25873	0.68438		1	4900200	3808000	1092200	3836300	3024500	811750	1064000	783480	280500
58	600	61;62	271;272;273;274;275;276	330;331;332;333;334;335	332	247		AAIDSSPEDMIDCGSEK	0	1	17	0	1823.76	Tb11.02.0760	Tb11.02.0760				yes	1.1574e-21	206.59	3	3	3	3	0.27066	0.5994	90.273	4	0.27478	0.60375	103.56	2	0.24593	0.54246	116.66	2	16605000	12122000	4483700	7695300	5571800	2123600	8910000	6549900	2360100
59	1136	63	277;278;279;280;281	336;337;338;339;340	340			AAIFLHAAHLISTK	0	1	14	0	1491.86	Tb927.10.3210	Tb927.10.3210				yes	1.2724e-17	210.91	2	3	2	3	7.2912	10.122	30.586	5	6.2395	8.802	55.755	2	7.2912	10.122	9.4866	3	169560000	19394000	150170000	84255000	9243800	75011000	85305000	10150000	75154000
60	532	64	282;283;284;285;286;287;288;289;290	341;342;343;344;345;346;347;348;349	343			AAILTVIGCTLGHIQTK	0	1	17	0	1795	Tb11.01.7070	Tb11.01.7070				yes	3.1526e-10	169.48	5	4	5	4	0.34205	0.35362	257.88	9	0.34205	0.35362	248.7	5	0.33179	0.33924	307.19	4	106760000	94394000	12367000	61092000	54845000	6246400	45669000	39548000	6120600
61	387	65;66	291;292;293;294;295;296;297;298;299;300;301	350;351;352;353;354;355;356;357	353	180		AAIMELVEGAVVHVK	0	1	15	0	1564.86	Tb11.01.1820	Tb11.01.1820				yes	1.0762e-05	134.08	6	5	6	5	5.8422	6.3365	19.762	5	6.2748	6.7988	9.9605	2	5.8422	6.0949	22.564	3	12998000	1909500	11089000	6330700	956250	5374500	6667400	953290	5714100
62	975	67	302	358;359	358			AAITVYSTNGITGYWR	1	0	16	0	1771.89	Tb927.10.12840	Tb927.10.12840				yes	1.106e-42	284.82	1		1		6.6477	6.7258		1	6.6477	6.7258		1				0	8854100	1186900	7667200	8854100	1186900	7667200	0	0	0
63	1478	68	303;304;305	360;361;362;363;364;365	361			AAIVSPAAATAGTEVVSK	0	1	18	0	1641.89	Tb927.3.2900	Tb927.3.2900				yes	7.8993e-41	258.27	1	2	1	2	1.2024	2.0939	52.12	3	1.2024	2.0939		1	0.89628	1.426	66.702	2	32145000	14667000	17478000	17782000	8141600	9639900	14364000	6525300	7838300
64	1741	69	306;307	366	366			AAKENADDEDEHECDYEGEAEKK	0	3	23	2	2681.07	Tb927.5.1690	Tb927.5.1690				yes	2.9649e-09	164.17	1	1	1	1	0.36257	0.55567	2.6423	2	0.35984	0.54538		1	0.36532	0.56615		1	1009800	746990	262840	731470	544350	187130	278360	202650	75717
65	1414	70	308	367	367			AALATQESISQPAVSEVANTTSVGVAK	0	1	27	0	2628.36	Tb927.2.5760	Tb927.2.5760				yes	1.307e-07	169.68	1		1		0.59993	1.9612		1	0.59993	1.9612		1				0	6697000	2239100	4457900	6697000	2239100	4457900	0	0	0
66	356	71	309;310	368;369	368			AALATQQGHPVWGEYVQELLK	0	1	21	0	2337.21	Tb11.01.0910	Tb11.01.0910				yes	7.9335e-05	118.26	1	1	1	1	0.67881	0.9259	9.6718	2	0.74751	0.99144		1	0.61642	0.8647		1	5680800	3124300	2556400	3392400	1834500	1557900	2288400	1289900	998520
67	2164	72	311;312	370;371;372;373	370			AALDALLNAK	0	1	10	0	998.576	Tb927.8.1550	Tb927.8.1550				yes	2.0786e-11	162.43	1	1	1	1	0.36175	0.44296	4.0921	2	0.39368	0.43032		1	0.33241	0.45596		1	32689000	23105000	9583700	18463000	13129000	5333200	14226000	9976000	4250400
68	693	73	313	374	374			AALDKLLPIQR	1	1	11	1	1236.76	Tb11.02.4150	Tb11.02.4150				yes	0.31031	55.785	1		1		14.45	19.712		1	14.45	19.712		1				0	3879100	292420	3586700	3879100	292420	3586700	0	0	0
69	1920	74	314;315	375;376	375			AALENSGISLNDTDDLTEFLSEKR	1	1	24	1	2637.28	Tb927.6.4390	Tb927.6.4390				yes	0.00010051	143.58	1	1	1	1	0.10595	0.16755	23.617	2	0.090577	0.14178		1	0.12393	0.19801		1	4512600	4072700	439980	2557900	2317100	240840	1954700	1755500	199140
70	1056	75	316;317	377;378;379;380	377			AALEPNYHPTYLNLLNNLQSK	0	1	21	0	2412.24	Tb927.10.1510	Tb927.10.1510				yes	9.3677e-11	150.21	1	1	1	1	0.99838	3.4722	6.2499	2	1.0466	3.629		1	0.95236	3.322		1	34468000	17445000	17023000	18246000	9138500	9107100	16223000	8306700	7915900
71	1410	76	318;319	381;382	381			AALGHPWLVV	0	0	10	0	1061.6	Tb927.2.5230	Tb927.2.5230				yes	0.0363	69.844	1	1	1	1				0				0				0	0	0	0	0	0	0	0	0	0
72	1930	77	320;321;322;323	383;384;385;386	383			AALINSMLALK	0	1	11	0	1143.67	Tb927.6.4590	Tb927.6.4590				yes	8.6061e-08	141.48	2	2	2	2	0.81072	1.1066	4.5748	3	0.81062	1.1364	6.0932	2	0.9227	1.1066		1	15476000	7961300	7514900	9680800	4866700	4814100	5795400	3094600	2700800
73	434	78	324;325;326;327;328	387;388;389;390;391;392;393;394;395;396;397;398;399;400;401;402;403;404;405;406	403			AALISFVK	0	1	8	0	847.517	Tb11.01.3370	Tb11.01.3370				yes	0.00067456	142.12	2	3	2	3	0.88981	0.92648	5.455	5	0.90321	0.90573	3.2029	2	0.86185	0.94178	6.7481	3	47063000	24935000	22128000	24770000	13149000	11621000	22293000	11787000	10507000
74	275	79;80	329;330;331;332;333;334;335;336;337;338;339;340;341;342;343;344;345;346;347;348;349;350;351;352;353;354;355;356;357;358;359;360;361	407;408;409;410;411;412;413;414;415;416;417;418;419;420;421;422;423;424;425;426;427;428;429;430;431;432;433;434;435;436;437;438;439;440;441;442;443	419	113		AALQAIALQLNDVVGSMK	0	1	18	0	1841.01	Tb09.211.3550;Tb09.211.3560;Tb09.211.3590;Tb09.211.3540;Tb09.211.3570	Tb09.211.3550				yes	2.981e-50	289.01	17	16	17	16	0.32773	0.4584	71.605	29	0.29708	0.39726	69.743	15	0.33527	0.47712	75.189	14	800700000	557990000	242710000	446840000	310910000	135930000	353860000	247080000	106780000
75	275	81	362	444	444			AALQAIALQLNDVVGSMKR	1	1	19	1	1997.11	Tb09.211.3550;Tb09.211.3560;Tb09.211.3590;Tb09.211.3540;Tb09.211.3570	Tb09.211.3550				yes	0.1372	85.938	1		1		0.36918	0.55006		1	0.36918	0.55006		1				0	1309000	862670	446370	1309000	862670	446370	0	0	0
76	838	82	363;364;365;366;367;368;369;370	445;446;447;448;449;450;451;452;453;454;455;456;457;458	457			AALQPGDILVVLIK	0	1	14	0	1448.9	Tb11.55.0024	Tb11.55.0024				yes	2.7365e-15	188.91	4	4	4	4	0.90374	1.2995	106.74	8	0.90374	1.2995	132.67	4	0.966	1.5132	93.056	4	33182000	15842000	17339000	17298000	8192000	9105900	15884000	7650200	8233400
77	2345	83	371;372;373;374	459;460;461;462;463;464;465	461			AALQSSLPLLALK	0	1	13	0	1323.81	Tb927.8.810	Tb927.8.810				yes	1.1086e-09	157.14	2	2	2	2	0.4916	0.89472	36.083	4	0.4916	0.89472	16.798	2	0.58851	0.9192	60.137	2	23078000	17096000	5982500	11743000	8640500	3102500	11335000	8455400	2880000
78	1028	84	375;376;377;378;379;380	466;467;468;469;470;471;472	467			AALTVPVR	1	0	8	0	825.507	Tb927.10.14490	Tb927.10.14490				yes	0.031368	74.228	3	3	3	3	0.24146	0.3667	2.8272	3	0.24146	0.3557		1	0.24108	0.3715	1.8405	2	20374000	16326000	4047900	10227000	8097900	2129500	10146000	8227800	1918400
79	959	85	381;382	473;474	473			AALTVVGDNLPDTATAGNVNR	1	0	21	0	2068.05	Tb927.10.12260	Tb927.10.12260				yes	6.3574e-09	182.53	1	1	1	1	11.861	19.353	42.217	2	12.646	26.085		1	11.125	14.358		1	70267000	29289000	40978000	54164000	27729000	26435000	16104000	1560600	14543000
80	416	86	383;384;385;386	475	475			AALTWDTSVEEVVPDK	0	1	16	0	1758.87	Tb11.01.2730	Tb11.01.2730				yes	2.264e-15	189.06	1	3	1	3	0.65208	0.91217	39.499	4	0.93028	1.397		1	0.45707	0.68922	34.927	3	27284000	13925000	13359000	13668000	6637000	7031000	13616000	7288000	6327800
81	975	87	387;388;389;390;391;392;393;394;395;396;397;398	476;477;478;479;480;481;482;483;484;485;486;487;488;489;490;491;492	491			AALVGVAQVAVHDQVLSALR	1	0	20	0	2016.15	Tb927.10.12840	Tb927.10.12840				yes	4.5533e-06	173.31	3	9	3	9	3.5344	4.9739	26.363	12	4.0047	5.3069	45.017	3	3.4827	4.7499	21.177	9	2426600	509840	1916800	825850	183580	642270	1600700	326260	1274500
82	2349	88	399	493	493			AALVLEVMKPR	1	1	11	1	1225.72	Tb927.8.8280	Tb927.8.8280				yes	0.062931	68.872	1		1		0.044458	0.067655		1	0.044458	0.067655		1				0	808280	755090	53196	808280	755090	53196	0	0	0
83	1383	89	400;401	494;495	495			AALVSDVAVR	1	0	10	0	999.571	Tb927.2.4230	Tb927.2.4230				yes	0.0029767	135.59	1	1	1	1	0.32596	0.46549		1	0.32596	0.46549		1				0	679490	522250	157240	679490	522250	157240	0	0	0
84	970	90	402;403	496;497;498;499;500;501	497			AAMDENEGVGSDATK	0	1	15	0	1493.63	Tb927.10.12590	Tb927.10.12590				yes	9.13e-53	263.28	1	1	1	1	0.22756	0.33972	1.6218	2	0.22919	0.34364		1	0.22593	0.33585		1	1836200	1451500	384700	1053800	814090	239670	782420	637390	145030
85	1075	91	404	502	502			AAMEAMAESAR	1	0	11	0	1136.5	Tb927.10.15750	Tb927.10.15750				yes	1.5112e-05	141.88	1		1		0.45041	1.1286		1	0.45041	1.1286		1				0	931520	657940	273590	931520	657940	273590	0	0	0
86	1235	92	405;406;407;408;409;410;411;412	503;504	503			AAMLQDIAIFSGACVVGEEGSGVELDAEKFDASILGSVK	0	2	39	1	3982.95	Tb927.10.6400;Tb927.10.6510	Tb927.10.6400				yes	1.7231e-07	157.83	4	4	4	4	0.94838	1.4199	89.826	8	1.0293	1.6228	27.35	4	0.87516	1.2679	122.45	4	18288000	6829100	11459000	13642000	4724600	8917100	4646300	2104500	2541700
87	94	93;94;95	413;414;415;416;417;418;419;420;421;422;423;424;425	505;506;507;508;509;510	508	37		AAMMEDSSSATETVTQHHVEFEGEDWDYVLEK	0	1	32	0	3670.57	Tb09.160.1200	Tb09.160.1200				yes	6.169e-05	130.23	7	6	7	6	0.39664	0.45272	90.241	5	0.3893	0.45272	109.09	3	0.47977	0.55399	43.723	2	15784000	9548500	6235300	10529000	6422300	4106900	5254600	3126200	2128400
88	2051	96	426;427;428;429;430;431;432;433	511;512;513;514;515;516	511			AAMQSLNGIQHQQEVGVAGHATTATAAAAEK	0	1	31	0	3060.5	Tb927.7.4220	Tb927.7.4220				yes	0.25741	88.829	5	3	5	3	1.0014	1.0707	38.33	8	1.0262	1.0806	32.19	5	0.93229	0.98014	55.375	3	21574000	9213700	12360000	16705000	7348800	9356100	4868700	1864900	3003800
89	1619	97	434	517	517			AANEEQLAASESSR	1	0	14	0	1461.67	Tb927.4.2080	Tb927.4.2080				yes	3.9968e-25	236.28	1		1		0.78438	1.1119		1	0.78438	1.1119		1				0	2386700	1154000	1232600	2386700	1154000	1232600	0	0	0
90	1618	98	435;436	518;519	518			AANEQYEALQR	1	0	11	0	1291.62	Tb927.4.2070	Tb927.4.2070				yes	4.585e-09	167.77	1	1	1	1	0.18221	0.42588	13.65	2	0.18853	0.46904		1	0.17609	0.3867		1	1103300	809950	293380	599220	428540	170680	504120	381410	122700
91	2124	99	437;438;439;440	520;521;522;523;524;525;526;527;528;529	526			AANFPPLQWWLK	0	1	12	0	1469.78	Tb927.7.6910	Tb927.7.6910				yes	1.1605e-15	180.41	2	2	2	2	0.31831	0.38892	9.5211	4	0.31671	0.37898	2.3858	2	0.33414	0.42561	11.472	2	24957000	18581000	6375700	13087000	9839400	3247300	11870000	8741900	3128500
92	1337	100	441;442;443	530;531;532;533;534;535;536	535			AANIEQGVAFVK	0	1	12	0	1245.67	Tb927.10.9830	Tb927.10.9830				yes	2.5584e-16	189.41	2	1	2	1	6.8541	6.8405	13.173	3	5.7266	6.1532	14.974	2	6.9804	7.0478		1	22814000	2828700	19985000	11086000	1421600	9664600	11728000	1407100	10321000
93	1379	101	444;445	537	537			AANNTEAPLAEVTGVETDAIASAGAVDDIK	0	1	30	0	2912.43	Tb927.2.4050	Tb927.2.4050				yes	0.00025475	144.81	1	1	1	1	0.42171	1.2476	10.003	2	0.40559	1.1624		1	0.43847	1.339		1	4098800	2763500	1335300	1560000	1077000	483070	2538700	1686500	852240
94	1838	102;103;104	446;447;448;449;450;451;452;453;454;455;456;457	538;539;540;541;542;543;544;545;546	542	786		AANQIMIAAQMVAMGEMLVFAEK	0	1	23	0	2466.21	Tb927.6.1570	Tb927.6.1570				yes	5.9905e-19	239.43	5	7	5	7	0.75496	0.83401	20.901	7	0.69731	0.77163	4.5066	3	0.76794	0.98132	28.235	4	6781300	3964700	2816600	4579700	2710500	1869300	2201600	1254200	947350
95	1589	105	458;459;460;461;462;463;464;465;466;467;468;469;470;471;472;473;474;475;476;477;478;479	547;548;549;550;551;552;553;554;555;556;557;558;559;560;561;562;563;564;565;566	556			AANQPEDNCGIEVVDLVELQK	0	1	21	0	2340.13	Tb927.4.1300	Tb927.4.1300				yes	2.6304e-41	293.07	12	10	12	10	0.4465	0.64908	82.538	22	0.41819	0.5886	85.824	12	0.51247	0.68142	81.988	10	330610000	260740000	69865000	164230000	131170000	33059000	166380000	129570000	36805000
96	1589	106	480;481;482;483;484;485;486;487;488	567;568;569;570;571;572;573;574;575	572			AANQPEDNCGIEVVDLVELQKK	0	2	22	1	2468.22	Tb927.4.1300	Tb927.4.1300				yes	2.0845e-08	146.26	6	3	6	3	0.44458	0.77401	60.255	9	0.43627	0.68952	64.897	6	0.5524	0.97797	45.642	3	163890000	102340000	61549000	109240000	68125000	41117000	54645000	34213000	20432000
97	945	107;108	489;490;491;492;493;494;495;496	576;577;578;579;580;581;582;583;584;585;586;587;588;589;590;591	588	401		AANVISANNMKPESQLLEAIAASLFK	0	2	26	1	2729.44	Tb927.10.1170;Tb11.0560	Tb927.10.1170				yes	1.6848e-06	152.64	4	4	4	4	0.25047	0.5061	54.109	6	0.22079	0.36289	51.473	3	0.29429	0.70582	64.035	3	8048800	6472600	1576200	3176100	2584500	591570	4872700	3888100	984630
98	1163	109	497;498;499;500	592;593;594;595;596;597;598;599;600;601;602	593			AAPAAPELQK	0	1	10	0	994.545	Tb927.10.4080	Tb927.10.4080				yes	0.010753	88.761	2	2	2	2	24.192	51.253	154.1	4	21.699	45.203	167.77	2	34.098	73.873	201.71	2	6813600	334930	6478700	3777400	179090	3598300	3036200	155850	2880400
99	1782	110	501;502;503;504	603;604;605;606;607;608	605			AAPEEASAAAVAQPK	0	1	15	0	1409.72	Tb927.5.310;Tb927.5.310b	Tb927.5.310				yes	1.4404e-17	214.84	2	2	2	2	0.013786	0.016502	48.893	3	0.018407	0.020648	31.7	2	0.0082908	0.0097281		1	24450000	24229000	220820	13019000	12857000	161960	11431000	11372000	58859
100	971	111	505;506	609;610;611	609			AAPNGIMTPVDFK	0	1	13	0	1359.69	Tb927.10.12630	Tb927.10.12630				yes	1.1689e-09	156.4	1	1	1	1	0.47974	0.4984	3.4984	2	0.46921	0.48622		1	0.4905	0.51088		1	3308800	2152400	1156400	2109100	1366800	742250	1199800	785630	414120
101	2176	112	507;508;509	612;613;614;615;616;617;618;619;620	616			AAQFANNGSEPPDLQHSVFGK	0	1	21	0	2213.05	Tb927.8.1890	Tb927.8.1890				yes	7.3908e-30	255.53	2	1	2	1	60.73	61.481	62.849	3	31.868	36.56	73.507	2	65.911	67.419		1	37055000	442820	36612000	20829000	183640	20645000	16226000	259190	15967000
102	568	113	510;511;512;513;514;515;516	621;622;623;624;625;626;627;628;629	623			AAQGMPTSVQNAK	0	1	13	0	1301.64	Tb11.01.8510	Tb11.01.8510				yes	0.0027171	101.34	3	4	3	4	0.97595	1.4657	76.062	7	0.97595	1.4657	102.93	3	0.99669	1.331	64.957	4	73242000	33603000	39639000	35099000	16086000	19013000	38143000	17517000	20626000
103	986	114	517;518;519;520	630;631;632	632			AAQIVASMVNLVNDTQSLKPYCQQLVSLLEEAAEDPK	0	2	37	1	4072.05	Tb927.10.13280	Tb927.10.13280				yes	0.0060209	161.34	2	2	2	2	1.1501	2.5189	24.181	4	1.0831	2.1569	22.969	2	1.2027	2.8779	19.871	2	2800100	1264700	1535400	780480	354980	425500	2019600	909670	1109900
104	1096;1097	115	521;522;523;524;525;526	633;634;635;636;637;638;639	638			AAQLSASFCCAPLVK	0	1	15	0	1621.8	Tb927.10.2010;Tb927.10.2020	Tb927.10.2010				no	2.2639e-66	278.82	4	2			0.041599	0.065045	187.94	6	0.0403	0.061677	192.13	4	0.15664	0.25069	227.39	2	174880000	167660000	7220100	94352000	90104000	4248100	80528000	77556000	2972100
105	1311	116	527	640	640			AAQPVVVDVEETFDSVAEK	0	1	19	0	2032	Tb927.10.8780	Tb927.10.8780				yes	5.7668e-06	131.68	1		1		0.45409	1.3054		1	0.45409	1.3054		1				0	1182100	803730	378370	1182100	803730	378370	0	0	0
106	1029	117;118	528;529;530;531	641;642;643;644;645	643	439		AAQQCLLNGSNGMAK	0	1	15	0	1561.73	Tb927.10.14500	Tb927.10.14500				yes	5.7043e-31	231.11	2	2	2	2	0.3023	0.61672	18.203	3	0.35966	0.62708	25.707	2	0.3023	0.61672		1	66270000	50893000	15377000	34270000	26610000	7659800	32000000	24283000	7717000
107	1373	119	532;533;534;535;536;537;538;539;540;541;542	646;647;648;649;650;651;652;653;654;655;656;657;658;659;660;661;662;663;664;665;666;667;668;669;670;671;672;673;674;675;676;677;678;679;680;681;682;683;684	657			AAQTAASAVELK	0	1	12	0	1158.62	Tb927.2.340	Tb927.2.340				yes	4.9146e-17	191.47	6	5	6	5	1.3512	2.0619	24.113	11	1.3552	1.9108	31.994	6	1.3492	2.0619	11.113	5	57737000	24566000	33171000	32759000	13869000	18890000	24978000	10697000	14281000
108	854	120	543	685	685			AAQTADGSELKGVYDSIYNATWGYVESGYDEEPLGMK	0	2	37	1	4013.82	Tb927.1.180	Tb927.1.180				yes	0.0077778	180.96	1		1		1.6804	1.7902		1	1.6804	1.7902		1				0	2257300	722030	1535300	2257300	722030	1535300	0	0	0
109	890	121	544;545;546;547	686;687	686			AAQTAGGAELPDVYDSIYNAK	0	1	21	0	2153.03	Tb927.1.450	Tb927.1.450				yes	4.658e-20	228.39	2	2	2	2	1.3628	1.8037	7.7463	4	1.4174	1.7852	10.251	2	1.3628	1.8037	8.595	2	20353000	8127100	12226000	13323000	5295000	8027700	7030100	2832100	4198000
110	906	122	548;549;550;551	688;689;690;691;692;693;694;695;696;697;698	688			AAQTAGGAVELK	0	1	12	0	1114.6	Tb927.1.90	Tb927.1.90				yes	0.00035252	113.16	2	2	2	2	1.2284	1.78	14.96	4	1.2572	1.78	13.339	2	1.1451	1.6977	21.704	2	5255800	2410800	2845000	3022600	1342800	1679800	2233200	1068000	1165200
111	1400	123	552;553;554;555	699;700;701;702;703;704;705;706	700			AAQVGQEIK	0	1	9	0	942.513	Tb927.2.4810	Tb927.2.4810				yes	0.22725	47.373	1	3	1	3	0.38299	0.48826	44.183	4	0.38247	0.38728		1	0.38352	0.60489	45.958	3	32665000	23567000	9098100	17577000	12748000	4829100	15088000	10819000	4269000
112	1778	124	556;557;558;559;560	707;708;709;710	707			AAQYYSQSQQLHK	0	1	13	0	1550.75	Tb927.5.3030	Tb927.5.3030				yes	0.037931	79.454	3	2	3	2	0.44899	0.67998	130.66	5	0.44899	0.67998	128	3	1.0892	1.5901	185.28	2	4818800	3478700	1340100	2959200	2106900	852290	1859600	1371800	487790
113	1773	125	561;562;563;564;565	711;712;713;714	713			AASAMQNPFAK	0	1	11	0	1134.55	Tb927.5.2940	Tb927.5.2940				yes	4.822e-12	163.14	2	3	2	3	0.31	0.42954	33.325	5	0.3064	0.43854	4.4337	2	0.33285	0.42954	43.57	3	26810000	19459000	7351100	20285000	14800000	5485200	6524900	4659000	1865900
114	2068	126	566;567;568;569;570	715;716;717	715			AASSQSAEAIEVVLAAFNK	0	1	19	0	1904.98	Tb927.7.4690	Tb927.7.4690				yes	2.3945e-14	204.66	2	3	2	3	0.31853	0.90504	219.97	4	0.33168	0.9488		1	0.30591	0.8633	258.51	3	3135800	2424800	711060	1465200	1173500	291680	1670600	1251200	419370
115	2257	127	571;572	718;719	718			AASSVLEWYLK	0	1	11	0	1265.67	Tb927.8.4760	Tb927.8.4760				yes	5.5296e-08	144.4	1	1	1	1	0.36142	0.37106	1.4094	2	0.36475	0.37477		1	0.35813	0.36738		1	1869400	1298100	571360	1037600	755490	282150	831780	542570	289210
116	1738	128	573;574;575;576	720;721;722;723;724;725;726	726			AATADSAAIASSGAK	0	1	15	0	1290.64	Tb927.5.1660	Tb927.5.1660				yes	1.5424e-21	194.02	3	1	3	1	1.8344	2.5988	80.685	4	1.8304	2.4782	92.309	3	1.8385	2.7252		1	8571700	2887800	5683900	4960700	1776400	3184200	3611000	1111400	2499700
117	1667	129	577;578	727;728;729;730;731;732;733;734	731			AATAVANGLR	1	0	10	0	942.525	Tb927.4.3950	Tb927.4.3950				yes	0.0049492	101.61	1	1	1	1	20.328	28.526	8.6585	2	22.513	30.327		1	18.356	26.831		1	2811600	262770	2548800	1688000	158930	1529100	1123500	103840	1019700
118	477	130	579	735	735			AATAVDVVEALGYR	1	0	14	0	1433.75	Tb11.01.5195	Tb11.01.5195				yes	2.1213e-17	203.64		1		1	11.978	16.555		1				0	11.978	16.555		1	430580	37668	392910	0	0	0	430580	37668	392910
119	883	131	580;581	736;737;738;739	737			AATDLTQLEEWSR	1	0	13	0	1518.73	Tb927.1.4100	Tb927.1.4100				yes	1.8633e-45	274.36	1	1	1	1	55.994	146.01	37.592	2	46.553	111.93		1	67.348	190.47		1	23736000	595180	23140000	11231000	324970	10906000	12504000	270200	12234000
120	1841	132	582;583;584;585	740;741;742	741			AATFDGDNHLSELSLVADETK	0	1	21	0	2232.05	Tb927.6.1660	Tb927.6.1660				yes	0.0083776	99.816	1	3	1	3	0.28199	0.31461	94.099	4	0.18865	0.19141		1	0.35483	0.43378	96.711	3	12431000	9877000	2553700	2785800	2288000	497770	9644900	7589000	2055900
121	832	133	586;587	743;744	744			AATNLAYLYFLEGDYESGER	1	0	20	0	2281.05	Tb11.55.0006	Tb11.55.0006				yes	8.2478e-41	283.75	1	1	1	1	0.41302	0.5509	16.019	2	0.38681	0.4919		1	0.441	0.61697		1	15263000	4539000	10724000	7639400	2363000	5276400	7623500	2176000	5447500
122	473	134	588;589;590;591;592;593;594;595;596;597;598;599;600;601;602;603	745;746;747;748;749;750;751;752;753;754	745			AATPFVHPLQVHGVK	0	1	15	0	1599.89	Tb11.01.5100	Tb11.01.5100				yes	0.017377	95.555	8	8	8	8	0.4253	0.5553	41.817	16	0.39583	0.49543	46.345	8	0.45316	0.66363	37.81	8	120790000	83499000	37288000	80815000	55510000	25305000	39972000	27988000	11984000
123	1719	135	604;605	755;756	756			AATSAFGDLQK	0	1	11	0	1107.56	Tb927.5.1060	Tb927.5.1060				yes	0.0031464	107.09	1	1	1	1	9.0461	13.999	1.7074	2	9.2884	13.831		1	8.81	14.169		1	14124000	1749000	12375000	6559200	850200	5709000	7564600	898810	6665800
124	165	136	606;607	757;758;759;760	758			AATTVPLPGVQYTQ	0	0	14	0	1444.76	Tb09.160.5200	Tb09.160.5200				yes	9.4727e-12	179.95	1	1	1	1				0				0				0	0	0	0	0	0	0	0	0	0
125	735	137	608	761	761			AAVDAGYCSNDLQIGQTGK	0	1	19	0	1966.91	Tb11.02.5530	Tb11.02.5530				yes	2.5164e-21	227.8		1		1	7.7368	12.598		1				0	7.7368	12.598		1	2356300	260100	2096200	0	0	0	2356300	260100	2096200
126	629	138	609;610	762;763;764	764			AAVELTSQCWDSSR	1	0	14	0	1608.72	Tb11.02.1480	Tb11.02.1480				yes	3.7043e-13	199.23	1	1	1	1	11.472	16.867	41.917	2	13.521	22.686		1	9.7337	12.54		1	29948000	2330300	27618000	15432000	852730	14579000	14517000	1477600	13039000
127	730	139	611;612	765;766	765			AAVETAVAEAIR	1	0	12	0	1199.65	Tb11.02.5450;Tb11.02.5500	Tb11.02.5450				yes	2.6476e-14	187.03		2		2	0.053031	0.054471	27.389	2				0	0.053031	0.054471	27.389	2	9475800	3582500	5893200	0	0	0	9475800	3582500	5893200
128	1839	140	613;614	767;768	768			AAVKPTDIVLEIGPGTGNLTEK	0	2	22	1	2222.22	Tb927.6.1610	Tb927.6.1610				yes	2.5214e-11	155.29	1	1	1	1	2.1634	4.7122	22	2	2.3963	5.5054		1	1.9531	4.0334		1	6222900	2036300	4186500	3450800	1099400	2351400	2772000	936940	1835100
129	408	141	615	769	769			AAVLEELIALHPEYAPLR	1	0	18	0	2004.1	Tb11.01.2460	Tb11.01.2460				yes	0.0024795	116.01		1		1	0.14575	0.219		1				0	0.14575	0.219		1	2069500	1798200	271310	0	0	0	2069500	1798200	271310
130	1597	142	616	770	770			AAVMEAADSLLENVDGLLDELK	0	1	22	0	2315.16	Tb927.4.1630	Tb927.4.1630				yes	4.5499e-14	179.97		1		1	1.2002	1.6836		1				0	1.2002	1.6836		1	1377900	613990	763880	0	0	0	1377900	613990	763880
131	693	143	617;618;619;620;621;622	771;772;773;774;775;776;777;778;779;780;781;782;783;784	775			AAVTADSIAQK	0	1	11	0	1073.57	Tb11.02.4150	Tb11.02.4150				yes	1.3255e-05	143.67	3	3	3	3	33.926	45.94	212.06	6	32.251	47.469	237.3	3	35.688	44.46	236.73	3	14394000	675530	13719000	8786200	351620	8434600	5608300	323910	5284400
132	28	144	623	785;786	786			AAVTSLFAK	0	1	9	0	906.517	CON__Q3SX09	CON__Q3SX09			Q3SX09	yes	2.2628e-05	136.42	1		1		0.011027	0.010908		1	0.011027	0.010908		1				0	2462300	2327400	134920	2462300	2327400	134920	0	0	0		+
133	332	145	624	787	787			AAVVDLDGTLLNENHR	1	0	16	0	1735.89	Tb11.01.0120	Tb11.01.0120				yes	1.0226e-22	235.29		1		1	0.0622	0.067646		1				0	0.0622	0.067646		1	4008700	2838500	1170100	0	0	0	4008700	2838500	1170100
134	1043	146	625;626;627;628;629;630	788;789;790;791;792;793;794;795;796;797;798;799;800;801;802;803	802			AAVWCNETLQVLLDAIVPGAK	0	1	21	0	2267.2	Tb927.10.14790	Tb927.10.14790				yes	3.7503e-16	200.4	3	3	3	3	1.4004	2.1613	46.247	6	1.3819	2.1348	21.973	3	1.498	2.3516	68.413	3	25664000	10534000	15130000	13837000	5707300	8130200	11827000	4826600	7000200
135	1890	147	631;632	804;805;806;807	806			AAVYALQALYAMAGIVPSEDYLNTPSNAK	0	1	29	0	3040.52	Tb927.6.3500	Tb927.6.3500				yes	0.00040003	180.12	1	1	1	1	0.13378	0.39181	3.3556	2	0.13611	0.38263		1	0.13149	0.40122		1	4631100	3774100	857080	2073300	1712300	360980	2557800	2061700	496100
136	1489	148	633;634;635;636;637;638	808;809;810;811;812;813;814;815;816;817	809			AAYAEAVSANYGVGVVK	0	1	17	0	1667.85	Tb927.3.3270	Tb927.3.3270				yes	2.8184e-40	247.78	3	3	3	3	0.085939	0.14706	24.859	6	0.083549	0.14159	11.327	3	0.088398	0.15274	36.687	3	205630000	189690000	15943000	131710000	122780000	8935400	73917000	66909000	7008000
137	509	149	639;640;641;642;643;644;645	818;819;820;821	819			AAYDQNNDSLCLNLVNGLKK	0	2	20	1	2249.11	Tb11.01.6030	Tb11.01.6030				yes	0.0081291	98.131	4	3	4	3	0.61146	0.67029	35.19	7	0.4725	0.60147	46.545	4	0.61146	0.79077	15.544	3	10414000	6130800	4282700	5867100	3359800	2507400	4546400	2771000	1775400
138	696	150	646	822	822			AAYELDAFR	1	0	9	0	1054.51	Tb11.02.4230	Tb11.02.4230				yes	0.0073125	92.779	1		1		0.38571	0.60619		1	0.38571	0.60619		1				0	2514200	1849200	665040	2514200	1849200	665040	0	0	0
139	1478	151	647;648;649;650	823;824	824			AAYGIVESPDNVDYK	0	1	15	0	1639.77	Tb927.3.2900	Tb927.3.2900				yes	2.8819e-09	152.48	2	2	2	2				0				0				0	0	0	0	0	0	0	0	0	0
140	1478	152	651	825	825			AAYGIVESPDNVDYKTK	0	2	17	1	1868.92	Tb927.3.2900	Tb927.3.2900				yes	3.014e-14	171.35	1		1					0				0				0	0	0	0	0	0	0	0	0	0
141	1799	153	652;653;654	826;827;828;829;830	829			ACAPTLWILVPGVGAQGGDLK	0	1	21	0	2122.12	Tb927.5.3810	Tb927.5.3810				yes	1.4971e-19	215.45	2	1	2	1	0.76842	1.572	41.907	3	0.71587	1.0946	51.192	2	0.76842	1.5779		1	83739000	44543000	39196000	40035000	20166000	19868000	43704000	24377000	19327000
142	754	154	655;656;657;658;659	831;832;833;834;835;836;837	834			ACDGGSTGTFFVGMK	0	1	15	0	1533.66	Tb11.03.0390	Tb11.03.0390				yes	1.2334e-21	197.84	3	2	3	2	0.73319	1.2538	21.809	5	0.73319	1.2538	29.256	3	0.71538	1.264	3.6666	2	38719000	22017000	16702000	19977000	11003000	8974200	18742000	11014000	7728000
143	945	155;156	660;661;662;663;664	838;839;840;841;842;843;844;845;846	840	402		ACDLLDQIALTPETEAMWANLASLALQELK	0	1	30	0	3327.67	Tb927.10.1170;Tb11.0560	Tb927.10.1170				yes	3.9809e-13	185.2	1	4	1	4	0.33313	1.1354	362.79	3	0.22145	0.27234		1	4.8003	17.296	385.16	2	1471600000	14404000	1457100000	474330	319120	155210	1471100000	14084000	1457000000
144	1128	157	665;666	847;848	848			ACEAYNSACEAYEK	0	1	14	0	1664.64	Tb927.10.2940	Tb927.10.2940				yes	5.5641e-76	301.87	1	1	1	1	0.38045	0.63435	7.3567	2	0.37416	0.6022		1	0.38684	0.66823		1	3808000	2633500	1174500	2027000	1434900	592130	1781000	1198700	582380
145	1736	158	667;668;669	849	849			ACEEDGIVVIDEIDKIVTASGGYK	0	2	24	1	2580.26	Tb927.5.1520	Tb927.5.1520				yes	0.00039781	111.37	2	1	2	1	1.9345	3.0413	96.157	3	0.85472	1.3412	118.42	2	1.9345	3.0413		1	9142900	3379600	5763300	5156200	2101600	3054600	3986700	1278000	2708700
146	160	159	670;671	850;851	850			ACEFVETFNGK	0	1	11	0	1300.58	Tb09.160.5020	Tb09.160.5020				yes	4.9087e-14	188.5	1	1	1	1	4.1122	4.1729	8.8891	2	3.8745	3.9186		1	4.3645	4.4436		1	8157000	900020	7257000	3311200	511620	2799500	4845800	388400	4457400
147	1596	160	672	852	852			ACEQLDVWTAILPFVGAFK	0	1	19	0	2164.1	Tb927.4.1610	Tb927.4.1610				yes	2.5621e-07	148.9		1		1	0.6188	0.90527		1				0	0.6188	0.90527		1	956250	527970	428280	0	0	0	956250	527970	428280
148	1821	161	673;674	853;854;855;856	855			ACGGLVIER	1	0	9	0	973.501	Tb927.5.930	Tb927.5.930				yes	0.0011107	123.6	1	1	1	1	15.896	25.51	7.2117	2	17.264	26.844		1	14.636	24.242		1	4371900	486930	3884900	2690100	250320	2439800	1681800	236610	1445200
149	1483	162	675;676;677;678	857;858	857			ACGGQQQLMGIIAHIK	0	1	16	0	1723.89	Tb927.3.3130	Tb927.3.3130				yes	4.9515e-06	143.88	2	2	2	2	0.92272	1.9424	158.58	4	0.92272	1.9424	151.01	2	0.56252	1.1939	224.21	2	7857800	2880000	4977800	4182700	1592000	2590700	3675100	1288000	2387100
150	2133	163	679;680	859;860	859			ACGPLTDELADALVTDFWK	0	1	19	0	2121.01	Tb927.7.7210	Tb927.7.7210				yes	6.7325e-06	169.46	1	1	1	1	6.1959	8.4653	57.822	2	9.158	12.741		1	4.1919	5.6244		1	1702300	235900	1466400	1132400	106040	1026400	569930	129870	440060
151	1125	164	681;682	861;862;863;864;865;866;867;868;869;870;871;872;873	872			ACNSLLLK	0	1	8	0	917.5	Tb927.10.2890	Tb927.10.2890				yes	8.9099e-05	149.36	1	1	1	1	0.40596	0.77382	1.3165	2	0.41586	0.76665		1	0.39629	0.78106		1	51793000	36572000	15221000	27826000	19793000	8033500	23966000	16779000	7187600
152	1489	165;166	683;684;685;686;687	874;875;876;877;878;879;880;881;882	881			ACPPSANDALFCATLATLAVHEAMAGATGCIIAMR	1	0	35	0	3631.71	Tb927.3.3270	Tb927.3.3270				yes	0.00037139	138.58	2	3	2	3	0.12247	0.15384	32.413	2				0	0.12247	0.15384	32.413	2	48933000	45858000	3074500	8754100	8167900	586200	40179000	37690000	2488300
153	945	167	688	883	883			ACPWCGAADSPVFGI	0	0	15	0	1606.69	Tb927.10.1170;Tb11.0560	Tb927.10.1170				yes	8.502e-08	163.15	1		1					0				0				0	0	0	0	0	0	0	0	0	0
154	2345	168	689	884	884			ACSLIVR	1	0	7	0	817.448	Tb927.8.810	Tb927.8.810				yes	0.14331	50.459	1		1		0.36179	0.6085		1	0.36179	0.6085		1				0	1430100	1003900	426150	1430100	1003900	426150	0	0	0
155	1649	169	690	885	885			ACVEEFALLYSAYGK	0	1	15	0	1719.82	Tb927.4.3430	Tb927.4.3430				yes	6.8192e-15	183.06	1		1		1.6938	2.3911		1	1.6938	2.3911		1				0	1085200	265880	819350	1085200	265880	819350	0	0	0
156	857	170	691;692;693;694	886;887;888;889;890;891;892	887			ACVENGIPFVDLEFPPCQDSLATGAK	0	1	26	0	2834.33	Tb927.1.2100	Tb927.1.2100				yes	7.4207e-06	183.7	2	2	2	2	0.66582	1.1061	69.188	4	0.93645	1.9614	102.56	2	0.66582	1.1001	22.335	2	11119000	5591800	5527600	6364100	2987400	3376700	4755300	2604500	2150800
157	1164	171	695;696;697	893;894;895;896;897;898;899;900	894			ACVLSITDVGDSDITSA	0	0	17	0	1722.8	Tb927.10.4110;Tb927.10.4120	Tb927.10.4110				yes	1.3334e-41	272.66	3		3					0				0				0	0	0	0	0	0	0	0	0	0
158	574	172	698;699;700;701;702	901;902;903	901			ADAGHPPSAAAAAATAPGVNSK	0	1	22	0	1930.95	Tb11.01.8650	Tb11.01.8650				yes	2.3275e-11	156.46	2	3	2	3	0.42117	0.80176	47.763	5	0.41211	0.71931	70.83	2	0.44733	0.80176	43.514	3	57449000	41127000	16323000	28988000	20108000	8879300	28462000	21018000	7443600
159	2036	173	703;704	904;905	904			ADALSGALHPADLK	0	1	14	0	1377.73	Tb927.7.3620	Tb927.7.3620				yes	0.0004398	116.41	1	1	1	1	0.80325	0.97132	15.851	2	0.72673	0.86833		1	0.88784	1.0865		1	10119000	5836800	4282600	5883800	3531600	2352200	4235600	2305200	1930400
160	698	174	705;706;707	906;907;908;909	906			ADAQLLQWLFK	0	1	11	0	1331.72	Tb11.02.4280	Tb11.02.4280				yes	2.3708e-19	205.26	1	2	1	2	0.73059	1.1023	160.37	3	0.61398	0.90459		1	3.3366	4.1963	189.06	2	3428600	1697100	1731400	1643400	1027600	615730	1785200	669490	1115700
161	1215	175	708;709;710;711;712;713;714;715;716	910;911;912;913;914;915;916;917;918;919;920;921;922;923;924;925;926;927	916			ADDDKDSQSLYVAGNTY	0	1	17	1	1860.8	Tb927.10.5620	Tb927.10.5620				yes	8.6192e-30	213.18	5	4	5	4	0.088752	0.17876	53.629	9	0.10166	0.2142	62.952	5	0.087906	0.1736	38.405	4	379000000	343050000	35952000	188890000	170120000	18770000	190110000	172930000	17182000
162	114;115	176	717;718;719;720	928;929;930	930			ADDLALIMYTSGTTGDPK	0	1	18	0	1867.89	Tb09.160.2810;Tb09.160.2840	Tb09.160.2810				no	1.03e-33	245.8	2	2			0.49456	0.68259	128.92	4	0.52144	0.95959	41.01	2	0.13422	0.21101	158.87	2	11094000	7165900	3928500	6192200	3785000	2407200	4902300	3380900	1521300
163	1630	177	721;722	931	931			ADDTTETSDALSVPK	0	1	15	0	1548.72	Tb927.4.2600	Tb927.4.2600				yes	0.0010408	114.7	1	1	1	1	0.43185	1.2474	4.7967	2	0.41624	1.2058		1	0.44805	1.2904		1	2780200	1956600	823610	1254300	790930	463350	1525900	1165600	360270
164	360	178	723;724;725;726;727;728	932;933;934;935;936;937;938	935			ADELNSAAQEEYDVEK	0	1	16	0	1809.79	Tb11.01.1190	Tb11.01.1190				yes	3.0752e-100	358.84	4	2	4	2	0.28927	0.3191	63.088	6	0.28927	0.32262	76.162	4	0.29114	0.30348	10.871	2	22670000	17038000	5631900	13106000	9891300	3214800	9563700	7146500	2417200
165	1512	179	729	939	939			ADEMWSNWYK	0	1	10	0	1328.55	Tb927.3.3880	Tb927.3.3880				yes	3.9489e-09	169.51		1		1	0.62036	0.65065		1				0	0.62036	0.65065		1	455900	288290	167610	0	0	0	455900	288290	167610
166	206	180	730;731;732	940;941	940			ADETVMFSDPVWGLHSLLEPK	0	1	21	0	2370.16	Tb09.211.1130	Tb09.211.1130				yes	1.0142e-07	138.91	2	1	2	1	1.0436	1.6627	33.777	3	1.1094	1.9161	46.343	2	1.0063	1.6627		1	7401800	3215600	4186100	5141100	2128700	3012400	2260700	1086900	1173700
167	1285	181	733;734;735;736;737;738;739;740	942;943;944;945;946;947;948;949;950;951	945			ADEVDYTNLPAPKPQK	0	2	16	1	1784.89	Tb927.10.8030	Tb927.10.8030				yes	2.2311e-30	222.23	4	4	4	4	6.5085	6.5448	104.02	8	4.5558	5.6289	140.88	4	6.7741	7.2212	14.834	4	41243000	5802500	35440000	22119000	3241700	18877000	19123000	2560800	16563000
168	419	182	741;742	952;953;954;955	952			ADFEDTIAK	0	1	9	0	1008.48	Tb11.01.2800	Tb11.01.2800				yes	0.00070198	106.58	1	1	1	1	0.30609	0.49551	3.1726	2	0.32471	0.50675		1	0.28853	0.48452		1	18912000	14006000	4905200	9613000	7082200	2530800	9298700	6924200	2374500
169	693	183	743;744;745;746;747	956;957;958;959;960;961	959			ADFFSFGTNDLTQMGCGFSR	1	0	20	0	2256.96	Tb11.02.4150	Tb11.02.4150				yes	3.861e-52	287.52	3	2	3	2	28.071	35.462	61.787	5	28.071	35.462	42.715	3	37.491	52.389	105.96	2	33202000	1389500	31813000	20091000	1015300	19076000	13111000	374170	12737000
170	1747	184	748;749;750;751	962;963;964;965	963			ADFSAVWDWNTK	0	1	12	0	1438.65	Tb927.5.1930	Tb927.5.1930				yes	6.0792e-24	212.21	2	2	2	2	0.13957	0.17284	39.047	4	0.15994	0.18624	59.797	2	0.13957	0.17284	30.7	2	4399200	3767700	631490	2198200	1856000	342240	2201000	1911700	289250
171	693	185	752	966;967	967			ADFVGILR	1	0	8	0	889.502	Tb11.02.4150	Tb11.02.4150				yes	0.00010134	132.56	1		1		96.236	219.22		1	96.236	219.22		1				0	24786000	434980	24351000	24786000	434980	24351000	0	0	0
172	1106	186	753;754;755	968;969	969			ADFVGQPGFDYEK	0	1	13	0	1471.66	Tb927.10.2350	Tb927.10.2350				yes	6.6432e-10	162.62	1	2	1	2	7.2606	7.3879	143.98	3	7.2606	7.3879		1	1.7169	2.2807	179.59	2	17718000	2186500	15531000	9214000	1210500	8003600	8503900	975960	7527900
173	2296	187	756;757;758;759;760;761;762;763;764;765;766;767;768;769;770;771;772;773;774;775;776;777;778;779;780;781;782;783;784;785;786;787;788;789;790	970;971;972;973;974;975;976;977;978;979;980;981;982;983;984;985;986;987;988;989;990;991;992;993;994;995;996;997;998;999;1000;1001;1002;1003;1004;1005;1006;1007;1008;1009;1010;1011;1012;1013;1014;1015;1016;1017;1018;1019;1020;1021;1022;1023;1024;1025;1026;1027;1028;1029;1030;1031;1032;1033;1034;1035	986			ADGALLEGAELQFYLK	0	1	16	0	1736.9	Tb927.8.6150;Tb927.8.6160	Tb927.8.6150				yes	7.4025e-51	259.95	18	17	18	17	0.94472	1.1116	25.347	33	0.93223	1.0984	31.852	18	0.94472	1.1261	14.886	15	70035000	34705000	35330000	35453000	17434000	18019000	34582000	17271000	17311000
174	2296	188	791;792;793;794	1036;1037;1038;1039	1039			ADGALLEGAELQFYLKK	0	2	17	1	1864.99	Tb927.8.6150;Tb927.8.6160	Tb927.8.6150				yes	0.00093004	116.18	3	1	3	1	0.92949	1.0452	16.483	4	0.91202	0.98659	18.723	3	1.0103	1.1074		1	6944800	3515700	3429100	3830700	1938200	1892500	3114100	1577500	1536600
175	2088	189	795;796;797	1040	1040			ADGEDASVDPYGDAILFK	0	1	18	0	1881.86	Tb927.7.5460	Tb927.7.5460				yes	3.602e-09	156.38	2	1	2	1	1.2446	1.2917	62.926	3	0.65596	0.81939	64.371	2	1.6544	1.7391		1	4247900	1751200	2496700	2395600	1095900	1299700	1852300	655340	1197000
176	639	190	798;799;800;801	1041;1042;1043;1044;1045;1046;1047;1048;1049;1050	1042			ADGFDAKYEEQQK	0	2	13	1	1527.68	Tb11.02.2040	Tb11.02.2040				yes	1.2482e-51	262.67	2	2	2	2	0.39054	0.39792	19.264	4	0.34961	0.34974	28.28	2	0.39054	0.40119	11.186	2	14658000	10709000	3950000	10805000	7957200	2847500	3853700	2751300	1102500
177	2144	191	802;803;804;805	1051;1052;1053;1054	1051			ADGHDPEGNIPLFNTIHIHLLNPK	0	1	24	0	2661.37	Tb927.7.920	Tb927.7.920				yes	0.00048872	107.44	2	2	2	2	0.30997	0.90886	21.29	4	0.26222	0.74879	27.93	2	0.31241	0.94523	6.0827	2	7908600	5740100	2168500	3251100	2332200	918880	4657500	3407900	1249700
178	681	192	806;807;808;809;810;811;812;813;814;815;816;817;818	1055;1056;1057;1058;1059;1060;1061;1062;1063;1064;1065;1066;1067;1068;1069;1070;1071;1072;1073;1074	1067			ADGPENNENPGANETAADDGAK	0	1	22	0	2155.89	Tb11.02.3770;Tb11.02.3760	Tb11.02.3770				yes	2.0838e-52	318.07	5	8	5	8	1.7939	2.0982	27.371	13	1.7939	2.0982	14.51	5	1.6662	1.9947	33.261	8	39959000	11981000	27978000	19733000	5605900	14127000	20226000	6375000	13851000
179	681	193	819;820;821;822;823;824	1075;1076;1077;1078;1079;1080;1081;1082;1083;1084;1085;1086;1087	1085			ADGPENNENPGANETAADDGAKK	0	2	23	1	2283.98	Tb11.02.3770;Tb11.02.3760	Tb11.02.3770				yes	6.6951e-16	234.06	2	4	2	4	1.5467	1.8742	46.25	6	1.8631	2.2592	14.298	2	1.1477	1.4135	47.739	4	24265000	7871800	16394000	15184000	4948200	10236000	9081300	2923600	6157700
180	681	194	825;826	1088;1089	1088			ADGPENNENPGANETAADDGAKKEQATV	0	2	28	2	2812.24	Tb11.02.3770;Tb11.02.3760	Tb11.02.3770				yes	3.4279e-06	131.39	1	1	1	1	1.9899	2.048	7.1725	2	1.979	1.9467		1	2.0009	2.1546		1	21785000	7495200	14290000	17687000	6088800	11598000	4098400	1406500	2691900
181	802	195	827;828	1090	1090			ADHELSESEK	0	1	10	0	1143.5	Tb11.22.0012	Tb11.22.0012				yes	0.18481	58.473	1	1	1	1				0				0				0	0	0	0	0	0	0	0	0	0
182	97	196	829;830	1091;1092;1093	1091			ADIIGSDADVVK	0	1	12	0	1201.62	Tb09.160.1260	Tb09.160.1260				yes	0.00040068	111.03	1	1	1	1	0.42166	0.4391	4.671	2	0.41066	0.42483		1	0.43296	0.45384		1	3659200	2505400	1153800	2223100	1514500	708560	1436100	990900	445230
183	444	197	831;832;833	1094;1095;1096;1097;1098	1098			ADIIKAEDEVKDK	0	3	13	2	1472.77	Tb11.01.3805	Tb11.01.3805				yes	9.7743e-10	158.76	2	1	2	1	0.03735	0.05092	63.721	3	0.059999	0.08756	78.497	2	0.03735	0.05092		1	11955000	11444000	510510	5628300	5382900	245450	6326300	6061300	265060
184	1308	198	834;835	1099;1100	1099			ADIKEVFSILDVDGTETITPNDLK	0	2	24	1	2632.35	Tb927.10.8710	Tb927.10.8710				yes	6.7981e-07	130.03	1	1	1	1	0.54984	0.65496	18.498	2	0.55581	0.57466		1	0.54394	0.74649		1	1608400	1076200	532290	1451200	983380	467810	157260	92777	64480
185	1800	199	836	1101;1102	1101			ADIVINAER	1	0	9	0	999.535	Tb927.5.3820	Tb927.5.3820				yes	0.048454	66.612		1		1	0.99485	2.8338		1				0	0.99485	2.8338		1	4658600	2284500	2374100	0	0	0	4658600	2284500	2374100
186	1042	200	837	1103;1104	1103			ADIWSAGCTVAEMITGR	1	0	17	0	1836.85	Tb927.10.14780	Tb927.10.14780				yes	4.8806e-22	223.62	1		1		0.42164	0.69209		1	0.42164	0.69209		1				0	1223200	639950	583280	1223200	639950	583280	0	0	0
187	176	201	838;839;840;841;842;843;844;845;846	1105;1106;1107;1108;1109;1110;1111;1112	1107			ADLATLFWHLGAVDHAIAVLK	0	1	21	0	2260.24	Tb09.160.5670	Tb09.160.5670				yes	3.0865e-08	146.41	4	5	4	5	0.31127	0.48962	60.175	9	0.42907	0.7123	64.155	4	0.29956	0.46756	62.518	5	14323000	10056000	4267500	7014900	5126200	1888700	7308400	4929600	2378800
188	582	202	847	1113	1113			ADLDVIFAK	0	1	9	0	990.539	Tb11.02.0100	Tb11.02.0100				yes	0.001022	141.85	1		1					0				0				0	0	0	0	0	0	0	0	0	0
189	2267	203	848;849	1114	1114			ADLEDAEAMK	0	1	10	0	1091.48	Tb927.8.4970;Tb927.8.4980;Tb927.8.4990;Tb927.8.5000;Tb927.8.5010	Tb927.8.4970				yes	0.004832	88.333	1	1	1	1	0.31147	0.42331	10.448	2	0.28629	0.39317		1	0.33886	0.45577		1	5449600	3996400	1453200	2375800	1738400	637420	3073800	2258100	815770
190	1525	204	850;851;852	1115;1116;1117;1118;1119;1120;1121;1122;1123;1124;1125;1126;1127;1128;1129	1123			ADLEDAEATKR	1	1	11	1	1217.59	Tb927.3.4290;Tb927.3.4300;Tb927.3.4310;Tb927.3.4320;Tb927.3.4330	Tb927.3.4290				yes	8.236e-09	159.45	1	2	1	2	1.4573	3.386	135.6	3	1.8372	4.3541		1	0.60659	1.1199	156.47	2	36985000	15640000	21344000	17172000	6404900	10767000	19812000	9235400	10577000
191	8	205	853;854;855	1130	1130			ADLEMQIESLK	0	1	11	0	1275.64	CON__P02533	CON__P02533	KRT14	Cytokeratin-14;Keratin, type I cytoskeletal 14;Keratin-14	P02533	no	0.76671	40.01	3							0				0				0	0	0	0	0	0	0	0	0	0		+
192	19	206;207	856;857;858;859;860;861;862;863;864;865;866;867;868;869;870;871;872;873;874;875;876;877;878;879;880;881;882;883;884;885;886;887;888;889;890	1131;1132;1133;1134;1135;1136;1137;1138;1139;1140;1141;1142;1143;1144;1145;1146;1147;1148;1149;1150;1151;1152;1153;1154;1155;1156;1157;1158;1159;1160;1161;1162;1163;1164;1165;1166;1167;1168;1169;1170;1171	1139	11		ADLEMQIESLTEELAYLK	0	1	18	0	2095.04	CON__P13645	CON__P13645	KPP;KRT10	Cytokeratin-10;Keratin, type I cytoskeletal 10;Keratin-10	P13645	yes	2.2426e-83	352.13	11	24	11	24	0.035458	0.065539	125.9	10	0.03816	0.071668	144.43	5	0.026763	0.034683	117.43	5	12380000	10763000	1617000	3061200	2788700	272520	9318900	7974400	1344500		+
193	19	208;209	891;892;893;894;895;896;897;898;899;900;901;902;903;904;905;906;907;908;909;910;911;912;913;914;915;916;917;918;919;920;921;922;923;924;925;926;927;928	1172;1173;1174;1175;1176;1177;1178;1179;1180;1181;1182;1183;1184;1185;1186;1187;1188;1189;1190;1191;1192;1193;1194;1195;1196;1197;1198;1199;1200;1201;1202;1203;1204;1205;1206;1207;1208;1209;1210;1211;1212;1213;1214;1215;1216;1217;1218;1219;1220;1221;1222;1223;1224	1202	11		ADLEMQIESLTEELAYLKK	0	2	19	1	2223.13	CON__P13645	CON__P13645	KPP;KRT10	Cytokeratin-10;Keratin, type I cytoskeletal 10;Keratin-10	P13645	yes	4.9211e-09	178.86	16	22	16	22	0.029172	0.044399	124.76	14	0.040455	0.059368	149.75	7	0.023832	0.026634	105.71	7	96182000	90517000	5664900	46022000	43328000	2693700	50160000	47189000	2971200		+
194	2272	210	929;930;931;932	1225;1226;1227;1228;1229	1228			ADLIAYLETLKD	0	1	12	1	1363.72	Tb927.8.5120	Tb927.8.5120				yes	4.6648e-30	242.67	2	2	2	2	34.281	40.429	225.79	4	69.396	69.092	23.725	2	2.8834	4.1357	270.37	2	43125000	1258500	41867000	41768000	511920	41256000	1357000	746590	610410
195	1328	211	933;934;935;936;937;938;939;940;941	1230;1231;1232;1233;1234;1235;1236;1237;1238;1239	1233			ADLLHHPTITSISFSK	0	1	16	0	1765.94	Tb927.10.9570	Tb927.10.9570				yes	1.4815e-14	172.88	4	5	4	5	0.29744	0.32643	28.782	9	0.3009	0.30817	28.568	4	0.2903	0.36454	29.33	5	80873000	61484000	19389000	42230000	32057000	10172000	38643000	29427000	9216700
196	375	212	942;943	1240;1241;1242;1243;1244;1245;1246	1240			ADLLTVEQITELK	0	1	13	0	1471.81	Tb11.01.1550	Tb11.01.1550				yes	9.0562e-22	192.04	1	1	1	1				0				0				0	0	0	0	0	0	0	0	0	0
197	2052	213;214	944;945;946	1247;1248;1249;1250	1249			ADLQHTWNPNEITSLLMQGVYK	0	1	22	0	2557.26	Tb927.7.4230	Tb927.7.4230				yes	1.3991e-05	158.49	2	1	2	1	0.01741	0.021674	31.835	2	0.021241	0.027146		1	0.014269	0.017305		1	5530300	4819000	711330	3262500	2617400	645130	2267800	2201600	66195
198	1296	215	947;948;949;950	1251;1252;1253;1254;1255	1254			ADLSDNKFAYLK	0	2	12	1	1383.7	Tb927.10.830	Tb927.10.830				yes	8.7766e-23	200.23	2	2	2	2				0				0				0	0	0	0	0	0	0	0	0	0
199	1296	216	951;952	1256	1256			ADLSDNKFAYLKDK	0	3	14	2	1626.83	Tb927.10.830	Tb927.10.830				yes	0.11847	71.029	1	1	1	1				0				0				0	0	0	0	0	0	0	0	0	0
200	1150	217	953	1257	1257			ADLVIGAYR	1	0	9	0	976.534	Tb927.10.3660	Tb927.10.3660				yes	0.0688	82.531		1		1				0				0				0	0	0	0	0	0	0	0	0	0
201	600	218	954;955;956;957;958;959	1258;1259;1260;1261;1262;1263	1262			ADLVSIYGQILQAHTK	0	1	16	0	1755.95	Tb11.02.0760	Tb11.02.0760				yes	0.0020132	108.65	3	3	3	3	0.3391	1.0179	54.729	6	0.35022	1.0033	11.399	3	0.33856	1.0327	78.567	3	28479000	20793000	7686000	13569000	9791200	3777900	14910000	11002000	3908100
202	524	219	960;961;962;963;964	1264;1265;1266;1267;1268;1269;1270;1271;1272;1273;1274;1275	1266			ADLYDVLGILHDAEDDAIAK	0	1	20	0	2156.06	Tb11.01.6780	Tb11.01.6780				yes	2.6791e-27	228.89	3	2	3	2				0				0				0	0	0	0	0	0	0	0	0	0
203	903	220	965	1276	1276			ADNIFTIR	1	0	8	0	948.503	Tb927.1.840	Tb927.1.840				yes	0.015726	85.303		1		1	15.948	16.779		1				0	15.948	16.779		1	671140	117170	553970	0	0	0	671140	117170	553970
204	228	221	966;967;968	1277;1278;1279;1280;1281;1282;1283;1284;1285	1278			ADPAAGFPFK	0	1	10	0	1019.51	Tb09.211.1750	Tb09.211.1750				yes	8.1919e-14	178.64	1	2	1	2	1.4418	1.4964	29.311	3	1.4798	1.4964		1	1.4322	1.8877	36.858	2	40515000	16177000	24338000	22435000	8916700	13519000	18080000	7260100	10820000
205	138	222;223	969;970;971;972	1286;1287;1288;1289;1290;1291;1292;1293;1294;1295	1293			ADPNGSQDYFSSMN	0	0	14	0	1531.59	Tb09.160.4250;Tb09.160.4280	Tb09.160.4250				yes	1.66e-44	267.31	2	2	2	2				0				0				0	0	0	0	0	0	0	0	0	0
206	1382	224	973;974;975;976;977;978;979;980	1296;1297;1298;1299;1300	1298			ADPTVPGVTSTTSVALNFK	0	1	19	0	1903.99	Tb927.2.4210	Tb927.2.4210				yes	1.0688e-32	238.21	4	4	4	4	1.9945	2.7305	58.092	8	1.8816	2.5334	61.152	4	2.2968	3.1562	64.1	4	83665000	13863000	69802000	37608000	6447500	31161000	46057000	7415300	38641000
207	1296	225	981;982	1301;1302;1303;1304	1304			ADPVTGNVYHLIFNPPPK	0	1	18	0	1978.03	Tb927.10.830	Tb927.10.830				yes	0.010963	99.252	1	1	1	1	0.22717	0.24023	2.8367	2	0.22927	0.2451		1	0.22509	0.23546		1	9557400	7808600	1748800	4315700	3541900	773800	5241700	4266700	975000
208	459	226	983;984;985;986;987;988;989;990;991	1305;1306;1307;1308;1309;1310;1311;1312;1313;1314;1315;1316;1317;1318	1308			ADQLSNEQISEFK	0	1	13	0	1507.72	Tb11.01.4621;Tb11.01.4622;Tb11.01.4623;Tb11.01.4624	Tb11.01.4621				yes	1.263e-30	219.52	4	5	4	5				0				0				0	0	0	0	0	0	0	0	0	0
209	459	227	992;993;994;995;996;997	1319;1320;1321;1322;1323;1324;1325;1326;1327;1328;1329;1330;1331	1322			ADQLSNEQISEFKEAFSLFDK	0	2	21	1	2445.17	Tb11.01.4621;Tb11.01.4622;Tb11.01.4623;Tb11.01.4624	Tb11.01.4621				yes	9.1381e-11	150.71	3	3	3	3				0				0				0	0	0	0	0	0	0	0	0	0
210	459	228	998;999;1000;1001	1332;1333;1334;1335	1334			ADQLSNEQISEFKEAFSLFDKDGDGTITTK	0	3	30	2	3333.59	Tb11.01.4621;Tb11.01.4622;Tb11.01.4623;Tb11.01.4624	Tb11.01.4621				yes	1.317e-08	161.7	2	2	2	2				0				0				0	205440000	169730000	35712000	133570000	110230000	23343000	71868000	59499000	12369000
211	1790	229;230	1002;1003;1004;1005;1006;1007;1008;1009	1336;1337;1338;1339;1340	1337	751		ADQSILNGESVEAMK	0	1	15	0	1590.76	Tb927.5.3400	Tb927.5.3400				yes	7.3709e-53	265.84	4	4	4	4	0.5211	0.57877	59.919	6	0.51861	0.55124	74.359	3	0.52359	0.60767	58.339	3	31996000	21401000	10596000	17835000	12084000	5751000	14162000	9317000	4844700
212	1425	231	1010	1341	1341			ADSAVAPPTVDGSNR	1	0	15	0	1455.7	Tb927.3.1010	Tb927.3.1010				yes	0.00038988	123.27		1		1	0.095212	0.13386		1				0	0.095212	0.13386		1	2428600	1674100	754500	0	0	0	2428600	1674100	754500
213	1270	232	1011;1012;1013	1342	1342			ADSLCTLNMVPGVSVYGEK	0	1	19	0	2038.97	Tb927.10.7500	Tb927.10.7500				yes	2.2326e-09	153.3	2	1	2	1	1.138	2.1122	187.46	3	0.26639	0.42159	230.15	2	1.1688	2.1122		1	8734000	4363300	4370700	4286300	2143800	2142500	4447600	2219500	2228200
214	1136	233	1014;1015;1016	1343;1344;1345;1346	1343			ADSSAYTIIAGGGCDK	0	1	16	0	1584.71	Tb927.10.3210	Tb927.10.3210				yes	1.6687e-40	237.09	2	1	2	1	5.8182	8.2943	110.22	3	2.3871	3.2709	131.59	2	5.8182	9.0995		1	118020000	12714000	105300000	77274000	7931800	69343000	40743000	4782200	35961000
215	1284	234	1017;1018	1347	1347			ADTAEDTEDVIEWAK	0	1	15	0	1691.75	Tb927.10.8020	Tb927.10.8020				yes	3.0799e-41	251.51	1	1	1	1	1.8638	2.4476	5.6783	2	1.8463	2.3513		1	1.8815	2.5479		1	7504700	2376100	5128600	4494100	1469800	3024200	3010600	906280	2104400
216	534	235	1019;1020	1348;1349;1350;1351;1352;1353	1351			ADTEAVAGTEAIPPTQNEQHDSAAK	0	1	25	0	2550.18	Tb11.01.7120	Tb11.01.7120				yes	0.00020041	122.31	1	1	1	1				0				0				0	0	0	0	0	0	0	0	0	0
217	487	236	1021	1354	1354			ADTEMKDPLTVSEEEFLK	0	2	18	1	2080.99	Tb11.01.5470	Tb11.01.5470				yes	0.023393	89.079	1		1		0.39372	0.40448		1	0.39372	0.40448		1				0	1654600	1181600	472970	1654600	1181600	472970	0	0	0
218	9;14	237	1022;1023	1355;1356	1356			ADTLTDEINFLR	1	0	12	0	1406.7	CON__P02538;CON__P04259	CON__P04259	K6A;KRT6A;KRT6D;K6B;KRT6B;KRTL1	Cytokeratin-6A;Cytokeratin-6D;Keratin, type II cytoskeletal 6A;Keratin-6A;Type-II keratin Kb6;Cytokeratin-6B;Keratin, type II cytoskeletal 6B;Keratin-6B;Type-II keratin Kb10	P02538;P04259	no	4.998e-15	197.56	1	1			0.068767	0.14828	224.61	2	0.009995	0.030291		1	0.47312	0.72587		1	8745100	7517500	1227600	6516700	6388600	128090	2228400	1128900	1099500		+
219	1644	238	1024;1025;1026;1027;1028;1029	1357;1358;1359	1358			ADVEAAFAFFDLHNHK	0	1	16	0	1830.87	Tb927.4.3330	Tb927.4.3330				yes	2.1099e-06	147.22	3	3	3	3	0.46404	0.56297	47.155	6	0.49858	0.57584	51.115	3	0.46085	0.55038	54.261	3	3939700	2809700	1130000	2261200	1628700	632500	1678500	1181100	497490
220	1949	239	1030;1031	1360;1361;1362;1363;1364	1362			ADVEAVLK	0	1	8	0	843.47	Tb927.6.5120;Tb927.6.5130	Tb927.6.5120				yes	3.2433e-05	160.23	1	1	1	1	0.57733	0.6536	60.519	2	1.0044	1.0027		1	0.33184	0.42605		1	12273000	6378700	5894400	11534000	5906900	5627300	738990	471840	267150
221	223	240;241	1032;1033;1034;1035;1036;1037	1365;1366;1367;1368;1369;1370;1371	1368	95		ADVQMGQSTFAK	0	1	12	0	1281.6	Tb09.211.1620	Tb09.211.1620				yes	3.3379e-29	218.07	3	3	3	3	0.98962	1.4038	160.93	4	0.96408	1.3032	199.21	2	0.98962	1.4638	194.61	2	17326000	5064900	12261000	9724800	2598700	7126100	7600900	2466200	5134700
222	420	242	1038;1039	1372;1373	1372			ADVTPEKDLALALEGVVEQAVVLEK	0	2	25	1	2635.43	Tb11.01.2820	Tb11.01.2820				yes	1.7759e-07	146.57	2		2		1.105	1.3305	4.2919	2	1.105	1.3305	4.2919	2				0	1311400	577340	734080	1311400	577340	734080	0	0	0
223	765	243	1040;1041	1374;1375;1376;1377	1374			ADWSPSMYPQLVEVK	0	1	15	0	1748.84	Tb11.03.0760	Tb11.03.0760				yes	7.2918e-10	166.17	1	1	1	1	0.94909	1.4525	12.665	2	1.0484	1.5886		1	0.85917	1.3281		1	4050500	2201800	1848600	2072800	1049900	1022900	1977600	1151900	825720
224	885	244;245	1042;1043;1044	1378;1379;1380	1380	375		AEAEELQFQAGDMILDVAGYSLHSLSHLR	1	0	29	0	3199.56	Tb927.1.4310	Tb927.1.4310				yes	1.4893e-08	158.24	2	1	2	1	0.096198	0.13731		1	0.096198	0.13731		1				0	10386000	9644900	740800	7189700	6737200	452490	3196000	2907700	288300
225	15	246	1045;1046;1047;1048;1049	1381;1382;1383;1384;1385;1386;1387;1388;1389;1390;1391;1392;1393;1394;1395;1396	1394			AEAESLYQSK	0	1	10	0	1124.54	CON__P04264	CON__P04264	KRT1;KRTA	67 kDa cytokeratin;Cytokeratin-1;Hair alpha protein;Keratin, type II cytoskeletal 1;Keratin-1;Type-II keratin Kb1	P04264	yes	3.1792e-14	191.46	1	4	1	4	0.022257	0.064583	92.824	5	0.022257	0.064583		1	0.02622	0.048661	105.14	4	3489400	3146700	342660	1306800	1189300	117530	2182600	1957400	225130		+
226	9;14;33	247	1050	1397	1397			AEAESWYQTK	0	1	10	0	1211.55	CON__P02538;CON__O95678;CON__Q8VED5;CON__P04259;CON__Q8BGZ7	CON__P04259	K6A;KRT6A;KRT6D;K6HF;KB18;KRT75;Kb38;Krt79;K6B;KRT6B;KRTL1;Kb18;Krt75;Krt2-6hf;Krtcap1	Cytokeratin-6A;Cytokeratin-6D;Keratin, type II cytoskeletal 6A;Keratin-6A;Type-II keratin Kb6;Cytokeratin-75;Keratin, type II cytoskeletal 75;Keratin-6 hair follicle;Keratin-75;Type II keratin-K6hf;Type-II keratin Kb18;Cytokeratin-79;Keratin, type II cytoskeletal 79;Keratin-79;Type-II keratin Kb38;Cytokeratin-6B;Keratin, type II cytoskeletal 6B;Keratin-6B;Type-II keratin Kb10;Cytokeratin KRT2-6HF	P02538;O95678;Q8VED5;P04259;Q8BGZ7;Q99MH7	no	9.3432e-09	157.63	1				0.14369	0.40708		1	0.14369	0.40708		1				0	1753700	1386000	367660	1753700	1386000	367660	0	0	0		+
227	1985	248	1051;1052;1053;1054;1055;1056	1398;1399;1400;1401;1402;1403;1404;1405;1406;1407;1408;1409;1410;1411;1412	1404			AEAIFGPFLTYNTLVK	0	1	16	0	1782.96	Tb927.7.210	Tb927.7.210				yes	0.00039083	134.28	3	3	3	3	0.58824	1.7309	91.527	6	0.5889	1.6825	100.48	3	0.58392	1.7806	103.09	3	62574000	14992000	47582000	34251000	8407700	25843000	28323000	6583800	21739000
228	2004	249;250	1057;1058;1059;1060;1061;1062	1413;1414;1415;1416;1417;1418;1419;1420;1421;1422;1423;1424;1425;1426;1427;1428	1427	825		AEAVQENMNSIEQK	0	1	14	0	1589.74	Tb927.7.2590	Tb927.7.2590				yes	2.9032e-64	294.31	3	3	3	3	1.16	1.1701	3.4705	2	1.143	1.1418		1	1.1773	1.1992		1	15242000	6960600	8281500	8564300	3876700	4687500	6677800	3083800	3593900
229	2141;1679	251	1063	1429	1429			AEDDSDYTPPTASLDPEVYR	1	0	20	0	2239.98	Tb927.7.7530;Tb927.7.7520;Tb927.4.4410;Tb927.4.4450;Tb927.4.4440;Tb927.4.4430;Tb927.4.4460;Tb927.4.4470	Tb927.7.7530				no	0.00038474	149.1		1			0.05245	0.079148		1				0	0.05245	0.079148		1	2968000	2804700	163340	0	0	0	2968000	2804700	163340
230	444	252	1064;1065;1066;1067;1068	1430;1431;1432;1433;1434;1435;1436	1432			AEDEVKDKLSK	0	3	11	2	1260.66	Tb11.01.3805	Tb11.01.3805				yes	0.00048512	127.55	3	2	3	2	0.057134	0.082571	114.08	5	0.04463	0.068737	157.16	3	0.070486	0.10652	36.013	2	5232700	4862000	370630	4388600	4076100	312500	844020	785880	58136
231	424	253	1069;1070	1437	1437			AEDGQFAYYMAK	0	1	12	0	1392.6	Tb11.01.3000	Tb11.01.3000				yes	0.00066637	106.52	1	1	1	1	0.37971	0.58246	7.4248	2	0.41049	0.61386		1	0.35123	0.55267		1	12952000	9365400	3587100	6086700	4236200	1850400	6865800	5129100	1736600
232	857	254	1071;1072;1073;1074;1075	1438;1439;1440;1441;1442;1443;1444	1441			AEEASPAPSPAGESDEK	0	1	17	0	1670.73	Tb927.1.2100	Tb927.1.2100				yes	3.0043e-21	196.19	2	3	2	3	0.58478	0.84447	36.431	5	0.5758	0.89609	24.073	2	0.58478	0.84447	47.14	3	4229300	2633300	1596000	1747400	1090300	657130	2481900	1543100	938840
233	2334	255	1076	1445	1445			AEEDALAAFEK	0	1	11	0	1192.56	Tb927.8.7410;Tb927.4.5010	Tb927.8.7410				yes	0.00065277	125		1		1	0.34206	0.54874		1				0	0.34206	0.54874		1	7473500	5473200	2000300	0	0	0	7473500	5473200	2000300
234	597	256	1077;1078	1446;1447	1446			AEEDKEEEFDQCIVPCDYEENGCILDNELHEIISTLPR	1	1	38	1	4608.03	Tb11.02.0730	Tb11.02.0730				yes	0.15409	122.77	1	1	1	1	0.20644	0.31704	58.427	2	0.26467	0.47923		1	0.16102	0.20975		1	30327000	27771000	2556200	17343000	15676000	1667100	12984000	12095000	889170
235	1054	257	1079;1080	1448	1448			AEEFGYDALK	0	1	10	0	1141.53	Tb927.10.1500	Tb927.10.1500				yes	0.0045	89.679	1	1	1	1	2.4515	3.1266	11.475	2	2.5486	3.3909		1	2.3581	2.8829		1	7354800	2131000	5223800	3085200	899250	2186000	4269600	1231800	3037800
236	930	258	1081;1082;1083;1084;1085;1086	1449;1450;1451;1452;1453;1454;1455	1453			AEEGEEPKVEEVK	0	2	13	1	1471.7	Tb927.10.10890;Tb927.10.10900;Tb927.10.10920;Tb927.10.10940;Tb927.10.10950;Tb927.10.10960;Tb927.10.10910;Tb927.10.10970;Tb927.10.10930;Tb927.10.10980	Tb927.10.10890				yes	0.021225	83.21	4	2	4	2	0.44415	0.69812	28.526	6	0.65381	0.77908	36.21	4	0.44415	0.69812	1.5847	2	14067000	8480300	5586300	8953900	5146600	3807300	5112700	3333700	1779000
237	930	259	1087;1088;1089;1090;1091;1092;1093;1094;1095;1096;1097;1098;1099;1100	1456;1457;1458;1459;1460;1461;1462;1463;1464	1464			AEEGEEPKVEEVKDGDDADAK	0	3	21	2	2259	Tb927.10.10890;Tb927.10.10900;Tb927.10.10920;Tb927.10.10940;Tb927.10.10950;Tb927.10.10960;Tb927.10.10910;Tb927.10.10970;Tb927.10.10930;Tb927.10.10980	Tb927.10.10890				yes	1.7011e-09	149.52	7	7	7	7	0.45118	0.71716	31.242	14	0.47345	0.68203	43.134	7	0.44137	0.73231	11.842	7	96681000	65106000	31574000	48476000	32527000	15949000	48205000	32580000	15625000
238	2034	260	1101;1102;1103;1104	1465;1466	1465			AEEIVEPQLAPFSITEQK	0	1	18	0	2028.04	Tb927.7.3560	Tb927.7.3560				yes	2.9185e-14	175.79	2	2	2	2	0.43317	0.89118	37.847	4	0.42903	0.76734	52.183	2	0.48178	0.91884	35.347	2	4436700	3205400	1231300	2243000	1604700	638340	2193600	1600700	592940
239	1551	261	1105;1106;1107	1467;1468	1468			AEELDEPVADTEVAEKEPTDSEVIPEK	0	2	27	1	2968.39	Tb927.3.5310	Tb927.3.5310				yes	8.5372e-06	181.97	1	2	1	2	0.53284	1.4987	43.682	3	0.55927	1.4987		1	0.48674	1.0398	54.085	2	36514000	23834000	12679000	11374000	7403900	3970400	25139000	16430000	8708900
240	1551	262	1108;1109	1469	1469			AEELDEPVADTEVAEKEPTDSEVIPEKEIPDTEAAAEQPAEDLTK	0	3	45	2	4877.29	Tb927.3.5310	Tb927.3.5310				yes	3.803e-05	158.71	1	1	1	1	0.51708	1.1532	1.791	2	0.49713	1.1387		1	0.53783	1.1679		1	8929000	5724800	3204100	4171100	2639000	1532100	4757900	3085800	1672000
241	173	263	1110;1111	1470;1471;1472	1471			AEELLEK	0	1	7	0	830.439	Tb09.160.5580;Tb09.160.5590	Tb09.160.5580				yes	0.0011133	122.17	1	1	1	1	0.96507	1.0029	4.5368	2	1.0028	1.0356		1	0.92873	0.97124		1	3690000	1844500	1845500	2353500	1145200	1208400	1336500	699350	637150
242	1525	264	1112;1113;1114;1115;1116;1117;1118	1473;1474;1475;1476;1477;1478;1479	1475			AEELVAAVDVGTK	0	1	13	0	1300.69	Tb927.3.4290;Tb927.3.4300;Tb927.3.4310;Tb927.3.4320;Tb927.3.4330	Tb927.3.4290				yes	8.747e-10	160.03	3	4	3	4	0.32436	0.49781	92.782	6	0.34976	0.52873	109.32	3	0.29628	0.4687	97.829	3	50135000	34769000	15366000	24825000	16050000	8774200	25310000	18719000	6591500
243	552	265	1119;1120;1121;1122;1123;1124;1125	1480;1481;1482;1483;1484;1485;1486;1487;1488;1489;1490;1491;1492;1493	1493			AEELVSWTSHSVK	0	1	13	0	1471.73	Tb11.01.7800	Tb11.01.7800				yes	8.6872e-22	192.9	3	4	3	4	1.4981	1.513	7.323	7	1.5035	1.5409	3.9014	3	1.3315	1.4985	8.3352	4	81393000	32262000	49131000	35703000	14051000	21652000	45690000	18211000	27479000
244	534	266	1126;1127;1128	1494;1495;1496;1497	1494			AEETSWWELAK	0	1	11	0	1348.63	Tb11.01.7120	Tb11.01.7120				yes	2.1451e-12	167.41	1	2	1	2	0.14136	0.14739	41.333	3	0.1566	0.16084		1	0.095876	0.10553	47.252	2	12182000	10560000	1622600	6047900	5175800	872060	6134500	5384000	750550
245	534	267	1129;1130	1498;1499	1499			AEETSWWELAKK	0	2	12	1	1476.72	Tb11.01.7120	Tb11.01.7120				yes	7.85e-05	125.23	1	1	1	1	0.15531	0.17484	9.2857	2	0.14846	0.16373		1	0.16248	0.18671		1	5462100	4711100	751060	3757400	3261400	495920	1704800	1449600	255140
246	600	268	1131;1132	1500	1500			AEFDTAYFK	0	1	9	0	1090.5	Tb11.02.0760	Tb11.02.0760				yes	0.0081385	89.977	1	1	1	1	0.41169	1.1955	2.6607	2	0.42517	1.1732		1	0.39865	1.2182		1	3295100	2332600	962470	960110	677100	283010	2335000	1655500	679450
247	1965;1964	269	1133;1134;1135	1501;1502;1503;1504;1505	1505			AEFPIMAK	0	1	8	0	905.468	Tb927.7.1120;Tb927.7.1140;Tb927.7.1130	Tb927.7.1130				no	0.0074265	100.47	1	2			0.44464	0.46516	3.6051	2	0.45078	0.47717		1	0.43857	0.45345		1	3153400	2100200	1053200	1522100	1000500	521560	1631300	1099700	531670
248	1509	270	1136;1137	1506;1507	1507			AEFTSSGLAAPPEPPSDLGVHATCVK	0	1	26	0	2637.27	Tb927.3.3820	Tb927.3.3820				yes	2.6446e-06	137.62	1	1	1	1	0.41142	0.65679	12.535	2	0.39372	0.60108		1	0.42991	0.71766		1	17697000	12259000	5438400	8659700	5998100	2661700	9037700	6261000	2776700
249	13	271	1138;1139;1140;1141;1142	1508;1509;1510;1511;1512;1513;1514	1510			AEFVEVTK	0	1	8	0	921.481	CON__P02769	CON__P02769			P02769	yes	0.014487	86.18	3	2	3	2	0.18842	0.2522	99.27	3	0.098638	0.13302	130.31	2	0.18842	0.2522		1	16385000	13679000	2706100	13265000	11516000	1749000	3119800	2162800	957030		+
250	107	272;273	1143;1144	1515;1516	1516			AEFVGGLDIVTK	0	1	12	0	1247.68	Tb09.160.2210	Tb09.160.2210				yes	3.6793e-06	129.79	2		2		3.7012	3.7782		1	3.7012	3.7782		1				0	6846300	1146200	5700100	6846300	1146200	5700100	0	0	0
251	1713	274	1145	1517	1517			AEFVSVPYEPR	1	0	11	0	1292.64	Tb927.4.870	Tb927.4.870				yes	8.5033e-05	133.65	1		1		0.42544	1.1924		1	0.42544	1.1924		1				0	1645800	1177400	468410	1645800	1177400	468410	0	0	0
252	1790	275	1146;1147	1518;1519	1518			AEGAIEALK	0	1	9	0	900.492	Tb927.5.3400	Tb927.5.3400				yes	0.065058	64.091	1	1	1	1	0.37457	0.55362	1.2236	2	0.38066	0.55843		1	0.36858	0.54885		1	2942900	2068800	874180	1697200	1186200	510960	1245800	882550	363220
253	864	276	1148;1149;1150	1520	1520			AEGFCSFLVGLSGAPVNSK	0	1	19	0	1938.95	Tb927.1.2570	Tb927.1.2570				yes	0.023345	86.216	1	2	1	2	0.57585	0.85981	1.5439	3	0.54775	0.85981		1	0.6108	0.85804	2.177	2	6205300	3892200	2313100	3104100	2000400	1103700	3101200	1891800	1209400
254	578	277;278;279	1151;1152;1153;1154;1155	1521;1522;1523;1524;1525;1526	1525	237;238		AEGNMLATLHALQALMR	1	0	17	0	1838.95	Tb11.02.0010	Tb11.02.0010				yes	1.4003e-09	184.11	2	3	2	3	0.0040079	0.0040307	8.5313	2	0.0042805	0.0042813		1	0.0037527	0.0037947		1	30922000	30552000	369870	15031000	14858000	172940	15891000	15695000	196940
255	1164	280	1156	1527;1528;1529	1528			AEIEYYCTLSK	0	1	11	0	1375.63	Tb927.10.4110;Tb927.10.4120	Tb927.10.4110				yes	4.2936e-19	198.9	1		1		0.99585	0.99377		1	0.99585	0.99377		1				0	9628900	4841100	4787800	9628900	4841100	4787800	0	0	0
256	1235	281	1157;1158;1159;1160;1161;1162;1163;1164;1165;1166;1167;1168;1169;1170;1171;1172;1173	1530;1531;1532;1533;1534;1535;1536;1537;1538;1539;1540;1541;1542;1543;1544;1545;1546;1547;1548;1549;1550;1551	1534			AELEDAFVLVSAK	0	1	13	0	1390.73	Tb927.10.6400;Tb927.10.6510	Tb927.10.6400				yes	1.4201e-30	217.69	8	9	8	9	0.89856	1.3464	44.301	17	0.97558	1.4299	45.039	8	0.88756	1.3464	46.343	9	330950000	151330000	179620000	154710000	70053000	84658000	176240000	81278000	94958000
257	1235	282	1174;1175	1552;1553	1553			AELEDAFVLVSAKK	0	2	14	1	1518.83	Tb927.10.6400;Tb927.10.6510	Tb927.10.6400				yes	0.0033395	102.97	1	1	1	1	1.2441	2.1048	5.2813	2	1.1954	2.1849		1	1.2948	2.0277		1	22243000	10567000	11676000	18395000	8790100	9605300	3847200	1776800	2070400
258	473	283;284	1176;1177;1178;1179;1180;1181;1182;1183;1184	1554;1555;1556;1557;1558;1559;1560	1559	214		AELEELIEQMK	0	1	11	0	1331.66	Tb11.01.5100	Tb11.01.5100				yes	6.2498e-19	192.43	5	4	5	4	0.25007	0.36885	30.794	6	0.2404	0.34973	15.323	3	0.26013	0.38902	43.946	3	74589000	50272000	24316000	39571000	24540000	15032000	35017000	25733000	9284500
259	1985	285	1185;1186	1561;1562	1562			AELEGWVWGGK	0	1	11	0	1230.6	Tb927.7.210	Tb927.7.210				yes	0.0010493	118.95	1	1	1	1	15.819	22.351	32.149	2	13.213	17.806		1	18.939	28.055		1	8918000	447700	8470300	4618500	284430	4334100	4299500	163280	4136200
260	1154	286	1187;1188	1563	1563			AELFNPLSSAGNLDGIQQALAK	0	1	22	0	2256.18	Tb927.10.3790	Tb927.10.3790				yes	9.8912e-32	261.69	1	1	1	1	1.864	5.1009	0.30377	2	1.8446	5.09		1	1.8836	5.1119		1	1975900	656770	1319200	899480	290120	609350	1076500	366640	709810
261	703	287	1189	1564	1564			AELLALLAGR	1	0	10	0	1025.62	Tb11.02.4380	Tb11.02.4380				yes	1.5802e-05	143.37	1		1		0.28187	0.45927		1	0.28187	0.45927		1				0	7209000	5462400	1746600	7209000	5462400	1746600	0	0	0
262	0	288;289	1190;1191;1192;1193;1194;1195;1196	1565;1566;1567;1568;1569;1570;1571;1572;1573;1574;1575;1576;1577;1578;1579;1580	1577	0		AELMDCSFPLLDGVVITDEPK	0	1	21	0	2348.13	cMDH	cMDH				yes	5.6521e-25	240.77	3	4	3	4	0.34667	0.66502	17.939	5	0.3515	0.72638	12.482	2	0.34667	0.59898	17.276	3	53739000	38657000	15082000	31548000	22755000	8793000	22191000	15902000	6288700
263	1800	290	1197;1198;1199	1581;1582;1583;1584	1584			AELQPVTSLK	0	1	10	0	1084.61	Tb927.5.3820	Tb927.5.3820				yes	8.6364e-08	142.16	2	1	2	1				0				0				0	0	0	0	0	0	0	0	0	0
264	2006	291	1200;1201;1202;1203;1204	1585;1586;1587;1588;1589	1585			AELRQEIAAELNELR	2	0	15	1	1753.93	Tb927.7.2650	Tb927.7.2650				yes	2.9699e-06	152.79	4	1	4	1	0.060414	0.084982	103.12	5	0.059213	0.082793	118.85	4	0.060414	0.084982		1	35519000	28970000	6548600	28818000	23411000	5406500	6701100	5559000	1142100
265	1116	292	1205;1206;1207;1208;1209;1210;1211;1212;1213;1214;1215;1216;1217;1218;1219	1590;1591;1592;1593;1594;1595;1596;1597;1598;1599;1600;1601;1602;1603;1604;1605;1606;1607	1600			AELVLITIPLQDATNVVVEIK	0	1	21	0	2277.32	Tb927.10.2620	Tb927.10.2620				yes	1.6135e-19	213.99	7	8	7	8	1.0998	1.2899	14.105	14	1.0938	1.2798	11.473	7	1.1058	1.32	17.219	7	14049000	6231900	7817100	8145900	3671100	4474800	5903100	2560800	3342200
266	1074	293;294	1220;1221;1222;1223;1224;1225;1226	1608;1609;1610;1611;1612;1613;1614	1613			AEMAILESDMMTLAYDTAIAALLSEEIHNFGK	0	1	32	0	3497.68	Tb927.10.15720	Tb927.10.15720				yes	1.0967e-06	226.78	4	3	4	3	0.69462	1.1861	44.961	6	0.87022	1.9796	41.96	3	0.639	0.81642	37.898	3	71512000	37406000	34105000	49744000	25183000	24561000	21768000	12223000	9544600
267	1172	295;296	1227;1228;1229;1230;1231;1232;1233;1234;1235;1236;1237;1238;1239;1240;1241	1615;1616;1617;1618;1619;1620;1621;1622;1623;1624;1625;1626;1627;1628;1629;1630;1631;1632;1633;1634;1635;1636;1637;1638;1639;1640;1641;1642;1643;1644	1629			AEMLYSGESNPDEK	0	1	14	0	1568.67	Tb927.10.4560;Tb927.10.4570	Tb927.10.4560				yes	9.5957e-64	286.53	7	8	7	8	1.0644	1.1381	64.13	10	1.0903	1.0949	66.367	5	1.0391	1.1824	68.098	5	148500000	69486000	79014000	62406000	28335000	34071000	86094000	41151000	44943000
268	1172	297;298;299	1242;1243;1244;1245;1246;1247;1248;1249;1250;1251;1252;1253;1254;1255;1256;1257;1258;1259;1260;1261	1645;1646;1647;1648;1649;1650;1651;1652;1653;1654;1655;1656;1657;1658;1659;1660	1657	503		AEMLYSGESNPDEKYYMGIK	0	2	20	1	2324.03	Tb927.10.4560;Tb927.10.4570	Tb927.10.4560				yes	5.0216e-22	200.49	11	9	11	9	1.1059	1.6637	70.814	12	1.0597	1.6961	63.522	7	1.1679	1.5665	82.976	5	233010000	110650000	122350000	170610000	81940000	88672000	62395000	28712000	33683000
269	2173	300	1262;1263	1661;1662	1662			AENDALAGIPLSHSLLGSLGAGK	0	1	23	0	2190.16	Tb927.8.1860	Tb927.8.1860				yes	0.35284	77.229	1	1	1	1	3.1156	4.8593	9.9713	2	2.8379	4.5285		1	3.4205	5.2143		1	5190800	1472100	3718700	2628800	1058600	1570200	2562000	413540	2148500
270	616	301	1264;1265;1266;1267;1268;1269;1270;1271;1272	1663;1664;1665;1666;1667;1668;1669	1668			AENKIDYLVK	0	2	10	1	1191.65	Tb11.02.1120	Tb11.02.1120				yes	0.024302	79.155	6	3	6	3	0.2134	0.33124	70.305	9	0.21422	0.37161	84.217	6	0.1949	0.29101	11.485	3	41315000	33748000	7566900	32763000	26937000	5825800	8551600	6810500	1741000
271	1117	302	1273;1274;1275;1276;1277	1670;1671;1672;1673	1672			AEPTVIYPTLYWVLSNMQQNEK	0	1	22	0	2623.3	Tb927.10.2640	Tb927.10.2640				yes	6.8387e-14	173.79	2	3	2	3	0.2947	0.41917	16.534	5	0.30643	0.44909	12.244	2	0.2947	0.41917	20.465	3	9769500	7772800	1996600	1924500	1459200	465330	7844900	6313600	1531300
272	2323	303	1278;1279;1280;1281;1282;1283	1674;1675;1676;1677;1678;1679	1676			AEQQLQLILDK	0	1	11	0	1297.72	Tb927.8.7040	Tb927.8.7040				yes	4.3972e-19	198.55	3	3	3	3	0.99705	1.142	56.915	6	0.92378	1.0727	52.146	3	1.0761	1.2158	73.048	3	10931000	4688700	6242400	5414000	2278200	3135800	5517100	2410500	3106600
273	2323	304	1284;1285;1286;1287	1680;1681	1681			AEQQLQLILDKNGELTK	0	2	17	1	1940.06	Tb927.8.7040	Tb927.8.7040				yes	0.088161	83.038	2	2	2	2	1.2523	1.5415	35.4	4	1.2117	1.2587	54.62	2	1.2523	1.5415	19.116	2	7471900	2825300	4646600	6147100	2336100	3810900	1324900	489180	835700
274	170	305;306	1288;1289;1290;1291	1682;1683;1684;1685	1682	73		AETAPPFQVGPCMDATGEILVQLEELEDAR	1	0	30	0	3285.55	Tb09.160.5530	Tb09.160.5530				yes	6.2839e-18	207.58	1	3	1	3	0.08034	0.15668	36.111	3	0.08034	0.15668		1	0.088381	0.13025	48.791	2	7422100	6956000	466120	4631900	4433700	198170	2790200	2522300	267950
275	170	307	1292	1686	1686			AETAPPFQVGPCMDATGEILVQLEELEDAREQFSIAAEK	1	1	39	1	4289.05	Tb09.160.5530	Tb09.160.5530				yes	0.0013169	137.91	1		1		0.073067	0.10976		1	0.073067	0.10976		1				0	515740	483240	32504	515740	483240	32504	0	0	0
276	1711	308	1293;1294;1295	1687;1688;1689	1688			AETAVHLEPVGLDSLILHLLGIR	1	0	23	0	2465.4	Tb927.4.810	Tb927.4.810				yes	0.00048126	134.27	2	1	2	1				0				0				0	1236800	1236800	0	863190	863190	0	373600	373600	0
277	19	309	1296;1297;1298	1690;1691;1692	1691			AETECQNTEYQQLLDIK	0	1	17	0	2081.96	CON__P13645	CON__P13645	KPP;KRT10	Cytokeratin-10;Keratin, type I cytoskeletal 10;Keratin-10	P13645	yes	1.9987e-101	364.26	1	2	1	2	0.044963	0.085089	94.848	3	0.03017	0.085089		1	0.068384	0.11809	131.44	2	4727100	4440300	286770	2148700	2110900	37797	2578400	2329400	248970		+
278	1180	310	1299	1693	1693			AETTIGFR	1	0	8	0	893.461	Tb927.10.4710	Tb927.10.4710				yes	0.03787	69.625	1		1					0				0				0	6984800	5472500	1512200	6984800	5472500	1512200	0	0	0
279	1519	311	1300;1301;1302	1694;1695;1696;1697;1698	1698			AETVFIPNMFGFLDSDLSK	0	1	19	0	2130.03	Tb927.3.4040	Tb927.3.4040				yes	2.5902e-09	150.49	2	1	2	1	0.69989	0.90787	11.619	3	0.73416	0.98169	11.056	2	0.67851	0.8459		1	8120000	4882200	3237800	4261400	2665800	1595700	3858600	2216400	1642100
280	902	312	1303;1304;1305;1306	1699;1700;1701;1702;1703;1704;1705	1704			AETVKPVAVPEPAK	0	2	14	1	1434.81	Tb927.1.750	Tb927.1.750				yes	7.8296e-06	132.6	2	2	2	2	0.76215	2.1041	10.436	4	0.74952	1.8886	12.118	2	0.76594	2.1595	0.51069	2	16344000	9096000	7247700	5688700	2977600	2711100	10655000	6118400	4536600
281	1953	313	1307;1308	1706;1707	1707			AEVGEACNNTVMLK	0	1	14	0	1534.71	Tb927.6.620	Tb927.6.620				yes	4.8559e-22	208.49	1	1	1	1	0.39933	1.1594	15.21	2	0.44609	1.2911		1	0.35747	1.0412		1	2906900	2121300	785610	1245200	846260	398970	1661700	1275100	386640
282	739	314	1309	1708	1708			AEVLVQLLSHVPQCTSK	0	1	17	0	1908.01	Tb11.02.5660	Tb11.02.5660				yes	0.004819	105.27		1		1	3.5589	5.8802		1				0	3.5589	5.8802		1	8604700	1894800	6709900	0	0	0	8604700	1894800	6709900
283	1483	315	1310;1311	1709;1710;1711;1712	1709			AEVPSDVVK	0	1	9	0	942.502	Tb927.3.3130	Tb927.3.3130				yes	0.060723	64.537	1	1	1	1	1.8739	5.0717	5.536	2	1.7631	4.877		1	1.9917	5.2742		1	1798100	646500	1151600	877890	354220	523660	920200	292280	627930
284	1016	316;317	1312;1313;1314;1315;1316;1317;1318;1319;1320;1321;1322;1323;1324;1325;1326;1327;1328;1329;1330;1331	1713;1714;1715;1716;1717;1718;1719;1720;1721;1722;1723;1724;1725;1726;1727;1728;1729;1730;1731;1732;1733;1734;1735;1736;1737;1738;1739;1740;1741	1714	429		AEVSDVANAVLNGADCVMLSGETAK	0	1	25	0	2520.18	Tb927.10.14140	Tb927.10.14140				yes	4.3509e-30	262.56	9	11	9	11	0.055251	0.10096	60.79	17	0.048895	0.068296	73.651	7	0.056739	0.11347	40.004	10	1418800000	1358300000	60521000	707930000	673800000	34129000	710850000	684460000	26392000
285	1155	318	1332	1742	1742			AEVSFGVGDNPK	0	1	12	0	1218.59	Tb927.10.3820	Tb927.10.3820				yes	0.0060942	85.865		1		1	0.32835	0.92728		1				0	0.32835	0.92728		1	1281100	975320	305750	0	0	0	1281100	975320	305750
286	914	319	1333;1334;1335	1743;1744;1745;1746	1745			AEVYDCIDIK	0	1	10	0	1224.57	Tb927.10.10280	Tb927.10.10280				yes	1.3896e-07	137.59	1	2	1	2	0.69696	2.051	86.165	3	0.69696	2.051		1	0.62601	1.1076	110.99	2	8941500	5127100	3814400	3488100	2102500	1385600	5453400	3024600	2428800
287	1150	320	1336;1337	1747;1748;1749	1749			AEWEQELK	0	1	8	0	1031.49	Tb927.10.3660	Tb927.10.3660				yes	0.017804	92.878	1	1	1	1	0.43389	0.67385	14.33	2	0.38666	0.60891		1	0.48689	0.74571		1	8987800	5481400	3506400	3009300	1806500	1202800	5978500	3674900	2303600
288	1564	321	1338;1339;1340;1341;1342	1750;1751;1752	1751			AFAAGADEEAVK	0	1	12	0	1177.56	Tb927.3.640	Tb927.3.640				yes	4.6011e-07	147.18	2	3	2	3	0.33462	0.91402	71.649	5	0.44091	0.86124	8.4121	2	0.33462	0.97584	99.986	3	5244200	3156500	2087700	2038300	1273400	764870	3205900	1883000	1322900
289	172	322	1343;1344	1753;1754;1755	1755			AFADMFLAK	0	1	9	0	1012.51	Tb09.160.5560	Tb09.160.5560				yes	1.8968e-05	127.76	1	1	1	1	0.88195	1.3862	11.683	2	0.93422	1.5056		1	0.8326	1.2763		1	16952000	8521400	8430900	11292000	5589700	5702000	5660600	2931800	2728900
290	977	323	1345	1756	1756			AFAPLYQALPSLQDAVSASR	1	0	20	0	2104.1	Tb927.10.12930	Tb927.10.12930				yes	6.6671e-06	171.05	1		1		2.0357	2.1069		1	2.0357	2.1069		1				0	1611700	531880	1079800	1611700	531880	1079800	0	0	0
291	1393	324	1346;1347	1757;1758;1759;1760;1761	1758			AFATGDNVSGGHS	0	0	13	0	1218.53	Tb927.2.4530	Tb927.2.4530				yes	1.5709e-12	180.93	1	1	1	1				0				0				0	0	0	0	0	0	0	0	0	0
292	1172	325;326	1348;1349;1350;1351;1352;1353;1354;1355;1356;1357;1358;1359;1360;1361;1362;1363;1364;1365;1366;1367;1368;1369;1370;1371;1372;1373;1374;1375;1376;1377;1378;1379;1380;1381;1382;1383;1384;1385;1386;1387;1388;1389;1390;1391;1392;1393;1394;1395;1396;1397	1762;1763;1764;1765;1766;1767;1768;1769;1770;1771;1772;1773;1774;1775;1776;1777;1778;1779;1780;1781;1782;1783;1784;1785;1786;1787;1788;1789;1790;1791;1792;1793;1794;1795;1796;1797;1798;1799;1800;1801;1802;1803;1804;1805;1806;1807;1808;1809;1810;1811;1812	1806	504		AFCQFCLDPIYQIFDAVMTEK	0	1	21	0	2595.18	Tb927.10.4560;Tb927.10.4570	Tb927.10.4560				yes	5.739e-32	259.4	26	24	26	24	0.77213	1.0468	39.074	33	0.80296	1.0639	27.695	18	0.73894	1.0064	50.576	15	246100000	111860000	134250000	145460000	66240000	79219000	100640000	45618000	55027000
293	1172	327	1398	1813	1813			AFCQFCLDPIYQIFDAVMTEKAEK	0	2	24	1	2923.36	Tb927.10.4560;Tb927.10.4570	Tb927.10.4560				yes	0.0049073	105	1		1		1.0936	1.627		1	1.0936	1.627		1				0	5026400	2452200	2574200	5026400	2452200	2574200	0	0	0
294	1172	328	1399	1814;1815	1814			AFCQFCLDPIYQIFDAVMTEKAEKVEK	0	3	27	2	3279.57	Tb927.10.4560;Tb927.10.4570	Tb927.10.4560				yes	0.00061966	113.76	1		1		1.0671	1.7915		1	1.0671	1.7915		1				0	7185500	3267700	3917800	7185500	3267700	3917800	0	0	0
295	147	329	1400;1401;1402	1816;1817;1818;1819;1820;1821;1822;1823;1824	1823			AFDGNDSGQLK	0	1	11	0	1150.53	Tb09.160.4520	Tb09.160.4520				yes	3.71e-25	224.31	1	2	1	2	0.44011	0.47478	37.357	3	0.44011	0.47478		1	0.50598	0.58434	50.036	2	2356600	1606000	750670	1346500	889020	457450	1010200	716940	293210
296	1230	330	1403;1404;1405;1406;1407;1408	1825;1826;1827;1828;1829;1830	1828			AFDHALAVAK	0	1	10	0	1041.56	Tb927.10.6050	Tb927.10.6050				yes	5.6312e-08	144.77	3	3	3	3	0.20551	0.44905	21.718	6	0.21065	0.44241	22.289	3	0.2005	0.46083	25.604	3	15889000	12704000	3185500	8684100	6964100	1720000	7205100	5739600	1465500
297	193	331	1409;1410;1411;1412;1413	1831;1832;1833;1834;1835;1836;1837;1838;1839;1840;1841;1842;1843;1844;1845;1846;1847;1848	1841			AFDIDQNVDIPFPPLILK	0	1	18	0	2054.11	Tb09.211.0690	Tb09.211.0690				yes	3.842e-21	196.6	2	3	2	3	0.3535	0.64543	44.307	5	0.34483	0.69965	52.317	2	0.3535	0.64543	44.057	3	20380000	14840000	5539900	10715000	7787800	2927100	9665400	7052600	2612800
298	1480	332	1414	1849	1849			AFDVLER	1	0	7	0	848.439	Tb927.3.3000	Tb927.3.3000				yes	0.0023063	111.53		1		1	0.34141	0.51359		1				0	0.34141	0.51359		1	4318300	3186500	1131800	0	0	0	4318300	3186500	1131800
299	2249	333	1415;1416	1850	1850			AFEDFLK	0	1	7	0	868.433	Tb927.8.4500	Tb927.8.4500				yes	0.076217	91.316	1	1	1	1	0.59814	0.83023	0.052441	2	0.60543	0.83054		1	0.59095	0.82992		1	4673500	2832500	1841000	2427700	1449400	978260	2245800	1383000	862790
300	2243	334	1417;1418	1851;1852;1853;1854;1855;1856;1857	1857			AFEWLAK	0	1	7	0	863.454	Tb927.8.4330	Tb927.8.4330				yes	0.00082004	156.71	1	1	1	1	0.27193	0.27763	2.955	2	0.26755	0.27189		1	0.27638	0.28349		1	8835200	6771000	2064200	4298300	3307600	990790	4536900	3463500	1073400
301	767	335	1419;1420	1858	1858			AFFEGFELAK	0	1	10	0	1157.58	Tb11.03.0880	Tb11.03.0880				yes	3.0957e-11	158.3	1	1	1	1	0.27329	0.41428	14.397	2	0.23626	0.37418		1	0.31614	0.45868		1	2962000	2348000	614030	2824200	2262400	561780	137840	85589	52253
302	1533	336	1421;1422	1859	1859			AFFINACISTALHCLSAK	0	1	18	0	2023	Tb927.3.4750;Tb927.3.4790	Tb927.3.4750				yes	0.026007	86.935	1	1	1	1	1.3482	1.8586	2.3641	2	1.395	1.89		1	1.3029	1.8278		1	5008500	2004600	3003900	2722700	1085700	1637000	2285800	918910	1366900
303	441	337	1423;1424	1860;1861	1860			AFGALIPLMAPYDAQK	0	1	16	0	1704.89	Tb11.01.3690	Tb11.01.3690				yes	0.015661	100.12	1	1	1	1	0.57032	0.84344	15.749	2	0.51922	0.75455		1	0.62646	0.94279		1	2311500	1519600	791900	1253700	880080	373580	1057800	639520	418320
304	825	338	1425;1426;1427;1428;1429;1430	1862;1863	1862			AFGGVGAAPSEIK	0	1	13	0	1202.63	Tb11.50.0006;Tb11.0890	Tb11.50.0006				yes	1.96e-15	187.24	3	3	3	3	0.36735	0.51712	105.14	6	0.35003	0.62625	119.19	3	0.38552	0.42701	115.89	3	35033000	24868000	10164000	18368000	12963000	5404400	16665000	11905000	4760000
305	2161	339	1431;1432;1433;1434	1864;1865;1866	1866			AFGPLVGDSNPIHVDEAAAK	0	1	20	0	2007.01	Tb927.8.1440	Tb927.8.1440				yes	2.0683e-07	140.57	2	2	2	2	1.7708	1.7719	44.74	4	1.7708	1.7719	22.937	2	2.094	2.3979	67.553	2	23027000	8751600	14276000	13275000	4893200	8382000	9752200	3858400	5893800
306	2148	340	1435;1436;1437	1867;1868	1867			AFHLFDDDKTGK	0	2	12	1	1392.67	Tb927.8.1080	Tb927.8.1080				yes	0.039481	74.83	2	1	2	1	0.53405	0.62468	23.605	3	0.49059	0.68184	32.609	2	0.58768	0.62468		1	4535500	2807400	1728100	3260800	2036900	1223900	1274700	770550	504120
307	1981	341	1438;1439	1869;1870;1871;1872	1870			AFIDDLVPR	1	0	9	0	1044.56	Tb927.7.190	Tb927.7.190				yes	2.1885e-05	137.08	1	1	1	1	1.1378	2.4123	37.495	2	1.4214	3.1447		1	0.91086	1.8505		1	25823000	11114000	14708000	13180000	5469500	7710300	12643000	5644500	6998200
308	1702	342	1440;1441	1873;1874;1875;1876	1875			AFILAGVALVLEP	0	0	13	0	1311.78	Tb927.4.560	Tb927.4.560				yes	0.00021361	114.34	1	1	1	1				0				0				0	0	0	0	0	0	0	0	0	0
309	1356	343;344	1442;1443;1444;1445;1446;1447;1448;1449;1450;1451;1452;1453;1454;1455	1877;1878;1879;1880;1881;1882;1883;1884;1885;1886;1887;1888;1889;1890	1887	589		AFKDEEETTTALSLAVENMQLVEPLLAVNLMQK	0	2	33	1	3674.88	Tb927.2.2160	Tb927.2.2160				yes	8.5314e-05	203.41	6	8	6	8	0.32507	0.54302	34.109	8	0.34825	0.54492	14.968	3	0.31769	0.42754	42.711	5	42683000	31366000	11318000	26346000	19202000	7144000	16337000	12163000	4173600
310	170	345	1456;1457;1458;1459	1891;1892;1893;1894;1895;1896	1892			AFLLSETLGDAAALEFLDPLICNPPPEEADAAGNVGGR	1	0	38	0	3909.91	Tb09.160.5530	Tb09.160.5530				yes	1.7853e-36	249.89	1	3	1	3	0.090307	0.19332	15.304	4	0.080265	0.19058		1	0.097043	0.1961	18.443	3	26305000	25233000	1072100	14517000	13987000	529760	11789000	11246000	542360
311	1803	346	1460;1461;1462	1897;1898	1897			AFLMLDVLPTIMK	0	1	13	0	1490.82	Tb927.5.3920	Tb927.5.3920				yes	4.0332e-15	182.24	2	1	2	1	1.0017	1.5276	23.811	3	0.89623	1.2746	25.601	2	1.1173	1.6663		1	1792800	833320	959510	1004100	489230	514870	788730	344090	444630
312	473	347	1463;1464;1465;1466	1899;1900;1901;1902;1903;1904	1901			AFLSQNLENQEK	0	1	12	0	1419.7	Tb11.01.5100	Tb11.01.5100				yes	6.024e-69	302.98	2	2	2	2	0.46037	0.65302	34.395	4	0.4789	0.59715	33.952	2	0.44569	0.75939	42.645	2	119230000	81630000	37599000	64224000	44281000	19943000	55005000	37348000	17656000
313	958	348	1467;1468	1905;1906	1905			AFLTNFATTVAAEVR	1	0	15	0	1609.85	Tb927.10.12240	Tb927.10.12240				yes	6.3258e-10	178.1	1	1	1	1	3.4805	3.6559	78.492	2	6.1791	6.3684		1	1.9604	2.0987		1	10928000	7475900	3452000	6099900	3926900	2173100	4827900	3549000	1278900
314	448	349	1469;1470;1471;1472	1907;1908;1909;1910;1911	1907			AFLVQVAADIFNNK	0	1	14	0	1548.83	Tb11.01.3960	Tb11.01.3960				yes	1.4561e-30	227.77	2	2	2	2				0				0				0	0	0	0	0	0	0	0	0	0
315	1230	350;351	1473;1474;1475;1476;1477	1912;1913;1914;1915;1916	1912	529		AFMDAELTEELTSILDQIVVR	1	0	21	0	2392.22	Tb927.10.6050	Tb927.10.6050				yes	7.2908e-30	255.69	4	1	4	1	0.17553	0.15183	48.768	4	0.18434	0.16037	57.003	3	0.16714	0.14375		1	72935000	63773000	9161700	48542000	42300000	6241900	24393000	21474000	2919800
316	2172	352	1478;1479	1917;1918;1919	1917			AFMDLLPLAGK	0	1	11	0	1174.64	Tb927.8.1840	Tb927.8.1840				yes	1.7785e-07	132.74	1	1	1	1	0.63341	1.8653	4.6888	2	0.6644	1.9282		1	0.60387	1.8045		1	3130600	2023500	1107200	1272100	738910	533190	1858500	1284600	573970
317	2048	353	1480;1481;1482;1483	1920;1921;1922	1922			AFMNPEIVMAASGIK	0	1	15	0	1577.79	Tb927.7.4160	Tb927.7.4160				yes	2.9884e-09	151.78	2	2	2	2	1.8787	4.3189	103.48	4	2.1131	4.3189	29.826	2	0.8518	1.8386	154.73	2	6154000	2606500	3547500	3493600	1508900	1984700	2660400	1097500	1562900
318	607	354	1484;1485;1486;1487	1923;1924;1925;1926;1927;1928;1929;1930	1929			AFNDALSK	0	1	8	0	864.434	Tb11.02.0870	Tb11.02.0870				yes	0.036485	77.401	1	3	1	3	0.79011	0.80287	10.468	2	0.85153	0.86455		1	0.73313	0.74558		1	6323900	4062600	2261300	2692500	1396200	1296300	3631400	2666400	964950
319	811	355	1488	1931	1931			AFNMETEELL	0	0	10	0	1195.54	Tb11.47.0005	Tb11.47.0005				yes	2.248e-05	137.85	1		1					0				0				0	0	0	0	0	0	0	0	0	0
320	97	356	1489;1490	1932;1933	1932			AFNMQIQTNIEPFTASAFT	0	0	19	0	2130.01	Tb09.160.1260	Tb09.160.1260				yes	2.3136e-21	229.1	1	1	1	1				0				0				0	0	0	0	0	0	0	0	0	0
321	1725	357	1491;1492;1493;1494;1495;1496;1497;1498;1499;1500;1501;1502;1503;1504;1505	1934;1935;1936;1937;1938;1939;1940;1941;1942;1943;1944;1945;1946;1947;1948;1949;1950;1951;1952;1953;1954;1955;1956;1957;1958;1959;1960	1960			AFNVSFGDALFYELK	0	1	15	0	1719.85	Tb927.5.1210	Tb927.5.1210				yes	2.2261e-22	210.35	10	5	10	5	0.45303	0.73847	157.36	15	0.43191	0.74976	187.97	10	0.46205	0.73847	52.599	5	235830000	163080000	72750000	170290000	119160000	51126000	65547000	43923000	21623000
322	1725	358	1506;1507	1961	1961			AFNVSFGDALFYELKK	0	2	16	1	1847.95	Tb927.5.1210	Tb927.5.1210				yes	0.030357	92.235	1	1	1	1	1.4197	1.8892	9.8554	2	1.3894	2.0255		1	1.4507	1.762		1	2589200	1055000	1534200	1520700	608910	911810	1068500	446100	622390
323	1035	359	1508;1509;1510;1511;1512	1962;1963;1964;1965;1966	1962			AFNVVGDGNGHIGVGAR	1	0	17	0	1638.82	Tb927.10.14600;Tb927.10.14710	Tb927.10.14600				yes	0.042722	91.165	4	1	4	1	1.0739	1.539	21.137	5	0.9565	1.2979	23.062	4	1.0739	1.5456		1	2987700	1595800	1391800	2841500	1523000	1318500	146160	72845	73317
324	807	360	1513;1514;1515	1967;1968;1969;1970;1971;1972;1973	1972			AFPSINPPEILITLGK	0	1	16	0	1708.98	Tb11.46.0008	Tb11.46.0008				yes	6.2633e-06	142.37	1	2	1	2	1.3333	1.6081	26.714	3	1.34	1.6347		1	0.93045	1.2813	32.122	2	11412000	4984000	6428200	5311500	2208700	3102800	6100700	2775300	3325400
325	1278	361	1516;1517	1974	1974			AFPSVFASTDAK	0	1	12	0	1239.61	Tb927.10.7790	Tb927.10.7790				yes	0.001714	101.61	1	1	1	1	0.75851	1.2693	11.175	2	0.84662	1.3736		1	0.67957	1.1728		1	3896100	1768900	2127200	2110300	975270	1135000	1785900	793620	992240
326	384	362	1518	1975	1975			AFQCPIFHVNGDCPEDVAR	1	0	19	0	2230.99	Tb11.01.1740	Tb11.01.1740				yes	0.00086883	138.39	1		1		5.3495	10.47		1	5.3495	10.47		1				0	11405000	1415500	9989700	11405000	1415500	9989700	0	0	0
327	138	363	1519;1520;1521;1522;1523;1524;1525;1526	1976;1977;1978;1979;1980;1981;1982;1983;1984;1985;1986;1987;1988;1989;1990;1991;1992;1993;1994;1995;1996;1997;1998;1999	1990			AFQFVEK	0	1	7	0	867.449	Tb09.160.4250;Tb09.160.4280	Tb09.160.4250				yes	0.0018139	148.71	4	4	4	4	1.0285	1.317	13.434	8	1.0203	1.3292	4.0371	4	1.0285	1.2286	16.773	4	121420000	53799000	67618000	51992000	23318000	28674000	69424000	30480000	38944000
328	1623	364	1527;1528;1529	2000;2001;2002;2003	2002			AFQLFDENNTGK	0	1	12	0	1382.65	Tb927.4.2260	Tb927.4.2260				yes	2.0712e-24	212.8	1	2	1	2	0.62029	0.6257	20.725	3	0.62029	0.6257		1	0.62582	0.73713	26.077	2	7231000	4476700	2754200	3816400	2340400	1476000	3414600	2136400	1278200
329	2026	365	1530;1531	2004	2004			AFQLFDLDK	0	1	9	0	1095.56	Tb927.7.3410	Tb927.7.3410				yes	5.2408e-06	133.65	1	1	1	1	0.46992	0.4768	1.534	2	0.48136	0.482		1	0.45876	0.47165		1	3351000	2302100	1048900	2178900	1493200	685760	1172100	808920	363180
330	2026	366	1532;1533;1534	2005;2006;2007;2008;2009	2007			AFQLFDLDKK	0	2	10	1	1223.65	Tb927.7.3410	Tb927.7.3410				yes	7.0675e-05	117.4	1	2	1	2	0.48587	0.48466	3.2809	3	0.49181	0.48466		1	0.47116	0.48272	4.6284	2	18621000	12260000	6360900	11495000	7546600	3948800	7125600	4713500	2412100
331	1377	367	1535	2010;2011	2010			AFQLLHSETATDVGIASIDPSKLPGQSK	0	2	28	1	2909.51	Tb927.2.3800	Tb927.2.3800				yes	4.4202e-05	179.2		1		1	1.2198	2.2526		1				0	1.2198	2.2526		1	12251000	4866000	7385500	0	0	0	12251000	4866000	7385500
332	2124	368	1536;1537;1538	2012;2013	2012			AFQQEGFYHK	0	1	10	0	1253.58	Tb927.7.6910	Tb927.7.6910				yes	0.26138	52.762	2	1	2	1	0.28898	0.45093	12.57	3	0.3393	0.49648	13.611	2	0.27921	0.4316		1	5276700	3810500	1466100	3274500	2287900	986640	2002100	1522700	479470
333	2315;2314	369	1539;1540;1541;1542;1543;1544;1545	2014;2015;2016;2017;2018;2019;2020;2021;2022;2023;2024;2025;2026;2027;2028;2029;2030	2017			AFQTNAAAFVK	0	1	11	0	1166.61	Tb927.8.6750;Tb927.8.6760	Tb927.8.6760				no	8.0771e-33	248.89	3	4			0.9887	1.0684	90.156	7	0.9887	1.2353	38.914	3	0.94884	0.97585	116.56	4	110000000	46481000	63522000	43948000	17841000	26107000	66055000	28640000	37415000
334	434	370	1546;1547;1548;1549;1550	2031;2032;2033;2034;2035;2036;2037;2038;2039;2040;2041;2042;2043;2044;2045;2046;2047;2048;2049;2050;2051;2052;2053;2054;2055;2056	2054			AFSGVFK	0	1	7	0	754.401	Tb11.01.3370	Tb11.01.3370				yes	1.8647e-05	171.44	3	2	3	2	0.8706	0.8796	60.791	5	0.96368	0.97941	76.655	3	0.84665	0.86863	1.775	2	27023000	14276000	12747000	12299000	6413500	5885100	14724000	7862900	6861600
335	520	371;372	1551;1552;1553;1554;1555;1556;1557;1558;1559	2057;2058;2059;2060;2061;2062;2063;2064;2065;2066;2067;2068;2069;2070;2071;2072;2073;2074;2075;2076;2077;2078;2079	2064			AFSIPPLPWGYDGLAAK	0	1	17	0	1801.94	Tb11.01.6660	Tb11.01.6660				yes	2.7763e-14	172.96	4	5	4	5	0.18728	0.30368	87.763	4	0.090613	0.14639		1	0.38384	0.62849	87.768	3	13750000	11285000	2465000	3520100	3075200	444860	10230000	8209700	2020100
336	1713	373	1560;1561	2080;2081	2081			AFSLDVEQDIIDIK	0	1	14	0	1604.83	Tb927.4.870	Tb927.4.870				yes	1.5943e-52	259.19	1	1	1	1	0.36372	1.0712	2.7076	2	0.36675	1.0509		1	0.36072	1.0919		1	5313700	3687800	1625900	2545800	1793400	752350	2767900	1894400	873540
337	974	374	1562;1563	2082;2083	2083			AFSWYR	1	0	6	0	828.392	Tb927.10.12820	Tb927.10.12820				yes	0.048343	75.098	1	1	1	1	0.034059	0.049317	12.898	2	0.037615	0.054027		1	0.03084	0.045018		1	2579300	2352300	227050	1488600	1347900	140750	1090700	1004400	86307
338	1659	375	1564;1565;1566;1567	2084;2085;2086;2087	2086			AFTDVFNTMPVCCVVGEK	0	1	18	0	2072.94	Tb927.4.3640;Tb927.4.3630	Tb927.4.3640				yes	2.9057e-22	238.96	2	2	2	2	0.025729	0.027374	68.461	4	0.017067	0.02144	44.429	2	0.036875	0.045196	80.781	2	10625000	9811600	813880	5259900	4905000	354900	5365600	4906600	458970
339	1540	376	1568	2088	2088			AFTTLMGTVR	1	0	10	0	1095.57	Tb927.3.4920	Tb927.3.4920				yes	0.10225	80.472	1		1					0				0				0	0	0	0	0	0	0	0	0	0
340	1373;844;1391;1397;1407;906;1343;1346;1363;1984	377	1569;1570;1571;1572;1573	2089;2090;2091;2092;2093;2094;2095;2096;2097;2098;2099	2096			AFVAWK	0	1	6	0	720.396	Tb927.1.90;Tb927.4.240;Tb927.7.1980;Tb927.7.1950;Tb927.7.1960;Tb927.7.2010;Tb927.7.2030;Tb927.7.1970;Tb927.1.70;Tb927.2.340;Tb927.6.5160;Tb927.1.120;Tb927.2.510;Tb927.2.450;Tb927.2.1100;Tb927.2.1180;Tb927.2.270;Tb927.2.470;Tb927.7.1990;Tb927.7.2000;Tb927.7.2020	Tb927.2.340				no	0.03522	99.843	2	3			1.379	1.6918	14.302	4	1.3932	1.6918	0.29014	2	1.267	1.6656	24.72	2	22394000	9622700	12771000	13759000	5908700	7850400	8635100	3714000	4921100
341	862	378	1574;1575;1576;1577;1578;1579;1580;1581;1582;1583	2100;2101;2102;2103;2104;2105;2106;2107;2108;2109;2110;2111;2112;2113;2114;2115;2116;2117;2118;2119;2120;2121	2118			AFVHWYVGEGMEEGEFSEAR	1	0	20	0	2329.01	Tb927.1.2340;Tb927.1.2360;Tb927.1.2380;Tb927.1.2400;CON__ENSEMBL:ENSBTAP00000016242	Tb927.1.2340				yes	2.9181e-14	207.8	6	4	6	4	0.46163	0.70549	49.073	10	0.46163	0.70549	52.175	6	0.44699	0.66682	51.504	4	33768000	22957000	10811000	25175000	17119000	8056700	8593100	5838700	2754400
342	862	379	1584	2122	2122			AFVHWYVGEGMEEGEFSEAREDLAALEK	1	1	28	1	3198.46	Tb927.1.2340;Tb927.1.2360;Tb927.1.2380;Tb927.1.2400	Tb927.1.2340				yes	0.0075175	114.49	1		1		0.21325	0.3717		1	0.21325	0.3717		1				0	2257600	1868300	389360	2257600	1868300	389360	0	0	0
343	945	380;381	1585;1586;1587;1588;1589;1590	2123;2124;2125;2126;2127;2128;2129;2130	2125	403		AFVIEGMAFSPDSSK	0	1	15	0	1584.75	Tb927.10.1170	Tb927.10.1170				yes	7.9751e-15	181.56	3	3	3	3	0.30876	0.76209	39.086	4	0.30876	0.68433	57.015	2	0.34297	0.76209	34.879	2	16621000	12613000	4008000	7956400	6027000	1929400	8664200	6585600	2078600
344	2243	382	1591;1592;1593;1594	2131;2132;2133;2134;2135;2136;2137;2138	2136			AFVPATCSIFLIGNK	0	1	15	0	1636.86	Tb927.8.4330	Tb927.8.4330				yes	1.101e-14	177.6	2	2	2	2	0.31045	0.31584	6.9223	4	0.31135	0.3182	11.723	2	0.31045	0.31584	2.4021	2	56474000	42071000	14402000	37334000	27532000	9802300	19139000	14539000	4600000
345	1967	383	1595;1596;1597;1598;1599;1600;1601;1602	2139;2140;2141;2142;2143;2144;2145	2141			AFVSYLNNQIK	0	1	11	0	1295.69	Tb927.7.1300	Tb927.7.1300				yes	6.2299e-52	294.03	3	5	3	5	0.54779	0.83031	65.271	8	1.1222	1.202	58.434	3	0.28972	0.51786	69.969	5	84637000	55947000	28690000	41371000	26035000	15336000	43266000	29912000	13354000
346	2223	384	1603;1604;1605	2146	2146			AFWDEICSFNPHLASQIPK	0	1	19	0	2259.08	Tb927.8.3550	Tb927.8.3550				yes	0.00024766	119.88	1	2	1	2	0.17241	0.27066	78.888	3	0.17241	0.27066		1	0.27018	0.41065	106.24	2	9682900	8192100	1490900	4240600	3582900	657660	5442400	4609200	833200
347	1906	385	1606;1607	2147;2148;2149	2149			AFYAVPDAADEEVNLTIKPGETAK	0	2	24	1	2548.27	Tb927.6.4020	Tb927.6.4020				yes	5.4518e-08	148.27	2		2		0.92709	0.92129	5.402	2	0.92709	0.92129	5.402	2				0	28220000	14945000	13275000	28220000	14945000	13275000	0	0	0
348	1395	386	1608;1609	2150;2151;2152;2153;2154;2155;2156	2152			AFYDYSAPEEEFTK	0	1	14	0	1695.73	Tb927.2.4580	Tb927.2.4580				yes	3.8356e-15	187.68	1	1	1	1	0.7074	0.71545	1.6708	2	0.71707	0.72396		1	0.69787	0.70705		1	39672000	22774000	16899000	23620000	13545000	10075000	16052000	9228100	6824000
349	1925	387	1610;1611	2157;2158;2159;2160	2159			AFYSLTNK	0	1	8	0	942.481	Tb927.6.4480	Tb927.6.4480				yes	0.012174	100.49	1	1	1	1	1.0558	1.6064	22.59	2	0.89521	1.3692		1	1.2452	1.8846		1	7038700	3547500	3491200	4404400	2252900	2151400	2634400	1294500	1339800
350	1206	388	1612;1613;1614	2161;2162;2163;2164;2165;2166	2166			AGAAAQGEDAAPVAAVE	0	0	17	0	1496.71	Tb927.10.5360;Tb927.10.5370	Tb927.10.5360				yes	4.9939e-22	223.16	2	1	2	1				0				0				0	0	0	0	0	0	0	0	0	0
351	1027	389	1615	2167	2167			AGAFESNGDPAAEWELLTVVK	0	1	21	0	2203.08	Tb927.10.14470	Tb927.10.14470				yes	3.527e-14	207.72	1		1		0.36181	1.0218		1	0.36181	1.0218		1				0	1850700	1420300	430340	1850700	1420300	430340	0	0	0
352	1514	390	1616;1617;1618;1619;1620;1621;1622	2168;2169;2170;2171;2172;2173;2174;2175;2176	2173			AGALELIAGTALEDVTIPYGK	0	1	21	0	2101.13	Tb927.3.3900	Tb927.3.3900				yes	5.5516e-11	158.59	4	3	4	3	3.8911	4.968	10.795	7	3.7017	5.1308	8.012	4	3.9253	4.7379	14.13	3	37170000	7078500	30092000	20317000	3338900	16978000	16854000	3739600	13114000
353	1154	391	1623	2177	2177			AGALLLLQELK	0	1	11	0	1167.72	Tb927.10.3790	Tb927.10.3790				yes	1.3279e-05	143.65		1		1	2.2466	6.0836		1				0	2.2466	6.0836		1	1068100	337140	730960	0	0	0	1068100	337140	730960
354	2144	392	1624;1625	2178;2179	2179			AGALSTTGLSTNYVISLDLSPGSSPPEHWIR	1	0	31	0	3225.63	Tb927.7.920	Tb927.7.920				yes	0.075335	111.21	1	1	1	1	0.12669	0.28947	177.16	2	0.044201	0.082709		1	0.36314	1.0131		1	21204000	20162000	1041800	19639000	18887000	751910	1564700	1274800	289930
355	968;969	393	1626;1627	2180;2181;2182;2183;2184	2182			AGDAVAALK	0	1	9	0	814.455	Tb927.10.12500;Tb927.10.12510	Tb927.10.12500				no	0.027084	78.224	1	1			1.4339	2.1651	0.62829	2	1.4206	2.1555		1	1.4473	2.1748		1	1683300	590960	1092400	879840	296700	583140	803480	294270	509220
356	1960	394	1628;1629;1630;1631;1632	2185;2186;2187	2185			AGDFDELFDAASGINGDLLDQLEGHTVTDQK	0	1	31	0	3290.52	Tb927.6.950	Tb927.6.950				yes	0.00077177	176.39	4	1	4	1	1.3627	1.5356	90.787	5	1.075	1.3347	100.34	4	1.4204	1.6836		1	27502000	11000000	16502000	16615000	6554500	10061000	10887000	4445800	6440900
357	945	395	1633;1634	2188;2189;2190	2190			AGDFFEK	0	1	7	0	812.37	Tb927.10.1170;Tb11.0560	Tb927.10.1170				yes	0.076261	91.282	1	1	1	1	0.26268	0.69639	13.919	2	0.27574	0.76841		1	0.25023	0.63111		1	1510600	1171800	338870	816520	608710	207820	694110	563050	131060
358	1445	396	1635	2191	2191			AGDLEKDDQFAGEELSVEELDHITESAYAR	1	1	30	1	3336.53	Tb927.3.1740	Tb927.3.1740				yes	0.47705	95.773	1		1		0.32243	0.43404		1	0.32243	0.43404		1				0	3422400	2931200	491290	3422400	2931200	491290	0	0	0
359	1483	397	1636;1637;1638	2192;2193	2193			AGDLLQEVAALDVK	0	1	14	0	1440.78	Tb927.3.3130	Tb927.3.3130				yes	1.2819e-06	146.88	1	2	1	2	1.985	5.7867	77.853	3	2.0014	5.7867		1	1.5302	3.0425	96.782	2	4263900	1439400	2824600	1403300	474730	928540	2860700	964660	1896000
360	805	398	1639	2194	2194			AGDNTACAAELQNK	0	1	14	0	1461.65	Tb11.43.0004	Tb11.43.0004				yes	0.012011	88.17		1		1	1.0663	1.3851		1				0	1.0663	1.3851		1	691090	324610	366480	0	0	0	691090	324610	366480
361	1056	399	1640;1641;1642;1643;1644;1645;1646;1647;1648;1649;1650	2195;2196;2197;2198;2199;2200;2201;2202;2203;2204;2205;2206;2207;2208;2209;2210;2211;2212;2213;2214;2215;2216;2217;2218	2215			AGDPTISASLAFIEQLLK	0	1	18	0	1873.02	Tb927.10.1510	Tb927.10.1510				yes	8.5008e-41	256.91	5	6	5	6	0.59591	0.90449	89.463	11	0.59591	0.90449	80.953	5	0.69662	1.2222	103.11	6	14441000	7698700	6742100	5677700	2946200	2731500	8763100	4752500	4010600
362	616	400;401	1651;1652;1653;1654;1655;1656;1657;1658;1659;1660;1661	2219;2220;2221;2222;2223;2224;2225;2226	2223			AGDPVPCEMALYHCYPIVK	0	1	19	0	2219.02	Tb11.02.1120	Tb11.02.1120				yes	4.2431e-09	181.78	5	6	5	6	0.233	0.28731	57.839	7	0.23645	0.28731	9.7076	3	0.2318	0.37022	73.083	4	193620000	155860000	37753000	105540000	85273000	20265000	88080000	70592000	17488000
363	531	402;403	1662;1663;1664;1665;1666;1667;1668;1669;1670;1671;1672;1673;1674;1675;1676;1677;1678;1679;1680;1681;1682;1683;1684	2227;2228;2229;2230;2231;2232;2233;2234;2235;2236;2237;2238;2239;2240;2241;2242;2243;2244;2245;2246;2247;2248	2233	226		AGDVFAPVFLVMFAPVLEK	0	1	19	0	2049.1	Tb11.01.7010	Tb11.01.7010				yes	1.3567e-21	202.97	12	11	12	11	0.93948	1.1361	25.855	19	0.9106	0.99777	30.497	10	0.94649	1.1681	14.096	9	100750000	46208000	54541000	70216000	32088000	38127000	30533000	14119000	16414000
364	788	404	1685;1686;1687;1688	2249;2250	2249			AGEAVNIVQTLVNMVK	0	1	16	0	1684.92	Tb11.18.0002	Tb11.18.0002				yes	1.0009e-14	179.09	2	2	2	2	0.67236	0.9281	28.374	4	0.67236	0.9281	9.2031	2	0.80778	1.1156	44.631	2	2012800	1036000	976760	1035400	521890	513480	977420	514130	463290
365	784	405	1689;1690	2251;2252;2253;2254;2255	2254			AGELHLLVK	0	1	9	0	978.586	Tb11.1380;Tb11.39.0004	Tb11.1380				yes	1.9241e-06	144.43	1	1	1	1	0.37253	0.56766	15.922	2	0.41916	0.63531		1	0.3311	0.50722		1	14166000	9988200	4178300	8274000	5814000	2459900	5892500	4174100	1718400
366	1414	406	1691	2256	2256			AGEVVGPTPLEVGGPR	1	0	16	0	1533.82	Tb927.2.5760	Tb927.2.5760				yes	1.3708e-06	171.71		1		1	0.62685	1.7174		1				0	0.62685	1.7174		1	6864700	4265600	2599100	0	0	0	6864700	4265600	2599100
367	210	407	1692	2257	2257			AGFDKYITVFSPEGSLYQVEYAFK	0	2	24	1	2758.35	Tb09.211.1250	Tb09.211.1250				yes	0.00014635	137.53	1		1		0.92793	0.95662		1	0.92793	0.95662		1				0	1830400	1011300	819100	1830400	1011300	819100	0	0	0
368	2207	408	1693	2258	2258			AGFENYIPYFLAFDGYK	0	1	17	0	2013.95	Tb927.8.2770	Tb927.8.2770				yes	0.0006147	138.07		1		1	11.884	29.662		1				0	11.884	29.662		1	506890	52331	454560	0	0	0	506890	52331	454560
369	1985	409	1694;1695	2259;2260	2259			AGFPVFK	0	1	7	0	764.422	Tb927.7.210	Tb927.7.210				yes	0.020491	88.025	1	1	1	1	18.617	24.278	64.391	2	27.279	38.279		1	12.706	15.399		1	15756000	1810900	13945000	2903500	68808	2834700	12853000	1742100	11111000
370	600	410	1696;1697	2261;2262;2263;2264;2265;2266	2265			AGFTDIQPK	0	1	9	0	975.503	Tb11.02.0760	Tb11.02.0760				yes	4.741e-06	135.27	1	1	1	1	0.32648	0.96928	0.31413	2	0.33071	0.96713		1	0.3223	0.97143		1	6178600	4610100	1568600	3190500	2415100	775360	2988200	2194900	793210
371	1230	411	1698	2267	2267			AGFTPNWR	1	0	8	0	947.461	Tb927.10.6050	Tb927.10.6050				yes	0.030446	74.882		1		1	0.16434	0.41654		1				0	0.16434	0.41654		1	9923600	8376200	1547300	0	0	0	9923600	8376200	1547300
372	2036	412	1699;1700	2268;2269	2268			AGGAAPPLSAVPLPEQSATPLAVAWLPACIK	0	1	31	0	3052.64	Tb927.7.3620	Tb927.7.3620				yes	0.00029945	159.11	1	1	1	1	0.88273	1.0557	9.0604	2	0.89819	0.99023		1	0.86754	1.1256		1	23115000	11758000	11357000	10193000	4883700	5309100	12922000	6874300	6047900
373	590	413	1701;1702;1703;1704;1705;1706;1707;1708;1709;1710;1711;1712	2270;2271;2272;2273;2274;2275;2276;2277	2274			AGGAGIPAFYTPTAVGTVLQTGGQITK	0	1	27	0	2575.36	Tb11.02.0290	Tb11.02.0290				yes	9.9598e-07	156.14	5	7	5	7	4.0538	6.9921	29.259	12	4.2077	7.2148	27.27	5	3.9284	6.1631	30.107	7	76178000	14666000	61512000	39774000	7007700	32767000	36403000	7658300	28745000
374	254	414	1713;1714	2278;2279;2280	2280			AGGAVVLQA	0	0	9	0	784.444	Tb09.211.2650;Tb09.v1.0640	Tb09.211.2650				yes	0.0028338	110.24	1	1	1	1				0				0				0	0	0	0	0	0	0	0	0	0
375	587	415	1715	2281;2282	2281			AGGDENLPHLDELHLER	1	0	17	0	1913.92	Tb11.02.0210	Tb11.02.0210				yes	0.00021955	150.05		1		1	0.48743	0.62981		1				0	0.48743	0.62981		1	17270000	11148000	6122400	0	0	0	17270000	11148000	6122400
376	883	416	1716	2283	2283			AGGDERVENAMIAR	2	0	14	1	1487.72	Tb927.1.4100	Tb927.1.4100				yes	4.7879e-06	146.24	1		1		34.477	59.658		1	34.477	59.658		1				0	1897700	38900	1858800	1897700	38900	1858800	0	0	0
377	1373	417	1717;1718;1719;1720	2284;2285	2284			AGGEDGGPLGPQTFWESIDQFQVTLK	0	1	26	0	2776.33	Tb927.2.340	Tb927.2.340				yes	0.040328	94.972	2	2	2	2	1.0334	1.4759	23.775	4	0.90971	1.2995	26.865	2	1.1216	1.6203	22.069	2	6749800	2751900	3997800	4147600	1594000	2553600	2602200	1158000	1444200
378	1725	418	1721;1722;1723;1724;1725;1726;1727	2286;2287;2288;2289;2290	2287			AGGIVLLGSFSAVTPAPLLATYAGTK	0	1	26	0	2474.38	Tb927.5.1210	Tb927.5.1210				yes	2.3355e-10	230.67	1	6	1	6	1.3575	1.5737	25.619	7	1.6507	2.5143		1	1.3326	1.5526	16.869	6	12264000	4719200	7544700	1201600	417350	784290	11062000	4301900	6760400
379	1128	419	1728;1729;1730	2291;2292	2292			AGGLYVSDGNVEK	0	1	13	0	1307.64	Tb927.10.2940	Tb927.10.2940				yes	0.0004783	113.9	2	1	2	1	0.42307	0.71795	18.722	3	0.50224	0.83485	21.334	2	0.42307	0.68898		1	5102600	3590700	1511900	2747400	1916700	830750	2355200	1674100	681160
380	1955	420	1731;1732	2293;2294	2294			AGGVIVPLPK	0	1	10	0	949.596	Tb927.6.700	Tb927.6.700				yes	0.043966	71.814	1	1	1	1	1.1121	1.7115	0.35259	2	1.1044	1.7073		1	1.1199	1.7158		1	3542300	1629400	1912900	2194800	991550	1203300	1347400	637800	709610
381	920	421	1733;1734;1735;1736	2295;2296;2297;2298	2296			AGHMVPMDQPAAASTIIEK	0	1	19	0	1965.97	Tb927.10.1050;Tb927.10.1040;Tb927.10.1030	Tb927.10.1050				yes	5.909e-10	166.19	2	2	2	2	0.18437	0.23093	180.67	4	0.18437	0.23093	194.6	2	0.20832	0.25463	244.86	2	69054000	43868000	25186000	32285000	22912000	9373100	36769000	20956000	15813000
382	1620	422	1737;1738;1739;1740	2299;2300;2301;2302	2302			AGIAEAENAFLTK	0	1	13	0	1333.69	Tb927.4.2110	Tb927.4.2110				yes	3.7838e-15	182.84	2	2	2	2	0.58245	1.1644	54.865	3	0.58245	1.6806		1	0.48936	0.8156	50.355	2	13802000	8823400	4978600	7045400	4499400	2546000	6756600	4324000	2432600
383	1577	423	1741;1742	2303;2304;2305;2306;2307;2308;2309	2307			AGIIFISDVILGWKPVLK	0	2	18	1	1968.18	Tb927.3.930	Tb927.3.930				yes	0.00094355	109.81	1	1	1	1	0.31064	0.83623	6.7511	2	0.30827	0.79724		1	0.31303	0.87711		1	3441700	2574600	867130	1894100	1443000	451100	1547600	1131600	416040
384	829	424	1743;1744	2310;2311	2311			AGILQVLMQFDPLTISK	0	1	17	0	1873.04	Tb11.52.0008	Tb11.52.0008				yes	0.00061183	138.13	1	1	1	1	4.687	7.292	17.325	2	4.4444	6.4512		1	4.9428	8.2424		1	316040	77081	238960	81650	23020	58630	234390	54060	180330
385	1251	425	1745;1746	2312;2313;2314;2315;2316;2317	2312			AGISLNDNFVK	0	1	11	0	1176.61	Tb927.10.6880	Tb927.10.6880				yes	7.9865e-15	175.23	1	1	1	1	0.3101	0.65497	2.2729	2	0.31455	0.66558		1	0.30572	0.64453		1	90573000	68986000	21587000	36167000	27299000	8867500	54406000	41687000	12720000
386	2135	426	1747	2318	2318			AGITQLVLGHALENLLEEMVGDAAK	0	1	25	0	2591.36	Tb927.7.7400	Tb927.7.7400				yes	1.2117e-21	224.9	1		1		0.57447	0.90054		1	0.57447	0.90054		1				0	638120	412890	225230	638120	412890	225230	0	0	0
387	1478	427	1748;1749	2319;2320;2321;2322;2323;2324	2322			AGKDPLIPISVTIVGPPK	0	2	18	1	1801.07	Tb927.3.2900	Tb927.3.2900				yes	0.0010902	107.38	1	1	1	1	1.3539	2.4671	22.998	2	1.3785	2.9028		1	1.3298	2.0968		1	58067000	24128000	33938000	40047000	16530000	23517000	18020000	7598600	10421000
388	2041	428	1750;1751;1752;1753	2325;2326;2327	2327			AGKPCGIINDVEWVPDPLQEAK	0	2	22	1	2435.22	Tb927.7.3920	Tb927.7.3920				yes	0.45216	73.187	2	2	2	2	0.38896	0.72848	27.495	4	0.56083	0.863	33.419	2	0.38187	0.66661	22.007	2	15016000	11247000	3768800	8338500	6180600	2157900	6677700	5066800	1610900
389	2311	429	1754	2328	2328			AGLAAEDMEFVQFHPTGIYGPGVLITEGSR	1	0	30	0	3161.55	Tb927.8.6580	Tb927.8.6580				yes	1.0153e-08	165.49	1		1		7.1447	10.248		1	7.1447	10.248		1				0	10961000	674550	10287000	10961000	674550	10287000	0	0	0
390	965	430	1755;1756	2329;2330;2331;2332	2332			AGLAASVLLLES	0	0	12	0	1142.65	Tb927.10.12410	Tb927.10.12410				yes	4.7902e-29	233.9	1	1	1	1				0				0				0	0	0	0	0	0	0	0	0	0
391	1281	431	1757;1758;1759;1760;1761;1762;1763	2333;2334;2335;2336;2337;2338;2339;2340	2339			AGLANVTATFINLMGFEAPSDYEPSLIEVA	0	0	30	0	3139.54	Tb927.10.7930	Tb927.10.7930				yes	3.6392e-13	186.5	2	5	2	5				0				0				0	0	0	0	0	0	0	0	0	0
392	454	432	1764;1765	2341;2342;2343;2344	2344			AGLEEQAHASEVK	0	1	13	0	1367.67	Tb11.01.4380	Tb11.01.4380				yes	0.043174	78.275	1	1	1	1	0.3835	0.54074	17.421	2	0.3184	0.47807		1	0.46192	0.61163		1	1230700	891360	339320	1025200	758680	266530	205470	132680	72794
393	579	433	1766;1767	2345;2346	2346			AGLNQIYTEYFK	0	1	12	0	1445.72	Tb11.02.0030	Tb11.02.0030				yes	8.3682e-46	259.03	1	1	1	1	0.19095	0.56197	8.4562	2	0.20715	0.5966		1	0.17602	0.52935		1	6147700	5037300	1110400	2674600	2194800	479780	3473100	2842500	630620
394	1740	434	1768	2347	2347			AGLSHISEGER	1	0	11	0	1154.57	Tb927.5.1680	Tb927.5.1680				yes	0.3662	52.827		1		1	0.30164	0.48566		1				0	0.30164	0.48566		1	165830	125360	40472	0	0	0	165830	125360	40472
395	1730	435	1769	2348	2348			AGLTCVSTEAIGR	1	0	13	0	1333.67	Tb927.5.1300	Tb927.5.1300				yes	5.0111e-05	130.04		1		1	0.21688	0.30462		1				0	0.21688	0.30462		1	6756500	4365100	2391500	0	0	0	6756500	4365100	2391500
396	250	436	1770	2349	2349			AGMGGLFK	0	1	8	0	779.4	Tb09.211.2570	Tb09.211.2570				yes	0.038041	69.504		1		1	1.1622	1.8626		1				0	1.1622	1.8626		1	8038000	3847900	4190100	0	0	0	8038000	3847900	4190100
397	1695;2333	437	1771;1772;1773;1774;1775	2350;2351;2352	2352			AGMTLLQSFEADVNSALNK	0	1	19	0	2007.99	Tb927.4.5020;Tb927.8.7400	Tb927.8.7400				no	3.8685e-40	261.14	2	3			0.68842	1.8142	51.543	5	0.7146	1.8476	18.234	2	0.68842	1.8142	66.167	3	3494200	2014300	1479800	1472300	820120	652210	2021800	1194200	827630
398	929	438	1776	2353	2353			AGMYDRPVEAWTNLLPLYIDPR	2	0	22	1	2589.3	Tb927.10.10850	Tb927.10.10850				yes	0.046022	100.54		1		1	0.65792	0.94604		1				0	0.65792	0.94604		1	2652200	1681800	970450	0	0	0	2652200	1681800	970450
399	1754	439	1777	2354;2355;2356	2356			AGNAMNGVLK	0	1	10	0	973.501	Tb927.5.2260;Tb927.5.2170;Tb927.5.2200;Tb927.5.2230	Tb927.5.2260				yes	7.2189e-14	180.22	1		1		23.976	23.917		1	23.976	23.917		1				0	7835700	325900	7509800	7835700	325900	7509800	0	0	0
400	1754	440	1778	2357	2357	742;743;744		AGNAMNGVLKYEGGMLTGPLMSTR	1	1	24	1	2467.2	Tb927.5.2260	Tb927.5.2260				yes	0.023643	109.42	1		1					0				0				0	2211600	149170	2062500	2211600	149170	2062500	0	0	0
401	1752	441	1779;1780;1781;1782	2358;2359;2360;2361	2359			AGNAMSGVLK	0	1	10	0	946.491	Tb927.5.2160	Tb927.5.2160				yes	9.2648e-08	141.61	3	1	3	1	0.49498	0.50696	202.83	4	0.50165	0.50928	235.48	3	0.48839	0.50464		1	24503000	13132000	11371000	16312000	7577800	8734200	8190800	5554400	2636300
402	1230	442	1783;1784	2362;2363;2364;2365;2366;2367;2368;2369;2370	2363			AGNIEEAVR	1	0	9	0	957.488	Tb927.10.6050	Tb927.10.6050				yes	0.0017993	116.62	1	1	1	1	0.14946	0.24736	11.784	2	0.16374	0.26885		1	0.13643	0.22758		1	3877300	3132100	745130	2106000	1676800	429180	1771300	1455300	315940
403	1952	443;444	1785;1786;1787;1788;1789;1790;1791;1792;1793;1794;1795;1796	2371;2372;2373;2374	2372			AGNVSLIPSLSK	0	1	12	0	1184.68	Tb927.6.600	Tb927.6.600				yes	0.00013274	122.84	6	6	6	6	0.86728	1.6163	52.998	7	0.95787	2.4774	42.96	3	0.62179	1.3334	58.659	4	18041000	8926600	9114100	8422500	4134700	4287800	9618300	4792000	4826300
404	687	445	1797;1798	2375	2375			AGQGTGQGGAPTQGYVNPPQQVEPEEQPK	0	1	29	0	2948.39	Tb11.02.4030	Tb11.02.4030				yes	0.00090273	170.1	1	1	1	1	1.2195	1.425	4.9744	2	1.2508	1.476		1	1.1889	1.3758		1	13866000	5906400	7959800	7486600	3183800	4302800	6379600	2722600	3657000
405	2259	446	1799;1800;1801;1802	2376;2377	2377			AGQIAGDVLK	0	1	10	0	970.545	Tb927.8.4780	Tb927.8.4780				yes	0.0026434	97.204	2	2	2	2	0.25643	0.57466	17.806	4	0.27813	0.58168	15.808	2	0.25643	0.53222	24.945	2	5946300	4571800	1374400	3276500	2477600	798920	2669800	2094300	575500
406	2322	447	1803;1804	2378;2379	2378			AGQLNDPEVLPGLAHFCEHMLFMGTEK	0	1	27	0	3040.42	Tb927.8.7020	Tb927.8.7020				yes	0.078563	90.863	1	1	1	1	1.0809	1.6979	4.3681	2	1.0986	1.7511		1	1.0635	1.6462		1	5071100	2267400	2803800	2656000	1111400	1544600	2415100	1156000	1259200
407	1045	448	1805;1806;1807;1808	2380;2381;2382;2383;2384;2385;2386;2387;2388;2389;2390;2391;2392	2391			AGQPFGSAKPQPK	0	2	13	1	1311.69	Tb927.10.14810	Tb927.10.14810				yes	0.036063	79.873	2	2	2	2	1.1968	1.4263	10.211	4	1.2002	1.3773	13.959	2	1.1718	1.4364	10.015	2	5144500	2358900	2785600	2755900	1257900	1498000	2388600	1101000	1287500
408	1859	449	1809;1810	2393;2394;2395;2396;2397	2395			AGSGACAVCITGK	0	1	13	0	1250.57	Tb927.6.2360;Tb927.6.2300	Tb927.6.2360				yes	5.7297e-22	199.78	1	1	1	1	0.65232	1.1235	6.9328	2	0.67671	1.18		1	0.62881	1.0698		1	4737600	2893100	1844600	2873800	1792300	1081500	1863800	1100800	763050
409	438	450	1811	2398	2398			AGSITQIPILTMPNDDITHPIPDLTGYITEGQIYVDR	1	0	37	0	4067.06	Tb11.01.3560	Tb11.01.3560				yes	2.3179e-13	191.88		1		1	0.28594	0.48554		1				0	0.28594	0.48554		1	7681900	6556200	1125700	0	0	0	7681900	6556200	1125700
410	2144	451	1812;1813	2399;2400	2399			AGSLLEYHEHYQQQIFQTVNLVK	0	1	23	0	2744.39	Tb927.7.920	Tb927.7.920				yes	0.031128	87.666	1	1	1	1	0.27226	0.796	5.1161	2	0.26902	0.76772		1	0.27554	0.82532		1	3519000	2626500	892490	1630100	1178400	451700	1888900	1448100	440780
411	129	452	1814;1815	2401;2402;2403	2403			AGSLLSLAK	0	1	9	0	858.517	Tb09.160.3820	Tb09.160.3820				yes	0.0003218	108.87	1	1	1	1	1.1001	1.7814	3.3353	2	1.1221	1.7399		1	1.0785	1.8239		1	18984000	8584900	10399000	9320900	4213700	5107200	9663100	4371200	5291900
412	1463	453	1816;1817;1818;1819;1820;1821;1822;1823;1824;1825;1826;1827;1828;1829;1830;1831;1832	2404;2405;2406;2407;2408;2409;2410;2411;2412;2413;2414;2415;2416;2417;2418;2419	2416			AGSTYLNLPVFGTVAEAVK	0	1	19	0	1936.03	Tb927.3.2230	Tb927.3.2230				yes	4.6742e-27	217.53	10	7	10	7	2.1624	3.5966	105.74	17	2.2563	3.2795	91.596	10	1.9159	3.7302	130.18	7	127180000	23092000	104090000	63715000	11539000	52176000	63466000	11554000	51913000
413	25	454	1833;1834;1835;1836;1837;1838;1839;1840;1841;1842;1843;1844	2420;2421;2422;2423;2424;2425;2426;2427;2428;2429;2430;2431;2432;2433;2434;2435;2436	2425			AGTDLLNFLSSFIDPK	0	1	16	0	1736.9	CON__P81644	CON__P81644			P81644	yes	1.7012e-71	300.65	6	6	6	6	0.14954	0.20705	182.69	12	0.08024	0.11239	215.69	6	0.18816	0.25238	96.936	6	9961000	9627200	333810	9022300	8867400	154830	938780	759790	178990		+
414	25	455	1845;1846	2437;2438	2438			AGTDLLNFLSSFIDPKK	0	2	17	1	1864.99	CON__P81644	CON__P81644			P81644	yes	0.0015328	123.45	2		2		0.034274	0.045315	160.53	2	0.034274	0.045315	160.53	2				0	1097500	1057700	39775	1097500	1057700	39775	0	0	0		+
415	1528	456	1847;1848	2439	2439			AGTDPALPAEQSLSALIYAK	0	1	20	0	2015.06	Tb927.3.4600	Tb927.3.4600				yes	0.22535	78.238	1	1	1	1	1.3553	2.1062	3.4851	2	1.3766	2.1588		1	1.3343	2.055		1	5600700	2230300	3370500	3137500	1222700	1914900	2463200	1007600	1455600
416	1172	457	1849;1850;1851;1852;1853;1854;1855;1856	2440;2441;2442;2443;2444;2445;2446;2447;2448;2449;2450;2451;2452;2453;2454;2455;2456;2457;2458;2459;2460;2461;2462;2463;2464;2465;2466;2467;2468;2469;2470;2471;2472;2473;2474;2475;2476;2477;2478;2479;2480;2481;2482;2483;2484;2485;2486	2479			AGTGGQAFPQCVFDHWQQYPGDPLDPK	0	1	27	0	3015.36	Tb927.10.4560;Tb927.10.4570	Tb927.10.4560				yes	5.0985e-06	145.99	5	3	5	3	0.97466	1.1876	40.369	8	0.82001	1.0756	34.945	5	1.1397	1.29	37.654	3	128960000	57828000	71135000	70564000	31703000	38861000	58399000	26125000	32274000
417	731	458	1857;1858	2487	2487			AGTHGNDGGLQLGSGLAGTVGDHGQQGETIGTCINSAEGK	0	1	40	0	3820.77	Tb11.02.5460	Tb11.02.5460				yes	0.00087805	128.01	1	1	1	1	0.28611	0.29394	9.0021	2	0.30612	0.31326		1	0.26741	0.27582		1	16367000	11294000	5073500	7132500	4865300	2267200	9234600	6428300	2806300
418	144	459	1859;1860;1861	2488;2489;2490;2491;2492;2493;2494;2495;2496;2497;2498;2499;2500;2501;2502;2503;2504;2505;2506;2507;2508;2509;2510;2511;2512;2513;2514;2515	2494			AGTIGVNVK	0	1	9	0	857.497	Tb09.160.4450;Tb927.10.11540	Tb09.160.4450				yes	0.00234	102.92	1	2	1	2	1.0661	1.077	6.0955	3	1.0661	1.077		1	1.0928	1.1304	7.664	2	19510000	9297300	10213000	9132900	4338200	4794700	10377000	4959100	5418200
419	1204	460;461	1862;1863;1864;1865;1866;1867;1868;1869;1870;1871	2516;2517;2518;2519;2520;2521;2522;2523;2524;2525;2526;2527;2528;2529;2530;2531;2532;2533	2528			AGTLSPEELEK	0	1	11	0	1172.59	Tb927.10.5330;Tb927.10.5340	Tb927.10.5330				yes	1.1872e-11	151.91	6	4	6	4	1.1451	1.1452	34.76	5	1.1451	1.1452	29.261	3	1.2255	1.4514	54.243	2	81914000	38127000	43787000	43416000	18435000	24981000	38498000	19692000	18806000
420	1205	462	1872;1873	2534	2534			AGTLSTTGHSTNYVLTVEIPTSVCPK	0	1	26	0	2732.37	Tb927.10.5350	Tb927.10.5350				yes	0.011675	103.98	1	1	1	1	0.37735	1.1103	11.783	2	0.35715	1.0215		1	0.39868	1.2068		1	5269800	4021500	1248300	2500300	1886900	613450	2769500	2134600	634820
421	996	463	1874;1875;1876;1877	2535;2536;2537;2538	2535			AGVEEADKLK	0	2	10	1	1058.56	Tb927.10.13670	Tb927.10.13670				yes	0.0057436	86.082	1	3	1	3				0				0				0	0	0	0	0	0	0	0	0	0
422	1969	464	1878;1879	2539;2540;2541;2542;2543;2544	2539			AGVLIPEQVAGK	0	1	12	0	1180.68	Tb927.7.1320;Tb927.7.1340	Tb927.7.1320				yes	3.6077e-10	159.24	1	1	1	1	0.84514	0.86632	35.605	2	1.1138	1.1143		1	0.6413	0.6735		1	39272000	18859000	20413000	38797000	18553000	20243000	475330	306040	169290
423	1969	465	1880;1881	2545;2546;2547;2548;2549	2549			AGVLIPEQVAGKVNEGTVVAVAAATK	0	2	26	1	2491.4	Tb927.7.1320;Tb927.7.1340	Tb927.7.1320				yes	0.00071916	109.54	2		2		1.1172	1.1143	0.48657	2	1.1172	1.1143	0.48657	2				0	12166000	5685800	6480000	12166000	5685800	6480000	0	0	0
424	1969	466	1882;1883	2550;2551;2552	2552			AGVLIPEQVAGKVNEGTVVAVAAATKDWTPSVK	0	3	33	2	3304.8	Tb927.7.1320;Tb927.7.1340	Tb927.7.1320				yes	0.006582	110.7	2		2		1.1202	1.5956	1.948	2	1.1202	1.5956	1.948	2				0	12328000	5768300	6559400	12328000	5768300	6559400	0	0	0
425	266	467	1884;1885;1886;1887	2553;2554	2554			AGVLTENLVLQK	0	1	12	0	1283.74	Tb09.211.3240	Tb09.211.3240				yes	9.3096e-05	124.59	3	1	3	1				0				0				0	0	0	0	0	0	0	0	0	0
426	218	468	1888;1889	2555;2556;2557	2555			AGVPNPQNVVITLPFHSSLGR	1	0	21	0	2202.19	Tb09.211.1390	Tb09.211.1390				yes	0.0014032	126.9	1	1	1	1	0.25628	0.30945	22.386	2	0.21371	0.36252		1	0.30734	0.26415		1	30790000	24346000	6443700	10072000	8337700	1734600	20717000	16008000	4709100
427	2159	469	1890;1891;1892;1893;1894;1895;1896;1897;1898;1899	2558;2559;2560;2561;2562;2563;2564;2565;2566;2567;2568;2569;2570;2571;2572;2573;2574;2575;2576;2577;2578;2579;2580;2581;2582;2583;2584;2585;2586;2587;2588	2570			AGVPYKKPEVTQK	0	3	13	2	1443.81	Tb927.8.1330;Tb927.8.1340	Tb927.8.1330				yes	0.018025	83.929	7	3	7	3	0.95313	1.6604	31.719	10	0.95035	1.5034	33.404	7	0.95592	2.2182	31.093	3	45262000	22506000	22756000	32324000	16035000	16289000	12938000	6470800	6467500
428	600	470	1900;1901	2589;2590;2591;2592;2593;2594;2595	2594			AGVVFINESDLGWGPFK	0	1	17	0	1834.93	Tb11.02.0760	Tb11.02.0760				yes	4.6095e-22	210.53	1	1	1	1	0.32316	1.0136	9.9581	2	0.30971	0.94465		1	0.3372	1.0875		1	10617000	8043100	2573800	4331500	3411900	919600	6285400	4631200	1654200
429	600	471	1902;1903	2596;2597	2597			AGVVFINESDLGWGPFKDK	0	2	19	1	2078.05	Tb11.02.0760	Tb11.02.0760				yes	0.00015436	123.24	1	1	1	1	0.32598	0.89852	7.8545	2	0.31811	0.84998		1	0.33404	0.94984		1	7915500	5700300	2215300	4989700	3878600	1111100	2925800	1821700	1104100
430	612	472	1904;1905;1906;1907	2598;2599	2599			AGYCSTVDVLK	0	1	11	0	1211.59	Tb11.02.1070	Tb11.02.1070				yes	0.00043081	106.22	2	2	2	2	1.2123	1.6092	26.471	4	1.135	1.4923	18.628	2	1.4521	1.9247	33.281	2	14048000	5694100	8354000	7069300	3065900	4003400	6978800	2628200	4350600
431	336	473	1908	2600	2600			AGYNEIWDGVGYSGNR	1	0	16	0	1756.78	Tb11.01.0300	Tb11.01.0300				yes	0.0011228	120.44	1		1		0.15985	0.25626		1	0.15985	0.25626		1				0	1072300	921960	150350	1072300	921960	150350	0	0	0
432	1423;1581	474	1909;1910	2601	2601			AGYVTFYSNYK	0	1	11	0	1311.61	Tb927.2.820;Tb927.4.100	Tb927.2.820				no	4.219e-08	145.65	1	1			2.7153	2.8729	9.4467	2	2.5505	2.6873		1	2.8908	3.0714		1	20983000	5837300	15145000	12517000	3717200	8799700	8465700	2120100	6345600
433	2062	475;476	1911;1912;1913;1914;1915;1916;1917;1918	2602;2603;2604;2605;2606;2607;2608;2609	2607	858		AHAEFLHEVEPDTAAELGSTMAK	0	1	23	0	2453.15	Tb927.7.4480	Tb927.7.4480				yes	3.8729e-14	222.19	4	4	4	4	0.62136	0.62033	10.887	4	0.62136	0.62033	6.269	2	0.65193	0.65813	16.772	2	40573000	24086000	16487000	24386000	14519000	9866700	16187000	9567000	6620000
434	2267	477	1919;1920;1921;1922;1923;1924;1925;1926	2610;2611;2612;2613;2614;2615;2616;2617;2618;2619;2620;2621	2619			AHELLASVEGGTK	0	1	13	0	1310.68	Tb927.8.4970;Tb927.8.4980;Tb927.8.4990;Tb927.8.5000;Tb927.8.5010	Tb927.8.4970				yes	1.336e-09	154.34	4	4	4	4	0.35944	0.54207	52.847	8	0.36846	0.45605	70.105	4	0.35559	0.61616	38.608	4	169560000	124810000	44746000	92815000	68089000	24726000	76744000	56724000	20020000
435	2267	478	1927;1928	2622;2623	2622			AHELLASVEGGTKWSLTEAYDIKK	0	3	24	2	2645.37	Tb927.8.4970;Tb927.8.4980;Tb927.8.4990;Tb927.8.5000;Tb927.8.5010	Tb927.8.4970				yes	0.0039971	105.5	2		2		0.35006	0.58786	1.6201	2	0.35006	0.58786	1.6201	2				0	11838000	8465100	3372700	11838000	8465100	3372700	0	0	0
436	759	479	1929	2624	2624			AHEVLKDPASPYYLR	1	1	15	1	1757.91	Tb11.03.0510	Tb11.03.0510				yes	8.0823e-07	155.54	1		1		3.4523	4.8817		1	3.4523	4.8817		1				0	947000	205750	741250	947000	205750	741250	0	0	0
437	2297	480	1930;1931	2625;2626;2627	2626			AHGAPLGDDEVAR	1	0	13	0	1306.63	Tb927.8.6170	Tb927.8.6170				yes	5.1167e-07	152.16	2		2		52.74	69.812	87.472	2	52.74	69.812	87.472	2				0	8117400	301070	7816300	8117400	301070	7816300	0	0	0
438	1648	481	1932	2628	2628			AHGESVCDVLLQWLLATVR	1	0	19	0	2166.13	Tb927.4.3400	Tb927.4.3400				yes	0.0068938	110.37		1		1	0.15779	0.20948		1				0	0.15779	0.20948		1	450990	363630	87357	0	0	0	450990	363630	87357
439	1018	482	1933;1934;1935;1936;1937;1938	2629;2630;2631;2632;2633;2634	2634			AHGGGELIAFGEK	0	1	13	0	1284.65	Tb927.10.14160;Tb927.10.14170	Tb927.10.14160				yes	0.00022657	121.71	3	3	3	3	0.043345	0.11175	64.263	6	0.03679	0.1066	77.566	3	0.043766	0.11715	53.827	3	10078000	9291000	786960	6277400	5983400	294040	3800500	3307600	492920
440	1411	483	1939;1940;1941	2635;2636	2636			AHLLGLPPPPPGMVTETYTESTK	0	1	23	0	2435.24	Tb927.2.5270	Tb927.2.5270				yes	2.9597e-09	174.2	2	1	2	1	0.34976	1.0521	307.81	3	0.039324	0.079682	380.92	2	0.34976	1.0521		1	3363700	2433300	930310	1393300	1005500	387750	1970400	1427800	542560
441	1419	484	1942;1943;1944	2637;2638;2639;2640	2640			AHPNVYNVLLQVLDDGR	1	0	17	0	1922	Tb927.2.5980	Tb927.2.5980				yes	5.2847e-06	165.5	1	2	1	2	0.072028	0.10727	18.769	3	0.072028	0.10727		1	0.075179	0.10687	26.542	2	7869000	7106400	762650	947350	755370	191980	6921700	6351000	570660
442	1419	485	1945;1946	2641;2642	2642			AHPNVYNVLLQVLDDGRLTDSR	2	0	22	1	2494.29	Tb927.2.5980	Tb927.2.5980				yes	0.0014231	120.54	1	1	1	1	0.12656	0.18268	42.586	2	0.16862	0.24688		1	0.094986	0.13518		1	1887100	1760800	126350	328940	313540	15398	1558200	1447300	110950
443	2218	486	1947;1948	2643;2644	2643			AHQDPTLAFR	1	0	10	0	1154.58	Tb927.8.3380	Tb927.8.3380				yes	0.045835	68.562	1	1	1	1	6.3417	6.7525	6.0214	2	6.5457	7.0462		1	6.144	6.471		1	1968300	299090	1669200	1153000	183000	969970	815300	116100	699200
444	1604	487	1949;1950;1951;1952;1953;1954;1955;1956;1957;1958;1959;1960;1961;1962;1963	2645;2646;2647;2648;2649;2650;2651;2652;2653;2654	2653			AHVSEIQINGGTIAQK	0	1	16	0	1664.88	Tb927.4.1790;Tb927.4.1800	Tb927.4.1790				yes	1.4525e-60	288.23	8	7	8	7	0.93875	1.4785	36.33	15	0.95933	1.5592	28.303	8	0.84683	1.2633	46.082	7	166860000	84559000	82297000	79467000	39617000	39850000	87389000	44942000	42446000
445	1604	488	1964;1965;1966;1967;1968	2655;2656;2657	2656			AHVSEIQINGGTIAQKIELAK	0	2	21	1	2219.23	Tb927.4.1790;Tb927.4.1800	Tb927.4.1790				yes	6.1404e-11	157.32	3	2	3	2	0.83838	1.2515	22.481	5	0.84734	1.2515	27.518	3	0.78222	1.2017	8.5759	2	84700000	46345000	38356000	75663000	41558000	34105000	9037400	4786500	4250900
446	696	489	1969;1970;1971	2658	2658			AHVSSNQPINPNSIPLALPPAK	0	1	22	0	2264.23	Tb11.02.4230	Tb11.02.4230				yes	5.8815e-08	140	2	1	2	1	0.32943	0.47426	23.133	3	0.45065	0.57565	27.397	2	0.32943	0.46245		1	9793000	6987600	2805400	6444700	4527900	1916800	3348300	2459700	888650
447	986	490	1972;1973	2659;2660;2661;2662;2663	2662			AIAAASPAAMLQYEEK	0	1	16	0	1662.83	Tb927.10.13280	Tb927.10.13280				yes	3.6958e-09	149.8	1	1	1	1	0.94896	2.9193	8.7716	2	0.97561	3.1061		1	0.92304	2.7437		1	9474700	4985500	4489200	5188400	2660100	2528200	4286300	2325300	1961000
448	313	491	1974	2664	2664			AIAADVPLEDWCGFALVGLPIS	0	0	22	0	2313.17	Tb09.244.2660	Tb09.244.2660				yes	0.00014702	152.63	1		1					0				0				0	0	0	0	0	0	0	0	0	0
449	2215	492	1975;1976	2665	2665			AIADTIVVIFEK	0	1	12	0	1317.75	Tb927.8.3250	Tb927.8.3250				yes	3.0493e-06	133.2	1	1	1	1	0.3617	1.0443	3.2106	2	0.35195	1.0208		1	0.37172	1.0683		1	2825300	2114800	710470	1317300	959720	357540	1508000	1155100	352930
450	320	493	1977	2666	2666			AIAEQQLSFER	1	0	11	0	1290.66	Tb09.244.2800	Tb09.244.2800				yes	0.0077937	91.435		1		1	0.36202	0.55747		1				0	0.36202	0.55747		1	5149300	3601200	1548100	0	0	0	5149300	3601200	1548100
451	2103	494	1978;1979;1980;1981;1982	2667;2668;2669;2670;2671	2671			AIAQVSQVVQK	0	1	11	0	1169.68	Tb927.7.6090	Tb927.7.6090				yes	5.9102e-12	161.41	3	2	3	2	1.4144	1.94	15.247	5	1.4445	1.5754	17.542	3	1.3702	1.9994	4.2669	2	35064000	14567000	20497000	19434000	7712000	11722000	15630000	6854600	8775300
452	2103	495	1983	2672	2672			AIAQVSQVVQKDQSLEK	0	2	17	1	1870.02	Tb927.7.6090	Tb927.7.6090				yes	0.13609	84.83	1		1		1.5104	2.8444		1	1.5104	2.8444		1				0	8343700	3074100	5269600	8343700	3074100	5269600	0	0	0
453	646	496	1984;1985;1986;1987	2673;2674;2675;2676;2677;2678	2674			AIASCGVPREELFVTTK	1	1	17	1	1876.97	Tb11.02.2310	Tb11.02.2310				yes	0.0022834	113.01	2	2	2	2	7.4702	7.4802	98.681	4	7.4702	7.4802	53.246	2	3.8831	4.0512	150.39	2	64743000	9667600	55075000	46773000	6309400	40464000	17969000	3358200	14611000
454	1144	497	1988;1989;1990	2679	2679			AIASNVDAAFLK	0	1	12	0	1218.66	Tb927.10.3520	Tb927.10.3520				yes	0.0010297	104.82	2	1	2	1	0.58598	1.0308	29.757	3	0.58251	1.2024	40.16	2	0.66363	1.0308		1	15027000	9230600	5796200	10081000	6150900	3930000	4945800	3079700	1866100
455	1218	498	1991;1992;1993;1994	2680;2681;2682;2683;2684	2683			AIATECQANFISIK	0	1	14	0	1564.79	Tb927.10.5770	Tb927.10.5770				yes	1.1975e-52	263.5	2	2	2	2	0.55552	0.84781	18.804	4	0.57402	0.73587	28.816	2	0.55304	0.84781	5.4724	2	37887000	24327000	13560000	20374000	12943000	7430600	17514000	11384000	6129500
456	1376	499	1995;1996;1997;1998;1999;2000;2001;2002;2003;2004;2005;2006	2685;2686;2687;2688;2689;2690;2691	2686			AIAVFPVQLTILDDAIHNTDPIILPVK	0	1	27	0	2925.66	Tb927.2.3780	Tb927.2.3780				yes	0.024244	102.42	8	4	8	4	1.3263	1.6074	80.865	12	1.2827	1.4544	95.039	8	1.3263	1.6664	18.248	4	57488000	21946000	35542000	29916000	11575000	18340000	27572000	10370000	17202000
457	326	500	2007;2008	2692;2693;2694;2695;2696;2697	2696			AIAYEGLEK	0	1	9	0	992.518	Tb10.v4.0035;Tb927.10.4450	Tb10.v4.0035				yes	0.0063646	96.474	1	1	1	1	0.41162	0.4212	33.506	2	0.32659	0.33235		1	0.51878	0.53381		1	14872000	3651600	11221000	4001900	2246000	1755900	10870000	1405600	9464900
458	2302	501	2009;2010	2698;2699	2698			AIDALFTGLR	1	0	10	0	1075.6	Tb927.8.6270	Tb927.8.6270				yes	0.00040312	130.48	1	1	1	1	0.66525	0.95233		1	0.66525	0.95233		1				0	3251500	1930500	1321000	3251500	1930500	1321000	0	0	0
459	1702	502	2011;2012;2013	2700;2701	2701			AIDALLATGK	0	1	10	0	971.565	Tb927.4.560	Tb927.4.560				yes	4.516e-05	121.43	1	2	1	2	0.21706	0.62736	34.411	3	0.21706	0.62736		1	0.4031	0.74401	46.63	2	2878300	2319100	559150	1232100	1003700	228350	1646200	1315400	330800
460	1291	503	2014;2015;2016;2017;2018;2019	2702;2703;2704;2705;2706;2707	2702			AIDDGVNVFK	0	1	10	0	1076.55	Tb927.10.8190	Tb927.10.8190				yes	2.72e-11	159.83	2	4	2	4	0.72047	1.1741	42.608	6	0.81873	1.1318	50.139	2	0.72047	1.1741	46.451	4	140560000	60623000	79933000	74086000	32890000	41196000	66471000	27733000	38737000
461	1833	504	2020;2021	2708	2708			AIDDLSLLEK	0	1	10	0	1115.61	Tb927.6.1400;Tb927.6.1320;Tb927.6.1340;Tb927.6.1360;Tb927.6.1380	Tb927.6.1400				yes	7.4077e-05	116.86	1	1	1	1	0.32217	0.41604	3.8009	2	0.29044	0.42737		1	0.35736	0.405		1	3740100	2743300	996760	1049300	767780	281570	2690700	1975500	715190
462	193	505	2022;2023;2024;2025;2026;2027;2028;2029	2709;2710;2711;2712;2713	2711			AIDEAPLALAAQK	0	1	13	0	1309.72	Tb09.211.0690	Tb09.211.0690				yes	3.8211e-15	182.76	5	3	5	3	0.3612	0.76088	118.63	8	0.36575	0.82126	136.48	5	0.34591	0.70494	109.09	3	67909000	38388000	29521000	38880000	21042000	17837000	29029000	17346000	11683000
463	1216	506	2030;2031	2714;2715	2715			AIDHTPTFDLLYLMK	0	1	15	0	1776.91	Tb927.10.5670	Tb927.10.5670				yes	1.2525e-40	239.62	1	1	1	1	1.4693	1.648	10.522	2	1.5054	1.7753		1	1.4341	1.5298		1	16155000	6601000	9554500	7813400	3134100	4679400	8342000	3466900	4875100
464	2247	507;508;509	2032;2033;2034;2035;2036;2037;2038;2039;2040;2041;2042;2043	2716;2717;2718;2719;2720;2721;2722;2723;2724;2725	2725	903		AIDIYTSMAHPNITK	0	1	15	0	1673.84	Tb927.8.4430	Tb927.8.4430				yes	2.8657e-08	173.14	7	5	7	5	0.16534	0.35157	56.234	6	0.16534	0.35157	60.9	4	0.18664	0.36654	68.328	2	76699000	66077000	10622000	42964000	36677000	6286600	33735000	29400000	4335200
465	491	510	2044;2045;2046	2726;2727;2728;2729;2730	2727			AIDLFNEK	0	1	8	0	948.492	Tb11.01.5590;Tb11.01.5570	Tb11.01.5590				yes	0.0042823	104.99	1	2	1	2	0.28601	0.54978	199.08	3	0.15634	0.34206		1	1.9118	2.7045	225.31	2	20904000	11535000	9368200	4230700	3541900	688790	16673000	7993400	8679400
466	491	511	2047;2048;2049;2050;2051;2052;2053;2054;2055	2731;2732;2733;2734;2735;2736;2737;2738;2739;2740;2741	2736			AIDLFNEKEVLGAK	0	2	14	1	1545.84	Tb11.01.5590;Tb11.01.5570	Tb11.01.5590				yes	3.4219e-18	218.88	4	5	4	5	0.71108	0.88574	158.25	9	1.723	2.0552	202.07	4	0.71108	0.88574	139.39	5	158270000	84661000	73605000	74357000	35483000	38874000	83909000	49178000	34731000
467	1419	512	2056	2742	2742			AIDLIDEACANVR	1	0	13	0	1458.71	Tb927.2.5980	Tb927.2.5980				yes	1.2118e-08	157.19	1		1		1.3857	1.7921		1	1.3857	1.7921		1				0	7833300	2440800	5392500	7833300	2440800	5392500	0	0	0
468	1207	513	2057;2058;2059;2060	2743	2743			AIDMFCDLK	0	1	9	0	1111.5	Tb927.10.5380	Tb927.10.5380				yes	0.00019643	116.69	2	2	2	2	0.29994	0.50303	30.014	4	0.31005	0.51927	31.921	2	0.26846	0.46236	39.355	2	3130100	2448900	681140	1774700	1353800	420880	1355400	1095100	260260
469	1136	514	2061;2062;2063	2744;2745;2746;2747;2748;2749;2750;2751;2752;2753;2754	2750			AIDTALGAAK	0	1	10	0	929.518	Tb927.10.3210	Tb927.10.3210				yes	0.031449	76.486	2	1	2	1	3.5528	5.3261	106.29	3	1.4582	2.1723	126.83	2	4.0371	5.8353		1	25970000	5664400	20305000	16097000	3577400	12520000	9872400	2087000	7785400
470	203	515	2064;2065;2066;2067;2068;2069;2070;2071;2072	2755;2756;2757;2758;2759;2760	2759			AIEASHDQEVEGVTQPGEK	0	1	19	0	2022.95	Tb09.211.0930	Tb09.211.0930				yes	5.7076e-33	246.24	4	5	4	5	1.8984	2.8424	35.117	9	1.9881	2.849	9.4037	4	1.7419	2.2093	46.202	5	139460000	42039000	97418000	97757000	28259000	69498000	41700000	13780000	27920000
471	1230	516	2073	2761	2761	530		AIECYVMAQR	1	0	10	0	1239.57	Tb927.10.6050	Tb927.10.6050				yes	0.0090208	90.044		1		1				0				0				0	4101400	3384100	717240	0	0	0	4101400	3384100	717240
472	1577	517	2074;2075	2762;2763;2764;2765;2766;2767	2767			AIEDLDILVTK	0	1	11	0	1228.69	Tb927.3.930	Tb927.3.930				yes	5.8686e-15	179.66	1	1	1	1	0.32102	1.0453	10.082	2	0.34423	1.1226		1	0.29938	0.9734		1	12909000	9152900	3756000	6425300	4504500	1920800	6483600	4648400	1835200
473	223	518	2076	2768	2768			AIEKEEQLTR	1	1	10	1	1215.65	Tb09.211.1620	Tb09.211.1620				yes	0.49169	41.492		1		1	3.8912	6.9458		1				0	3.8912	6.9458		1	292040	84462	207580	0	0	0	292040	84462	207580
474	410	519	2077;2078	2769	2769			AIEKEFESVHQK	0	2	12	1	1443.74	Tb11.01.2530	Tb11.01.2530				yes	0.003507	93.207	1	1	1	1	1.2821	1.7411	17.741	2	1.2729	1.5358		1	1.2913	1.9738		1	4009100	1718200	2290900	2977900	1267400	1710600	1031200	450830	580340
475	1427	520	2079;2080	2770	2770			AIEQQLTGIYTK	0	1	12	0	1363.73	Tb927.3.1040	Tb927.3.1040				yes	0.00048472	107.37	1	1	1	1	0.3428	0.41813	0.78337	2	0.35441	0.42045		1	0.33157	0.41582		1	10259000	7152000	3106600	6511200	4433500	2077700	3747500	2718600	1028900
476	1411	521	2081;2082	2771;2772	2772			AIFSNALHTLISSAASEGLYK	0	1	21	0	2192.15	Tb927.2.5270	Tb927.2.5270				yes	3.5357e-11	163.05	1	1	1	1	0.33707	1.0042	6.6274	2	0.32315	0.95826		1	0.3516	1.0524		1	7642800	5780800	1862000	3847200	2925000	922140	3795700	2855800	939880
477	9	522	2083;2084;2085	2773;2774	2774			AIGGGLSSVGGGSSTIK	0	1	17	0	1446.77	CON__P02538	CON__P02538	K6A;KRT6A;KRT6D	Cytokeratin-6A;Cytokeratin-6D;Keratin, type II cytoskeletal 6A;Keratin-6A;Type-II keratin Kb6	P02538	no	0.053403	90.312	1	2			2.2602	6.298	261.63	3	2.3757	6.5628		1	0.31766	0.66022	318.96	2	2947600	1712700	1234900	763280	207710	555570	2184300	1505000	679290		+
478	646	523	2086;2087;2088;2089;2090;2091;2092;2093;2094;2095;2096;2097;2098;2099;2100;2101;2102;2103;2104;2105	2775;2776;2777;2778;2779;2780;2781;2782;2783;2784;2785;2786;2787;2788;2789;2790;2791;2792;2793;2794;2795;2796	2794			AIGVSNFHEHHIEELLK	0	1	17	0	1972.02	Tb11.02.2310	Tb11.02.2310				yes	5.5809e-30	220.59	10	10	10	10	7.3533	8.7558	92.785	20	7.7049	8.9538	104.57	10	7.0163	8.5848	84.162	10	402690000	42630000	360060000	217870000	23038000	194830000	184820000	19592000	165230000
479	1382	524	2106;2107;2108;2109;2110;2111;2112;2113;2114;2115;2116;2117;2118;2119;2120;2121;2122	2797;2798;2799;2800;2801;2802;2803;2804;2805;2806	2805			AIIDAIHDGTLDQADYEVYPGWGLHIPK	0	1	28	0	3106.54	Tb927.2.4210	Tb927.2.4210				yes	2.2126e-06	189.99	9	8	9	8	2.3596	3.9707	62.818	17	2.2165	3.2928	64.355	9	2.7941	3.9803	60.107	8	639420000	116070000	523350000	348460000	63140000	285320000	290970000	52934000	238030000
480	693	525	2123;2124;2125;2126;2127;2128;2129;2130	2807;2808;2809;2810;2811;2812;2813;2814;2815;2816;2817;2818;2819;2820;2821;2822;2823	2810			AIIEAAIAVSEEGSSVIPEIMVPLVGK	0	1	27	0	2721.49	Tb11.02.4150	Tb11.02.4150				yes	1.5951e-15	208.63	3	5	3	5	9.7523	14.264	80.39	8	15.976	24.054	87.85	3	5.953	8.4581	80.376	5	15244000	1083100	14161000	7081600	428080	6653500	8162000	655020	7507000
481	693	526	2131;2132	2824;2825;2826;2827	2824			AIIEAAIAVSEEGSSVIPEIMVPLVGKK	0	2	28	1	2849.58	Tb11.02.4150	Tb11.02.4150				yes	2.7447e-08	174.39	1	1	1	1	23.988	36.277	84.471	2	42.803	65.922		1	13.444	19.963		1	7532700	147930	7384800	5761900	89361	5672500	1770900	58565	1712300
482	723	527	2133;2134;2135;2136;2137;2138;2139;2140;2141	2828;2829;2830;2831;2832;2833;2834;2835;2836;2837;2838;2839	2833			AIIPEVAQIMATTK	0	1	14	0	1484.83	Tb11.02.5280	Tb11.02.5280				yes	2.5859e-12	194.54	4	5	4	5	0.19084	0.23767	51.101	9	0.18107	0.22564	29.644	4	0.20285	0.25881	59.657	5	133450000	112220000	21226000	93071000	77829000	15241000	40376000	34392000	5984700
483	331	528	2142	2840	2840			AIKPGAYFMLYEWCLTDLYDPANEEHQR	1	1	28	1	3429.58	Tb10.v4.0247;Tb927.10.6910;Tb927.10.6950	Tb10.v4.0247				yes	0.093751	108.71		1		1	60.118	171.73		1				0	60.118	171.73		1	4678300	65480	4612800	0	0	0	4678300	65480	4612800
484	1172	529	2143;2144;2145;2146;2147;2148;2149;2150;2151;2152;2153;2154;2155;2156;2157;2158;2159;2160;2161;2162;2163;2164;2165;2166;2167	2841;2842;2843;2844;2845;2846;2847;2848;2849;2850;2851;2852;2853;2854;2855;2856;2857;2858;2859;2860;2861;2862;2863;2864;2865;2866;2867;2868;2869;2870;2871;2872;2873	2850			AILELQLDPEEAYQGFVK	0	1	18	0	2062.06	Tb927.10.4560;Tb927.10.4570	Tb927.10.4560				yes	1.0148e-41	274.21	14	11	14	11	0.87657	0.96907	51.012	25	0.81034	0.96075	45.228	14	0.93073	1.0187	55.817	11	429740000	199790000	229950000	228490000	107070000	121430000	201250000	92726000	108520000
485	184	530	2168	2874	2874			AILFFDCTEETMEAR	1	0	15	0	1831.81	Tb09.211.0350	Tb09.211.0350				yes	4.55e-07	173.52	1		1					0				0				0	0	0	0	0	0	0	0	0	0
486	930	531	2169;2170;2171;2172;2173;2174;2175;2176;2177;2178;2179	2875;2876;2877;2878;2879;2880;2881;2882;2883;2884;2885;2886;2887;2888;2889;2890;2891;2892;2893;2894;2895;2896;2897;2898;2899;2900	2875			AILFLPK	0	1	7	0	800.516	Tb927.10.10890;Tb927.10.10900;Tb927.10.10920;Tb927.10.10940;Tb927.10.10950;Tb927.10.10960;Tb927.10.10910;Tb927.10.10970;Tb927.10.10930;Tb927.10.10980	Tb927.10.10890				yes	0.0079926	138.76	7	4	7	4	0.39834	0.50688	69.343	11	0.39834	0.50688	83.03	7	0.36069	0.52771	47.27	4	296370000	201740000	94626000	174290000	117320000	56977000	122070000	84422000	37650000
487	2007	532;533	2180;2181;2182;2183;2184	2901;2902;2903;2904;2905;2906;2907;2908	2905	826		AILLVSGPPGFMK	0	1	13	0	1328.75	Tb927.7.2700	Tb927.7.2700				yes	2.4623e-05	127.98	3	2	3	2	6.1463	6.3141	15.29	3	5.6118	5.8006	20.485	2	6.1463	6.3141		1	23615000	3300900	20314000	11485000	1645000	9839500	12131000	1655900	10475000
488	1821	534	2185;2186;2187;2188	2909;2910;2911	2911			AIMEQGAEYPGSGGSMFAYCVLNAAAQK	0	1	28	0	2920.32	Tb927.5.930;Tb927.5.940	Tb927.5.930				yes	3.1843e-06	172.56	2	2	2	2	3.372	3.9281	234.58	4	2.3307	2.661	314.3	2	3.372	3.9281	254.53	2	19297000	1131600	18165000	9760900	615940	9145000	9536000	515650	9020400
489	2144	535	2189;2190	2912;2913	2913			AIMPVIHDCGNK	0	1	12	0	1353.65	Tb927.7.920	Tb927.7.920				yes	0.33271	54.992	1	1	1	1	0.24595	0.6855	13.02	2	0.22007	0.62521		1	0.27486	0.7516		1	2265900	1746900	519070	1111700	838810	272880	1154200	908050	246180
490	1577	536	2191;2192	2914;2915;2916;2917;2918	2914			AINQCATAVLSCSK	0	1	14	0	1521.73	Tb927.3.930	Tb927.3.930				yes	2.0549e-21	193.57	1	1	1	1	0.35946	1.1829	5.258	2	0.376	1.2277		1	0.34366	1.1397		1	14455000	10410000	4045600	6561800	4669200	1892600	7893700	5740700	2152900
491	1963	537	2193;2194;2195;2196;2197;2198	2919;2920;2921;2922;2923;2924;2925	2921			AIPNASFEVVHSLAK	0	1	15	0	1581.85	Tb927.7.1110	Tb927.7.1110				yes	0.000262	125.19	3	3	3	3	0.68663	1.4011	42.944	6	0.67257	1.4534	57.795	3	0.70098	1.3508	35.521	3	134490000	78060000	56432000	73876000	42560000	31316000	60617000	35500000	25116000
492	1283	538	2199;2200;2201;2202;2203	2926	2926			AIPPLHLGQQTFSVLSGGPK	0	1	20	0	2046.13	Tb927.10.8000	Tb927.10.8000				yes	0.011283	94.468	3	2	3	2	0.36071	0.57563	39.438	5	0.36071	0.57563	42.72	3	0.44762	0.75757	50.194	2	7501300	5061700	2439600	4392800	2840900	1551900	3108500	2220800	887670
493	1253	539	2204	2927	2927			AIPSLFFVPTSVAVNPMYK	0	1	19	0	2080.11	Tb927.10.6960;Tb10.v4.0248;Tb927.10.6920	Tb927.10.6960				yes	0.0024514	113.01	1		1		0.087044	0.13734		1	0.087044	0.13734		1				0	684620	635030	49589	684620	635030	49589	0	0	0
494	1324	540	2205;2206;2207	2928;2929;2930;2931;2932;2933;2934;2935	2934			AIQALGPAAVTEFLK	0	1	15	0	1527.87	Tb927.10.9190	Tb927.10.9190				yes	1.8537e-09	159	2	1	2	1	1.1995	1.2943	87.274	3	0.48872	0.62879	102.1	2	1.1995	1.4703		1	19251000	8778300	10472000	10454000	4642900	5811500	8796200	4135400	4660800
495	2199	541	2208	2936	2936			AIQEAGHFTMEDAAYVAAK	0	1	19	0	2021.95	Tb927.8.2540	Tb927.8.2540				yes	1.6588e-05	156.67		1		1	7.8386	12.528		1				0	7.8386	12.528		1	7350100	765480	6584600	0	0	0	7350100	765480	6584600
496	1619	542	2209;2210;2211;2212;2213;2214;2215	2937;2938;2939;2940	2938			AIQHQLDSFK	0	1	10	0	1185.61	Tb927.4.2080	Tb927.4.2080				yes	1.904e-07	133.12	3	4	3	4	0.25719	0.38062	73.546	7	0.24484	0.35794	98.631	3	0.35859	0.56806	64.766	4	7216800	5423000	1793800	3053500	2312800	740730	4163300	3110200	1053100
497	2124	543	2216	2941;2942;2943	2943			AIQPPLR	1	0	7	0	793.481	Tb927.7.6910	Tb927.7.6910				yes	0.146	49.883	1		1		0.32905	0.47444		1	0.32905	0.47444		1				0	832740	580930	251800	832740	580930	251800	0	0	0
498	384	544	2217;2218;2219	2944;2945;2946;2947;2948;2949;2950;2951	2951			AISAAPSTAYK	0	1	11	0	1078.57	Tb11.01.1740	Tb11.01.1740				yes	3.1399e-05	128.56	2	1	2	1	10.809	15.669	46.185	3	7.7402	10.546	56.755	2	10.809	15.669		1	12610000	1782900	10827000	7854700	1084600	6770200	4755500	698300	4057200
499	638	545	2220;2221;2222	2952;2953;2954;2955;2956;2957;2958	2953			AISDAVAVAEILK	0	1	13	0	1298.74	Tb11.02.2030	Tb11.02.2030				yes	1.5787e-15	188.15	2	1	2	1	1.1105	1.1202	1.6102	3	1.1324	1.1287	2.1922	2	1.0942	1.1202		1	48985000	23239000	25746000	47663000	22614000	25048000	1321800	624360	697490
500	638	546	2223	2959	2959			AISDAVAVAEILKNQGLIDVK	0	2	21	1	2166.23	Tb11.02.2030	Tb11.02.2030				yes	1.6981e-07	131.61	1		1		1.1895	1.259		1	1.1895	1.259		1				0	1349800	622110	727730	1349800	622110	727730	0	0	0
501	930	547	2224;2225;2226;2227;2228;2229;2230;2231;2232;2233;2234;2235;2236	2960;2961;2962;2963;2964;2965;2966;2967;2968;2969;2970;2971;2972;2973;2974;2975	2964			AISNDWEEQLSTK	0	1	13	0	1519.72	Tb927.10.10890;Tb927.10.10900;Tb927.10.10920;Tb927.10.10940;Tb927.10.10950;Tb927.10.10960;Tb927.10.10910;Tb927.10.10970;Tb927.10.10930;Tb927.10.10980	Tb927.10.10890				yes	2.0209e-62	287.2	7	6	7	6	0.51125	0.61995	67.763	13	0.51125	0.51872	73.189	7	0.49923	0.94728	60.817	6	485580000	326410000	159170000	267070000	178870000	88191000	218510000	147540000	70976000
502	748	548	2237;2238;2239	2976;2977	2976			AISQLDTCAQLK	0	1	12	0	1346.69	Tb11.03.0140	Tb11.03.0140				yes	1.039e-10	167.48	2	1	2	1	0.73827	1.1656	21.005	3	0.72751	1.1983	29.619	2	0.73827	1.1656		1	3631300	1927800	1703400	2093100	1038800	1054300	1538200	889070	649130
503	739	549	2240;2241	2978;2979;2980;2981	2981			AISTAQTGCESETAIAK	0	1	17	0	1736.83	Tb11.02.5660	Tb11.02.5660				yes	4.3227e-50	260.55	1	1	1	1	2.7271	4.5504	17.614	2	2.5271	4.0175		1	2.943	5.1539		1	22203000	5857500	16345000	10496000	2715500	7780700	11706000	3142000	8564500
504	874	550	2242	2982	2982			AITCNVPAVCETGVR	1	0	15	0	1645.79	Tb927.1.3260	Tb927.1.3260				yes	5.3021e-08	168.82	1		1		0.39771	0.97881		1	0.39771	0.97881		1				0	1079500	799580	279890	1079500	799580	279890	0	0	0
505	1396	551	2243;2244;2245	2983;2984;2985	2985			AITDIQYGDVEHEWSR	1	0	16	0	1917.89	Tb927.2.4590;Tb927.2.4610	Tb927.2.4590				yes	3.1248e-54	295.44	2	1	2	1	0.088245	0.23854	155.92	3	0.03283	0.062911	188.49	2	0.088245	0.25546		1	21395000	19635000	1759200	13307000	12165000	1141800	8087900	7470500	617470
506	1577	552	2246	2986	2986			AITEFLYDLR	1	0	10	0	1239.65	Tb927.3.930	Tb927.3.930				yes	3.4269e-06	153.59	1		1		0.22806	0.35025		1	0.22806	0.35025		1				0	1014500	782170	232360	1014500	782170	232360	0	0	0
507	441	553;554	2247;2248;2249	2987;2988	2988			AITEMATILMHAITGELVELVPIFEK	0	1	26	0	2868.54	Tb11.01.3690	Tb11.01.3690				yes	6.8455e-06	153.62	1	2	1	2	0.49544	0.74952	38.671	2	0.67356	0.98523		1	0.36443	0.5702		1	3393700	2094900	1298700	1735000	995260	739780	1658600	1099700	558960
508	600	555	2250	2989;2990;2991;2992	2992			AITEYER	1	0	7	0	880.429	Tb11.02.0760	Tb11.02.0760				yes	0.049947	72.198		1		1	0.38787	0.98352		1				0	0.38787	0.98352		1	675420	434090	241330	0	0	0	675420	434090	241330
509	1532;1534	556	2251;2252;2253	2993;2994;2995;2996;2997;2998;2999	2993			AITLLMITK	0	1	9	0	1002.61	Tb927.3.4720;Tb927.3.4760	Tb927.3.4720				no	2.8543e-07	151.45	2	1			0.31917	0.40909	25.105	3	0.341	0.47123	19.996	2	0.30549	0.32899		1	37554000	27624000	9930200	28680000	20870000	7809600	8874100	6753500	2120600
510	1472	557	2254;2255	3000;3001;3002;3003;3004;3005;3006;3007;3008;3009	3007			AITQWQNK	0	1	8	0	987.514	Tb927.3.2600	Tb927.3.2600				yes	0.0018213	128.33	1	1	1	1	1.6106	4.641	2.2063	2	1.6178	4.5692		1	1.6035	4.714		1	3579900	1378300	2201600	1846600	688480	1158200	1733200	689790	1043400
511	600	558	2256;2257	3010;3011;3012	3010			AITSNELYGYFTPNK	0	1	15	0	1716.84	Tb11.02.0760	Tb11.02.0760				yes	5.4391e-53	268.64	1	1	1	1	0.34702	1.1551	5.0865	2	0.34112	1.1143		1	0.35303	1.1974		1	17494000	12865000	4629300	6614500	4817500	1797000	10879000	8047100	2832400
512	170	559	2258;2259	3013;3014;3015;3016;3017;3018;3019;3020;3021	3015			AIVAELR	1	0	7	0	770.465	Tb09.160.5530	Tb09.160.5530				yes	0.00046271	128.05	1	1	1	1	0.059936	0.11985	16.181	2	0.054281	0.10689		1	0.06618	0.13438		1	7468200	6775200	693040	5079900	4555600	524270	2388300	2219600	168770
513	506	560	2260	3022	3022			AIVALLK	0	1	7	0	726.5	Tb11.01.5930	Tb11.01.5930				yes	0.015087	90.929	1		1		0.50497	1.4047		1	0.50497	1.4047		1				0	829710	528620	301090	829710	528620	301090	0	0	0
514	670	561	2261;2262;2263;2264;2265;2266;2267	3023;3024;3025;3026;3027;3028;3029	3025			AIVASGSPFPPTTLNGK	0	1	17	0	1655.89	Tb11.02.3120	Tb11.02.3120				yes	1.6421e-09	172.69	3	4	3	4	4.0482	6.0608	100.15	7	4.0482	6.0608	95.41	3	2.1011	4.0784	113.09	4	103540000	17875000	85668000	57619000	8733200	48885000	45924000	9142000	36782000
515	1411	562	2268;2269	3030;3031	3031			AIVAVDEAAANEQAAAAK	0	1	18	0	1711.87	Tb927.2.5270	Tb927.2.5270				yes	9.7887e-22	208.91	1	1	1	1	0.34318	1.0197	1.0506	2	0.34257	1.0122		1	0.34378	1.0274		1	7599700	5580200	2019500	3694200	2728300	965890	3905500	2851900	1053600
516	600	563	2270;2271;2272	3032;3033;3034;3035;3036;3037	3035			AIVEEQSTIAAK	0	1	12	0	1258.68	Tb11.02.0760	Tb11.02.0760				yes	1.5464e-23	210.83	2	1	2	1	0.36033	0.99134	4.0899	3	0.48393	1.024	5.141	2	0.32915	0.99134		1	8668200	6378800	2289400	3831400	2779400	1052000	4836800	3599400	1237400
517	600	564	2273;2274;2275;2276	3038;3039;3040;3041	3041			AIVEEQSTIAAKEEEK	0	2	16	1	1773.9	Tb11.02.0760	Tb11.02.0760				yes	0.086231	82.994	2	2	2	2	0.51099	1.1102	16.292	4	0.52683	1.1157	22.43	2	0.50339	1.1102	17.117	2	26009000	15771000	10238000	15640000	9494000	6145500	10369000	6276600	4092700
518	34	565	2277;2278	3042	3042			AIVEEVAAMLVK	0	1	12	0	1271.72	PUF10	PUF10				yes	2.9049e-06	133.98	1	1	1	1	1.5932	2.215	6.8137	2	1.695	2.3243		1	1.4976	2.1108		1	2505800	892490	1613300	952980	344560	608420	1552900	547920	1004900
519	1660	566	2279;2280	3043;3044	3044			AIVEVCR	1	0	7	0	845.443	Tb927.4.3740	Tb927.4.3740				yes	0.26443	47.801	2		2		0.40505	1.1278		1	0.40505	1.1278		1				0	1590400	1023000	567460	1590400	1023000	567460	0	0	0
520	1211	567	2281;2282;2283;2284;2285;2286;2287;2288;2289	3045;3046;3047;3048;3049;3050;3051;3052;3053;3054	3054			AIVGAELSYIQEVR	1	0	14	0	1546.84	Tb927.10.5460;Tb927.10.5480	Tb927.10.5460				yes	2.0455e-08	188.58	1	8	1	8	0.92834	1.3134	18.76	4	0.95389	1.323		1	0.90348	1.3038	22.95	3	1292500	840620	451900	895590	656060	239530	396920	184560	212370
521	105	568	2290;2291;2292;2293	3055	3055			AIVGDSLNK	0	1	9	0	915.503	Tb09.160.2070	Tb09.160.2070				yes	0.00031884	109.06	2	2	2	2				0				0				0	0	0	0	0	0	0	0	0	0
522	193	569	2294;2295	3056;3057;3058;3059;3060;3061	3057			AIVPGMTPLQYACSVEKPK	0	2	19	1	2088.07	Tb09.211.0690	Tb09.211.0690				yes	0.018133	90.457	1	1	1	1	0.35577	0.81822	38.351	2	0.34525	0.62388		1	0.36662	1.0731		1	57113000	41572000	15541000	29582000	21592000	7990200	27530000	19980000	7550700
523	945	570;571	2296;2297;2298;2299;2300	3062;3063;3064;3065;3066	3064			AIVQNSIEGGGMK	0	1	13	0	1302.66	Tb927.10.1170;Tb11.0560	Tb927.10.1170				yes	1.2214e-13	198.53	3	2	3	2	0.24899	0.73274	41.371	2	0.18791	0.5469		1	0.32994	0.98175		1	7190400	4707800	2482600	2980700	2361900	618760	4209700	2345900	1863800
524	1254	572	2301	3067	3067			AIYTITGIR	1	0	9	0	1006.58	Tb927.10.6980	Tb927.10.6980				yes	0.0010251	141.75		1		1				0				0				0	0	0	0	0	0	0	0	0	0
525	2351	573	2302	3068;3069	3069			AKETVEVMLTLSQR	1	1	14	1	1603.86	Tb927.8.8330	Tb927.8.8330				yes	0.087729	85.294	1		1		0.06421	0.099836		1	0.06421	0.099836		1				0	4177700	3444500	733240	4177700	3444500	733240	0	0	0
526	1821	574	2303	3070;3071	3070			AKEVADEVLR	1	1	10	1	1128.61	Tb927.5.930	Tb927.5.930				yes	0.035757	70.246		1		1	21.342	32.129		1				0	21.342	32.129		1	1236200	64746	1171400	0	0	0	1236200	64746	1171400
527	296	575	2304;2305;2306;2307;2308	3072;3073;3074	3073			AKFAELLEQQK	0	2	11	1	1303.71	Tb09.211.4511;Tb09.211.4512;Tb09.211.4513	Tb09.211.4511				yes	9.1459e-05	115.71	4	1	4	1	0.43505	0.87962	46.208	5	0.44574	0.61322	45.652	4	0.39221	1.0425		1	29796000	20597000	9198200	28779000	19863000	8915900	1016500	734190	282280
528	1773	576	2309;2310;2311;2312;2313;2314;2315;2316;2317	3075;3076;3077;3078;3079;3080;3081	3080			AKFEADAYIDPAIAQEK	0	2	17	1	1878.94	Tb927.5.2940	Tb927.5.2940				yes	1.2303e-14	183.54	6	3	6	3	0.30685	0.53896	48.799	9	0.29536	0.42346	55.064	6	0.31292	0.57834	5.7258	3	106000000	78841000	27161000	77416000	58006000	19410000	28586000	20835000	7750900
529	730	577;578	2318;2319;2320;2321;2322;2323;2324;2325;2326;2327;2328;2329;2330	3082;3083;3084;3085;3086;3087;3088;3089;3090;3091;3092;3093;3094;3095;3096;3097	3094	305		AKFEELNMDLFK	0	2	12	1	1483.74	Tb11.02.5450;Tb11.02.5500	Tb11.02.5450				yes	1.5386e-16	190.42	5	8	5	8	0.19426	0.4028	107.95	7	0.19528	0.45928	41.238	2	0.19426	0.4028	125.82	5	211810000	176290000	35519000	94596000	79044000	15552000	117210000	97246000	19967000
530	1215	579;580	2331;2332;2333;2334;2335;2336	3098;3099;3100;3101;3102;3103;3104;3105	3102	516		AKMNSLAQLGK	0	2	11	1	1159.64	Tb927.10.5620	Tb927.10.5620				yes	1.8094e-07	132.45	6		6		0.086994	0.16327	17.484	3	0.086994	0.16327	17.484	3				0	17918000	16337000	1580700	17918000	16337000	1580700	0	0	0
531	1498	581	2337;2338;2339;2340;2341;2342	3106;3107;3108;3109;3110	3110			AKNPGMQNTAILQTLGK	0	2	17	1	1783.96	Tb927.3.3490	Tb927.3.3490				yes	4.6073e-06	143.66	3	3	3	3	0.37037	0.392	32.558	6	0.37119	0.3829	37.682	3	0.36578	0.40132	35.032	3	47773000	34880000	12893000	27028000	19748000	7280200	20745000	15132000	5612700
532	1230	582	2343	3111	3111			AKNPNYVDAVTAAAER	1	1	16	1	1688.85	Tb927.10.6050	Tb927.10.6050				yes	0.00030125	138.92	1		1		0.21186	0.33359		1	0.21186	0.33359		1				0	2494400	2047500	446890	2494400	2047500	446890	0	0	0
533	600	583	2344;2345;2346;2347	3112;3113;3114;3115;3116;3117;3118;3119;3120;3121;3122	3119			AKPLVEEALAALDTLDK	0	2	17	1	1795.99	Tb11.02.0760	Tb11.02.0760				yes	1.0661e-05	135.78	2	2	2	2	0.33335	0.92151	8.7612	4	0.33427	0.87431	11.403	2	0.33335	0.94051	6.8539	2	23221000	16994000	6227400	12521000	9097100	3424100	10700000	7896500	2803300
534	600	584	2348;2349;2350;2351	3123;3124;3125;3126;3127;3128;3129;3130;3131	3124			AKPLVEEALAALDTLDKASISELK	0	3	24	2	2524.4	Tb11.02.0760	Tb11.02.0760				yes	4.4586e-05	126.65	2	2	2	2	0.34218	0.71689	15.202	4	0.3571	0.77108	0.31372	2	0.29892	0.61154	12.484	2	4594300	3399700	1194500	2935800	2137400	798340	1658500	1262300	396200
535	404	585	2352;2353;2354;2355	3132;3133;3134;3135	3135			AKVEELTATLEK	0	2	12	1	1330.73	Tb11.01.2310	Tb11.01.2310				yes	0.0029814	95.67	2	2	2	2	0.33201	0.53518	12.894	4	0.34878	0.55946	0.63243	2	0.29228	0.46787	13.369	2	7166400	5313200	1853200	3961500	2889100	1072400	3204900	2424100	780720
536	2284	586	2356;2357	3136;3137;3138;3139	3136			AKYPEQADTFIGAQDPGVIAVTK	0	2	23	1	2418.24	Tb927.8.5600	Tb927.8.5600				yes	5.5635e-11	203.21	1	1	1	1	1.4201	3.3003	20.706	2	1.5008	2.8508		1	1.3438	3.8206		1	40223000	16726000	23496000	19299000	8004600	11294000	20924000	8721600	12202000
537	531	587	2358;2359;2360;2361	3140;3141;3142;3143;3144;3145	3144			ALAAACVSALVVK	0	1	13	0	1271.73	Tb11.01.7010	Tb11.01.7010				yes	8.0747e-22	194.32	2	2	2	2	0.64161	0.87968	50.969	4	0.64309	0.82319	65.904	2	0.64161	0.8903	58.213	2	19614000	9919100	9694500	10024000	4994600	5029600	9589400	4924500	4664900
538	176	588	2362	3146	3146			ALAAYADGDTAANSIDGWVQAAALMWLSGDAAGAR	1	0	35	0	3449.63	Tb09.160.5670	Tb09.160.5670				yes	4.7934e-28	222.49	1		1		0.32301	0.40113		1	0.32301	0.40113		1				0	7158500	6031500	1127000	7158500	6031500	1127000	0	0	0
539	796	589	2363;2364;2365	3147;3148;3149;3150;3151	3149			ALAAYMFEK	0	1	9	0	1042.52	Tb11.1810	Tb11.1810				yes	9.9906e-07	147.43	1	2	1	2	1.6481	1.8413	32.986	3	1.6481	1.8045		1	1.8819	2.4375	39.666	2	30282000	12031000	18251000	18787000	7319500	11467000	11496000	4711600	6784000
540	2296	590	2366;2367;2368	3152;3153;3154;3155;3156;3157	3153			ALADQLR	1	0	7	0	785.44	Tb927.8.6150;Tb927.8.6160	Tb927.8.6150				yes	0.0013609	115.09	3		3		1.0111	1.0173		1	1.0111	1.0173		1				0	7072500	3617800	3454700	7072500	3617800	3454700	0	0	0
541	1854	591	2369;2370	3158	3158			ALAEFTSYVVEAPNLYVTANK	0	1	21	0	2299.17	Tb927.6.2210	Tb927.6.2210				yes	5.6222e-15	189.37	1	1	1	1	0.89098	1.3898	9.4662	2	0.82842	1.2998		1	0.95826	1.486		1	5248400	2656700	2591700	3119100	1569100	1550000	2129300	1087600	1041700
542	453	592	2371	3159	3159			ALAEPFEGGEDVSTR	1	0	15	0	1576.74	Tb11.01.4370	Tb11.01.4370				yes	0.00059648	117		1		1	0.38442	0.56793		1				0	0.38442	0.56793		1	2868400	2086700	781690	0	0	0	2868400	2086700	781690
543	975	593	2372;2373;2374	3160;3161	3160	420		ALAGALAGVFSSILTSPVEVCLVLQMTGASK	0	1	31	0	3089.65	Tb927.10.12840	Tb927.10.12840				yes	0.0044378	172.33	1	2	1	2				0				0				0	239560	50268	189300	0	0	0	239560	50268	189300
544	1955	594	2375;2376	3162	3162			ALALVSLPPAFVAK	0	1	14	0	1395.85	Tb927.6.700	Tb927.6.700				yes	0.0069512	96.807	1	1	1	1	1.197	1.8636	5.7254	2	1.2247	1.9406		1	1.1699	1.7897		1	5339200	2304400	3034800	2811400	1234600	1576800	2527800	1069900	1457900
545	866	595	2377;2378;2379;2380;2381	3163;3164;3165;3166;3167;3168;3169;3170	3165			ALAQQDPPTVVQEELAK	0	1	17	0	1835.96	Tb927.1.2750	Tb927.1.2750				yes	3.6792e-50	262.93	3	2	3	2	0.63087	0.64279	33.552	5	0.64073	0.66005	36.16	3	0.52221	0.56121	19.195	2	16493000	10037000	6456000	7876100	4740000	3136100	8616900	5296900	3319900
546	612	596	2382;2383;2384;2385;2386;2387;2388;2389;2390;2391;2392;2393;2394	3171;3172;3173;3174;3175;3176;3177;3178;3179;3180;3181;3182;3183;3184;3185;3186;3187;3188;3189	3173			ALASSEVDGVVSQLFQYSLSEK	0	1	22	0	2356.18	Tb11.02.1070	Tb11.02.1070				yes	1.289e-31	257.18	6	7	6	7	0.98671	1.372	77.932	13	1.0288	1.4119	40.36	6	0.8891	1.0965	94.059	7	27277000	11752000	15525000	14922000	6260500	8661600	12355000	5492000	6863000
547	1559	597	2395;2396	3190;3191;3192;3193;3194;3195;3196	3193			ALATLPFFASFSLK	0	1	14	0	1511.84	Tb927.3.5530	Tb927.3.5530				yes	5.5095e-06	137.66	1	1	1	1	0.42666	1.1704	2.1212	2	0.40796	1.153		1	0.44622	1.1881		1	2841900	1999200	842700	1820800	1290100	530690	1021100	709090	312010
548	1082	598	2397;2398	3197;3198	3197			ALAVGANVAMLGSMIAGTSETPGEYFFK	0	1	28	0	2831.39	Tb927.10.16120	Tb927.10.16120				yes	3.0771e-06	159.38	1	1	1	1	0.68386	1.0615	5.1978	2	0.73379	1.1013		1	0.63733	1.0232		1	9690000	5013500	4676500	5763600	2987800	2775800	3926300	2025700	1900700
549	986	599	2399;2400;2401	3199;3200;3201;3202	3199			ALAVSMIPK	0	1	9	0	928.542	Tb927.10.13280	Tb927.10.13280				yes	2.7401e-06	141.77	2	1	2	1	1.1437	3.5005	89.324	3	0.86576	1.6973	111.64	2	1.1437	3.5005		1	8699900	4600100	4099700	6323800	3454100	2869700	2376100	1146000	1230000
550	646	600	2402;2403	3203;3204;3205;3206;3207	3203			ALCEYCK	0	1	7	0	942.394	Tb11.02.2310	Tb11.02.2310				yes	0.074917	92.297	1	1	1	1	8.5591	11.946	21.066	2	7.4081	10.293		1	9.8891	13.865		1	1505300	153800	1351500	493710	61808	431900	1011600	91989	919630
551	976	601	2404;2405	3208	3208			ALCIPFEQPESVEGK	0	1	15	0	1702.82	Tb927.10.12890	Tb927.10.12890				yes	1.105e-09	163.8	1	1	1	1	0.56185	0.74486	29.504	2	0.37541	0.6046		1	0.84088	0.91766		1	10509000	4812700	5696400	2836300	990790	1845500	7672800	3821900	3850900
552	976	602	2406;2407;2408;2409	3209;3210;3211	3209			ALCIPFEQPESVEGKK	0	2	16	1	1830.92	Tb927.10.12890	Tb927.10.12890				yes	0.10044	81.965	2	2	2	2	0.90475	1.7434	39.266	4	0.78028	1.3678	63.52	2	1.0141	1.7434	1.3966	2	27397000	14917000	12480000	16897000	9449400	7447600	10500000	5467700	5032600
553	506	603	2410;2411	3212;3213	3213			ALCLALTALLPK	0	1	12	0	1282.77	Tb11.01.5930	Tb11.01.5930				yes	1.2809e-10	166.7	1	1	1	1	0.52601	1.4455	7.1098	2	0.49815	1.3746		1	0.55542	1.52		1	2119200	1284300	834910	958020	588370	369640	1161100	695880	465260
554	1235	604	2412;2413	3214;3215	3215			ALDGLLQDQSLTADQR	1	0	16	0	1742.88	Tb927.10.6400;Tb927.10.6510	Tb927.10.6400				yes	2.952e-31	249.56	2		2		0.81717	0.96669	123.27	2	0.81717	0.96669	123.27	2				0	9458700	4724000	4734600	9458700	4724000	4734600	0	0	0
555	882	605	2414;2415	3216	3216			ALDKVNESHVLAPK	0	2	14	1	1519.84	Tb927.1.4050	Tb927.1.4050				yes	0.14044	67.857	2		2		0.7583	1.1621		1	0.7583	1.1621		1				0	1603100	834220	768860	1603100	834220	768860	0	0	0
556	1626	606	2416;2417	3217;3218	3218			ALDLLLEALNTHIDENDHEMVK	0	1	22	0	2532.25	Tb927.4.2360	Tb927.4.2360				yes	0.22455	80.196	1	1	1	1	4.2238	6.336	12.626	2	4.6291	6.9277		1	3.854	5.7949		1	3030300	549160	2481200	1763800	281950	1481800	1266500	267210	999340
557	874	607	2418;2419	3219;3220	3220			ALDMEGGVAYINALHK	0	1	16	0	1700.86	Tb927.1.3260	Tb927.1.3260				yes	0.54519	62.122	1	1	1	1	2.102	4.9987	245.51	2	15.016	28.366		1	0.29425	0.88088		1	37145000	2307700	34837000	35266000	857620	34408000	1878700	1450000	428690
558	1664	608	2420;2421	3221;3222	3222			ALDMGSDKEILQTVVPDLK	0	2	19	1	2071.09	Tb927.4.3810	Tb927.4.3810				yes	0.0178	90.779	1	1	1	1	0.87874	1.3333	12.929	2	0.90999	1.4609		1	0.84857	1.2168		1	6221600	3211800	3009800	2876400	1436600	1439800	3345200	1775100	1570000
559	1301	609;610	2422;2423;2424;2425;2426;2427;2428	3223;3224;3225;3226;3227;3228;3229;3230;3231;3232;3233;3234;3235;3236;3237;3238;3239;3240;3241;3242;3243;3244;3245;3246;3247;3248;3249;3250;3251;3252;3253;3254;3255	3253	573		ALDMLLNK	0	1	8	0	916.505	Tb927.10.8430	Tb927.10.8430				yes	8.5871e-08	171.03	3	4	3	4	1.1948	1.1994	2.1266	4	1.1609	1.1937	1.9485	2	1.1948	1.2118	2.7417	2	67494000	30398000	37096000	47210000	21041000	26170000	20284000	9357500	10926000
560	214	611	2429;2430;2431;2432	3256;3257;3258;3259;3260;3261;3262;3263;3264;3265;3266;3267;3268;3269;3270	3270			ALDPQNTEVAAK	0	1	12	0	1255.64	Tb09.211.1350	Tb09.211.1350				yes	1.2146e-06	143.11	2	2	2	2	0.18591	0.33497	26.006	4	0.18654	0.40209	41.171	2	0.18444	0.33497	0.61985	2	37673000	31138000	6535200	19371000	16024000	3346900	18302000	15114000	3188300
561	648	612	2433;2434;2435	3271	3271			ALDTTETGAPPVTEPK	0	1	16	0	1625.81	Tb11.02.2410	Tb11.02.2410				yes	1.0197e-14	178.82	1	2	1	2	0.34566	0.47389	40.917	3	0.34566	0.47389		1	0.27931	0.37205	54.389	2	12140000	10012000	2128500	918100	662880	255220	11222000	9348900	1873200
562	989	613	2436;2437;2438	3272;3273	3273			ALDYFAIDKSPEEK	0	2	14	1	1624.8	Tb927.10.13360	Tb927.10.13360				yes	0.038365	82.589	3		3		5.4163	9.2779	82.013	3	5.4163	9.2779	82.013	3				0	22210000	3694200	18516000	22210000	3694200	18516000	0	0	0
563	634	614	2439;2440	3274;3275;3276;3277	3276			ALDYLLSQLQ	0	0	10	0	1162.62	Tb11.02.1830	Tb11.02.1830				yes	4.4102e-09	168.5	1	1	1	1				0				0				0	0	0	0	0	0	0	0	0	0
564	167	615	2441;2442	3278	3278			ALEADFLEAVK	0	1	11	0	1204.63	Tb09.160.5250	Tb09.160.5250				yes	5.0188e-12	162.83	1	1	1	1	0.4378	1.252	19.488	2	0.49532	1.437		1	0.38695	1.0908		1	2624800	1800600	824160	1311600	865560	446080	1313100	935030	378080
565	170	616	2443	3279	3279			ALECERGPQAALEELTAFLKK	1	2	21	2	2373.24	Tb09.160.5530	Tb09.160.5530				yes	0.041962	93.205	1		1		0.1011	0.17739		1	0.1011	0.17739		1				0	1616000	1459400	156630	1616000	1459400	156630	0	0	0
566	326	617	2444	3280	3280			ALEDYNQVNR	1	0	10	0	1220.58	Tb10.v4.0035;Tb927.10.4450	Tb10.v4.0035				yes	0.0057038	98.734	1		1		0.31126	0.31311		1	0.31126	0.31311		1				0	7158700	5585500	1573200	7158700	5585500	1573200	0	0	0
567	8;17;5	618	2445;2446;2447	3281;3282;3283	3281			ALEEANADLEVK	0	1	12	0	1300.65	CON__P02533;CON__P19012;CON__P08779;CON__ENSEMBL:ENSP00000377550;CON__P13646-1	CON__P02533	KRT14;KRT15;KRTB;KRT16;KRT16A;KRT13	Cytokeratin-14;Keratin, type I cytoskeletal 14;Keratin-14;Cytokeratin-15;Keratin, type I cytoskeletal 15;Keratin-15;Cytokeratin-16;Keratin, type I cytoskeletal 16;Keratin-16;Cytokeratin-13;Keratin, type I cytoskeletal 13;Keratin-13	P02533;P19012;P08779;P13646-1;P13646	no	3.7187e-09	159.72	2	1			0.046447	0.070633	103.08	3	0.089876	0.15462	110.8	2	0.046447	0.048451		1	4601900	3654200	947720	3353300	2578000	775320	1248600	1076200	172390		+
568	26	619	2448	3284	3284			ALEEANTELEVK	0	1	12	0	1344.68	CON__Q04695;CON__Q9QWL7	CON__Q04695	KRT17;Krt1-17;Krt17	39.1;Cytokeratin-17;Keratin, type I cytoskeletal 17;Keratin-17	Q04695;Q9QWL7	yes	6.0223e-15	197.06	1		1		0.0098512	0.032618		1	0.0098512	0.032618		1				0	8324000	8237400	86629	8324000	8237400	86629	0	0	0		+
569	1525	620	2449;2450	3285;3286;3287;3288;3289;3290;3291;3292	3286			ALEEFK	0	1	6	0	735.38	Tb927.3.4290;Tb927.3.4300;Tb927.3.4310;Tb927.3.4320;Tb927.3.4330	Tb927.3.4290				yes	0.050389	66.212	1	1	1	1	0.28065	0.38268	10.426	2	0.3029	0.41196		1	0.26002	0.35549		1	4695900	3489300	1206600	1839500	1324400	515080	2856500	2165000	691520
570	2130	621	2451	3293	3293			ALEEILQLIAVCVEGNEQIANAFSTAHAAK	0	1	30	0	3209.64	Tb927.7.7050	Tb927.7.7050				yes	0.00030394	147.98		1		1	1.6244	2.5272		1				0	1.6244	2.5272		1	1742900	599910	1143000	0	0	0	1742900	599910	1143000
571	19	622	2452;2453;2454;2455;2456;2457;2458;2459;2460;2461;2462;2463;2464;2465;2466	3294;3295;3296;3297;3298;3299;3300;3301;3302;3303;3304;3305;3306;3307;3308;3309;3310;3311;3312;3313;3314;3315;3316;3317;3318	3295			ALEESNYELEGK	0	1	12	0	1380.64	CON__P13645;CON__P02535-1	CON__P13645	KPP;KRT10;Krt10;Krt1-10	Cytokeratin-10;Keratin, type I cytoskeletal 10;Keratin-10;56 kDa cytokeratin;Keratin, type I cytoskeletal 59 kDa	P13645;P02535-1;P02535	yes	4.8415e-38	245.1	8	7	8	7	0.030017	0.044732	93.429	14	0.043889	0.069687	88.05	8	0.013631	0.017959	83.319	6	88853000	84826000	4027000	49878000	46853000	3025300	38976000	37974000	1001700		+
572	1702	623	2467;2468;2469;2470	3319;3320;3321;3322;3323;3324	3321			ALEHQYQLGLESLHEVVAEIK	0	1	21	0	2405.26	Tb927.4.560	Tb927.4.560				yes	3.058e-16	202.75	2	2	2	2	0.21856	0.63659	10.96	4	0.21856	0.63182	8.5788	2	0.22543	0.67423	15.639	2	11718000	9542900	2175000	5871200	4816800	1054500	5846600	4726100	1120500
573	930	624	2471;2472;2473;2474;2475;2476	3325;3326;3327;3328;3329;3330	3330			ALELFEELAENKEDYK	0	2	16	1	1939.94	Tb927.10.10890;Tb927.10.10900;Tb927.10.10920;Tb927.10.10940;Tb927.10.10950;Tb927.10.10960;Tb927.10.10910;Tb927.10.10980	Tb927.10.10890				yes	3.0444e-06	163.8	2	4	2	4	0.52061	1.0534	41.258	6	0.50842	0.99406	16.458	2	0.52258	1.057	51.161	4	78131000	51254000	26876000	25669000	16793000	8876100	52462000	34462000	18000000
574	930	625	2477;2478;2479;2480;2481;2482;2483;2484;2485;2486;2487;2488;2489;2490;2491;2492;2493;2494;2495;2496;2497;2498;2499;2500;2501;2502;2503;2504;2505;2506;2507	3331;3332;3333;3334;3335;3336;3337;3338;3339;3340;3341;3342;3343;3344;3345;3346;3347;3348;3349;3350;3351;3352;3353;3354;3355;3356;3357;3358;3359;3360;3361;3362;3363;3364;3365;3366;3367;3368;3369;3370;3371	3342			ALELFEELAENKEDYKK	0	3	17	2	2068.04	Tb927.10.10890;Tb927.10.10900;Tb927.10.10920;Tb927.10.10940;Tb927.10.10950;Tb927.10.10960;Tb927.10.10910;Tb927.10.10980	Tb927.10.10890				yes	4.4698e-15	188.9	18	13	18	13	0.41004	0.6675	35.115	31	0.41024	0.63063	34.534	18	0.40152	0.76202	37.098	13	899020000	628740000	270280000	429810000	306310000	123500000	469210000	322430000	146780000
575	1048	626;627	2508;2509;2510;2511;2512;2513;2514	3372;3373;3374;3375;3376;3377;3378;3379	3376	445		ALELYECMTGVDLGEGEAAR	1	0	20	0	2182.99	Tb927.10.14890	Tb927.10.14890				yes	8.2527e-31	264.04	3	4	3	4	0.021752	0.040264	125.57	6	0.031256	0.048341	97.008	3	0.01195	0.028807	143.48	3	91021000	88894000	2127500	47058000	45840000	1218000	43963000	43054000	909550
576	895	628;629	2515;2516;2517;2518;2519;2520	3380;3381;3382;3383;3384;3385	3385			ALEMSCLCCHVYGGEGHLPDGWLVCTR	1	0	27	0	3176.38	Tb927.1.4830	Tb927.1.4830				yes	1.85e-15	206.49	3	3	3	3	0.077771	0.079979	14.174	4	0.073375	0.074686	14.175	2	0.081656	0.085814	14.451	2	69223000	66701000	2522000	38587000	37237000	1349600	30636000	29463000	1172400
577	1583	630	2521	3386	3386			ALEPFFNSLDPDYMR	1	0	15	0	1813.83	Tb927.4.1080	Tb927.4.1080				yes	1.4561e-05	138.08	1		1		0.097443	0.10657		1	0.097443	0.10657		1				0	984900	860600	124300	984900	860600	124300	0	0	0
578	1	631	2522;2523;2524;2525;2526	3387;3388;3389;3390	3387			ALEQANTELEVK	0	1	12	0	1343.69	CON__A2A4G1	CON__A2A4G1			A2A4G1	yes	0.065804	66.129	2	3	2	3	0.39607	0.50522	36.227	5	0.4273	0.52752	8.2901	2	0.34878	0.50522	45.324	3	3939400	2765500	1173900	1781000	1187300	593720	2158300	1578200	580150		+
579	2342	632	2527;2528	3391;3392	3392			ALEQLVTIFEGTLHEIR	1	0	17	0	1968.07	Tb927.8.7960	Tb927.8.7960				yes	1.7593e-09	180.04	1	1	1	1	0.53797	0.78215		1				0	0.53797	0.78215		1	1191300	902500	288770	59731	59731	0	1131500	842770	288770
580	425	633	2529	3393	3393			ALESLAGLTAR	1	0	11	0	1100.62	Tb11.01.3010	Tb11.01.3010				yes	0.00087437	121.62	1		1		0.27686	0.7334		1	0.27686	0.7334		1				0	1371000	1068600	302400	1371000	1068600	302400	0	0	0
581	1612	634	2530;2531	3394;3395	3395			ALESPLAPVVVMASNR	1	0	16	0	1652.89	Tb927.4.2000	Tb927.4.2000				yes	1.1809e-10	197.36	1	1	1	1	0.91992	1.4212	16.777	2	0.9849	1.6003		1	0.85922	1.2622		1	16844000	8568700	8275600	11386000	5677000	5709400	5457900	2891600	2566200
582	572	635	2532;2533	3396;3397;3398;3399	3396			ALETSLDYQSDNFK	0	1	14	0	1629.75	Tb11.01.8590	Tb11.01.8590				yes	1.1707e-52	263.8	1	1	1	1	0.34539	0.35048	0.94397	2	0.34909	0.35283		1	0.34172	0.34815		1	13768000	10116000	3652400	5722100	4183000	1539100	8046100	5932800	2113300
583	1056	636	2534;2535;2536;2537	3400;3401;3402;3403;3404;3405;3406	3405			ALEWQAAEEGAK	0	1	12	0	1301.63	Tb927.10.1510	Tb927.10.1510				yes	7.6962e-16	184.3	2	2	2	2	0.56896	1.2616	112.57	4	0.56896	1.2616	126.18	2	0.509	1.1319	148.25	2	13863000	7297000	6566500	6373800	3357900	3015900	7489700	3939100	3550600
584	237	637;638	2538;2539;2540;2541;2542;2543;2544;2545;2546;2547;2548;2549;2550;2551;2552;2553	3407;3408;3409;3410;3411;3412;3413;3414;3415;3416;3417;3418;3419;3420;3421	3413	100		ALFDPFGETVSVSVMMDK	0	1	18	0	1971.93	Tb09.211.2150	Tb09.211.2150				yes	1.2052e-21	207.92	7	9	7	9	0.82389	1.0579	19.689	10	0.82389	1.1476	9.019	4	0.81056	1.0129	25.394	6	83261000	44034000	39228000	56960000	29969000	26991000	26301000	14064000	12237000
585	597	639	2554;2555	3422;3423	3423			ALFIGIDYK	0	1	9	0	1038.58	Tb11.02.0730	Tb11.02.0730				yes	1.0524e-05	147.11	1	1	1	1	0.085396	0.13667		1				0	0.085396	0.13667		1	8492000	8234100	257890	4302900	4302900	0	4189100	3931200	257890
586	1093	640	2556	3424	3424			ALFLAQAIR	1	0	9	0	1001.6	Tb927.10.1970	Tb927.10.1970				yes	2.3215e-05	135.9	1		1		0.3263	0.50465		1	0.3263	0.50465		1				0	3110000	1644200	1465800	3110000	1644200	1465800	0	0	0
587	658	641	2557;2558;2559;2560;2561;2562;2563;2564	3425;3426;3427;3428;3429;3430	3428			ALFSTLDEAADIVGDSFLAK	0	1	20	0	2082.05	Tb11.02.2670	Tb11.02.2670				yes	1.8098e-15	179.45	4	4	4	4	1.0855	1.9778	50.315	8	1.0855	1.9778	44.193	4	0.99408	1.9529	62.848	4	4489000	1969700	2519300	1915300	822430	1092900	2573700	1147300	1426500
588	2178	642	2565;2566;2567;2568	3431;3432;3433;3434;3435;3436;3437;3438	3434			ALFVIDDK	0	1	8	0	919.501	Tb927.8.1990	Tb927.8.1990				yes	0.00037142	145.87	2	2	2	2	0.9346	0.97517	9.8363	4	0.98318	1.0489	14.676	2	0.86043	0.97421	4.5023	2	41934000	21781000	20152000	22406000	11689000	10718000	19527000	10093000	9434800
589	1229	643	2569;2570;2571	3439;3440;3441	3441			ALGAATSGGVELNIK	0	1	15	0	1399.77	Tb927.10.6030	Tb927.10.6030				yes	1.5383e-21	194.07	2	1	2	1	0.79212	0.92782	22.762	3	0.82115	1.1182	28.354	2	0.75673	0.92782		1	6657100	3802700	2854300	4436600	2501300	1935300	2220500	1301500	919020
590	803	644	2572;2573;2574;2575;2576	3442;3443;3444;3445;3446	3444			ALGADVLSQFDESQNVK	0	1	17	0	1819.9	Tb11.42.0003	Tb11.42.0003				yes	7.3548e-41	251.15	2	3	2	3	1.0917	1.5238	17.946	5	1.0904	1.5882	9.6747	2	1.0917	1.5238	24.369	3	148150000	69942000	78206000	55404000	24801000	30602000	92744000	45140000	47603000
591	729	645	2577	3447	3447			ALGAEVIR	1	0	8	0	827.486	Tb11.02.5400	Tb11.02.5400				yes	0.1355	55.009		1		1	7.4588	11.451		1				0	7.4588	11.451		1	1884300	208950	1675300	0	0	0	1884300	208950	1675300
592	879	646;647	2578;2579;2580;2581;2582;2583	3448;3449;3450;3451;3452	3450			ALGAIIAMYEHK	0	1	12	0	1315.7	Tb927.1.3830	Tb927.1.3830				yes	2.7831e-06	134.63	3	3	3	3	0.059663	0.089307	118.57	5	0.056962	0.083319	9.8154	2	0.068701	0.097525	154.73	3	106490000	98965000	7520700	58975000	54530000	4444900	47511000	44435000	3075800
593	1442	648	2584	3453;3454	3454			ALGEYYFQR	1	0	9	0	1145.55	Tb927.3.1690	Tb927.3.1690				yes	4.4601e-09	166.35		1		1	6.9586	7.0695		1				0	6.9586	7.0695		1	2376000	344220	2031800	0	0	0	2376000	344220	2031800
594	2293	649	2585;2586;2587;2588;2589;2590	3455;3456;3457;3458;3459;3460;3461;3462;3463;3464;3465;3466;3467	3464			ALGGASGGLSSGCK	0	1	14	0	1220.58	Tb927.8.6060	Tb927.8.6060				yes	1.1211e-14	179.47	3	3	3	3	0.87069	0.90074	90.944	6	0.86902	0.87956	98.996	3	0.87236	0.92242	104.2	3	27570000	10124000	17445000	11250000	4309200	6940500	16320000	5815300	10505000
595	1121	650	2591;2592;2593;2594	3468;3469;3470;3471	3471			ALGHFDHVLLYGVKPWK	0	2	17	1	1979.08	Tb927.10.280	Tb927.10.280				yes	0.00052616	140.75	4		4		66.307	66.458	66.637	3	66.307	66.458	66.637	3				0	9086700	238180	8848600	9086700	238180	8848600	0	0	0
596	2069	651	2595;2596	3472;3473	3472			ALGILTQLPK	0	1	10	0	1052.66	Tb927.7.470	Tb927.7.470				yes	6.7064e-14	181.98	1	1	1	1	0.012777	0.023606		1				0	0.012777	0.023606		1	9303600	9173800	129830	4167400	4167400	0	5136200	5006400	129830
597	803	652	2597;2598	3474;3475;3476;3477;3478;3479	3478			ALGITESFK	0	1	9	0	964.523	Tb11.42.0003	Tb11.42.0003				yes	4.7775e-06	135.16	1	1	1	1	1.135	1.7524	18.226	2	1.0321	1.5405		1	1.2482	1.9935		1	65442000	30324000	35118000	21114000	11239000	9875300	44328000	19085000	25243000
598	1153	653	2599;2600;2601	3480;3481	3480			ALGPSALQLAEAYTFLGSLLVK	0	1	22	0	2261.27	Tb927.10.3770	Tb927.10.3770				yes	4.3998e-16	205.62	1	2	1	2	3.3488	4.3764	3.2805	3	3.3757	4.6275		1	3.3212	4.372	0.14336	2	1954500	390530	1564000	906350	171780	734570	1048200	218750	829430
599	434	654	2602	3482;3483	3482			ALGSLDTCQSR	1	0	11	0	1206.57	Tb11.01.3370	Tb11.01.3370				yes	6.7528e-14	184.17		1		1	0.87499	0.88431		1				0	0.87499	0.88431		1	7303500	872550	6431000	0	0	0	7303500	872550	6431000
600	600	655	2603	3484	3484			ALGSWMENFLLR	1	0	12	0	1435.73	Tb11.02.0760	Tb11.02.0760				yes	3.7964e-14	181.42	1		1		0.42222	1.2233		1	0.42222	1.2233		1				0	4345200	3052300	1292900	4345200	3052300	1292900	0	0	0
601	1440	656	2604	3485	3485			ALGYYPTEMELGR	1	0	13	0	1498.71	Tb927.3.1670	Tb927.3.1670				yes	0.005113	105.37		1		1	0.41975	0.632		1				0	0.41975	0.632		1	3027100	2272800	754270	0	0	0	3027100	2272800	754270
602	609	657	2605;2606	3486;3487	3487			ALHAFFVEWDDTLKDMK	0	2	17	1	2065	Tb11.02.0980	Tb11.02.0980				yes	0.31549	69.741	1	1	1	1	0.65011	0.95587	7.9034	2	0.70205	1.0108		1	0.60201	0.90392		1	5344200	3039500	2304700	4087200	2338800	1748400	1257000	700710	556280
603	506	658	2607;2608	3488;3489	3488			ALHNEYPFSSQFLTVAQK	0	1	18	0	2079.04	Tb11.01.5930	Tb11.01.5930				yes	3.0788e-14	174.9	1	1	1	1	0.53313	1.5655	1.1793	2	0.56066	1.5786		1	0.50695	1.5525		1	4500500	2798700	1701800	2108700	1289600	819010	2391800	1509000	882780
604	397	659	2609;2610	3490;3491;3492;3493	3493			ALIDVDGYDAEK	0	1	12	0	1307.62	Tb11.01.2000	Tb11.01.2000				yes	1.9546e-15	172.51	1	1	1	1	1.4372	1.4546	6.2898	2	1.5063	1.5207		1	1.3712	1.3913		1	37755000	17910000	19845000	24393000	10433000	13960000	13362000	7476900	5885200
605	2218	660	2611;2612	3494;3495	3494			ALIEETLQNYK	0	1	11	0	1320.69	Tb927.8.3380	Tb927.8.3380				yes	4.4778e-15	182.58	1	1	1	1	6.3027	6.5216	9.3515	2	6.8357	6.9674		1	5.8112	6.1043		1	5582700	708070	4874600	3688100	482930	3205200	1894600	225140	1669500
606	2218	661	2613;2614	3496;3497	3497			ALIEETLQNYKK	0	2	12	1	1448.79	Tb927.8.3380	Tb927.8.3380				yes	0.0054603	101.65	1	1	1	1	7.0613	7.4585	22.333	2	8.3169	8.7344		1	5.9952	6.3689		1	2560500	291790	2268700	1273700	65280	1208400	1286800	226510	1060300
607	1113	662	2615;2616;2617;2618;2619;2620	3498;3499;3500;3501	3498			ALIGVVSNPVNSVVPIASEVLK	0	1	22	0	2204.28	Tb927.10.2560	Tb927.10.2560				yes	8.7696e-25	243.99	4	2	4	2	3.4586	5.5301	22.437	6	3.1329	4.5726	22.747	4	3.6727	6.0346	0.41122	2	9783000	2066600	7716400	5394400	1080900	4313500	4388600	985690	3402900
608	1113	663	2621;2622;2623;2624;2625	3502;3503;3504;3505;3506;3507	3502			ALIGVVSNPVNSVVPIASEVLKK	0	2	23	1	2332.37	Tb927.10.2560	Tb927.10.2560				yes	1.9038e-09	151.17	2	3	2	3	3.9068	4.305	76.754	5	4.1834	6.1964	51.504	2	2.3907	3.5978	95.557	3	26281000	5541800	20739000	13885000	2840000	11045000	12396000	2701900	9694600
609	579	664	2626;2627;2628;2629;2630;2631;2632	3508;3509;3510;3511;3512;3513;3514;3515;3516;3517;3518;3519;3520;3521;3522	3517			ALILDVIHHIEVVEALVAK	0	1	19	0	2081.22	Tb11.02.0030	Tb11.02.0030				yes	3.7333e-22	210.33	3	4	3	4	0.22044	0.52117	40.93	7	0.18327	0.33427	32.179	3	0.22655	0.64695	38.997	4	4737500	3811800	925720	1117600	874800	242750	3620000	2937000	682960
610	265	665;666	2633;2634;2635;2636;2637	3523;3524;3525	3524			ALILVQAGAATDSTIEQLKK	0	2	20	1	2069.17	Tb09.211.3180	Tb09.211.3180				yes	0.007613	98.731	2	3	2	3	0.19653	0.36028	31.867	2	0.21475	0.45133		1	0.17985	0.28759		1	27263000	22209000	5053200	19255000	15575000	3679900	8007300	6634000	1373300
611	1702	667	2638;2639	3526;3527	3526			ALIMDLIHNIEVVDALIDAGIEK	0	1	23	0	2504.36	Tb927.4.560	Tb927.4.560				yes	1.8284e-09	163.5	1	1	1	1	0.20952	0.61986	14.007	2	0.19064	0.56141		1	0.23027	0.6844		1	7816100	6572200	1243900	3521900	2990000	531940	4294200	3582200	711980
612	1833	668	2640;2641;2642;2643;2644;2645	3528	3528			ALITGSCGIDTNTGVK	0	1	16	0	1605.8	Tb927.6.1400;Tb927.6.1320;Tb927.6.1340;Tb927.6.1360;Tb927.6.1380	Tb927.6.1400				yes	1.0945e-14	177.86	2	4	2	4	0.23388	0.24426	83.895	6	0.28019	0.33728	43.266	2	0.17695	0.19535	95.644	4	5676900	4333400	1343500	3118500	2354700	763830	2558400	1978700	579660
613	1702	669	2646;2647	3529;3530;3531	3531			ALKAEGEECIQQCK	0	2	14	1	1662.77	Tb927.4.560	Tb927.4.560				yes	0.00074735	107.75	1	1	1	1	0.19537	0.44118	4.8543	2	0.19264	0.45658		1	0.19813	0.42629		1	1659100	1316400	342640	997060	781700	215360	662010	534730	127280
614	1956	670	2648;2649	3532;3533;3534	3533			ALKEALESK	0	2	9	1	987.56	Tb927.6.720;Tb11.01.3020	Tb927.6.720				yes	0.41752	40.549	1	1	1	1	0.98297	1.1516	7.7147	2	0.99615	1.0904		1	0.96996	1.2161		1	766110	379180	386930	598870	294160	304700	167250	85019	82226
615	1956	671	2650;2651	3535;3536	3535			ALKEALESKK	0	3	10	2	1115.65	Tb927.6.720;Tb11.01.3020	Tb927.6.720				yes	0.44594	44.417	1	1	1	1	0.87728	1.0444	1.6764	2	0.94645	1.0321		1	0.81317	1.0569		1	1206400	593190	613250	1004500	483800	520740	201900	109390	92508
616	325	672	2652;2653	3537;3538	3538			ALKECTSDDEVNR	1	1	13	1	1535.69	Tb10.v4.0033;Tb927.10.4430	Tb10.v4.0033				yes	0.00014294	121.13	1	1	1	1	1.0028	1.4177	9.0943	2	1.05	1.5118		1	0.9577	1.3294		1	1413300	708890	704370	870940	417340	453610	542310	291550	250760
617	1170	673	2654;2655;2656	3539;3540;3541;3542	3541			ALLALPVTDHAHPYK	0	1	15	0	1644.9	Tb927.10.4280	Tb927.10.4280				yes	0.00054392	118.58	2	1	2	1	112.91	115.03	208.65	3	21.193	21.409	261.2	2	112.91	115.03		1	30172000	1277800	28894000	22107000	1218100	20889000	8065300	59707	8005600
618	629	674	2657	3543	3543			ALLDQYAR	1	0	8	0	948.503	Tb11.02.1480	Tb11.02.1480				yes	0.0071127	92.851		1		1	18.377	26.93		1				0	18.377	26.93		1	3423800	287730	3136000	0	0	0	3423800	287730	3136000
619	712	675	2658;2659;2660;2661	3544;3545;3546;3547;3548;3549;3550;3551	3545			ALLEAVESGSK	0	1	11	0	1102.59	Tb11.02.4870	Tb11.02.4870				yes	8.593e-15	173.96	2	2	2	2	0.75915	0.77595	86.08	4	0.4314	0.46986	70.793	2	0.96595	1.349	78.06	2	27230000	14386000	12843000	10324000	5789800	4534400	16906000	8596700	8309100
620	1937	676	2662;2663;2664;2665	3552	3552			ALLLFFPEK	0	1	9	0	1076.63	Tb927.6.4740	Tb927.6.4740				yes	5.3465e-06	133.31	2	2	2	2	0.7104	1.0263	31.726	4	0.71881	1.0478	9.711	2	0.54369	0.781	45.406	2	8231300	4817400	3413900	4527100	2621300	1905800	3704200	2196100	1508100
621	825	677	2666	3553	3553			ALLLLDHLAR	1	0	10	0	1133.69	Tb11.50.0006;Tb11.0890	Tb11.50.0006				yes	0.0039465	105.44		1		1	0.080865	0.10728		1				0	0.080865	0.10728		1	243360	232150	11206	0	0	0	243360	232150	11206
622	1940	678	2667;2668	3554;3555;3556;3557	3557			ALLLLPSYSK	0	1	10	0	1103.66	Tb927.6.4800	Tb927.6.4800				yes	0.001329	102.53	1	1	1	1	0.76507	1.1886	2.0959	2	0.77962	1.2063		1	0.7508	1.1711		1	9413100	5258500	4154500	4542300	2508400	2033900	4870800	2750100	2120700
623	1660	679	2669;2670;2671;2672;2673	3558;3559;3560	3558			ALLNVISENPLTLQPGQVIAFDHLANGEHWQWALGTVVSSDK	0	1	42	0	4567.35	Tb927.4.3740	Tb927.4.3740				yes	0.0067787	124.98	3	2	3	2				0				0				0	0	0	0	0	0	0	0	0	0
624	1821	680;681	2674;2675;2676;2677;2678;2679	3561;3562;3563;3564;3565;3566;3567;3568;3569;3570	3570			ALLQDSPLHTTMQYATSGLELTVPYALK	0	1	28	0	3060.58	Tb927.5.930	Tb927.5.930				yes	6.5682e-06	135.26	3	3	3	3	21.088	22.551	37.541	2	17.565	17.294		1	25.317	29.408		1	30224000	1212400	29011000	14456000	521400	13935000	15767000	690950	15076000
625	1695;2333	682	2680;2681;2682;2683;2684;2685	3571;3572;3573;3574;3575;3576	3573			ALLQEHVATYFNNASTYYKPTK	0	2	22	1	2558.28	Tb927.4.5020;Tb927.8.7400	Tb927.8.7400				no	2.0632e-14	186.73	2	4			0.6561	1.8096	69.299	6	0.69648	1.8597	0.063157	2	0.45409	0.97055	78.202	4	16920000	10234000	6685900	8468200	5047000	3421200	8451600	5186800	3264700
626	2006;2005	683	2686	3577	3577			ALLQIDLGDISSYYDGDVER	1	0	20	0	2241.08	Tb927.7.2650;Tb927.7.2640	Tb927.7.2650				no	2.766e-09	191.28	1				0.16783	0.23796		1	0.16783	0.23796		1				0	1815300	1560600	254730	1815300	1560600	254730	0	0	0
627	1910	684	2687	3578;3579	3579			ALLSLFDMMNPLP	0	0	13	0	1460.74	Tb927.6.4130	Tb927.6.4130				yes	3.5881e-18	204.13	1		1					0				0				0	0	0	0	0	0	0	0	0	0
628	1376	685	2688;2689	3580;3581	3580			ALLTPQPMK	0	1	9	0	997.563	Tb927.2.3780	Tb927.2.3780				yes	0.048861	66.565	1	1	1	1	1.7186	2.6634	0.93235	2	1.7025	2.6459		1	1.7347	2.6811		1	4112200	1612300	2499800	2240000	883970	1356000	1872100	728370	1143800
629	582	686	2690;2691;2692;2693;2694;2695	3582;3583;3584	3582			ALLTSNSQQLWK	0	1	12	0	1387.75	Tb11.02.0100	Tb11.02.0100				yes	1.0018e-06	144.26	3	3	3	3	1.2582	1.8254	69.856	6	1.0346	1.4257	74.707	3	1.5302	2.3372	81.109	3	30116000	10161000	19955000	17938000	6176700	11761000	12178000	3984200	8193600
630	607	687	2696;2697;2698	3585;3586;3587;3588;3589;3590;3591;3592	3591			ALLWTAFK	0	1	8	0	948.543	Tb11.02.0870	Tb11.02.0870				yes	7.2493e-08	174.29	1	2	1	2	0.78531	0.79997	12.401	3	0.79887	0.7978		1	0.74004	0.89006	15.091	2	15915000	8837200	7077400	8960600	4970700	3990000	6953900	3866500	3087400
631	588	688	2699;2700;2701;2702;2703;2704	3593;3594;3595;3596;3597;3598;3599	3599			ALLYVPQSHTEK	0	1	12	0	1384.74	Tb11.02.0250	Tb11.02.0250				yes	0.00027205	116.7	2	4	2	4	1.2456	1.4416	23	6	1.268	1.423	4.2026	2	1.2109	1.5608	29.263	4	71872000	32209000	39664000	44540000	20016000	24523000	27333000	12192000	15140000
632	952	689	2705	3600	3600			ALLYYSGK	0	1	8	0	913.491	Tb927.10.12010	Tb927.10.12010				yes	0.019115	82.903		1		1	0.045428	0.046473		1				0	0.045428	0.046473		1	1350500	1283400	67092	0	0	0	1350500	1283400	67092
633	1286	690	2706	3601	3601			ALMAVNTFLQDTTNPSPVVR	1	0	20	0	2173.12	Tb927.10.8040	Tb927.10.8040				yes	0.018327	103.76	1		1		0.21927	0.29565		1	0.21927	0.29565		1				0	3400700	2758700	641960	3400700	2758700	641960	0	0	0
634	1215	691;692	2707;2708;2709;2710;2711;2712;2713;2714;2715;2716;2717;2718;2719;2720;2721;2722;2723;2724;2725;2726;2727;2728;2729;2730;2731;2732;2733;2734;2735;2736;2737;2738;2739;2740;2741;2742;2743	3602;3603;3604;3605;3606;3607;3608;3609;3610;3611;3612;3613;3614;3615;3616;3617;3618;3619;3620;3621;3622;3623;3624;3625;3626;3627;3628;3629;3630;3631;3632;3633;3634;3635;3636;3637;3638;3639;3640;3641;3642;3643;3644;3645;3646;3647;3648;3649;3650;3651;3652;3653;3654;3655;3656;3657;3658;3659;3660;3661;3662;3663;3664;3665;3666;3667;3668;3669;3670;3671;3672;3673;3674;3675;3676;3677;3678;3679;3680;3681…	3606	517		ALMLECEGFEQYISGVILHDETVYQK	0	1	26	0	3071.46	Tb927.10.5620	Tb927.10.5620				yes	1.9248e-16	220.85	17	20	17	20	0.10968	0.17231	51.086	26	0.10872	0.16275	42.74	11	0.11075	0.18307	56.197	15	1206300000	1136100000	70243000	559110000	525200000	33908000	647230000	610900000	36335000
635	1314	693;694	2744;2745;2746;2747	3695;3696;3697;3698;3699	3699	575		ALMSEELQATLSEVNSYAEEIAHMEAK	0	1	27	0	2993.4	Tb927.10.8870	Tb927.10.8870				yes	1.8655e-06	199.64	2	2	2	2	0.84031	1.9341	35.057	2	0.85129	2.4782		1	0.82948	1.5095		1	12152000	6225500	5926500	7547700	3774000	3773700	4604300	2451400	2152900
636	560	695	2748	3700	3700	232		ALNALNLEMVR	1	0	11	0	1242.68	Tb11.01.8200	Tb11.01.8200				yes	0.001593	112.33	1		1					0				0				0	10307000	8588900	1717700	10307000	8588900	1717700	0	0	0
637	1190	696	2749;2750;2751	3701;3702	3702			ALNDVGMSQPHVIFGESLFEK	0	1	21	0	2317.14	Tb927.10.5020	Tb927.10.5020				yes	0.00013238	111.37	2	1	2	1	1.8079	1.8836	49.225	3	1.074	1.3032	62.782	2	1.8079	1.8836		1	5942300	2092400	3850000	3492300	1247800	2244500	2450000	844560	1605500
638	1618	697	2752;2753	3703;3704	3704			ALNEQYETLQR	1	0	11	0	1363.67	Tb927.4.2070	Tb927.4.2070				yes	4.0651e-14	190.48		2		2	0.18658	0.30585	63.124	2				0	0.18658	0.30585	63.124	2	6428000	3462300	2965600	0	0	0	6428000	3462300	2965600
639	1702	698	2754;2755;2756;2757;2758;2759	3705	3705			ALNQFLEAK	0	1	9	0	1032.56	Tb927.4.560	Tb927.4.560				yes	0.0025159	102.53	3	3	3	3	0.44214	0.82759	84.882	6	0.79655	1.2704	98.664	3	0.2746	0.57678	52.146	3	8485700	5749800	2735900	3244400	1821600	1422800	5241400	3928200	1313200
640	1483	699	2760	3706	3706			ALPATLLK	0	1	8	0	825.532	Tb927.3.3130	Tb927.3.3130				yes	0.28997	43.881	1		1		2.1371	6.1723		1	2.1371	6.1723		1				0	1225400	355640	869730	1225400	355640	869730	0	0	0
641	1632	700	2761;2762;2763	3707;3708;3709;3710;3711;3712;3713;3714;3715;3716;3717	3709			ALPDIATK	0	1	8	0	827.475	Tb927.4.2740	Tb927.4.2740				yes	0.047981	79.776	1	2	1	2	0.43605	0.44042	6.7219	3	0.45237	0.44939		1	0.40545	0.41789	7.427	2	56719000	39508000	17211000	25240000	17354000	7886200	31479000	22154000	9325100
642	12	701	2764	3718	3718			ALPMHIR	1	0	7	0	836.469	CON__P02754	CON__P02754			P02754	yes	0.053466	70.307		1		1				0				0				0	269900	269900	0	0	0	0	269900	269900	0		+
643	1349	702	2765;2766;2767;2768;2769	3719;3720;3721;3722;3723;3724;3725;3726;3727	3727			ALPNFPVLDAFFVVDPDAIAEDK	0	1	23	0	2502.27	Tb927.2.1330	Tb927.2.1330				yes	7.4487e-08	144.42	2	3	2	3	0.78839	1.0842	2.1774	5	0.79685	1.0786	0.73587	2	0.78186	1.1051	2.3497	3	8525700	4680000	3845600	4264600	2365800	1898800	4261000	2314200	1946800
644	1349	703	2770;2771;2772;2773;2774;2775;2776	3728;3729;3730;3731;3732;3733;3734;3735;3736;3737;3738;3739;3740;3741;3742;3743;3744;3745;3746;3747;3748;3749;3750;3751;3752	3750			ALPNFPVLDAFFVVDPDAIAEDKK	0	2	24	1	2630.36	Tb927.2.1330	Tb927.2.1330				yes	0.00024254	118.11	3	4	3	4	0.79165	1.1624	25.765	7	0.79803	1.2941	31.729	3	0.74341	1.102	21.657	4	48104000	25959000	22145000	24871000	13539000	11332000	23233000	12420000	10813000
645	688	704	2777;2778	3753	3753			ALPVVLATSSFEPLFCVSTAEDVSSAPAPGASVQK	0	1	35	0	3531.78	Tb11.02.4040	Tb11.02.4040				yes	0.00013689	132.26	2		2		0.88813	1.1669	109.68	2	0.88813	1.1669	109.68	2				0	23428000	11900000	11528000	23428000	11900000	11528000	0	0	0
646	1800	705	2779;2780	3754;3755;3756;3757;3758;3759	3757			ALQAFEAAK	0	1	9	0	947.508	Tb927.5.3820	Tb927.5.3820				yes	0.00011102	122.02	1	1	1	1	1.1765	2.1456	8.2517	2	1.1789	2.2746		1	1.1741	2.024		1	5434800	2423400	3011400	3643100	1580500	2062600	1791700	842900	948830
647	431	706	2781;2782;2783	3760;3761;3762;3763	3763			ALQDDNISSTANLK	0	1	14	0	1488.74	Tb11.01.3290	Tb11.01.3290				yes	8.9196e-22	204.62	2	1	2	1	2.9302	3.662	11.937	3	2.8766	3.9327	10.085	2	3.1037	3.3318		1	31701000	6980300	24721000	22888000	4856900	18031000	8813800	2123300	6690500
648	816	707	2784;2785	3764;3765;3766;3767	3766			ALQEYVAHPNHVTFAELLK	0	1	19	0	2179.14	Tb11.47.0016	Tb11.47.0016				yes	0.18406	79.245	2		2		0.99738	0.9958	17.211	2	0.99738	0.9958	17.211	2				0	26651000	13835000	12816000	26651000	13835000	12816000	0	0	0
649	1652	708;709	2786;2787;2788;2789;2790	3768;3769;3770;3771;3772	3770			ALQISMNAPVLVALEGETDPLTIAQK	0	1	26	0	2721.46	Tb927.4.3490;Tb927.4.3510	Tb927.4.3490				yes	2.4527e-14	239.78	2	3	2	3	0.73924	0.80543	18.641	4	0.6758	0.80543	2.0414	2	0.76756	0.90225	30.158	2	4403300	2452700	1950600	1539800	865800	674030	2863500	1586900	1276600
650	2035	710	2791	3773	3773			ALQQQQEYRPVSAVVPGK	1	1	18	1	1997.07	Tb927.7.3590	Tb927.7.3590				yes	0.0041037	112.08	1		1		20.423	20.355		1	20.423	20.355		1				0	3371800	142050	3229700	3371800	142050	3229700	0	0	0
651	1122	711	2792	3774	3774			ALQTLKEDAATATEGMADLK	0	2	20	1	2076.04	Tb927.10.2810	Tb927.10.2810				yes	0.43601	72.467	1		1		0.53152	1.1797		1	0.53152	1.1797		1				0	5533000	3755000	1778000	5533000	3755000	1778000	0	0	0
652	1762	712	2793;2794;2795;2796;2797;2798	3775;3776	3776			ALQVESNSETPVHSLVIPGLK	0	1	21	0	2217.2	Tb927.5.2570	Tb927.5.2570				yes	3.6614e-08	145.8	3	3	3	3	1.2025	1.8204	30.989	6	1.2239	1.5419	26.608	3	1.1858	2.1492	36.176	3	76316000	32968000	43348000	41696000	17653000	24043000	34621000	15315000	19305000
653	588	713	2799;2800;2801;2802	3777;3778;3779;3780;3781	3781			ALSDFISK	0	1	8	0	879.47	Tb11.02.0250	Tb11.02.0250				yes	0.14097	60.969	2	2	2	2	1.2192	1.4371	22.522	3	1.2912	1.5687		1	0.91555	1.2131	23.956	2	11658000	5248600	6409800	5395100	2418300	2976900	6263300	2830300	3432900
654	276	714;715	2803;2804	3782;3783	3782	118;119		ALSEALSCPGQFVPVSSMMDGSEESQSHLTFTALLR	1	0	36	0	3881.83	Tb09.211.3610	Tb09.211.3610				yes	4.1257e-13	181.21	1	1	1	1	0.26561	0.24175		1				0	0.26561	0.24175		1	14084000	12807000	1276900	4337600	3916800	420810	9746700	8890500	856110
655	1937	716	2805;2806	3784;3785	3785			ALSGPNAEQLVR	1	0	12	0	1253.67	Tb927.6.4740	Tb927.6.4740				yes	0.020637	105.5	1	1	1	1	0.78248	1.2184		1	0.78248	1.2184		1				0	2845000	1690900	1154000	2845000	1690900	1154000	0	0	0
656	1735	717	2807;2808	3786;3787	3787			ALSGTSECPTFDNAR	1	0	15	0	1624.72	Tb927.5.1490	Tb927.5.1490				yes	1.4247e-17	214.92	1	1	1	1	17.183	27.086	19.454	2	14.558	23.605		1	20.282	31.081		1	3485200	308230	3177000	2198800	245680	1953100	1286400	62550	1223900
657	1064	718	2809	3788	3788			ALSLVVGLASDALEGR	1	0	16	0	1569.87	Tb927.10.15360	Tb927.10.15360				yes	0.00011979	149.61		1		1				0				0				0	1645800	1331200	314530	0	0	0	1645800	1331200	314530
658	1996	719	2810;2811;2812;2813	3789	3789			ALSLYLNLGFAK	0	1	12	0	1308.74	Tb927.7.2360	Tb927.7.2360				yes	1.505e-07	148.86	3	1	3	1	0.61627	0.93342	190.96	4	0.13347	0.19447	195.48	3	2.8454	4.4803		1	9614500	3913500	5701000	7026600	3309700	3716800	2587900	603790	1984100
659	600	720	2814;2815	3790;3791	3791			ALSNFSDEPWER	1	0	12	0	1449.65	Tb11.02.0760	Tb11.02.0760				yes	0.00068308	127.45		2		2	0.40576	1.035		1				0	0.40576	1.035		1	9271500	6526100	2745500	0	0	0	9271500	6526100	2745500
660	1276	721	2816;2817;2818;2819	3792;3793;3794;3795	3792			ALSPADSDEFER	1	0	12	0	1335.59	Tb927.10.7750	Tb927.10.7750				yes	0.0045953	103.68	2	2	2	2	0.9885	1.0139	8.6907	2	0.94291	0.95345		1	1.0363	1.0781		1	4452100	2708400	1743700	2702500	1576500	1126000	1749600	1131900	617700
661	1414	722	2820;2821;2822	3796;3797;3798	3798			ALSSCPFENTWK	0	1	12	0	1438.66	Tb927.2.5760	Tb927.2.5760				yes	0.0017709	101.34	1	2	1	2	0.87703	2.8117	54.591	3	0.87703	2.8117		1	0.88574	1.8175	68.491	2	10661000	4909700	5750800	5343000	2550700	2792300	5317500	2359100	2958500
662	1486	723	2823;2824;2825	3799;3800;3801	3801			ALSSELFLSK	0	1	10	0	1093.6	Tb927.3.3190	Tb927.3.3190				yes	3.3085e-06	128.04	1	2	1	2	0.35113	0.54761	36.681	3	0.34579	0.52195		1	0.50696	0.74289	43.132	2	21369000	14099000	7270200	9731800	6262500	3469300	11637000	7836300	3800900
663	1140	724	2826;2827;2828;2829;2830;2831;2832;2833;2834;2835;2836;2837;2838;2839;2840;2841;2842;2843	3802;3803;3804;3805;3806;3807;3808;3809;3810;3811;3812;3813;3814;3815;3816;3817;3818;3819;3820;3821;3822;3823;3824;3825;3826;3827;3828;3829;3830;3831;3832;3833;3834;3835;3836;3837;3838;3839;3840;3841	3824			ALSSLPIR	1	0	8	0	855.518	Tb927.10.3360	Tb927.10.3360				yes	0.018814	83.116	10	8	10	8	0.0091021	0.011077	121.36	18	0.014833	0.016734	110.12	10	0.0056549	0.0087783	125.88	8	372370000	305680000	66686000	197730000	163290000	34450000	174630000	142400000	32237000
664	2164	725	2844;2845;2846	3842;3843	3843			ALSTLDPFADK	0	1	11	0	1176.6	Tb927.8.1550	Tb927.8.1550				yes	0.014833	82.925	1	2	1	2	0.37867	0.46144	26.425	3	0.34707	0.46144		1	0.42475	0.54459	34.836	2	10849000	7800800	3048700	3620500	2535500	1084900	7229000	5265200	1963800
665	2181	726	2847;2848	3844;3845	3845			ALTALLDK	0	1	8	0	843.507	Tb927.8.2030	Tb927.8.2030				yes	0.10101	66.226	1	1	1	1	0.83978	1.2955	22.752	2	0.73506	1.103		1	0.95942	1.5216		1	21302000	10787000	10516000	14423000	7611600	6811400	6879400	3174900	3704500
666	2181	727	2849;2850	3846;3847	3846			ALTALLDKQAEFYTK	0	2	15	1	1710.92	Tb927.8.2030	Tb927.8.2030				yes	0.00099376	115.34	2		2		0.73908	1.2986	36.32	2	0.73908	1.2986	36.32	2				0	29037000	13111000	15925000	29037000	13111000	15925000	0	0	0
667	1702	728	2851	3848;3849	3849			ALTDDLQLLIEAR	1	0	13	0	1469.81	Tb927.4.560	Tb927.4.560				yes	1.2312e-12	185.06	1		1		0.23256	0.67786		1	0.23256	0.67786		1				0	3335700	2806100	529640	3335700	2806100	529640	0	0	0
668	1137	729	2852;2853;2854;2855;2856	3850;3851	3851			ALTEEVIDSEGWFHTGDVGCVSK	0	1	23	0	2535.16	Tb927.10.3260	Tb927.10.3260				yes	2.1907e-09	154.49	2	3	2	3	0.44964	0.58572	39.232	5	0.4458	0.62	22.798	2	0.50044	0.58572	50.924	3	17451000	11357000	6094200	6704000	4480100	2223900	10747000	6876600	3870300
669	1538	730	2857;2858;2859;2860	3852;3853;3854;3855;3856	3854			ALTEFDELFQNPLLAFE	0	0	17	0	1995.98	Tb927.3.4880	Tb927.3.4880				yes	2.7711e-31	257.96	3	1	3	1				0				0				0	0	0	0	0	0	0	0	0	0
670	1281	731	2861;2862;2863;2864	3857;3858;3859;3860;3861;3862;3863;3864;3865;3866	3862			ALTLAAHK	0	1	8	0	823.492	Tb927.10.7930	Tb927.10.7930				yes	0.020515	89.215	2	2	2	2				0				0				0	0	0	0	0	0	0	0	0	0
671	278	732	2865	3867	3867			ALTPDLVEFALR	1	0	12	0	1343.74	Tb09.211.3730	Tb09.211.3730				yes	0.0087308	93.958	1		1		1.4224	1.9129		1	1.4224	1.9129		1				0	1668300	870580	797710	1668300	870580	797710	0	0	0
672	646	733	2866	3868;3869	3869			ALTQSLK	0	1	7	0	759.449	Tb11.02.2310	Tb11.02.2310				yes	0.00052391	127.16	1		1					0				0				0	13864000	1395400	12468000	13864000	1395400	12468000	0	0	0
673	1544	734	2867	3870	3870			ALTSAFVEK	0	1	9	0	964.523	Tb927.3.5020	Tb927.3.5020				yes	0.13587	56.431	1		1		0.3209	0.95271		1	0.3209	0.95271		1				0	3865900	737940	3128000	3865900	737940	3128000	0	0	0
674	2328	735	2868;2869	3871;3872;3873	3873			ALVDPFVVMLLYNEEGWVVDR	1	0	21	0	2463.25	Tb927.8.7210	Tb927.8.7210				yes	0.00097521	137.02	1	1	1	1	0.074762	0.1071	81.821	2	0.13488	0.19101		1	0.04144	0.06005		1	256260	229740	26522	113540	99701	13840	142720	130040	12682
675	1212	736	2870;2871	3874;3875	3874			ALVDTLFSTASK	0	1	12	0	1251.67	Tb927.10.5520	Tb927.10.5520				yes	1.0279e-15	181.73	1	1	1	1	0.48172	1.0806	27.202	2	0.47992	1.3098		1	0.48354	0.89155		1	11033000	7270000	3762800	6116100	4071400	2044600	4916800	3198500	1718200
676	1577	737;738	2872;2873;2874;2875;2876;2877;2878;2879;2880	3876;3877;3878;3879;3880;3881;3882;3883;3884;3885;3886;3887	3886	673		ALVELMAEIHSLMLEK	0	1	16	0	1825.97	Tb927.3.930	Tb927.3.930				yes	5.1882e-15	185.3	4	5	4	5	0.33973	0.89326	21.987	7	0.33862	0.92362	25.833	3	0.36456	0.76845	22.55	4	16056000	11821000	4234600	7912500	5878400	2034100	8143600	5943100	2200400
677	665	739	2881;2882;2883;2884	3888	3888			ALVEPLVGHLLSK	0	1	13	0	1374.82	Tb11.02.2920	Tb11.02.2920				yes	0.00013278	124.62	2	2	2	2				0				0				0	0	0	0	0	0	0	0	0	0
678	2144	740	2885	3889	3889			ALVNILDAFFNENVLQPGQFNITSDGVYCIPEDVESLDAVK	0	1	41	0	4553.23	Tb927.7.920	Tb927.7.920				yes	2.2618e-11	181.72		1		1	0.3095	0.83762		1				0	0.3095	0.83762		1	838330	702760	135570	0	0	0	838330	702760	135570
679	1996	741	2886;2887	3890;3891	3891			ALVPLKEEEK	0	2	10	1	1154.65	Tb927.7.2360	Tb927.7.2360				yes	0.54081	42.071	1	1	1	1	2.6617	5.3038	6.9577	2	2.6929	5.5713		1	2.6308	5.0492		1	4417600	1404700	3013000	2208200	696000	1512200	2209400	708650	1500800
680	1544	742;743	2888;2889;2890;2891;2892;2893;2894;2895	3892;3893;3894;3895	3893			ALVQMALSHAGK	0	1	12	0	1224.66	Tb927.3.5020	Tb927.3.5020				yes	0.25316	58.036	5	3	5	3	0.27085	0.77868	51.518	5	0.27085	0.77868	59.231	3	0.27373	0.56033	59.994	2	7890000	6040600	1849400	4794800	3630100	1164700	3095200	2410500	684710
681	2259	744	2896;2897;2898;2899	3896;3897;3898;3899	3899			ALVTQLAEENATK	0	1	13	0	1386.74	Tb927.8.4780	Tb927.8.4780				yes	5.5034e-15	178.7	2	2	2	2	0.21062	0.48388	83.271	4	0.21215	0.48633	97.205	2	0.19458	0.45147	106.29	2	44155000	34697000	9457800	24091000	18896000	5194900	20064000	15802000	4262900
682	167	745	2900;2901;2902;2903;2904	3900;3901;3902;3903;3904	3900			ALWLGDSFLQEGIQGNMLEFSK	0	1	22	0	2482.22	Tb09.160.5250	Tb09.160.5250				yes	9.8756e-16	207.7	3	2	3	2	0.49478	1.2949	19.97	5	0.51339	1.3802	27.902	3	0.4704	1.2397	6.1653	2	2689700	1733500	956160	1183600	728450	455110	1506100	1005100	501050
683	9;14	746;747	2905;2906;2907	3905;3906;3907	3905	3;4		ALYDAELSQMQTHISDTSVVLSMDNNR	1	0	27	0	3037.41	CON__P02538;CON__P04259	CON__P04259	K6A;KRT6A;KRT6D;K6B;KRT6B;KRTL1	Cytokeratin-6A;Cytokeratin-6D;Keratin, type II cytoskeletal 6A;Keratin-6A;Type-II keratin Kb6;Cytokeratin-6B;Keratin, type II cytoskeletal 6B;Keratin-6B;Type-II keratin Kb10	P02538;P04259	no	2.4013e-07	162.5	2	1			0.040761	0.071139	21.547	2	0.028502	0.082847		1	0.058291	0.061085		1	5140000	5041900	98067	4169100	4091600	77529	970900	950370	20537		+
684	1266	748	2908;2909	3908;3909;3910;3911;3912;3913;3914;3915;3916	3908			ALYNVGK	0	1	7	0	763.423	Tb927.10.7410	Tb927.10.7410				yes	0.043135	75.858	1	1	1	1	3.8774	6.2217	14.142	2	3.5913	5.6296		1	4.1863	6.8761		1	18184000	6201100	11983000	9819000	3218700	6600200	8365000	2982400	5382600
685	1554	749	2910;2911	3917;3918;3919;3920;3921;3922;3923;3924	3924			ALYTSNAETSTPDQK	0	1	15	0	1624.76	Tb927.3.5370	Tb927.3.5370				yes	4.6346e-97	339.37	1	1	1	1	0.55932	0.85626	0.21333	2	0.57444	0.85755		1	0.54459	0.85497		1	13071000	8245200	4826100	6274200	3926400	2347800	6797000	4318800	2478300
686	597	750	2912;2913	3925;3926	3926			AMAEAESVEAEVMK	0	1	14	0	1493.67	Tb11.02.0730	Tb11.02.0730				yes	1.2753e-17	210.89	1	1	1	1	0.26542	0.40691		1				0	0.26542	0.40691		1	10476000	10200000	275790	4871500	4871500	0	5604700	5328900	275790
687	751	751;752	2914;2915;2916;2917;2918;2919;2920;2921;2922;2923;2924;2925;2926;2927;2928;2929;2930;2931;2932;2933;2934;2935;2936;2937;2938;2939;2940;2941	3927;3928;3929;3930;3931;3932;3933;3934;3935;3936;3937;3938;3939;3940;3941;3942;3943;3944;3945;3946;3947;3948;3949;3950;3951;3952;3953;3954;3955;3956;3957;3958;3959;3960;3961;3962;3963;3964;3965;3966;3967;3968;3969;3970;3971;3972;3973;3974;3975;3976;3977;3978;3979;3980;3981;3982;3983;3984;3985;3986;3987;3988;3989;3990;3991;3992;3993;3994;3995;3996;3997;3998;3999;4000;4001;4002;4003;4004;4005;4006…	3988	315		AMEAVGSQGGSTSKPVK	0	2	17	1	1632.81	Tb11.03.0250	Tb11.03.0250				yes	1.7143e-21	203.45	13	15	13	15	0.52694	0.60449	16.517	19	0.52135	0.60128	17.759	10	0.54178	0.60449	16.084	9	154690000	96911000	57782000	83344000	52120000	31225000	71348000	44791000	26557000
688	751	753;754	2942;2943;2944;2945;2946;2947;2948;2949;2950;2951	4071;4072;4073;4074;4075;4076;4077;4078;4079;4080	4079	315		AMEAVGSQGGSTSKPVKIDSCGQL	0	2	24	2	2406.15	Tb11.03.0250	Tb11.03.0250				yes	2.0993e-07	143.73	5	5	5	5	0.61165	0.62954	22.64	7	0.57151	0.6124	17.337	4	0.62344	0.67288	25.561	3	33355000	20239000	13116000	28435000	17192000	11243000	4920000	3046700	1873300
689	518	755	2952;2953	4081;4082	4082			AMEQADEESMLTVLCSGITNLYEGIK	0	1	26	0	2901.34	Tb11.01.6530	Tb11.01.6530				yes	3.3839e-06	145.67	1	1	1	1	0.5685	0.9341	13.383	2	0.59553	1.0268		1	0.54269	0.84976		1	5433600	3318900	2114700	2740600	1642800	1097800	2693000	1676100	1016900
690	2351;1667	756;757	2954;2955;2956;2957;2958	4083;4084;4085;4086;4087;4088;4089;4090;4091;4092;4093;4094;4095;4096;4097;4098;4099;4100;4101	4092	710		AMFASTTPAEK	0	1	11	0	1152.55	Tb927.8.8330;Tb927.4.3950	Tb927.8.8330				no	3.3855e-12	165.43	3	2			0.66475	0.54321	27.29	3	0.48704	0.47454	19.111	2	0.66475	0.71551		1	44464000	26038000	18426000	29108000	16748000	12360000	15357000	9289800	6066900
691	716	758	2959;2960;2961;2962	4102;4103;4104;4105	4103			AMGEEVSVITSTVDKDPLVVW	0	1	21	1	2274.15	Tb11.02.5000	Tb11.02.5000				yes	1.0902e-08	148.54	2	2	2	2	0.64397	0.90079	5.8126	4	0.70906	0.90487	3.8381	2	0.64397	0.86853	8.3565	2	9091100	5276600	3814500	5366800	3138100	2228600	3724300	2138500	1585900
692	265	759	2963;2964;2965;2966;2967	4106;4107;4108;4109	4106			AMGLNNDEVAAVLEDWK	0	1	17	0	1873.89	Tb09.211.3180	Tb09.211.3180				yes	2.5346e-21	198.83	2	3	2	3	0.18269	0.30618	15.494	4	0.17993	0.30618	15.79	2	0.18269	0.31661	21.44	2	51420000	43239000	8180200	26024000	21930000	4093200	25396000	21309000	4087000
693	579	760	2968;2969;2970;2971;2972;2973	4110;4111;4112;4113	4112			AMIDYSTILESIGPLNK	0	1	17	0	1863.97	Tb11.02.0030	Tb11.02.0030				yes	4.8427e-31	233.08	4	2	4	2	0.21045	0.60716	71.485	6	0.22305	0.63948	91.907	4	0.20662	0.60014	1.4031	2	11558000	9213000	2344800	5467000	4027000	1440000	6090700	5186000	904760
694	1011	761	2974;2975	4114;4115;4116	4115			AMIVDTALK	0	1	9	0	960.531	Tb927.10.14010	Tb927.10.14010				yes	0.0044947	98.112	1	1	1	1	0.51692	0.70581	30.419	2	0.58272	0.87519		1	0.45854	0.56921		1	25889000	17123000	8765600	13537000	8802500	4735000	12351000	8320500	4030600
695	930	762;763	2976;2977;2978;2979;2980;2981;2982;2983	4117;4118;4119;4120;4121;4122;4123;4124;4125;4126;4127;4128;4129;4130;4131	4118			AMKEVLGDKVEK	0	3	12	2	1345.73	Tb927.10.10890;Tb927.10.10900;Tb927.10.10920;Tb927.10.10940;Tb927.10.10950;Tb927.10.10960;Tb927.10.10910;Tb927.10.10970;Tb927.10.10930;Tb927.10.10980	Tb927.10.10890				yes	0.00024301	117.98	5	3	5	3	0.43652	0.70539	93.965	6	0.33086	0.5406	113.28	4	0.43652	0.70539	7.0257	2	41847000	27906000	13941000	36618000	24265000	12353000	5228600	3640600	1588000
696	1489	764;765	2984;2985;2986;2987;2988;2989	4132;4133;4134;4135;4136;4137;4138	4134	636		AMLNSVTQEDLK	0	1	12	0	1347.67	Tb927.3.3270	Tb927.3.3270				yes	1.05e-36	240.95	2	4	2	4	0.094765	0.17554	59.125	5	0.11316	0.19052	47.402	2	0.094765	0.17554	73.026	3	247360000	223390000	23969000	85857000	76521000	9336100	161500000	146870000	14633000
697	1451	766	2990	4139	4139			AMLPFLL	0	0	7	0	803.462	Tb927.3.1840	Tb927.3.1840				yes	0.00082325	122.85		1		1				0				0				0	0	0	0	0	0	0	0	0	0
698	1016	767;768	2991;2992	4140;4141;4142;4143;4144;4145;4146;4147	4146	430		AMLVLSNTGR	1	0	10	0	1060.57	Tb927.10.14140	Tb927.10.14140				yes	1.4633e-05	144.33	2		2		0.060259	0.11245		1	0.060259	0.11245		1				0	145830000	129050000	16774000	145830000	129050000	16774000	0	0	0
699	1369	769	2993;2994	4148;4149	4148			AMPSVMQQVR	1	0	10	0	1145.57	Tb927.2.3030	Tb927.2.3030				yes	2.4925e-05	135.84	2		2		1.3294	1.8056		1	1.3294	1.8056		1				0	3743100	1826000	1917100	3743100	1826000	1917100	0	0	0
700	1814	770	2995;2996;2997	4150	4150			AMSDQLQMLLK	0	1	11	0	1276.65	Tb927.5.580	Tb927.5.580				yes	4.9069e-05	121.66	1	2	1	2	0.98813	1.2688	18.063	3	0.98813	1.4574		1	0.91136	1.1369	15.53	2	3485300	2020700	1464600	1008700	499960	508770	2476600	1520700	955880
701	1847	771	2998;2999	4151	4151			AMSELLQHVAVMNPGQK	0	1	17	0	1851.93	Tb927.6.1990	Tb927.6.1990				yes	2.3926e-14	175.61	1	1	1	1	0.94918	1.4825	6.6468	2	0.93779	1.4145		1	0.96071	1.5539		1	15752000	8481500	7270600	7980500	4370800	3609700	7771600	4110800	3660900
702	535	772	3000;3001	4152;4153	4152			AMSGGLAYQPTGTVLNNAPDVGGILGDMGYTK	0	1	32	0	3167.53	Tb11.01.7190	Tb11.01.7190				yes	1.3554e-08	163.11	1	1	1	1	8.8122	11.141	51.199	2	12.466	16.001		1	6.2293	7.7571		1	4743700	478110	4265600	2588900	255120	2333800	2154800	222980	1931800
703	812	773	3002;3003;3004	4154;4155	4154			AMTDYSPEGVIGAK	0	1	14	0	1437.68	Tb11.47.0006	Tb11.47.0006				yes	7.7508e-15	183.32	2	1	2	1	0.37794	0.44497	34.833	3	0.40059	0.59232	40.452	2	0.36486	0.41978		1	15394000	10901000	4492800	8915900	6308600	2607300	6478300	4592800	1885600
704	1624	774	3005;3006	4156;4157;4158;4159	4157			AMVGMIGEIVLMTHFPAEMK	0	1	20	0	2204.09	Tb927.4.2310	Tb927.4.2310				yes	5.4957e-05	120.87		2		2	0.66988	0.92811	26.328	2				0	0.66988	0.92811	26.328	2	2348600	1031500	1317200	0	0	0	2348600	1031500	1317200
705	211	775	3007;3008;3009;3010	4160;4161;4162	4160			AMVNEAVYFFTNPFDSVIVDSPLSEK	0	1	26	0	2918.4	Tb09.211.1290	Tb09.211.1290				yes	5.1511e-06	151.63	2	2	2	2	0.7492	1.1019	15.323	4	0.78064	1.1193	16.184	2	0.69804	1.0546	20.175	2	4497700	2466800	2030900	2053300	1117700	935580	2444400	1349100	1095300
706	945	776;777	3011;3012;3013	4163;4164;4165;4166;4167;4168;4169	4168	404		AMVVEAEDGVR	1	0	11	0	1174.57	Tb927.10.1170;Tb11.0560	Tb927.10.1170				yes	9.8269e-06	146.97	2	1	2	1	0.30641	0.88269		1	0.30641	0.88269		1				0	6377100	4470500	1906600	5701300	4139700	1561600	675800	330840	344960
707	460	778	3014;3015;3016	4170;4171	4171			ANAAEGEALTK	0	1	11	0	1073.54	Tb11.01.4750;Tb11.01.4660	Tb11.01.4750				yes	0.018876	81.527	1	2	1	2	1.0174	1.4792	15.621	3	1.0174	1.4792		1	0.94523	1.3742	21.257	2	2173700	1080600	1093100	543280	271440	271840	1630400	809160	821260
708	1628	779;780	3017;3018	4172;4173;4174;4175	4173	697		ANAAMDYAGER	1	0	11	0	1167.5	Tb927.4.2450	Tb927.4.2450				yes	6.76e-06	149.92	1	1	1	1	0.08225	0.12491		1	0.08225	0.12491		1				0	3566600	3062600	504100	2876900	2499700	377260	689720	562880	126840
709	979	781	3019;3020	4176;4177	4177			ANADPTLLIILVGNK	0	1	15	0	1550.9	Tb927.10.12960	Tb927.10.12960				yes	3.6514e-30	214.2	1	1	1	1	0.16223	0.23372	4.0919	2	0.16574	0.24058		1	0.15879	0.22705		1	2670000	2211500	458530	1013500	835410	178140	1656500	1376100	280390
710	979	782	3021;3022;3023;3024;3025;3026	4178;4179;4180;4181;4182;4183;4184	4184			ANADPTLLIILVGNKK	0	2	16	1	1679	Tb927.10.12960	Tb927.10.12960				yes	8.0391e-06	140.26	3	3	3	3	0.1666	0.2	18.76	6	0.16597	0.22583	28.042	3	0.16724	0.19706	6.3466	3	37916000	32180000	5735700	16719000	14245000	2473800	21197000	17935000	3261900
711	784	783	3027;3028;3029;3030;3031	4185;4186;4187	4186			ANALNQLSEK	0	1	10	0	1086.57	Tb11.1380;Tb11.39.0004	Tb11.1380				yes	3.3811e-11	157.14	2	3	2	3	0.72418	1.0457	65.932	5	0.55905	0.85425	28.602	2	0.73659	1.1492	83.234	3	9298700	5806000	3492700	4595200	2930400	1664800	4703500	2875600	1827900
712	1083	784	3032;3033;3034;3035;3036;3037	4188;4189;4190;4191	4191			ANAPCALLEGMNK	0	1	13	0	1387.66	Tb927.10.1630	Tb927.10.1630				yes	1.3438e-09	154.25	3	3	3	3	1.126	1.3591	20.257	6	1.1052	1.3994	21.545	3	1.1551	1.3199	23.654	3	17694000	8903600	8790600	8187000	4314200	3872800	9507200	4589400	4917800
713	945	785	3038;3039;3040;3041	4192;4193;4194;4195;4196;4197	4192			ANAPEPLLK	0	1	9	0	951.539	Tb927.10.1170;Tb11.0560	Tb927.10.1170				yes	0.00021417	115.58	2	2	2	2	0.12096	0.25188	131.18	4	0.10551	0.23583	163.14	2	0.1217	0.25916	157.85	2	27997000	24889000	3107700	20018000	18345000	1673000	7978200	6543600	1434600
714	1109	786	3042;3043;3044	4198;4199;4200;4201;4202;4203	4199			ANARDDDCEEYDQCIVPMDYVENGCIVDNEIHEILVSQLPK	1	1	41	1	4865.16	Tb927.10.2440	Tb927.10.2440				yes	0.0017725	147.14	2	1	2	1	0.084565	0.14195	18.446	3	0.081649	0.13533	6.7554	2	0.10832	0.18425		1	24164000	23357000	807100	15863000	15349000	513770	8301700	8008400	293330
715	265	787	3045;3046;3047;3048;3049;3050	4204;4205;4206;4207;4208;4209	4207			ANASAPFAGNLK	0	1	12	0	1159.6	Tb09.211.3180	Tb09.211.3180				yes	0.00038522	114.09	1	5	1	5	0.5031	1.0887	143.83	3	0.1936	0.31621		1	1.6496	2.4612	115.35	2	13932000	9947600	3984200	12193000	9692000	2501100	1738800	255660	1483100
716	1038	788	3051;3052;3053;3054;3055;3056;3057;3058;3059;3060	4210;4211;4212;4213;4214;4215	4214			ANCIDSTADSATVFASEVQK	0	1	20	0	2112.96	Tb927.10.14750;Tb927.10.14630	Tb927.10.14750				yes	2.5941e-87	355.7	6	4	6	4	0.98814	1.161	84.941	10	1.0347	1.161	89.845	6	0.90184	1.176	88.769	4	46435000	30149000	16286000	31583000	19553000	12031000	14852000	10596000	4255800
717	1270	789	3061;3062;3063;3064	4216;4217;4218;4219;4220	4218			ANCIDSTLDAPVVIAAELDK	0	1	20	0	2114.06	Tb927.10.7500	Tb927.10.7500				yes	1.6151e-32	240.87	2	2	2	2	1.37	2.6549	46.585	4	1.5511	3.0396	69.41	2	1.37	2.6549	38.854	2	48565000	13569000	34996000	25639000	5075300	20563000	22926000	8493700	14433000
718	609	790	3065;3066	4221;4222;4223	4223			ANCLDLVSATAGTSVLPK	0	1	18	0	1815.94	Tb11.02.0980	Tb11.02.0980				yes	5.0326e-28	223.88	1	1	1	1	0.7846	0.93659	0.76377	2	0.79714	0.94166		1	0.77225	0.93154		1	12323000	6470100	5853200	7039100	3639900	3399200	5284200	2830200	2454000
719	1411	791	3067;3068	4224;4225	4225			ANDIMQLTLDEHILK	0	1	15	0	1752.91	Tb927.2.5270	Tb927.2.5270				yes	3.3144e-09	149.7	1	1	1	1	0.30669	0.89751	1.441	2	0.31317	0.88841		1	0.30035	0.9067		1	3773200	2855900	917350	1730000	1319000	411030	2043200	1536900	506320
720	221	792	3069;3070;3071;3072	4226	4226			ANDIVDAMGPEIEAVYKK	0	2	18	1	1961.98	Tb09.211.1550	Tb09.211.1550				yes	0.0022367	106.44	2	2	2	2	0.39784	0.55295	73.474	4	0.39784	0.55295	55.767	2	0.40894	0.67106	112.74	2	8428000	6160200	2267900	7515900	5787000	1728900	912170	373180	538980
721	1411	793	3073	4227	4227			ANDLIITRPSEADCMK	1	1	16	1	1832.88	Tb927.2.5270	Tb927.2.5270				yes	0.029065	98.34		1		1	0.41905	1.2676		1				0	0.41905	1.2676		1	3331300	2255900	1075400	0	0	0	3331300	2255900	1075400
722	602	794	3074;3075	4228;4229	4228			ANDPFGGFEVAVPK	0	1	14	0	1446.71	Tb11.02.0810	Tb11.02.0810				yes	0.00026	121.47	1	1	1	1	0.91062	1.3476	7.3647	2	0.90462	1.4197		1	0.91666	1.2793		1	6529900	3450800	3079200	3111600	1640700	1470900	3418300	1810100	1608200
723	2039	795;796	3076;3077;3078;3079;3080;3081	4230;4231;4232	4232			ANEELQLDGISPK	0	1	13	0	1412.71	Tb927.7.3740	Tb927.7.3740				yes	2.1986e-22	207.99	3	3	3	3	0.44417	0.6619	10.892	2	0.46711	0.71489		1	0.42236	0.61283		1	8895400	6190900	2704500	4242500	2898600	1343900	4652900	3292300	1360600
724	39	797;798	3082;3083;3084;3085	4233;4234;4235;4236	4236	23		ANENMQLDEFILQDLSPLK	0	1	19	0	2217.1	REV__Tb11.03.0780	REV__Tb11.03.0780				yes	0.31759	76.319	3	1	3	1				0				0				0	1257500	92500	1165000	1257500	92500	1165000	0	0	0	+
725	1577	799	3086;3087	4237;4238;4239;4240;4241	4237			ANETPNVLEFCYENELLQNLPNLK	0	1	24	0	2861.39	Tb927.3.930	Tb927.3.930				yes	1.5956e-13	218.49	1	1	1	1	0.37124	1.2266	6.504	2	0.39543	1.2843		1	0.34853	1.1714		1	15549000	10926000	4623700	5996000	4115600	1880400	9553300	6810000	2743400
726	997	800	3088;3089;3090	4242;4243;4244	4244			ANFFDAIK	0	1	8	0	924.471	Tb927.10.13710	Tb927.10.13710				yes	0.0011266	136.54	2	1	2	1	0.29994	0.56885	9.0844	3	0.33189	0.59007	12.495	2	0.28797	0.56885		1	49527000	37789000	11738000	25109000	18892000	6217100	24418000	18897000	5520900
727	276	801	3091;3092;3093	4245;4246;4247;4248;4249;4250	4246			ANGESINGNVFK	0	1	12	0	1248.61	Tb09.211.3610	Tb09.211.3610				yes	6.8239e-16	185.17	2	1	2	1	0.22834	0.27663	36.1	3	0.24929	0.31026	50.187	2	0.22538	0.27663		1	21662000	17513000	4148500	13015000	10410000	2605100	8647000	7103600	1543500
728	1900	802	3094;3095	4251;4252	4251			ANGNDLQKEDFVEVSGSVPASMMQTYLAALMMK	0	2	33	1	3574.68	Tb927.6.3890	Tb927.6.3890				yes	0.0051139	114.69	1	1	1	1	0.72721	1.4914	18.588	2	0.74245	1.7009		1	0.71228	1.3077		1	5125200	2889300	2235800	3210800	1783500	1427300	1914300	1105800	808520
729	302	803	3096;3097;3098;3099;3100;3101;3102;3103;3104;3105;3106;3107;3108;3109;3110;3111;3112	4253;4254;4255;4256;4257;4258;4259;4260;4261;4262;4263;4264;4265;4266;4267;4268;4269;4270;4271;4272;4273	4264			ANGTTVPVGVHTSNVEITK	0	1	19	0	1923.01	Tb09.211.4850;Tb927.8.6180	Tb09.211.4850				yes	2.1854e-21	196.74	8	9	8	9	0.96387	0.98579	32.211	17	0.97386	1.0717	36.998	8	0.96387	0.97831	26.906	9	240460000	120140000	120320000	114970000	56843000	58126000	125500000	63300000	62195000
730	501	804	3113;3114;3115;3116;3117;3118	4274;4275;4276;4277;4278;4279;4280;4281	4275			ANILAAISVSNVLK	0	1	14	0	1411.84	Tb11.01.5860	Tb11.01.5860				yes	6.8492e-42	254.55	3	3	3	3	1.107	1.6057	14.805	6	1.1129	1.6496	18.105	3	1.1011	1.5631	14.837	3	48583000	22595000	25988000	24913000	11812000	13101000	23670000	10783000	12887000
731	597	805	3119;3120;3121	4282;4283;4284	4283			ANILQHMAWLVK	0	1	12	0	1422.78	Tb11.02.0730	Tb11.02.0730				yes	3.6182e-09	160.22	2	1	2	1	0.020454	0.03139	57.619	2	0.031158	0.047178		1	0.013427	0.020886		1	21481000	20883000	598200	14954000	14436000	518440	6526900	6447100	79763
732	851	806	3122;3123	4285;4286	4285			ANINSGTEANPSAITQAHTVLAQLR	1	0	25	0	2576.33	Tb927.1.1670	Tb927.1.1670				yes	0.0017514	118.68	1	1	1	1	0.69554	0.63412	11.07	2	0.70752	0.68575		1	0.68375	0.58637		1	22951000	14699000	8252300	10384000	6680700	3703600	12567000	8018500	4548700
733	2159	807	3124;3125;3126;3127;3128;3129;3130	4287;4288;4289;4290;4291;4292;4293;4294;4295;4296;4297;4298;4299;4300;4301;4302	4289			ANKIPYAIVK	0	2	10	1	1115.67	Tb927.8.1330;Tb927.8.1340	Tb927.8.1330				yes	3.1708e-11	158	4	3	4	3	0.98987	1.7382	44.61	7	0.97433	1.3169	35.557	4	0.98987	2.5414	52.873	3	99576000	49719000	49857000	74937000	37665000	37272000	24639000	12054000	12585000
734	2159	808	3131;3132	4303	4303			ANKIPYAIVKDK	0	3	12	2	1358.79	Tb927.8.1330;Tb927.8.1340	Tb927.8.1330				yes	0.068577	65.213	2		2		0.82462	1.5395	30.19	2	0.82462	1.5395	30.19	2				0	2485100	1348100	1137000	2485100	1348100	1137000	0	0	0
735	1150	809;810	3133;3134;3135;3136;3137;3138	4304;4305;4306;4307;4308;4309;4310;4311	4308	497		ANLAALTPSTMDFLVK	0	1	16	0	1690.9	Tb927.10.3660	Tb927.10.3660				yes	1.9729e-09	159.6	3	3	3	3	0.31538	0.42528	107.71	4	0.31609	0.42528	120.74	2	0.28205	0.39759	142.05	2	40744000	26616000	14129000	20233000	13159000	7073900	20511000	13456000	7054800
736	491	811	3139;3140;3141;3142;3143;3144;3145;3146;3147;3148;3149	4312;4313;4314;4315;4316;4317;4318;4319;4320	4316			ANLLSDAHNFK	0	1	11	0	1228.62	Tb11.01.5590;Tb11.01.5570	Tb11.01.5590				yes	3.4906e-09	170.26	5	6	5	6	2.263	3.2263	157.17	11	2.8802	3.2263	172.27	5	0.72222	1.3604	160.16	6	43506000	21067000	22439000	22569000	8920400	13649000	20937000	12147000	8790400
737	491	812	3150;3151;3152;3153;3154;3155;3156;3157;3158;3159;3160	4321;4322;4323;4324;4325;4326;4327;4328;4329;4330;4331;4332;4333;4334;4335;4336;4337;4338;4339;4340	4322			ANLLSDAHNFKK	0	2	12	1	1356.71	Tb11.01.5590;Tb11.01.5570	Tb11.01.5590				yes	1.7321e-15	174.72	6	5	6	5	0.26499	0.58297	228.59	11	0.22425	0.39643	263.47	6	0.2672	0.84487	194.6	5	192550000	109650000	82909000	99955000	55582000	44373000	92599000	54064000	38535000
738	1702	813	3161	4341	4341			ANLQAQLR	1	0	8	0	912.514	Tb927.4.560	Tb927.4.560				yes	0.0098061	89.494		1		1	0.22823	0.51533		1				0	0.22823	0.51533		1	616690	451280	165410	0	0	0	616690	451280	165410
739	1955	814	3162;3163;3164	4342;4343	4342			ANMSVDLEGFHATMK	0	1	15	0	1649.75	Tb927.6.700	Tb927.6.700				yes	0.10913	78.637	2	1	2	1	1.2126	1.6779	27.048	3	1.0161	1.4708	36.708	2	1.2126	1.6779		1	9571700	4443600	5128200	5649900	2633100	3016800	3921800	1810400	2111300
740	1311	815	3165	4344	4344			ANPCLYLGTLPLSR	1	0	14	0	1573.83	Tb927.10.8780	Tb927.10.8780				yes	2.5159e-08	170.35		1		1	0.35021	1.0578		1				0	0.35021	1.0578		1	2704200	2091300	612870	0	0	0	2704200	2091300	612870
741	1130	816;817	3166;3167;3168	4345;4346;4347;4348	4348			ANPIAHLQSESEGLINASLNQSIGAMINGVVF	0	0	32	0	3293.67	Tb927.10.2980;Tb927.10.3030	Tb927.10.2980				yes	5.2705e-09	172.35	2	1	2	1				0				0				0	0	0	0	0	0	0	0	0	0
742	1889	818	3169	4349	4349			ANPLDEVLDF	0	0	10	0	1131.54	Tb927.6.3360	Tb927.6.3360				yes	7.933e-05	134.02	1		1					0				0				0	0	0	0	0	0	0	0	0	0
743	4	819	3170	4350	4350			ANPLLIDAVTYLVALIPEPSAER	1	0	23	0	2464.36	CON__ENSEMBL:ENSBTAP00000032840	CON__ENSEMBL:ENSBTAP00000032840				yes	0.00046424	134.6	1		1		0.023136	0.033632		1	0.023136	0.033632		1				0	1378000	1326600	51387	1378000	1326600	51387	0	0	0		+
744	1449	820	3171;3172;3173	4351;4352;4353	4352			ANPSDGVLYVAATPLAYQK	0	1	19	0	1977.02	Tb927.3.1820	Tb927.3.1820				yes	1.22e-32	235.81	1	2	1	2	1.2943	1.3292	20.733	3	1.3148	1.3292		1	1.0849	1.141	26.539	2	10468000	4448100	6020400	5592000	2206800	3385200	4876500	2241300	2635200
745	2272	821	3174	4354	4354	917		ANQDSGVMWTPQVLDVYLENPKK	0	2	23	1	2631.3	Tb927.8.5120	Tb927.8.5120				yes	0.00075427	129.05	1		1					0				0				0	992960	75374	917590	992960	75374	917590	0	0	0
746	1402	822	3175;3176;3177	4355;4356;4357;4358	4358			ANQNLTSAIEEMNTK	0	1	15	0	1662.79	Tb927.2.4850	Tb927.2.4850				yes	2.5351e-66	276.56	1	2	1	2	1.225	1.2871	10.499	3	1.253	1.2871		1	1.1719	1.3987	13.205	2	12601000	5588500	7012100	6018800	2654500	3364300	6581800	2934100	3647800
747	970	823	3178;3179	4359;4360	4360			ANSASLSQEAFAIDFVPSDPSHYVVACAEGVR	1	0	32	0	3393.59	Tb927.10.12590	Tb927.10.12590				yes	2.2234e-13	186.69	1	1	1	1	0.42786	0.657	33.469	2	0.53669	0.83243		1	0.3411	0.51854		1	9649900	7577200	2072700	5628800	4300600	1328200	4021100	3276600	744520
748	2173	824	3180	4361	4361			ANSDEEVLSAVITALER	1	0	17	0	1815.92	Tb927.8.1860	Tb927.8.1860				yes	9.3681e-54	288.55		1		1	3.3488	5.1238		1				0	3.3488	5.1238		1	902770	240320	662450	0	0	0	902770	240320	662450
749	1469	825	3181;3182	4362;4363;4364;4365	4363			ANSFVGSPFYVAPDVLK	0	1	17	0	1809.93	Tb927.3.2440	Tb927.3.2440				yes	5.3891e-30	221.08	1	1	1	1	1.0105	1.7372	7.501	2	1.0836	1.8318		1	0.94234	1.6475		1	26475000	12515000	13960000	14877000	7143100	7734400	11597000	5372300	6225200
750	2234	826	3183;3184;3185;3186	4366;4367;4368	4366			ANTTSGIHSHIQGLK	0	1	15	0	1562.82	Tb927.8.4150	Tb927.8.4150				yes	0.028163	87.483	2	2	2	2	1.8784	1.9375	4.5138	4	1.8539	1.9084	3.5179	2	1.9081	1.9939	5.433	2	5529400	1928100	3601300	2718500	980490	1738000	2810900	947640	1863300
751	1294	827	3187;3188;3189;3190;3191;3192	4369;4370;4371;4372;4373;4374	4370			ANVGPAVTPASNAEEVTR	1	0	18	0	1781.89	Tb927.10.8230	Tb927.10.8230				yes	2.6169e-09	181.86	3	3	3	3	0.068352	0.10556	93.131	5	0.035158	0.053864	99.956	2	0.069438	0.10556	110.21	3	29811000	27595000	2215700	18183000	16809000	1374400	11628000	10786000	841370
752	241	828	3193;3194;3195;3196	4375;4376;4377;4378;4379;4380;4381	4379			ANVGVEEAFLTVSK	0	1	14	0	1462.77	Tb09.211.2330	Tb09.211.2330				yes	2.1043e-41	252.82	2	2	2	2	0.37291	0.41707	38.88	4	0.43214	0.57573	56.068	2	0.30995	0.40721	13.858	2	23746000	16371000	7374900	13432000	8969300	4463100	10313000	7401500	2911800
753	522	829;830	3197;3198;3199	4382;4383;4384;4385;4386;4387	4384	222		ANVIASGTLAVLLPLGGYMGYSK	0	1	23	0	2294.23	Tb11.01.6715	Tb11.01.6715				yes	1.0938e-14	230.86	3		3					0				0				0	0	0	0	0	0	0	0	0	0
754	522	831	3200	4388	4388			ANVIASGTLAVLLPLGGYMGYSKK	0	2	24	1	2422.33	Tb11.01.6715	Tb11.01.6715				yes	0.00027569	116.65	1		1					0				0				0	0	0	0	0	0	0	0	0	0
755	391	832	3201;3202	4389;4390	4390			ANVIHVVDPDFR	1	0	12	0	1380.71	Tb11.01.1900	Tb11.01.1900				yes	3.2956e-09	161.83	1	1	1	1	15.532	21.239	27.704	2	15.418	25.835		1	15.648	17.46		1	4591900	287280	4304600	2169700	147880	2021800	2422200	139390	2282800
756	1786	833	3203;3204;3205;3206;3207	4391;4392;4393	4393			APAGDAIASAVSFASEHIVLSLK	0	1	23	0	2253.2	Tb927.5.3260	Tb927.5.3260				yes	9.9826e-11	195.33	3	2	3	2	0.40849	0.63683	37.169	5	0.34645	0.50993	36.159	3	0.48227	0.76116	25.221	2	3110300	2131400	978890	1597800	1096000	501760	1512500	1035400	477130
757	975	834	3208;3209	4394;4395;4396;4397;4398;4399;4400;4401;4402;4403;4404;4405;4406;4407;4408	4395			APANAPLPK	0	1	9	0	877.502	Tb927.10.12840	Tb927.10.12840				yes	0.0011548	105.57	1	1	1	1	7.9482	8.2422	6.1863	2	8.3695	8.6107		1	7.5481	7.8894		1	11003000	1278300	9724700	5606800	613580	4993300	5396100	664700	4731400
758	1481	835	3210;3211	4409;4410	4409			APAVAEYTSR	1	0	10	0	1063.53	Tb927.3.3030	Tb927.3.3030				yes	0.015288	85.404	1	1	1	1	2.0792	3.1372	11.663	2	2.3098	3.4069		1	1.8716	2.8888		1	2490500	1242800	1247700	957250	272470	684780	1533300	970380	562880
759	1077	836	3212	4411	4411			APDLGAFPLDHYR	1	0	13	0	1470.73	Tb927.10.15790	Tb927.10.15790				yes	3.9033e-05	131.1		1		1	9.0914	9.4101		1				0	9.0914	9.4101		1	657130	63409	593730	0	0	0	657130	63409	593730
760	920	837	3213;3214;3215	4412;4413;4414	4414			APDTPFSSIDGSAAGLVR	1	0	18	0	1759.87	Tb927.10.1050;Tb927.10.1040	Tb927.10.1050				yes	5.7154e-06	168.73	1	2	1	2	0.020544	0.038414	44.578	3	0.020544	0.038414		1	0.024325	0.045664	61.441	2	26789000	25694000	1094800	10957000	10496000	460690	15832000	15198000	634150
761	1230	838	3216;3217;3218;3219;3220;3221;3222;3223;3224;3225	4415;4416;4417;4418;4419;4420;4421;4422;4423;4424;4425;4426;4427;4428;4429;4430	4419			APEFDASFQVLSYQTDEQKK	0	2	20	1	2330.11	Tb927.10.6050	Tb927.10.6050				yes	1.0475e-32	245.98	5	5	5	5	0.18488	0.28691	83.515	10	0.19847	0.3318	72.238	5	0.17129	0.24809	101.26	5	64259000	53344000	10915000	32614000	27093000	5521100	31645000	26251000	5393600
762	1043	839	3226;3227;3228;3229	4431;4432;4433;4434;4435;4436;4437;4438	4433			APELPPYTDELLLTTSK	0	1	17	0	1886.99	Tb927.10.14790	Tb927.10.14790				yes	1.5263e-14	181.51	2	2	2	2	0.96233	1.4936	77.65	4	0.90799	1.4852	93.031	2	0.96328	1.5453	97.046	2	97999000	38817000	59182000	47615000	18867000	28748000	50384000	19950000	30434000
763	1056	840	3230;3231	4439;4440;4441;4442	4442			APEYGFWEK	0	1	9	0	1125.51	Tb927.10.1510	Tb927.10.1510				yes	0.001558	104.67	1	1	1	1	0.96611	2.8724	4.0051	2	1.007	2.9549		1	0.92685	2.7922		1	6434700	3135200	3299500	3347000	1621400	1725600	3087600	1513800	1573800
764	775	841	3232;3233	4443;4444	4444			APEYYITDPYR	1	0	11	0	1386.65	Tb11.0400;Tb11.0300	Tb11.0400				yes	8.824e-09	158.11	1	1	1	1	164.77	165.94	25.557	2	138.01	138.51		1	196.71	198.81		1	15874000	84086	15790000	8423400	49026	8374400	7450400	35061	7415400
765	775	842	3234	4445	4445			APEYYITDPYRELTK	1	1	15	1	1857.91	Tb11.0400;Tb11.0300	Tb11.0400				yes	0.12818	85.011	1		1		14.096	14.151		1	14.096	14.151		1				0	3861000	234620	3626300	3861000	234620	3626300	0	0	0
766	930	843	3235;3236;3237;3238;3239;3240	4446;4447;4448;4449;4450;4451;4452	4449			APFDMFEPNK	0	1	10	0	1194.54	Tb927.10.10890;Tb927.10.10900;Tb927.10.10920;Tb927.10.10940;Tb927.10.10950;Tb927.10.10960;Tb927.10.10910;Tb927.10.10970;Tb927.10.10930;Tb927.10.10980	Tb927.10.10890				yes	9.4194e-08	141.48	3	3	3	3	0.4252	0.56402	77.124	6	0.47108	0.51098	105.47	3	0.4152	0.62257	43.537	3	57159000	39639000	17520000	26485000	18410000	8075100	30673000	21229000	9444700
767	930	844	3241;3242	4453;4454	4454			APFDMFEPNKK	0	2	11	1	1322.63	Tb927.10.10890;Tb927.10.10900;Tb927.10.10920;Tb927.10.10940;Tb927.10.10950;Tb927.10.10960;Tb927.10.10910;Tb927.10.10970;Tb927.10.10930;Tb927.10.10980	Tb927.10.10890				yes	0.011168	84.193	1	1	1	1	0.37344	0.70713	8.9396	2	0.35281	0.66382		1	0.39528	0.75327		1	15953000	11325000	4628300	8324700	5853700	2470900	7628400	5471000	2157300
768	1279	845;846	3243;3244;3245;3246;3247;3248;3249;3250	4455;4456;4457;4458;4459;4460;4461;4462;4463;4464;4465	4465	568		APGFTTSDFSIPELMWAELVSK	0	1	22	0	2425.19	Tb927.10.790	Tb927.10.790				yes	9.1687e-16	197.48	3	5	3	5	0.31294	0.33932	8.0948	5	0.31996	0.33122	2.7733	2	0.274	0.38555	7.4124	3	7309500	5536600	1772900	4260000	3174200	1085800	3049500	2362400	687130
769	2079	847	3251;3252;3253;3254;3255	4466;4467;4468;4469;4470;4471	4469			APGGLEVIYQYIER	1	0	14	0	1606.84	Tb927.7.4970	Tb927.7.4970				yes	3.6663e-09	177.07	1	4	1	4	18.124	34.625	98.855	5	27.443	66.113		1	10.145	17.575	95.905	4	28363000	4644000	23719000	10781000	972390	9808600	17582000	3671600	13910000
770	1566	848	3256	4472	4472			APGGLPVLGHALELLEGSPSSK	0	1	22	0	2128.15	Tb927.3.680	Tb927.3.680				yes	2.6999e-11	154.18		1		1	7.3247	9.9591		1				0	7.3247	9.9591		1	2973700	225100	2748600	0	0	0	2973700	225100	2748600
771	267	849	3257	4473;4474;4475	4474			APIAIKR	1	1	7	1	767.502	Tb09.211.3270;Tb09.211.3280	Tb09.211.3270				yes	0.012563	94.881		1		1	1.0299	1.1369		1				0	1.0299	1.1369		1	458260	169350	288910	0	0	0	458260	169350	288910
772	1131	850	3258	4476	4476			APIESIIFKY	0	1	10	1	1179.65	Tb927.10.3040	Tb927.10.3040				yes	0.00094269	124.57	1		1		18.185	20.353		1	18.185	20.353		1				0	1664900	198590	1466300	1664900	198590	1466300	0	0	0
773	1121	851	3259;3260	4477;4478;4479	4479			APILHDIFVK	0	1	10	0	1151.67	Tb927.10.280	Tb927.10.280				yes	0.00071339	127.08	1	1	1	1	92.806	99.405	6.3198	2	83.667	95.061		1	102.94	103.95		1	4379500	52477	4327000	1019500	12107	1007400	3360000	40370	3319700
774	1919	852	3261	4480;4481	4480			APIPLNEKETK	0	2	11	1	1238.69	Tb927.6.4370	Tb927.6.4370				yes	0.18892	60.331	1		1		0.82979	1.5469		1	0.82979	1.5469		1				0	26635000	10527000	16108000	26635000	10527000	16108000	0	0	0
775	460	853	3262;3263;3264;3265;3266	4482;4483;4484;4485;4486;4487	4486			APKPAPKDDDDDDVPK	0	3	16	2	1721.81	Tb11.01.4750;Tb11.01.4660	Tb11.01.4750				yes	3.5617e-09	150.57	2	3	2	3	1.0126	1.6423	23.711	5	1.0323	1.7206	2.7834	2	1.0026	1.5378	27.874	3	10572000	5120000	5452100	4012800	1938700	2074100	6559200	3181300	3377900
776	558	854	3267;3268;3269;3270;3271;3272;3273;3274;3275;3276;3277;3278;3279	4488;4489;4490;4491;4492;4493;4494;4495;4496;4497;4498;4499;4500;4501;4502;4503;4504;4505;4506;4507;4508;4509;4510;4511;4512	4489			APLAIGNVLPLGQITEGCIVCNVEAK	0	1	26	0	2735.43	Tb11.01.7960;Tb927.5.1110	Tb11.01.7960				yes	3.2543e-14	234.67	7	6	7	6	0.93451	0.9894	17.643	13	0.84084	0.9894	11.121	7	0.94626	1.0743	22.06	6	303110000	148590000	154520000	164350000	80765000	83583000	138760000	67825000	70933000
777	1717	855	3280	4513	4513			APLAPLTSIIGGTYHQLAALR	1	0	21	0	2162.22	Tb927.5.1010	Tb927.5.1010				yes	0.0019189	114.06	1		1		0.14318	0.2015		1	0.14318	0.2015		1				0	248630	181520	67103	248630	181520	67103	0	0	0
778	1821	856	3281	4514	4514			APLSHSNPILGLFGAGEVTGGVHGGNR	1	0	27	0	2613.34	Tb927.5.930;Tb927.5.940	Tb927.5.930				yes	3.3009e-23	242.53		1		1	24.149	27.513		1				0	24.149	27.513		1	6405200	345280	6060000	0	0	0	6405200	345280	6060000
779	1660	857	3282;3283	4515;4516;4517	4516			APLSSVISIVGVDPSAQDCVLTDDEVGLILDK	0	1	32	0	3324.7	Tb927.4.3740	Tb927.4.3740				yes	0.00021931	181.49	1	1	1	1	0.22381	0.52108	108.09	2	0.13272	0.24265		1	0.37744	1.119		1	4899800	3413300	1486500	414350	327190	87166	4485400	3086100	1399300
780	1660	858	3284	4518	4518			APLSSVISIVGVDPSAQDCVLTDDEVGLILDKAEQTR	1	1	37	1	3909.99	Tb927.4.3740	Tb927.4.3740				yes	0.00059454	143.69	1		1		0.31547	0.87635		1	0.31547	0.87635		1				0	1576900	1309900	267010	1576900	1309900	267010	0	0	0
781	579	859	3285;3286	4519;4520	4519			APLVDMSLVAVPK	0	1	13	0	1338.76	Tb11.02.0030	Tb11.02.0030				yes	1.5335e-10	168.92	1	1	1	1	0.20469	0.60355	1.7794	2	0.20407	0.596		1	0.20531	0.61119		1	7308900	6020900	1288000	3131100	2592500	538570	4177800	3428400	749420
782	2331	860;861	3287;3288;3289;3290;3291;3292;3293	4521;4522;4523;4524	4523			APMFHGFEVVPGK	0	1	13	0	1414.71	Tb927.8.730	Tb927.8.730				yes	0.00057213	110.98	4	3	4	3	0.87326	1.3628	92.647	5	0.75782	1.2333	120.61	3	0.9337	1.5898	21.789	2	13649000	6172900	7476200	4429300	2019600	2409700	9219800	4153300	5066500
783	1199	862	3294;3295	4525	4525			APNLVILTNYVLGYYNDPAYLEGDISELDKNDYDHLASWGK	0	2	41	1	4658.25	Tb927.10.520	Tb927.10.520				yes	0.00056097	179.83	1	1	1	1	4.3985	8.1121	35.007	2	4.9285	10.391		1	3.9255	6.3333		1	83450000	11804000	71645000	33202000	4032400	29169000	50248000	7772100	42476000
784	1197	863	3296;3297	4526;4527;4528	4526			APPDALDLVQK	0	1	11	0	1165.63	Tb927.10.5140	Tb927.10.5140				yes	1.7966e-07	132.57	1	1	1	1	0.28279	0.44241	7.2683	2	0.29756	0.46574		1	0.26876	0.42025		1	16427000	12596000	3830400	9747600	7427000	2320600	6679100	5169400	1509800
785	640	864	3298	4529	4529			APPEIQTTIEQPDPYTTITTTR	1	0	22	0	2472.24	Tb11.02.2060	Tb11.02.2060				yes	0.00053124	141.54		1		1	0.22668	0.36878		1				0	0.22668	0.36878		1	8501700	7268000	1233700	0	0	0	8501700	7268000	1233700
786	932	865	3299	4530	4530	399		APPFGLQMPER	1	0	11	0	1241.62	Tb927.10.11030	Tb927.10.11030				yes	0.006418	96.07	1		1					0				0				0	4057500	2126200	1931300	4057500	2126200	1931300	0	0	0
787	1906	866	3300	4531;4532	4531			APPHVYSALVK	0	1	11	0	1180.66	Tb927.6.4020	Tb927.6.4020				yes	0.049927	70.786	1		1		0.94062	1.122		1	0.94062	1.122		1				0	1454600	734310	720300	1454600	734310	720300	0	0	0
788	1107	867;868	3301;3302;3303;3304;3305;3306;3307;3308	4533;4534;4535;4536;4537	4536	477		APPMYDDVQLTAEMK	0	1	15	0	1707.78	Tb927.10.2370	Tb927.10.2370				yes	1.503e-21	194.5	3	5	3	5	1.126	1.9218	49.325	5	1.3363	2.8078	29.587	2	1.0814	1.8062	42.873	3	25357000	12000000	13357000	13344000	6279400	7065100	12013000	5721000	6292000
789	165	869	3309;3310;3311;3312;3313;3314;3315;3316	4538;4539;4540;4541;4542;4543;4544;4545;4546;4547;4548;4549;4550;4551;4552;4553;4554;4555;4556;4557;4558;4559;4560;4561;4562;4563;4564;4565;4566;4567;4568;4569;4570;4571;4572;4573;4574;4575;4576	4540			APPPEEQPAPEGGTK	0	1	15	0	1503.72	Tb09.160.5200	Tb09.160.5200				yes	1.269e-14	175.41	4	4	4	4	0.16319	0.27943	67.698	8	0.16367	0.31705	70.897	4	0.14196	0.23739	74.162	4	40084000	27917000	12167000	21266000	14720000	6545600	18818000	13197000	5621100
790	329	870	3317	4577;4578	4577			APPPPDFSR	1	0	9	0	982.487	Tb10.v4.0045;Tb927.10.4310	Tb10.v4.0045				yes	0.0088406	89.736		1		1	4.0361	7.6665		1				0	4.0361	7.6665		1	2717800	765680	1952200	0	0	0	2717800	765680	1952200
791	1993	871	3318;3319;3320;3321;3322	4579;4580;4581;4582;4583;4584;4585;4586;4587;4588;4589;4590	4590			APQEEVVVQQTDQAQVGVIIK	0	1	21	0	2278.22	Tb927.7.230;Tb927.7.240	Tb927.7.230				yes	3.956e-15	190.24	5		5		0.9382	1.2006	22.74	5	0.9382	1.2006	22.74	5				0	6860300	3291400	3568900	6860300	3291400	3568900	0	0	0
792	2306	872	3323;3324	4591;4592	4591			APQVDALELK	0	1	10	0	1082.6	Tb927.8.6430	Tb927.8.6430				yes	0.044978	71.436	1	1	1	1	0.11226	0.1436	27.352	2	0.16742	0.17425		1	0.075272	0.11835		1	2316400	1813000	503440	1984700	1675400	309300	331710	137570	194140
793	2008	873	3325;3326;3327;3328	4593	4593			APSDWMGGVGHITK	0	1	14	0	1454.7	Tb927.7.2710	Tb927.7.2710				yes	0.10024	73.659	2	2	2	2	1.9703	2.1468	88.366	4	2.1178	2.2912	112.57	2	1.8469	2.145	103.49	2	7991500	1828700	6162700	4759300	1037100	3722100	3232200	791620	2440600
794	1167	874	3329	4594	4594			APSMNQEMNSR	1	0	11	0	1263.53	Tb927.10.4180	Tb927.10.4180				yes	0.0058384	98.023	1		1		0.081085	0.098846		1	0.081085	0.098846		1				0	265860	226660	39201	265860	226660	39201	0	0	0
795	579	875	3330;3331	4595;4596	4595			APSNWLDQMDGPK	0	1	13	0	1457.66	Tb11.02.0030	Tb11.02.0030				yes	7.8805e-10	161.12	1	1	1	1	0.20282	0.59514	6.611	2	0.22131	0.62362		1	0.18587	0.56796		1	4650800	3933800	716960	2127300	1783300	343990	2523500	2150600	372960
796	1989	876	3332;3333	4597;4598	4598			APSPVSVLYK	0	1	10	0	1059.6	Tb927.7.2170	Tb927.7.2170				yes	0.0010146	103.81	1	1	1	1	1.9625	5.7124	4.1257	2	1.9594	5.5482		1	1.9656	5.8815		1	4114500	1374300	2740200	2245100	749430	1495700	1869400	624890	1244500
797	17	877	3334;3335;3336;3337	4599;4600;4601;4602	4602			APSTYGGGLSVSSR	1	0	14	0	1337.66	CON__P08779	CON__P08779	KRT16;KRT16A	Cytokeratin-16;Keratin, type I cytoskeletal 16;Keratin-16	P08779	yes	0.00033054	120.07	2	2	2	2	0.13492	0.18165	141.93	4	0.15823	0.19402	77.796	2	0.051277	0.067697	208.06	2	5679900	4782200	897740	2531200	2089300	441900	3148700	2692900	455840		+
798	8	878	3338;3339;3340	4603;4604;4605	4603			APSTYGGGLSVSSSR	1	0	15	0	1424.69	CON__P02533	CON__P02533	KRT14	Cytokeratin-14;Keratin, type I cytoskeletal 14;Keratin-14	P02533	yes	1.145e-05	142.01	2	1	2	1				0				0				0	2825300	2825300	0	1992700	1992700	0	832600	832600	0		+
799	725	879	3341;3342	4606	4606			APTALLEVVIK	0	1	11	0	1152.71	Tb11.02.5330	Tb11.02.5330				yes	3.9639e-06	127.99	1	1	1	1	0.49238	0.6637	23.032	2	0.46244	0.56395		1	0.52426	0.78109		1	1661800	1058100	603690	1399200	894700	504490	262620	163420	99193
800	187	880	3343	4607	4607			APVFMGSR	1	0	8	0	863.432	Tb09.211.0540	Tb09.211.0540				yes	0.11583	72.435		1		1				0				0				0	0	0	0	0	0	0	0	0	0
801	1337	881	3344	4608	4608			APVKDCNIVHQFGENWATELSAYAK	0	2	25	1	2847.36	Tb927.10.9830	Tb927.10.9830				yes	0.16567	95.216		1		1	5.3879	5.5526		1				0	5.3879	5.5526		1	1203800	139530	1064300	0	0	0	1203800	139530	1064300
802	6	882	3345	4609;4610	4609			APVLSDSSCK	0	1	10	0	1062.5	CON__P00761	CON__P00761			P00761	yes	0.017214	83.977	1		1		0.12559	0.16828		1	0.12559	0.16828		1				0	149420	135300	14123	149420	135300	14123	0	0	0		+
803	1432	883	3346;3347;3348	4611;4612	4611			APVTVCGDIHGQFHDLLELLK	0	1	21	0	2361.22	Tb927.3.1240	Tb927.3.1240				yes	0.011434	96.996	1	2	1	2	0.47426	0.77145	16.721	3	0.48544	0.86123		1	0.4718	0.69164	15.444	2	6178900	4101900	2076900	3052900	2017700	1035200	3125900	2084200	1041800
804	421	884	3349;3350;3351;3352;3353;3354;3355;3356	4613;4614;4615	4615			APVVPSTGDEHQFLFPAPVLQCSTPSLSADCSSVWK	0	1	36	0	3913.87	Tb11.01.2880	Tb11.01.2880				yes	0.00062366	159.02	4	4	4	4	0.63046	0.9615	90.83	8	0.63046	0.9615	78.805	4	0.69052	1.5891	113.63	4	47841000	23240000	24601000	18585000	9309100	9275600	29257000	13931000	15326000
805	1042	885	3357;3358;3359;3360;3361;3362	4616;4617;4618;4619;4620;4621;4622	4618			APWTPMANVMHIMNK	0	1	15	0	1739.83	Tb927.10.14780	Tb927.10.14780				yes	1.2401e-05	131.7	3	3	3	3	0.34036	0.5268	43.691	5	0.34788	0.65565	76.891	2	0.34036	0.5268	27.473	3	28146000	19770000	8376000	12089000	8302600	3786100	16058000	11468000	4589900
806	1938	886	3363	4623	4623			APYLAWAQLSSFR	1	0	13	0	1508.78	Tb927.6.4770	Tb927.6.4770				yes	0.0030753	108.47	1		1		0.57154	0.84504		1	0.57154	0.84504		1				0	9082400	5857300	3225100	9082400	5857300	3225100	0	0	0
807	1746	887	3364;3365	4624;4625;4626;4627	4626			APYPEPGPDQTCCIILLEEKPDEEENYRVELIPGR	2	1	35	2	4125.97	Tb927.5.1880	Tb927.5.1880				yes	3.9378e-05	154.56	1	1	1	1	0.23779	0.23829	13.256	2	0.21832	0.21697		1	0.259	0.26171		1	22938000	20402000	2535900	16438000	14621000	1816600	6500300	5781100	719210
808	1217	888	3366;3367	4628;4629;4630;4631	4630			AQAETLAANGFK	0	1	12	0	1219.62	Tb927.10.5760	Tb927.10.5760				yes	8.4845e-06	138.3	1	1	1	1	8.9547	9.295	3.1658	2	8.8126	9.0892		1	9.0992	9.5054		1	2838000	877840	1960200	1541400	387520	1153900	1296600	490320	806280
809	568	889	3368;3369;3370;3371;3372;3373;3374;3375;3376	4632	4632			AQDLIVQGIHATSIIAGYK	0	1	19	0	1997.09	Tb11.01.8510	Tb11.01.8510				yes	0.42465	68.785	4	5	4	5	0.69272	0.70626	57.397	9	0.5736	0.69859	64.451	4	0.72154	0.72702	58.756	5	92766000	48960000	43806000	56663000	30042000	26621000	36103000	18918000	17185000
810	1937	890	3377;3378	4633	4633			AQELLASAAQGDWK	0	1	14	0	1486.74	Tb927.6.4740	Tb927.6.4740				yes	0.012782	86.854	1	1	1	1	0.77202	1.1637	3.1982	2	0.75031	1.1376		1	0.79435	1.1903		1	3342900	1652100	1690800	2076700	1157900	918760	1266200	494170	772040
811	1577	891	3379;3380	4634;4635	4635			AQEVLWK	0	1	7	0	872.476	Tb927.3.930	Tb927.3.930				yes	0.39413	46.456	1	1	1	1	0.26781	0.6904	27.8	2	0.24285	0.5672		1	0.29533	0.84038		1	2101700	1621500	480190	650430	502110	148320	1451300	1119400	331870
812	1702	892	3381	4636	4636			AQFALALVYGLGSYLTEEYRK	1	1	21	1	2391.25	Tb927.4.560	Tb927.4.560				yes	0.010926	108.43		1		1	0.19219	0.5411		1				0	0.19219	0.5411		1	765350	631710	133640	0	0	0	765350	631710	133640
813	276	893	3382	4637	4637			AQFDDLFVSPMQTVR	1	0	15	0	1752.85	Tb09.211.3610	Tb09.211.3610				yes	4.2981e-07	156.02		1		1	0.1977	0.30025		1				0	0.1977	0.30025		1	2781800	2341700	440080	0	0	0	2781800	2341700	440080
814	118	894	3383;3384	4638;4639	4638			AQFEEACGELFNEAVR	1	0	16	0	1868.84	Tb09.160.3090	Tb09.160.3090				yes	3.5781e-68	315.97	1	1	1	1	0.2332	0.34274	3.777	2	0.2412	0.35201		1	0.22546	0.3337		1	10541000	8556100	1985000	6004800	4889800	1115100	4536200	3666300	869940
815	772	895	3385	4640	4640			AQFEEDLVKENEALLNALGNTAAK	0	2	24	1	2587.31	Tb11.03.0965	Tb11.03.0965				yes	4.8463e-07	135.72	1		1		0.38773	0.38894		1	0.38773	0.38894		1				0	3241300	2258700	982560	3241300	2258700	982560	0	0	0
816	1525	896;897	3386;3387;3388;3389;3390;3391;3392	4641;4642;4643;4644;4645;4646;4647;4648	4644	654		AQFMDIIAMK	0	1	10	0	1166.58	Tb927.3.4290;Tb927.3.4300;Tb927.3.4310;Tb927.3.4320;Tb927.3.4330	Tb927.3.4290				yes	4.9567e-11	150.75	2	5	2	5	0.34301	0.44464	36.24	4	0.35063	0.44464	26.218	2	0.29591	0.53369	54.031	2	115970000	85558000	30412000	37514000	27810000	9704100	78457000	57749000	20708000
817	1525	898;899	3393;3394;3395;3396;3397;3398;3399;3400	4649;4650;4651;4652;4653;4654;4655;4656;4657;4658;4659	4653	654		AQFMDIIAMKK	0	2	11	1	1294.68	Tb927.3.4290;Tb927.3.4300;Tb927.3.4310;Tb927.3.4320;Tb927.3.4330	Tb927.3.4290				yes	8.5206e-12	157.25	4	4	4	4	0.35245	0.71737	26.287	5	0.33838	0.90987	27.131	2	0.35245	0.6676	15.376	3	108230000	79659000	28566000	74408000	55145000	19263000	33817000	24514000	9303100
818	18	900	3401;3402;3403;3404	4660;4661;4662;4663;4664;4665;4666;4667;4668;4669;4670;4671;4672	4661			AQFVPLPVSVSVEFAVAATDCIAK	0	1	24	0	2518.31	CON__P12763	CON__P12763			P12763	yes	2.6679e-06	162.01	3	1	3	1	0.15026	0.21415	77.108	4	0.12161	0.16454	67.912	3	0.28949	0.4357		1	18346000	14343000	4002700	17652000	13743000	3909600	693710	600560	93148		+
819	165	901	3405	4673	4673			AQGETLVADYPCSAIHGPGYVHGR	1	0	24	0	2554.2	Tb09.160.5200	Tb09.160.5200				yes	0.00013882	138.5		1		1	0.061049	0.067298		1				0	0.061049	0.067298		1	3346900	3145800	201030	0	0	0	3346900	3145800	201030
820	807	902	3406	4674	4674			AQGHTKEDIDELSK	0	2	14	1	1569.76	Tb11.46.0008	Tb11.46.0008				yes	0.42736	58.514	1		1		1.6341	2.4746		1	1.6341	2.4746		1				0	1587700	640360	947310	1587700	640360	947310	0	0	0
821	1544	903	3407;3408;3409;3410;3411;3412	4675;4676;4677;4678;4679;4680;4681;4682;4683;4684;4685;4686	4676			AQHLTALLVAQLPEK	0	1	15	0	1630.94	Tb927.3.5020	Tb927.3.5020				yes	1.1022e-05	133.7	3	3	3	3	0.36916	1.0775	63.924	6	0.39592	1.1237	68.859	3	0.34421	1.0332	73.987	3	9884400	7471700	2412600	4430900	3310100	1120800	5453500	4161700	1291800
822	737	904	3413	4687	4687			AQHVDAYDKHPTFLESPYAGQEDLLR	1	1	26	1	2999.44	Tb11.02.5590	Tb11.02.5590				yes	0.035572	110.49	1		1		2.1396	4.6681		1	2.1396	4.6681		1				0	6807700	3242200	3565500	6807700	3242200	3565500	0	0	0
823	2167	905	3414;3415;3416;3417;3418;3419;3420;3421	4688;4689;4690	4688			AQIDALASQISAVK	0	1	14	0	1413.78	Tb927.8.1600	Tb927.8.1600				yes	3.9716e-22	209.33	4	4	4	4	0.78347	1.0379	18.845	8	0.75502	1.0107	16.292	4	0.82196	1.1096	23.445	4	30800000	17358000	13442000	18133000	10339000	7793200	12667000	7018700	5648500
824	2167	906	3422;3423;3424	4691;4692;4693;4694;4695;4696	4696			AQIDALASQISAVKK	0	2	15	1	1541.88	Tb927.8.1600	Tb927.8.1600				yes	0.029305	86.627	2	1	2	1	0.75359	1.5411	7.9041	3	0.75867	1.4656	10.398	2	0.75359	1.5411		1	100800000	57398000	43397000	71971000	41163000	30808000	28824000	16235000	12590000
825	1577	907	3425;3426	4697;4698	4698			AQLELDSLTHK	0	1	11	0	1253.66	Tb927.3.930	Tb927.3.930				yes	0.0024776	97.786	1	1	1	1	0.35877	1.1512	2.5061	2	0.3704	1.1718		1	0.3475	1.131		1	11560000	8307100	3253000	5052000	3480400	1571500	6508200	4826700	1681500
826	2267	908	3427;3428;3429;3430;3431;3432;3433	4699;4700;4701;4702;4703;4704;4705;4706;4707;4708;4709	4706			AQLLEHLVELVADK	0	1	14	0	1576.88	Tb927.8.4970;Tb927.8.4980;Tb927.8.4990;Tb927.8.5000;Tb927.8.5010	Tb927.8.4970				yes	7.2472e-22	206.21	3	4	3	4	0.3322	0.44287	38.278	7	0.3322	0.35526	59.484	3	0.32161	0.51546	23.786	4	84059000	63087000	20972000	28043000	21190000	6853300	56016000	41897000	14119000
827	2267	909	3434	4710	4710			AQLLEHLVELVADKFR	1	1	16	1	1880.05	Tb927.8.4970;Tb927.8.4980;Tb927.8.4990;Tb927.8.5000;Tb927.8.5010	Tb927.8.4970				yes	0.015785	105.34		1		1	0.39555	0.55671		1				0	0.39555	0.55671		1	1477300	1102500	374710	0	0	0	1477300	1102500	374710
828	2284	910	3435;3436	4711;4712	4712			AQLLELAVDK	0	1	10	0	1098.63	Tb927.8.5600	Tb927.8.5600				yes	8.9623e-05	114.41	1	1	1	1	1.3726	2.2431	18.365	2	1.3343	1.9699		1	1.4119	2.5541		1	5964200	2515100	3449100	1493000	664650	828310	4471200	1850400	2620800
829	2213	911	3437	4713	4713			AQLNNIEAAR	1	0	10	0	1098.58	Tb927.8.3150	Tb927.8.3150				yes	0.022648	79.954		1		1	0.99625	1.5163		1				0	0.99625	1.5163		1	4465900	2663700	1802200	0	0	0	4465900	2663700	1802200
830	2144	912	3438;3439	4714;4715	4715			AQLPEESMQFSSVDTLLCLLTMK	0	1	23	0	2640.28	Tb927.7.920	Tb927.7.920				yes	1.1239e-07	141.68	1	1	1	1	0.32357	0.62448	27.783	2	0.31607	0.5131		1	0.33125	0.76005		1	828700	578590	250100	219560	164030	55529	609140	414560	194580
831	2215	913	3440;3441	4716	4716			AQLQFGFK	0	1	8	0	937.502	Tb927.8.3250	Tb927.8.3250				yes	0.0080809	106.02	1	1	1	1	0.4036	0.93062	14.051	2	0.42511	0.8426		1	0.38318	1.0278		1	1349300	965460	383790	499530	364780	134750	849720	600680	249040
832	941	914	3442;3443;3444;3445;3446;3447;3448;3449;3450;3451;3452;3453	4717;4718;4719;4720;4721;4722;4723;4724;4725;4726;4727;4728;4729;4730;4731;4732;4733;4734;4735;4736;4737;4738;4739	4728			AQLQNAIDTALIQAIK	0	1	16	0	1709.97	Tb927.10.11390	Tb927.10.11390				yes	5.1692e-85	334.08	6	6	6	6	0.91831	0.97576	14.855	12	0.95086	1.0135	16.696	6	0.90675	0.96835	13.407	6	217320000	109170000	108150000	116900000	58165000	58731000	100430000	51007000	49421000
833	941	915	3454;3455;3456;3457;3458;3459;3460;3461;3462;3463;3464	4740;4741;4742;4743;4744;4745;4746;4747;4748;4749;4750;4751;4752;4753;4754;4755;4756;4757;4758;4759	4748			AQLQNAIDTALIQAIKK	0	2	17	1	1838.06	Tb927.10.11390	Tb927.10.11390				yes	2.6616e-21	198.12	6	5	6	5	0.91996	0.98781	9.8222	11	0.87199	0.95286	9.8811	6	0.98186	1.0924	7.2919	5	152590000	74968000	77623000	99901000	48871000	51029000	52691000	26097000	26594000
834	941	916	3465;3466;3467;3468;3469	4760;4761;4762;4763;4764	4761			AQLQNAIDTALIQAIKKDPLGK	0	3	22	2	2348.34	Tb927.10.11390	Tb927.10.11390				yes	7.0794e-05	120.67	4	1	4	1	0.95179	1.0884	21.867	5	0.80001	1.0544	20.822	4	1.0936	1.2682		1	24570000	11806000	12764000	22611000	10863000	11748000	1958700	942800	1016000
835	1392	917	3470;3471	4765;4766	4766			AQPPKPCDFAFPLPSLEELDDGR	1	1	23	1	2598.24	Tb927.2.4520	Tb927.2.4520				yes	0.039797	105.33	1	1	1	1	0.26033	0.37524	17.614	2	0.2446	0.33129		1	0.27706	0.42501		1	3826700	3144500	682240	1606900	1336900	270010	2219900	1807600	412230
836	1120	918	3472;3473	4767;4768;4769;4770;4771;4772;4773;4774;4775;4776;4777;4778;4779;4780;4781	4769			AQQEEAAAAAAAK	0	1	13	0	1228.6	Tb927.10.2770	Tb927.10.2770				yes	9.8554e-52	265.59	1	1	1	1	1.3151	2.0031	3.1496	2	1.3533	2.0482		1	1.278	1.959		1	10805000	4599800	6205600	5152400	2165200	2987200	5653100	2434600	3218400
837	2273	919	3474;3475	4782;4783	4782			AQQGDGGEEEEPQSPDGQK	0	1	19	0	1984.82	Tb927.8.5140	Tb927.8.5140				yes	6.8336e-06	169.33	1	1	1	1	0.05666	0.07533	125.61	2	0.02268	0.03099		1	0.14155	0.18311		1	772210	737480	34731	522290	493590	28696	249920	243890	6034.6
838	2112	920	3476;3477	4784;4785;4786	4785			AQQLAGHDVSGGK	0	1	13	0	1266.63	Tb927.7.640	Tb927.7.640				yes	0.046146	77.606	1	1	1	1	1.8308	2.5678	1.0048	2	1.8366	2.5496		1	1.825	2.5861		1	569270	209360	359910	486750	179190	307560	82519	30172	52347
839	339	921	3478;3479;3480	4787	4787			AQQPVLEMK	0	1	9	0	1042.55	Tb11.01.0390	Tb11.01.0390				yes	0.042567	71.045	2	1	2	1	0.28936	0.75235	52.3	3	0.48317	0.80708	73.741	2	0.28936	0.75235		1	1240300	854870	385390	718750	484300	234450	521500	370560	150940
840	456	922	3481;3482;3483	4788;4789	4789			AQSFDDWLQSLNPVTK	0	1	16	0	1847.91	Tb11.01.4430	Tb11.01.4430				yes	1.6415e-40	237.39	1	2	1	2	0.36535	0.44558	7.409	2	0.35907	0.42283		1	0.37174	0.46954		1	1677900	1142700	535160	867480	605390	262090	810420	537350	273080
841	1141	923;924	3484;3485;3486;3487;3488;3489;3490;3491	4790;4791;4792;4793;4794;4795;4796;4797;4798;4799;4800	4794	493		AQSINPADTLACTYASLMLSDAGLPITAESINSACK	0	1	36	0	3753.79	Tb927.10.3370;Tb927.10.3380	Tb927.10.3370				yes	1.9015e-05	218.86	4	4	4	4				0				0				0	0	0	0	0	0	0	0	0	0
842	1411	925	3492	4801	4801			AQTTNQLNVMR	1	0	11	0	1274.64	Tb927.2.5270	Tb927.2.5270				yes	0.024527	83.616		1		1	0.2786	0.7734		1				0	0.2786	0.7734		1	798690	602060	196630	0	0	0	798690	602060	196630
843	826	926	3493;3494	4802;4803	4802			AQVAPINELGQHIVSNTAEGEWSPVEK	0	1	27	0	2902.45	Tb11.52.0002	Tb11.52.0002				yes	4.7466e-06	143.49	1	1	1	1	0.30754	0.89975	11.971	2	0.29187	0.82672		1	0.32405	0.97923		1	4572500	3415200	1157300	1757000	1345600	411420	2815500	2069600	745890
844	2267	927	3495;3496;3497	4804;4805;4806;4807	4805			AQVEEELEMLK	0	1	11	0	1317.65	Tb927.8.4970;Tb927.8.4980;Tb927.8.4990;Tb927.8.5000;Tb927.8.5010	Tb927.8.4970				yes	0.00014762	107.82	1	2	1	2	0.33409	0.54093	53.092	3	0.32443	0.35697		1	0.4826	0.74433	45.142	2	30381000	22434000	7947100	10243000	7643100	2599400	20138000	14790000	5347600
845	2267	928;929	3498;3499;3500;3501;3502;3503;3504;3505;3506;3507;3508;3509;3510;3511;3512;3513;3514;3515	4808;4809;4810;4811;4812;4813;4814;4815;4816;4817;4818;4819;4820;4821;4822;4823;4824;4825;4826;4827;4828;4829;4830;4831;4832;4833;4834;4835;4836	4827	910		AQVEEELEMLKDK	0	2	13	1	1560.77	Tb927.8.4970;Tb927.8.4980;Tb927.8.4990;Tb927.8.5000;Tb927.8.5010	Tb927.8.4970				yes	2.9207e-22	206.31	9	9	9	9	0.35208	0.71604	38.2	6	0.35254	0.99485	50.136	3	0.35161	0.68019	21.656	3	282260000	205770000	76491000	154290000	111790000	42494000	127980000	93979000	33997000
846	1326	930	3516;3517;3518;3519;3520;3521;3522;3523;3524;3525;3526;3527;3528;3529;3530;3531	4837;4838;4839;4840;4841;4842;4843;4844;4845;4846;4847;4848;4849;4850;4851;4852;4853;4854;4855;4856;4857;4858;4859;4860;4861;4862;4863;4864;4865	4843			AQVILESVVSALEVLK	0	1	16	0	1697	Tb927.10.9250	Tb927.10.9250				yes	2.7994e-72	315.86	7	9	7	9	0.54485	0.71243	34.398	16	0.53135	0.71767	44.813	7	0.55868	0.70724	26.363	9	19309000	11496000	7812700	10584000	6288400	4295900	8724500	5207700	3516800
847	1058	931	3532;3533;3534;3535	4866	4866			AQVLLYYHEK	0	1	10	0	1262.67	Tb927.10.15180	Tb927.10.15180				yes	0.060438	65.665	2	2	2	2	1.3478	2.0444	14.632	4	1.469	2.2951	1.0886	2	1.2179	1.7868	3.7719	2	16783000	5427700	11355000	12480000	3876600	8603700	4302300	1551100	2751200
848	367	932	3536;3537;3538;3539;3540;3541;3542;3543;3544;3545;3546;3547;3548;3549	4867;4868;4869;4870;4871;4872;4873;4874;4875;4876;4877;4878;4879;4880	4879			AQVYFLPK	0	1	8	0	964.538	Tb11.01.1350	Tb11.01.1350				yes	0.00085157	139.94	7	7	7	7	0.93865	1.476	61.204	14	1.0222	1.5811	58.73	7	0.8551	1.3491	68.299	7	228510000	89736000	138780000	150830000	59488000	91346000	77680000	30248000	47433000
849	989	933	3550;3551;3552	4881;4882;4883;4884	4881			AQVYVLTK	0	1	8	0	920.533	Tb927.10.13360	Tb927.10.13360				yes	0.11788	57.587	1	2	1	2	4.5161	6.4142	17.735	2	4.1891	5.6582		1	4.8687	7.2711		1	7064400	1265600	5798800	3747200	680200	3067000	3317100	585400	2731700
850	20	934	3553;3554	4885;4886;4887	4886			AQYEEIANR	1	0	9	0	1092.52	CON__P13647	CON__P13647	KRT5	58 kDa cytokeratin;Cytokeratin-5;Keratin, type II cytoskeletal 5;Keratin-5;Type-II keratin Kb5	P13647	yes	0.0020357	114.23	1	1	1	1	0.28998	0.58505	59.025	2	0.14689	0.38542		1	0.57247	0.88809		1	1431600	1152900	278640	1288800	1073500	215250	142790	79404	63391		+
851	24;9;14	935	3555;3556;3557;3558;3559;3560;3561;3562	4888;4889;4890;4891;4892;4893;4894;4895;4896;4897;4898;4899;4900;4901;4902;4903	4889			AQYEEIAQR	1	0	9	0	1106.54	CON__P35908;CON__P19013;CON__P02538;CON__P04259	CON__P35908	KRT2;KRT2A;KRT2E;CYK4;KRT4;K6A;KRT6A;KRT6D;K6B;KRT6B;KRTL1	Cytokeratin-2e;Epithelial keratin-2e;Keratin, type II cytoskeletal 2 epidermal;Keratin-2 epidermis;Keratin-2e;Type-II keratin Kb2;Cytokeratin-4;Keratin, type II cytoskeletal 4;Keratin-4;Type-II keratin Kb4;Cytokeratin-6A;Cytokeratin-6D;Keratin, type II cytoskeletal 6A;Keratin-6A;Type-II keratin Kb6;Cytokeratin-6B;Keratin, type II cytoskeletal 6B;Keratin-6B;Type-II keratin Kb10	P35908;P19013;P02538;P04259	no	1.5423e-05	142.79	3	5			0.056664	0.080554	64.541	8	0.069977	0.10582	57.172	3	0.05344	0.070928	74.545	5	10059000	8872300	1186900	5314900	4800500	514310	4744400	4071800	672590		+
852	857	936	3563;3564;3565;3566	4904;4905;4906;4907	4906			AQYQIILSTPGK	0	1	12	0	1317.73	Tb927.1.2100	Tb927.1.2100				yes	8.7439e-23	200.28	2	2	2	2	0.607	1.0743	49.84	4	0.60857	1.0272	66.608	2	0.5913	1.0743	54.73	2	26299000	16046000	10253000	12285000	7386500	4898700	14014000	8659800	5354600
853	1701	937	3567	4908	4908			AREDDYYSLVHNEFVQHTIK	1	1	20	1	2463.18	Tb927.4.5380;Tb927.8.6940	Tb927.4.5380				yes	0.31508	78.148	1		1		0.35218	0.50484		1	0.35218	0.50484		1				0	1492200	1152400	339770	1492200	1152400	339770	0	0	0
854	1074	938	3568	4909	4909			AREELAGAQWCEMTDSLLQAVHDPIVLK	1	1	28	1	3179.57	Tb927.10.15720	Tb927.10.15720				yes	0.0071977	115.35	1		1		0.65359	1.0769		1	0.65359	1.0769		1				0	7018400	2335800	4682600	7018400	2335800	4682600	0	0	0
855	491	939	3569;3570;3571;3572;3573	4910;4911;4912;4913;4914;4915;4916;4917;4918;4919;4920	4913			ARPAAGTHNGVYVK	1	1	14	1	1439.76	Tb11.01.5590;Tb11.01.5570	Tb11.01.5590				yes	0.00045187	114.57	3	2	3	2	14.922	15.98	154.63	5	15.187	16.208	18.054	3	2.3003	2.7979	246.42	2	16414000	1207800	15206000	11546000	795780	10750000	4867800	411970	4455900
856	2159	940	3574;3575;3576;3577;3578;3579	4921;4922;4923;4924;4925;4926;4927;4928;4929	4926			ASAAAPSPFVAR	1	0	12	0	1143.6	Tb927.8.1330;Tb927.8.1340	Tb927.8.1330				yes	4.5918e-06	146.61	3	3	3	3	0.92535	2.204	2.3025	2	0.91958	2.2402		1	0.93117	2.1684		1	39963000	20099000	19864000	17941000	9123400	8817900	22022000	10975000	11047000
857	425	941	3580;3581;3582	4930;4931;4932;4933	4932			ASAFVPNELPPLPEELSYLTR	1	0	21	0	2342.22	Tb11.01.3010	Tb11.01.3010				yes	3.0905e-07	177.93		3		3	0.32532	0.90548	223.58	3				0	0.32532	0.90548	223.58	3	4276800	2730800	1546000	0	0	0	4276800	2730800	1546000
858	1587	942	3583;3584	4934;4935;4936	4934			ASAQMLHENAEDYVYQ	0	0	16	0	1867.8	Tb927.4.1270	Tb927.4.1270				yes	3.7037e-06	160.65	1	1	1	1				0				0				0	0	0	0	0	0	0	0	0	0
859	1242	943;944	3585;3586;3587;3588;3589;3590;3591;3592;3593	4937;4938;4939;4940;4941	4938	553		ASDDGSSVVMDVNIDQK	0	1	17	0	1778.8	Tb927.10.6640	Tb927.10.6640				yes	1.0223e-70	301.07	3	6	3	6	0.61452	0.70576	48.436	6	0.74971	0.89351	26.784	2	0.55851	0.6995	50.823	4	4282700	2415700	1867000	1913400	1031700	881690	2369300	1384000	985330
860	1386	945	3594	4942	4942			ASEDIEPTLSSLR	1	0	13	0	1416.71	Tb927.2.4330	Tb927.2.4330				yes	0.0059427	104.1		1		1	2.4957	3.4931		1				0	2.4957	3.4931		1	7642600	2257800	5384800	0	0	0	7642600	2257800	5384800
861	1383	946;947	3595;3596;3597;3598;3599	4943;4944;4945;4946;4947	4944			ASEEIFNLQNLQQQLEAALQK	0	1	21	0	2414.24	Tb927.2.4230	Tb927.2.4230				yes	4.289e-16	198.58	2	3	2	3	0.67386	1.9789	8.3773	2	0.74142	2.0997		1	0.61245	1.8651		1	4492800	2491800	2001000	2248600	1216700	1031900	2244200	1275100	969080
862	1330	948	3600;3601;3602;3603	4948;4949	4948			ASELLNSPLLLQHPSLVK	0	1	18	0	1958.12	Tb927.10.9650	Tb927.10.9650				yes	0.010088	99.994	2	2	2	2	0.82816	1.7137	40.052	4	0.82816	1.7433	45.29	2	0.81741	1.6075	51.919	2	11056000	5830100	5225700	5498100	2912800	2585400	5557700	2917300	2640400
863	2297	949	3604	4950	4950			ASENALGALLTLTPALVGGSADLSPSNLTR	1	0	30	0	2908.55	Tb927.8.6170	Tb927.8.6170				yes	0.0063144	127.68		1		1	7.0996	10.388		1				0	7.0996	10.388		1	2796300	247820	2548500	0	0	0	2796300	247820	2548500
864	421	950	3605;3606;3607	4951;4952	4951			ASENVKEQATTGAQIPVQPAATPFK	0	2	25	1	2582.33	Tb11.01.2880	Tb11.01.2880				yes	0.00058815	110.17	2	1	2	1	1.0519	2.8082	87.289	3	0.67195	1.3284	105.86	2	1.129	2.8913		1	5913500	2994600	2918900	4949500	2564500	2385000	964000	430130	533870
865	401	951	3608	4953	4953			ASEVTTAALLFTK	0	1	13	0	1350.74	Tb11.01.2190	Tb11.01.2190				yes	8.246e-26	234.91	1		1		0.78775	0.79847		1	0.78775	0.79847		1				0	2943000	2252900	690150	2943000	2252900	690150	0	0	0
866	1318	952	3609;3610	4954;4955;4956;4957	4954			ASEYTEFVK	0	1	9	0	1072.51	Tb927.10.8970;Tb927.10.8950	Tb927.10.8970				yes	0.00021311	115.65	1	1	1	1	0.42888	0.4289	6.9702	2	0.41281	0.40827		1	0.44558	0.45057		1	4637700	3273400	1364400	2392700	1720500	672230	2245000	1552900	692150
867	600	953	3611;3612	4958	4958			ASFAAFLEK	0	1	9	0	982.512	Tb11.02.0760	Tb11.02.0760				yes	5.7303e-06	132.06	2		2		1.4726	3.0498	166.29	2	1.4726	3.0498	166.29	2				0	11537000	2583400	8953300	11537000	2583400	8953300	0	0	0
868	1014	954	3613	4959;4960	4960			ASFGSEAQATSNELVAVIEELK	0	1	22	0	2292.15	Tb927.10.14110	Tb927.10.14110				yes	5.7121e-08	140.28	1		1					0				0				0	0	0	0	0	0	0	0	0	0
869	520	955	3614;3615;3616;3617;3618	4961;4962;4963;4964;4965;4966;4967;4968	4966			ASFGSFAK	0	1	8	0	813.402	Tb11.01.6660	Tb11.01.6660				yes	0.02157	87.789	2	3	2	3	1.4176	2.1425	82.111	5	0.98594	1.3528	113.16	2	1.4176	2.1425	84.124	3	4770800	1670700	3100200	2373300	776220	1597100	2397500	894460	1503100
870	3	956	3619;3620	4969;4970	4970			ASFSVLGDILGSAMR	1	0	15	0	1522.78	CON__ENSEMBL:ENSBTAP00000024146	CON__ENSEMBL:ENSBTAP00000024146				yes	1.3521e-11	183.82	1	1	1	1	0.046629	0.12341	0.52226	2	0.046871	0.12386		1	0.046388	0.12295		1	1445800	1338300	107510	751510	709810	41698	694330	628510	65814		+
871	1124	957	3621;3622	4971;4972	4972			ASGDEELVEVNGNK	0	1	14	0	1459.68	Tb927.10.2880	Tb927.10.2880				yes	1.6516e-40	235.25	1	1	1	1	0.39659	1.1318	9.6954	2	0.36517	1.0568		1	0.43071	1.2121		1	2628300	1689500	938870	1377700	869230	508510	1250600	820260	430350
872	620	958	3623;3624;3625;3626;3627;3628;3629	4973;4974;4975;4976;4977;4978;4979;4980;4981	4977			ASGEGALPQEYTVVK	0	1	15	0	1547.78	Tb11.02.1210	Tb11.02.1210				yes	4.7499e-10	167.78	4	3	4	3	1.3423	1.1	67.373	7	0.83692	0.89283	71.434	4	1.3479	1.4497	73.064	3	49607000	21630000	27977000	25548000	11289000	14259000	24059000	10341000	13717000
873	1674	959	3630;3631;3632;3633;3634	4982;4983;4984;4985	4982			ASGGSVIGLK	0	1	10	0	887.508	Tb927.4.430	Tb927.4.430				yes	2.066e-11	162.48	2	3	2	3				0				0				0	0	0	0	0	0	0	0	0	0
874	855	960	3635;3636	4986;4987	4987			ASGILTQLVEEITK	0	1	14	0	1500.84	Tb927.1.1930	Tb927.1.1930				yes	1.7333e-15	190.02	1	1	1	1	4.7254	8.9354	63.317	2	3.1334	5.7105		1	7.1264	13.982		1	777590	84691	692900	346230	35791	310440	431360	48900	382460
875	966	961	3637	4988	4988			ASGNPLITYYQSLR	1	0	14	0	1581.82	Tb927.10.12430	Tb927.10.12430				yes	9.1509e-06	136.84		1		1	1.4973	2.0431		1				0	1.4973	2.0431		1	4912500	2284300	2628200	0	0	0	4912500	2284300	2628200
876	2338	962	3638;3639	4989;4990;4991	4990			ASGQAPDSPPGPALMELLEK	0	1	20	0	2007	Tb927.8.7720	Tb927.8.7720				yes	3.7946e-14	203.56	2		2		0.036305	0.03706	50.469	2	0.036305	0.03706	50.469	2				0	7528000	7274600	253360	7528000	7274600	253360	0	0	0
877	1171	963	3640	4992	4992			ASHEVVADDGSSANVAEVIR	1	0	20	0	2024.98	Tb927.10.450	Tb927.10.450				yes	0.037402	93.014	1		1		0.26403	0.33636		1	0.26403	0.33636		1				0	5675600	4616100	1059600	5675600	4616100	1059600	0	0	0
878	556	964	3641	4993	4993			ASHNHIDPVSLEEFIR	1	0	16	0	1862.93	Tb11.01.7900	Tb11.01.7900				yes	0.037459	93.957	1		1		15.065	16.479		1	15.065	16.479		1				0	933520	49003	884510	933520	49003	884510	0	0	0
879	1205	965	3642;3643	4994;4995	4995			ASIAVFNTVTK	0	1	11	0	1149.64	Tb927.10.5350	Tb927.10.5350				yes	1.2309e-11	151.22	1	1	1	1	0.31549	0.9193	4.387	2	0.31587	0.89122		1	0.31511	0.94827		1	3863000	2855400	1007600	1883100	1337400	545780	1979800	1518000	461810
880	141	966;967	3644;3645;3646;3647;3648	4996;4997;4998;4999;5000;5001;5002;5003;5004	4999	60		ASILSSDMCENK	0	1	12	0	1353.59	Tb09.160.4310	Tb09.160.4310				yes	9.4808e-23	199.2	3	2	3	2	10.767	13.446	17.746	3	11.603	14.905	23.647	2	10.767	13.446		1	18590000	2191800	16398000	10702000	1302800	9399000	7887700	889040	6998700
881	118	968	3649	5005	5005			ASIVLNDQTNR	1	0	11	0	1229.64	Tb09.160.3090	Tb09.160.3090				yes	0.0074561	92.572	1		1		0.28022	0.46124		1	0.28022	0.46124		1				0	2088300	1302800	785510	2088300	1302800	785510	0	0	0
882	26	969	3650	5006	5006			ASLEGNLAETENR	1	0	13	0	1402.67	CON__Q04695	CON__Q04695	KRT17	39.1;Cytokeratin-17;Keratin, type I cytoskeletal 17;Keratin-17	Q04695	yes	2.5303e-06	134.99	1		1		0.068833	0.18816		1	0.068833	0.18816		1				0	878640	793640	84998	878640	793640	84998	0	0	0		+
883	8;17	970	3651;3652;3653	5007;5008;5009	5009			ASLENSLEETK	0	1	11	0	1219.59	CON__P02533;CON__Q3ZAW8;CON__Q9Z2K1;CON__P08779	CON__P02533	KRT14;Krt1-16;Krt16;K16;Krt1-16;Krt16;KRT16;KRT16A	Cytokeratin-14;Keratin, type I cytoskeletal 14;Keratin-14;Keratin 16;Putative uncharacterized protein;Keratin intermediate filament 16a;Keratin intermediate filament 16b;Cytokeratin-16;Keratin, type I cytoskeletal 16;Keratin-16	P02533;Q3ZAW8;Q9EQD6;Q9EQD7;Q9Z2K1;P08779	no	0.00051525	127.09	1	2			0.085529	0.17794	131.1	2	0.163	0.44963		1	0.044877	0.070418		1	2646100	2436300	209730	921410	762740	158660	1724700	1673600	51065		+
884	880	971	3654;3655	5010	5010			ASLFTVLPLMILTLEPK	0	1	17	0	1885.1	Tb927.1.3880	Tb927.1.3880				yes	5.0151e-06	143.12	1	1	1	1	0.4281	1.1835	52.218	2	0.59418	1.7121		1	0.30843	0.81811		1	2477200	1660900	816210	1466400	962630	503770	1010800	698320	312440
885	81	972	3656;3657	5011;5012	5011			ASLQDTVDNQR	1	0	11	0	1245.59	Tb09.160.0520	Tb09.160.0520				yes	0.00032667	129.97		2		2	0.64436	1.8447		1				0	0.64436	1.8447		1	1207100	526550	680540	0	0	0	1207100	526550	680540
886	1730	973	3658;3659;3660	5013;5014;5015	5015			ASLQEAEYLSGAQVLTIVEEISTK	0	1	24	0	2578.34	Tb927.5.1300	Tb927.5.1300				yes	3.0207e-10	196.06	2	1	2	1	0.23783	0.34095	17.458	3	0.24729	0.34433	1.393	2	0.18619	0.2546		1	6904100	5602300	1301900	4053200	3266900	786330	2850900	2335300	515570
887	1890	974	3661;3662	5016;5017	5017			ASLSEGGILK	0	1	10	0	973.544	Tb927.6.3500	Tb927.6.3500				yes	0.030587	76.808	1	1	1	1	0.19754	0.57623		1				0	0.19754	0.57623		1	1676500	1425300	251150	0	0	0	1676500	1425300	251150
888	141	975	3663;3664;3665;3666;3667;3668	5018;5019;5020;5021;5022;5023;5024;5025;5026;5027	5020			ASLVPFLPTRPR	2	0	12	1	1352.79	Tb09.160.4310	Tb09.160.4310				yes	0.01698	89.19	3	3	3	3	24.01	29.579	20.51	6	27.549	29.232	29.546	3	20.926	29.93	13.329	3	74452000	2698300	71754000	39634000	1496000	38138000	34818000	1202300	33616000
889	1798	976	3669;3670;3671;3672;3673;3674;3675;3676	5028;5029;5030;5031;5032;5033;5034;5035	5031			ASLVSGTHPVVVSK	0	1	14	0	1379.78	Tb927.5.3800	Tb927.5.3800				yes	1.4665e-21	199.17	4	4	4	4	1.671	3.5023	100.08	8	1.5397	3.174	113.49	4	1.671	3.5023	102.28	4	43446000	11914000	31532000	20643000	5634100	15009000	22803000	6279500	16523000
890	140	977	3677	5036	5036			ASLWIASLCVPR	1	0	12	0	1371.73	Tb09.160.4300	Tb09.160.4300				yes	1.2665e-09	171.91	1		1		2.6635	4.8437		1	2.6635	4.8437		1				0	3189300	1027900	2161500	3189300	1027900	2161500	0	0	0
891	1935	978	3678;3679	5037	5037			ASMLIEELSGILK	0	1	13	0	1402.77	Tb927.6.4680	Tb927.6.4680				yes	1.275e-06	145.9	1	1	1	1	0.40901	0.61043	36.386	2	0.32922	0.47195		1	0.50813	0.78954		1	1044100	711490	332570	516170	374790	141380	527890	336700	191200
892	1994	979	3680	5038	5038			ASNITQERYEQLK	1	1	13	1	1578.8	Tb927.7.2370;Tb927.7.2340	Tb927.7.2370				yes	9.992e-05	125.26	1		1					0				0				0	3294100	2543500	750600	3294100	2543500	750600	0	0	0
893	629	980	3681;3682	5039;5040	5039			ASNSTQYLNPSEVLAAVR	1	0	18	0	1918.97	Tb11.02.1480	Tb11.02.1480				yes	6.4521e-31	260.14	1	1	1	1	73.016	137.52	13.789	2	81.707	151.6		1	65.249	124.74		1	88812000	1461200	87350000	46656000	753100	45903000	42155000	708130	41447000
894	890	981	3683;3684;3685	5041;5042;5043	5041			ASNVLVGTPGIGK	0	1	13	0	1211.69	Tb927.1.450	Tb927.1.450				yes	0.0028699	100.89	1	2	1	2	0.33841	0.47971	110.25	3	0.33841	0.35631		1	0.87446	1.147	123.28	2	22583000	9771100	12812000	12424000	6122100	6301500	10159000	3648900	6510100
895	437	982	3686	5044;5045	5044			ASPTEAAPKPAPAAAPVTSR	1	1	20	1	1889	Tb11.01.3550	Tb11.01.3550				yes	7.1857e-05	155.39	1		1		8.842	15.432		1	8.842	15.432		1				0	15682000	1404700	14277000	15682000	1404700	14277000	0	0	0
896	670	983	3687;3688;3689;3690;3691	5046;5047;5048;5049	5049			ASQGNNLYVFPGIGLGCAIAK	0	1	21	0	2149.1	Tb11.02.3120	Tb11.02.3120				yes	5.6545e-12	196.75	2	3	2	3	3.6695	5.2513	70.875	5	3.5931	5.3889	3.6574	2	3.7279	4.8205	91.315	3	99629000	20959000	78671000	31830000	6369300	25460000	67800000	14589000	53210000
897	832	984	3692;3693	5050;5051	5051			ASQIQPQEVK	0	1	10	0	1126.6	Tb11.55.0006	Tb11.55.0006				yes	0.23367	55.842	1	1	1	1	0.23774	0.31459	10.207	2	0.24661	0.33814		1	0.22919	0.29269		1	1774700	1432100	342640	936310	762590	173720	838400	669470	168920
898	1673	985	3694	5052	5052			ASQLLGWAEVLYDLSR	1	0	16	0	1819.95	Tb927.4.4160;Tb927.8.8170	Tb927.4.4160				yes	4.8e-10	189.25	1		1		1.9959	2.918		1	1.9959	2.918		1				0	873890	434560	439330	873890	434560	439330	0	0	0
899	437	986	3695;3696	5053;5054	5054			ASQNTCAMLTTFNEIDMTPLIELR	1	0	24	0	2768.32	Tb11.01.3550	Tb11.01.3550				yes	1.0609e-21	233.56	1	1	1	1	9.1183	13.248	13.589	2	8.9647	14.585		1	9.2745	12.035		1	24979000	2186900	22792000	11936000	1112700	10823000	13043000	1074300	11969000
900	442	987	3697	5055	5055			ASSEPVPLSDPDSEYFVTLIK	0	1	21	0	2293.14	Tb11.01.3740	Tb11.01.3740				yes	0.0013888	127.26	1		1		0.87804	1.2035		1	0.87804	1.2035		1				0	2468700	1294500	1174200	2468700	1294500	1174200	0	0	0
901	1231	988;989	3698;3699;3700;3701;3702;3703	5056;5057;5058;5059;5060;5061;5062;5063;5064;5065;5066;5067;5068	5067	546		ASSGQYISSQTVMK	0	1	14	0	1485.71	Tb927.10.6080	Tb927.10.6080				yes	1.1891e-40	240.89	4	2	4	2	0.72796	0.73261	33.407	3	0.83125	0.97595	40.558	2	0.71234	0.72534		1	9851500	5651700	4199800	4578100	2619000	1959100	5273500	3032700	2240800
902	2079	990	3704;3705;3706;3707	5069;5070;5071;5072;5073;5074;5075;5076	5075			ASSSVPWIVVLAECFLPTGEPTPDNSR	1	0	27	0	2928.43	Tb927.7.4970	Tb927.7.4970				yes	4.1111e-22	229.79	2	2	2	2	27.455	48.45	61.407	4	30.854	52	91.576	2	27.455	48.45	53.629	2	9957200	235820	9721400	5658800	111890	5546900	4298400	123940	4174500
903	579	991	3708;3709	5077;5078	5078			ASVAAAPMAAWVK	0	1	13	0	1271.67	Tb11.02.0030	Tb11.02.0030				yes	9.0934e-10	159.6	1	1	1	1	0.19731	0.58402	2.1546	2	0.20437	0.59299		1	0.19049	0.57519		1	5711400	4758400	952950	2875600	2389200	486430	2835800	2369300	466510
904	736	992	3710;3711	5079;5080	5080			ASVDTVSSPLCYK	0	1	13	0	1425.68	Tb11.02.5540	Tb11.02.5540				yes	7.8998e-09	164.51	1	1	1	1	0.031555	0.036987	11.674	2	0.035549	0.04017		1	0.02801	0.034056		1	1801100	1746200	54928	1044900	1006200	38711	756170	739950	16217
905	2019	993	3712;3713	5081;5082;5083;5084;5085;5086	5086			ASVFYILDSK	0	1	10	0	1141.6	Tb927.7.3180	Tb927.7.3180				yes	4.8249e-08	145.47	1	1	1	1				0				0				0	0	0	0	0	0	0	0	0	0
906	1567	994;995;996	3714;3715;3716;3717;3718;3719;3720;3721;3722	5087;5088;5089;5090;5091;5092;5093;5094;5095;5096;5097;5098;5099;5100	5092	669		ASVGPDSSQMQQVGHDVPPMA	0	0	21	0	2136.96	Tb927.3.720	Tb927.3.720				yes	1.2343e-09	196.64	2	7	2	7				0				0				0	0	0	0	0	0	0	0	0	0
907	1577	997	3723	5101	5101	674		ASVMELGTLLGNTNYLGSIIER	1	0	22	0	2350.22	Tb927.3.930	Tb927.3.930				yes	0.059972	96.671	1		1					0				0				0	830180	618250	211930	830180	618250	211930	0	0	0
908	1494	998	3724	5102;5103	5103			ASVPIQEFCVK	0	1	11	0	1276.65	Tb927.3.3410	Tb927.3.3410				yes	9.0289e-05	115.87		1		1	1.1677	2.1382		1				0	1.1677	2.1382		1	14916000	6729400	8186200	0	0	0	14916000	6729400	8186200
909	929	999	3725;3726	5104;5105;5106;5107	5106			ASWSGGGALSQVVAK	0	1	15	0	1416.74	Tb927.10.10850	Tb927.10.10850				yes	1.4176e-40	237.54	1	1	1	1	0.80791	1.1901	3.3257	2	0.79573	1.2184		1	0.82029	1.1625		1	8393200	4364700	4028600	4118900	2207600	1911300	4274300	2157100	2117300
910	1368	1000	3727;3728;3729	5108;5109;5110	5110			ATAAGIAGVMEIGLFHPFDTVAK	0	1	23	0	2315.2	Tb927.2.2970	Tb927.2.2970				yes	2.9398e-09	163.83	1	2	1	2	1.9887	2.0782	12.316	3	1.9887	2.0782		1	1.7771	1.9326	16.377	2	9422200	2729400	6692800	4978200	1320200	3658000	4444000	1409300	3034800
911	1056	1001	3730;3731	5111;5112;5113;5114	5113			ATAALNTFLASSLK	0	1	14	0	1406.78	Tb927.10.1510	Tb927.10.1510				yes	1.4909e-30	227.62	1	1	1	1	0.95267	3.1436	2.903	2	0.97309	3.2088		1	0.93267	3.0797		1	15181000	7641000	7540200	7762200	3834400	3927900	7419000	3806600	3612300
912	986	1002	3732;3733	5115;5116;5117;5118	5115			ATAALVGTGLVPTSELK	0	1	17	0	1626.92	Tb927.10.13280	Tb927.10.13280				yes	2.3102e-21	200.1	1	1	1	1	1.2705	3.8011	0.77961	2	1.2709	3.7802		1	1.2701	3.8221		1	7214400	3115400	4099100	3896200	1774300	2121800	3318300	1341000	1977200
913	1215	1003	3734;3735;3736;3737;3738;3739;3740;3741;3742;3743;3744;3745;3746;3747;3748;3749;3750	5119;5120;5121;5122;5123;5124;5125;5126;5127;5128;5129;5130;5131;5132;5133;5134;5135;5136;5137;5138;5139;5140;5141;5142;5143;5144;5145;5146;5147;5148;5149;5150;5151;5152	5123			ATAEQVAEYTVK	0	1	12	0	1308.66	Tb927.10.5620	Tb927.10.5620				yes	4.1136e-37	249.73	9	8	9	8	0.078303	0.12341	50.836	17	0.081063	0.12341	43.844	9	0.070546	0.13429	60.904	8	836090000	762400000	73684000	506880000	462060000	44819000	329210000	300340000	28866000
914	806	1004	3751;3752;3753;3754;3755;3756;3757;3758;3759;3760;3761;3762;3763;3764;3765	5153;5154;5155;5156;5157;5158;5159;5160;5161;5162;5163;5164;5165;5166;5167;5168;5169;5170;5171;5172;5173;5174;5175;5176;5177;5178;5179;5180;5181;5182;5183;5184	5172			ATAFFQALNIATK	0	1	13	0	1394.76	Tb11.46.0001;Tb11.46.0002	Tb11.46.0001				yes	6.2869e-89	331.42	8	7	8	7	0.6741	0.75446	75.421	14	0.63337	0.66119	81.613	7	0.71745	0.76104	75.094	7	283860000	141010000	142850000	153400000	75809000	77588000	130460000	65200000	65262000
915	2277	1005;1006	3766;3767;3768;3769;3770;3771;3772;3773	5185;5186;5187;5188;5189;5190;5191;5192;5193;5194;5195;5196;5197;5198	5191	918		ATATAAAETGATSMSK	0	1	16	0	1467.69	Tb927.8.5330	Tb927.8.5330				yes	1.1403e-60	290.26	3	5	3	5	1.1499	1.1978	75.963	5	1.1722	1.4231	24.374	2	1.0309	1.1625	90.997	3	8290000	3870300	4419700	4031800	1870300	2161500	4258200	2000000	2258300
916	358	1007	3774;3775	5199;5200	5199			ATAYQLAFDLHEYGNQEFLSAVAGLIEK	0	1	28	0	3097.54	Tb11.01.0960	Tb11.01.0960				yes	1.6878e-05	147.99	1	1	1	1	0.95656	1.4507	8.6905	2	0.96924	1.5427		1	0.94405	1.3643		1	7279700	3344600	3935100	2694100	1145300	1548800	4585600	2199300	2386300
917	806	1008	3776;3777;3778;3779;3780;3781;3782;3783;3784;3785;3786	5201;5202;5203;5204;5205;5206;5207;5208;5209;5210;5211;5212;5213;5214;5215;5216	5208			ATDADKLFHQVCTDK	0	2	15	1	1747.82	Tb11.46.0001;Tb11.46.0002	Tb11.46.0001				yes	7.9995e-53	264.93	6	5	6	5	0.95741	1.5632	76.967	11	0.97008	1.5575	80.588	6	0.95289	2.515	67.998	5	335550000	169860000	165700000	209650000	105200000	104450000	125910000	64657000	61250000
918	1126	1009	3787;3788	5217	5217			ATDGVVIAAEK	0	1	11	0	1072.58	Tb927.10.290	Tb927.10.290				yes	0.0025788	97.369		2		2	0.63349	0.79527	2.2824	2				0	0.63349	0.79527	2.2824	2	3198800	1864000	1334800	0	0	0	3198800	1864000	1334800
919	1126	1010	3789;3790;3791;3792	5218;5219;5220;5221;5222;5223;5224;5225;5226;5227;5228;5229;5230;5231;5232;5233;5234;5235	5230			ATDGVVIAAEKK	0	2	12	1	1200.67	Tb927.10.290	Tb927.10.290				yes	0.003591	92.813	2	2	2	2	0.74232	0.81426	9.7621	4	0.7567	0.81426	5.3368	2	0.6977	0.80297	15.983	2	3955000	2232000	1723000	2570400	1436400	1134100	1384600	795630	588960
920	367	1011	3793;3794;3795;3796;3797	5236;5237;5238;5239;5240;5241;5242;5243;5244;5245;5246;5247;5248;5249;5250;5251	5238			ATDVMIAGK	0	1	9	0	904.469	Tb11.01.1350	Tb11.01.1350				yes	1.2884e-07	162.09	2	3	2	3	0.85975	1.1831	53.522	5	1.1071	1.6578	73.6	2	0.85975	1.1831	54.57	3	31120000	11798000	19322000	18203000	6700900	11502000	12917000	5097000	7819800
921	252	1012	3798;3799	5252;5253;5254	5254			ATEGSIVADKR	1	1	11	1	1145.6	Tb09.211.2590	Tb09.211.2590				yes	0.041454	76.04	1	1	1	1	0.63579	0.64988	3.9006	2	0.62823	0.6322		1	0.64345	0.66806		1	4972700	4527600	445070	3126700	2952000	174770	1846000	1575700	270300
922	331	1013	3800;3801	5255;5256	5255			ATEILEEGAVNLVK	0	1	14	0	1484.81	Tb10.v4.0247;Tb927.10.6910;Tb927.10.6950	Tb10.v4.0247				yes	1.1097e-52	264.46	1	1	1	1	33.203	77.171	13.412	2	29.204	84.848		1	37.75	70.188		1	13591000	314460	13277000	7695100	167780	7527300	5896100	146680	5749400
923	989	1014	3802;3803;3804;3805;3806;3807;3808;3809;3810;3811;3812;3813	5257;5258;5259	5259			ATEKPFLMPIEHVYEIGK	0	2	18	1	2101.09	Tb927.10.13360	Tb927.10.13360				yes	3.5628e-09	156.56	5	7	5	7	3.1764	5.1274	113.65	12	3.7254	6.1249	134.67	5	2.7083	4.2923	105.41	7	72170000	17065000	55105000	26667000	7662900	19004000	45503000	9402000	36101000
924	2325	1015	3814;3815	5260;5261	5260			ATELYLDPADKK	0	2	12	1	1362.7	Tb927.8.7100	Tb927.8.7100				yes	0.035356	76.194	1	1	1	1	3.1535	8.2263	0.48163	2	3.2881	8.1983		1	3.0244	8.2543		1	2620300	671410	1948900	1432400	328830	1103500	1187900	342580	845350
925	1851	1016	3816;3817;3818	5262	5262			ATEPVCVPIFSNSFQGSVFSAK	0	1	22	0	2371.15	Tb927.6.2140	Tb927.6.2140				yes	1.2748e-08	147.59	1	2	1	2	2.0749	2.2213	12.883	3	2.0749	2.1424		1	2.0133	2.4584	14.344	2	3620700	1068300	2552400	2363100	707120	1656000	1257600	361170	896420
926	339	1017	3819	5263	5263			ATEVTIDETR	1	0	10	0	1133.56	Tb11.01.0390	Tb11.01.0390				yes	0.0019621	113.4	1		1		0.39215	0.91179		1	0.39215	0.91179		1				0	1016700	416680	600040	1016700	416680	600040	0	0	0
927	545	1018	3820;3821	5264;5265;5266;5267	5266			ATFALPLMNLV	0	0	11	0	1188.66	Tb11.01.7610	Tb11.01.7610				yes	0.00030385	130.32	1	1	1	1				0				0				0	0	0	0	0	0	0	0	0	0
928	1676	1019	3822;3823;3824	5268;5269;5270	5269			ATFQFYVVETGGK	0	1	13	0	1445.72	Tb927.4.4350	Tb927.4.4350				yes	2.7767e-06	141.46	1	2	1	2	3.7533	3.9056	84.487	3	3.4777	3.6		1	7.7529	7.9475	100.47	2	24223000	1525100	22698000	1738700	323190	1415500	22484000	1201900	21282000
929	1275	1020	3825;3826	5271;5272	5272			ATFQLPIIGVK	0	1	11	0	1185.71	Tb927.10.7710	Tb927.10.7710				yes	0.0037733	92.447	1	1	1	1	3.7707	5.6487	5.5443	2	3.538	5.4316		1	4.0188	5.8746		1	2408100	495540	1912600	1243300	262980	980280	1164900	232560	932320
930	1205	1021	3827	5273	5273			ATFVINSFQELR	1	0	12	0	1423.75	Tb927.10.5350	Tb927.10.5350				yes	0.0063958	99.45	1		1		0.22259	0.60383		1	0.22259	0.60383		1				0	1463700	1138600	325050	1463700	1138600	325050	0	0	0
931	568	1022	3828;3829;3830;3831;3832;3833;3834;3835;3836	5274;5275;5276;5277;5278;5279;5280;5281;5282;5283;5284;5285	5280			ATGAQIVHTMSDLEGEEVFESK	0	1	22	0	2377.11	Tb11.01.8510	Tb11.01.8510				yes	1.1211e-11	163.95	4	5	4	5	0.34522	0.4219	82.412	9	0.35772	0.38293	84.053	4	0.34522	0.4219	88.481	5	212510000	100620000	111900000	144050000	66911000	77142000	68458000	33705000	34753000
932	14	1023	3837	5286	5286			ATGGGLSSVGGGSSTIK	0	1	17	0	1434.73	CON__P04259	CON__P04259	K6B;KRT6B;KRTL1	Cytokeratin-6B;Keratin, type II cytoskeletal 6B;Keratin-6B;Type-II keratin Kb10	P04259	yes	0.012206	107.5	1		1		0.019906	0.057049		1	0.019906	0.057049		1				0	1559400	1538600	20853	1559400	1538600	20853	0	0	0		+
933	1096;1097	1024	3838;3839;3840;3841	5287;5288;5289;5290	5290			ATGVFYALDLGGTNFR	1	0	16	0	1700.85	Tb927.10.2010;Tb927.10.2020	Tb927.10.2010				no	6.8602e-32	261.73	2	2			0.018567	0.018808	170.74	4	0.0077687	0.0081297	90.842	2	0.063893	0.07636	170.38	2	8630000	8256700	373240	4516400	4381400	134970	4113600	3875300	238280
934	1000	1025	3842	5291	5291			ATIAELQQAIRDEK	1	1	14	1	1584.85	Tb927.10.13790	Tb927.10.13790				yes	8.8458e-06	137.5		1		1				0				0				0	12417000	11683000	733970	0	0	0	12417000	11683000	733970
935	1096;1097	1026	3843	5292	5292			ATIAIDGSVFEK	0	1	12	0	1249.66	Tb927.10.2010;Tb927.10.2020	Tb927.10.2010				no	1.4203e-09	171.15		1			0.03753	0.039319		1				0	0.03753	0.039319		1	2056900	1990500	66394	0	0	0	2056900	1990500	66394
936	1096;1097	1027	3844	5293	5293			ATIAIDGSVFEKIPSFR	1	1	17	1	1849.99	Tb927.10.2010;Tb927.10.2020	Tb927.10.2010				no	6.2108e-10	192.96	1				0.0269	0.039721		1	0.0269	0.039721		1				0	4744300	4405600	338710	4744300	4405600	338710	0	0	0
937	1716	1028	3845;3846;3847;3848;3849;3850;3851;3852;3853;3854;3855;3856	5294;5295;5296;5297;5298;5299;5300;5301;5302;5303;5304;5305;5306;5307;5308;5309;5310;5311;5312;5313;5314;5315;5316;5317;5318;5319;5320;5321;5322;5323;5324;5325;5326;5327;5328	5309			ATIIGPEDSPYAGGLFFLNIHFPSDYPFKPPK	0	2	32	1	3534.79	Tb927.5.1000	Tb927.5.1000				yes	0.00015368	148.83	5	7	5	7	0.46592	0.50426	25.126	12	0.46288	0.5044	23.247	5	0.46898	0.50412	28.079	7	94889000	62557000	32332000	50575000	33565000	17010000	44314000	28992000	15322000
938	1446	1029	3857;3858	5329;5330;5331	5330			ATIIQSVK	0	1	8	0	858.517	Tb927.3.1790	Tb927.3.1790				yes	0.023162	86.117	1	1	1	1	5.099	9.2846	4.0733	2	4.9613	9.5559		1	5.2404	9.021		1	7207400	1345500	5861900	3635700	663150	2972600	3571700	682350	2889300
939	2338	1030	3859;3860	5332;5333	5333			ATISQVVQQTR	1	0	11	0	1229.67	Tb927.8.7720	Tb927.8.7720				yes	4.096e-29	231.81	1	1	1	1	0.012214	0.012392	16.134	2	0.011005	0.011056		1	0.013555	0.01389		1	6443100	6310700	132360	3497300	3417200	80162	2945800	2893600	52202
940	1235	1031;1032;1033	3861;3862;3863;3864;3865;3866;3867;3868;3869;3870;3871;3872;3873;3874;3875;3876;3877;3878;3879;3880;3881;3882;3883;3884;3885;3886	5334;5335;5336;5337;5338;5339;5340;5341;5342;5343;5344;5345;5346;5347;5348;5349	5342	548		ATITKDDTVLLNGGGDVAMMK	0	2	21	1	2149.08	Tb927.10.6400;Tb927.10.6510	Tb927.10.6400				yes	1.0242e-19	221.4	13	13	13	13	1.0557	1.563	60.131	17	0.77376	1.2915	45.986	9	1.1041	2.0312	75.742	8	268200000	126970000	141230000	144320000	66661000	77656000	123880000	60308000	63571000
941	1281	1034	3887	5350	5350			ATITSLEAVDQSLQR	1	0	15	0	1630.85	Tb927.10.7930	Tb927.10.7930				yes	9.0183e-26	242.68	1		1		0.48167	0.89885		1	0.48167	0.89885		1				0	78245000	53668000	24577000	78245000	53668000	24577000	0	0	0
942	908	1035	3888;3889	5351	5351			ATIVPLTK	0	1	8	0	841.527	Tb927.10.10010	Tb927.10.10010				yes	0.18946	55.346	1	1	1	1	1.6397	1.7233	0.94685	2	1.6695	1.7118		1	1.6105	1.7348		1	1877700	731740	1146000	1288600	514130	774470	589130	217600	371530
943	817	1036	3890;3891;3892	5352;5353;5354;5355;5356	5356			ATLPASQQAIYNY	0	0	13	0	1438.71	Tb11.47.0022	Tb11.47.0022				yes	1.513e-18	214.36	1	2	1	2				0				0				0	0	0	0	0	0	0	0	0	0
944	398	1037	3893;3894;3895	5357;5358	5358			ATLSDWLTPPSEELK	0	1	15	0	1685.85	Tb11.01.2020	Tb11.01.2020				yes	0.28521	64.291	2	1	2	1	0.93792	3.0692	223.75	3	0.20139	0.44727	272.38	2	0.95364	3.2156		1	17666000	8881200	8785100	7665700	3849000	3816700	10001000	5032200	4968400
945	1311	1038	3896;3897	5359	5359			ATLSQITTK	0	1	9	0	961.544	Tb927.10.8780	Tb927.10.8780				yes	0.43097	40.259	1	1	1	1	0.34817	0.73277	11.325	2	0.31678	0.67638		1	0.38267	0.79386		1	1048400	779010	269380	593670	452550	141120	454720	326460	128260
946	1635	1039	3898;3899	5360;5361	5361			ATLTYTGLPQEYQK	0	1	14	0	1611.81	Tb927.4.2920	Tb927.4.2920				yes	2.1554e-09	155.86	1	1	1	1	0.30196	0.47247	5.7572	2	0.28956	0.45363		1	0.31488	0.4921		1	5501700	4109500	1392200	3173800	2357500	816260	2327900	1752000	575940
947	26	1040	3900	5362;5363;5364;5365;5366	5364			ATMQNLNDR	1	0	9	0	1061.49	CON__Q04695;CON__Q9QWL7;CON__Q9C075;CON__Q99PS0	CON__Q04695	KRT17;Krt1-17;Krt17;KRT23;Haik1;Krt1-23;Krt23	39.1;Cytokeratin-17;Keratin, type I cytoskeletal 17;Keratin-17;Cytokeratin-23;Keratin, type I cytoskeletal 23;Keratin-23	Q04695;Q9QWL7;Q9C075;Q99PS0	yes	0.0020728	113.85	1		1		0.042674	0.10081		1	0.042674	0.10081		1				0	656790	582490	74306	656790	582490	74306	0	0	0		+
948	614	1041	3901;3902;3903;3904;3905	5367;5368;5369;5370;5371;5372;5373;5374	5370			ATNIFVIGK	0	1	9	0	961.56	Tb11.02.1085;Tb11.02.1090	Tb11.02.1085				yes	3.6909e-11	190.66	3	2	3	2	0.95134	0.99665	11.19	5	0.95134	0.99665	13.654	3	0.87696	0.93034	10.464	2	92615000	46479000	46136000	46412000	23392000	23020000	46203000	23087000	23116000
949	703	1042;1043	3906;3907;3908;3909;3910	5375;5376	5376			ATNPMPDTTNPIAIDK	0	1	16	0	1697.83	Tb11.02.4380	Tb11.02.4380				yes	0.16615	77.208	3	2	3	2	0.3243	0.484	3.3036	2	0.31158	0.47282		1	0.33753	0.49544		1	7878600	5306900	2571700	4982200	3277000	1705200	2896400	2029900	866530
950	1683	1044	3911;3912;3913;3914;3915;3916;3917;3918;3919;3920;3921	5377;5378;5379;5380;5381;5382	5379			ATNVEEVLLSWIK	0	1	13	0	1500.82	Tb927.4.4550;Tb927.8.7780	Tb927.4.4550				yes	9.2804e-09	162.11	5	6	5	6	0.27455	0.28508	83.162	11	0.28264	0.3318	93.597	5	0.27276	0.28426	78.91	6	52551000	41379000	11172000	34766000	27637000	7129300	17786000	13743000	4042700
951	2297	1045	3922	5383	5383			ATPNLLVFRPSDQTETSAAWALALENTR	2	0	28	1	3071.57	Tb927.8.6170	Tb927.8.6170				yes	0.27053	100.14	1		1		4.9402	10.908		1	4.9402	10.908		1				0	44285000	7819900	36465000	44285000	7819900	36465000	0	0	0
952	999	1046	3923;3924;3925	5384;5385;5386;5387;5388	5388			ATPWENVFK	0	1	9	0	1090.54	Tb927.10.13780	Tb927.10.13780				yes	0.23788	46.278	1	2	1	2	0.40413	0.75907	20.167	3	0.40413	0.9861		1	0.41237	0.70953	9.5452	2	22751000	16004000	6746100	14111000	9890000	4220700	8639900	6114400	2525400
953	1775	1047	3926;3927	5389	5389			ATPYVLIGTPGIGK	0	1	14	0	1385.79	Tb927.5.295b	Tb927.5.295b				yes	0.0030933	103.39	1	1	1	1	4.1341	4.7512	7.8003	2	4.2526	5.0206		1	4.0188	4.4962		1	14302000	3094800	11207000	7299800	1489100	5810700	7002500	1605700	5396800
954	1820;1819	1048	3928;3929	5390;5391	5390			ATQYLSDNGWR	1	0	11	0	1309.61	Tb927.5.890;Tb927.5.880;Tb927.5.900;Tb927.5.910	Tb927.5.900				no	6.0281e-14	185.87	1	1			0.16357	0.21855	2.9305	2	0.17417	0.22312		1	0.15362	0.21406		1	14785000	12701000	2084200	7723300	6626900	1096500	7062100	6074400	987740
955	1125	1049	3930;3931	5392;5393	5393			ATSFSEALR	1	0	9	0	980.493	Tb927.10.2890	Tb927.10.2890				yes	0.073616	63.681	1	1	1	1	0.43628	0.76476	8.5246	2	0.4564	0.81228		1	0.41705	0.72003		1	4388700	2719000	1669800	2989700	1815200	1174400	1399100	903760	495330
956	1821;1149	1050	3932	5394;5395	5395			ATSGINGWGTR	1	0	11	0	1118.55	Tb927.5.930;Tb927.5.940;Tb927.10.3650	Tb927.5.930				no	0.0019738	111.04		1			30.129	45.628		1				0	30.129	45.628		1	2874700	192450	2682300	0	0	0	2874700	192450	2682300
957	1973	1051	3933;3934;3935;3936;3937	5396;5397;5398;5399;5400;5401;5402;5403	5402			ATSLSDVNHIILVLSGK	0	1	17	0	1765.99	Tb927.7.1500	Tb927.7.1500				yes	3.5385e-40	234.89	2	3	2	3				0				0				0	0	0	0	0	0	0	0	0	0
958	1284	1052;1053	3938;3939;3940;3941;3942;3943;3944	5404;5405;5406	5404			ATSLTDSNPTTFLDPNILSNDGTTALK	0	1	27	0	2806.39	Tb927.10.8020	Tb927.10.8020				yes	2.9863e-05	178.16	3	4	3	4	2.0025	2.1312	119.86	5	2.2527	2.6526	126.91	3	0.98057	1.107	92.643	2	293080000	223080000	70006000	69278000	6833700	62444000	223800000	216240000	7562300
959	2174	1054	3945;3946;3947;3948;3949	5407;5408;5409;5410;5411;5412;5413	5410			ATSVLWSWVLK	0	1	11	0	1288.72	Tb927.8.1870	Tb927.8.1870				yes	1.3227e-15	199.7	2	3	2	3	0.32353	0.36157	55.577	3	0.35464	0.41836		1	0.17987	0.23271	62.32	2	22023000	16175000	5847900	7659600	5357500	2302000	14364000	10818000	3545800
960	1513	1055	3950;3951	5414;5415	5414			ATTDMMPAEQLLLSMVEENEER	1	0	22	0	2536.15	Tb927.3.3890	Tb927.3.3890				yes	7.6805e-52	287.61		2		2	10.485	16.723	16.558	2				0	10.485	16.723	16.558	2	1339400	107140	1232300	0	0	0	1339400	107140	1232300
961	758	1056	3952;3953	5416;5417;5418;5419;5420;5421;5422;5423;5424	5420			ATTPGQLEGVPAELQQLAEAFTK	0	1	23	0	2398.24	Tb11.03.0475	Tb11.03.0475				yes	6.0689e-11	202.31	2		2		5.4373	5.4276	2.9919	2	5.4373	5.4276	2.9919	2				0	23581000	3584800	19996000	23581000	3584800	19996000	0	0	0
962	0	1057	3954	5425;5426	5425			ATTTELEEER	1	0	10	0	1177.55	cMDH	cMDH				yes	0.011781	88		1		1	0.63905	1.0084		1				0	0.63905	1.0084		1	707800	356780	351020	0	0	0	707800	356780	351020
963	276	1058	3955;3956;3957;3958	5427;5428;5429;5430;5431;5432	5428			ATTVQQFATELEK	0	1	13	0	1464.75	Tb09.211.3610	Tb09.211.3610				yes	5.918e-23	211.72	3	1	3	1	0.40641	0.41034	192.3	4	0.70395	0.82669	209.81	3	0.20767	0.20368		1	50750000	40134000	10616000	28921000	22575000	6345400	21829000	17558000	4270700
964	276	1059	3959;3960;3961	5433;5434	5434			ATTVQQFATELEKK	0	2	14	1	1592.84	Tb09.211.3610	Tb09.211.3610				yes	0.063145	79.013	2	1	2	1	0.1967	0.2687	0.56299	2	0.19463	0.26763		1	0.1988	0.26977		1	16182000	13211000	2971800	10285000	8403200	1881700	5897500	4807400	1090100
965	176	1060	3962;3963;3964;3965	5435;5436;5437	5437			ATVAEATALFK	0	1	11	0	1120.61	Tb09.160.5670	Tb09.160.5670				yes	8.5942e-16	190.16	2	2	2	2	0.70553	1.0985	25.272	4	0.8513	1.3283	30.738	2	0.68196	1.0128	15.359	2	8690200	4970700	3719500	5041100	2966900	2074300	3649100	2003800	1645300
966	2134	1061	3966	5438	5438			ATVEVQSGHTLETPLIIAAR	1	0	20	0	2105.15	Tb927.7.7250	Tb927.7.7250				yes	0.016986	104.52	1		1		0.36459	0.56768		1	0.36459	0.56768		1				0	2835100	2095200	739910	2835100	2095200	739910	0	0	0
967	2015	1062	3967;3968;3969;3970;3971;3972;3973	5439;5440;5441;5442;5443;5444;5445;5446;5447;5448;5449;5450;5451;5452;5453;5454;5455;5456;5457;5458;5459;5460;5461;5462;5463;5464;5465;5466;5467;5468;5469;5470;5471;5472;5473;5474;5475;5476	5455			ATVKPDSYNEAAK	0	2	13	1	1392.69	Tb927.7.2980;Tb927.7.3020	Tb927.7.2980				yes	1.0872e-12	186.81	4	3	4	3	31.816	33.177	14.764	7	30.441	30.65	18.791	4	33.707	35.719	6.7686	3	32715000	1154400	31561000	18331000	617540	17714000	14384000	536840	13847000
968	2196	1063	3974;3975;3976;3977;3978;3979;3980;3981	5477;5478;5479;5480;5481;5482	5481			ATVTALVPEPMKPHIK	0	2	16	1	1730.98	Tb927.8.2460	Tb927.8.2460				yes	0.019619	98.02	4	4	4	4	0.3893	0.4491	14.762	8	0.3893	0.44636	13.394	4	0.39287	0.4491	16.799	4	19330000	13488000	5841600	10960000	7652400	3307400	8369700	5835500	2534200
969	1593	1064	3982	5483	5483			ATVVLPLPDLYGIR	1	0	14	0	1525.89	Tb927.4.1500	Tb927.4.1500				yes	0.01478	101.86	1		1		2.4011	6.6929		1	2.4011	6.6929		1				0	837350	239810	597550	837350	239810	597550	0	0	0
970	1610	1065	3983;3984;3985	5484	5484			ATWADDMEPIALGEDFGGNQLTPQEAK	0	1	27	0	2903.33	Tb927.4.1930	Tb927.4.1930				yes	1.0445e-05	147.51	2	1	2	1				0				0				0	0	0	0	0	0	0	0	0	0
971	804	1066	3986;3987;3988;3989	5485	5485			ATYFIDHTTMVTACENTIMK	0	1	20	0	2346.07	Tb11.42.0004	Tb11.42.0004				yes	1.3148e-05	126.76	2	2	2	2	0.98567	1.6184	68.771	4	0.61973	1.2115	114.59	2	1.0122	1.6184	14.767	2	12871000	6444200	6426900	6705600	3294200	3411300	6165500	3150000	3015500
972	764	1067	3990;3991;3992;3993	5486;5487	5487			ATYVPDVTLVGFLDQVLDVK	0	1	20	0	2191.18	Tb11.03.0680	Tb11.03.0680				yes	2.405e-07	139.06	2	2	2	2	1.4215	1.9362	31.201	4	1.0317	1.4502	13.529	2	1.6723	2.4403	5.3794	2	1550800	536400	1014400	899750	305650	594090	651070	230750	420330
973	473	1068	3994;3995;3996	5488;5489;5490	5490			AVAALIELAETAIATAENYSGYVDSR	1	0	26	0	2697.35	Tb11.01.5100	Tb11.01.5100				yes	1.1726e-30	260.63	3		3		0.4698	0.6367	41.739	3	0.4698	0.6367	41.739	3				0	20985000	15203000	5782300	20985000	15203000	5782300	0	0	0
974	865	1069	3997;3998	5491;5492;5493;5494	5492			AVADCNVLPK	0	1	10	0	1085.55	Tb927.1.2670	Tb927.1.2670				yes	0.0033707	94.256	1	1	1	1	0.4011	0.67772	7.6772	2	0.39664	0.64191		1	0.40561	0.71553		1	23753000	17408000	6345000	11568000	8326100	3242100	12185000	9082100	3102900
975	680	1070	3999	5495	5495			AVADSAAFVPFVDADVSLER	1	0	20	0	2078.03	Tb11.02.3710	Tb11.02.3710				yes	0.018765	103.52	1		1		0.15492	0.22211		1	0.15492	0.22211		1				0	1316200	1170200	145980	1316200	1170200	145980	0	0	0
976	1287	1071	4000;4001;4002;4003	5496;5497;5498;5499;5500;5501;5502	5496			AVADVTGLPLEQYQDVLAELTSEWK	0	1	25	0	2774.4	Tb927.10.8080	Tb927.10.8080				yes	0.0076738	104.12	3	1	3	1	13.158	18.773	183.75	4	7.3128	10.809	197.41	3	23.942	36.705		1	15171000	1731700	13440000	9519300	1502100	8017300	5651900	229670	5422300
977	1218	1072;1073	4004;4005;4006;4007;4008;4009;4010;4011	5503;5504;5505;5506;5507;5508;5509;5510;5511;5512;5513	5513	524		AVANETGAFFFLINGPEIMSK	0	1	21	0	2255.13	Tb927.10.5770	Tb927.10.5770				yes	6.3997e-25	238.84	4	4	4	4	0.56878	0.70283	8.277	6	0.61736	0.74125	9.5353	3	0.55391	0.69493	1.795	3	20367000	13029000	7338400	11257000	7031400	4225800	9109900	5997300	3112600
978	600	1074	4012;4013	5514;5515;5516;5517;5518;5519;5520;5521;5522;5523;5524	5521			AVASCLNPK	0	1	9	0	958.491	Tb11.02.0760	Tb11.02.0760				yes	6.1103e-06	130.82	1	1	1	1	0.2983	0.8126	4.3573	2	0.29766	0.83803		1	0.29895	0.78794		1	2061400	1571900	489500	1067600	832460	235090	993830	739420	254410
979	565	1075	4014;4015	5525;5526;5527;5528;5529;5530	5527			AVATEDGFVK	0	1	10	0	1035.52	Tb11.01.8470	Tb11.01.8470				yes	0.0043192	90.412	1	1	1	1	6.935	11.216	13.023	2	6.4706	10.229		1	7.4327	12.297		1	18880000	3113700	15766000	10219000	1976500	8242600	8661000	1137200	7523800
980	470	1076	4016;4017;4018;4019;4020;4021;4022;4023	5531;5532;5533;5534;5535;5536;5537;5538;5539;5540	5538			AVAVALVALVSEWEEQALGEK	0	1	21	0	2211.18	Tb11.01.4960	Tb11.01.4960				yes	5.717e-16	193.73	5	3	5	3	0.70035	1.0714	34.287	8	0.70498	1.0523	24.265	5	0.69576	1.611	50.562	3	16806000	10027000	6778600	10509000	6184800	4323900	6296900	3842200	2454800
981	586	1077	4024;4025	5541	5541			AVAVLQDEVYALESK	0	1	15	0	1633.86	Tb11.02.0190	Tb11.02.0190				yes	1.0068e-14	178.83	1	1	1	1	0.61925	0.94371	15.405	2	0.56631	0.84631		1	0.67715	1.0523		1	1985500	1190700	794830	1117300	684430	432830	868260	506260	361990
982	651	1078	4026;4027;4028	5542;5543;5544	5543			AVAYVFDGAVLK	0	1	12	0	1251.69	Tb11.02.2470	Tb11.02.2470				yes	3.1619e-09	162.49	2	1	2	1				0				0				0	136620000	118740000	17880000	94513000	81778000	12735000	42105000	36960000	5144800
983	862	1079;1080	4029;4030;4031;4032;4033;4034;4035;4036;4037;4038;4039;4040;4041;4042;4043;4044;4045;4046;4047;4048;4049;4050;4051;4052;4053;4054;4055;4056;4057;4058;4059;4060;4061;4062;4063;4064;4065;4066;4067;4068;4069;4070;4071;4072;4073;4074;4075;4076;4077;4078;4079;4080;4081;4082;4083;4084;4085;4086;4087;4088;4089;4090;4091;4092;4093;4094;4095;4096;4097;4098;4099;4100;4101;4102;4103;4104;4105;4106;4107;4108…	5545;5546;5547;5548;5549;5550;5551;5552;5553;5554;5555;5556;5557;5558;5559;5560;5561;5562;5563;5564;5565;5566;5567;5568;5569;5570;5571;5572;5573;5574;5575;5576;5577;5578;5579;5580;5581;5582;5583;5584;5585;5586;5587;5588;5589;5590;5591;5592;5593;5594;5595;5596;5597;5598;5599;5600;5601;5602;5603;5604;5605;5606;5607;5608;5609;5610;5611;5612;5613;5614;5615;5616;5617;5618;5619;5620;5621;5622;5623;5624…	5691	360		AVCMIANSTAIAEVFAR	1	0	17	0	1822.91	Tb927.1.2340;Tb927.1.2360;Tb927.1.2380;Tb927.1.2400	Tb927.1.2340				yes	1.5654e-42	297.27	45	57	45	57	0.47622	0.69819	45.531	54	0.48855	0.71902	48.922	27	0.4248	0.67785	41.607	27	360090000	244710000	115380000	212040000	138090000	73954000	148050000	106630000	41426000
984	1883	1081	4131	5733	5733			AVCQAPFAISPSSGVVPSEGGVLPVSIVFTPPK	0	1	33	0	3293.74	Tb927.6.3150	Tb927.6.3150				yes	0.00010534	136.49	1		1		0.32004	0.6679		1	0.32004	0.6679		1				0	569340	479800	89541	569340	479800	89541	0	0	0
985	1093	1082	4132;4133;4134;4135;4136	5734;5735;5736;5737	5734			AVDAPEIITELPNK	0	1	14	0	1508.81	Tb927.10.1970	Tb927.10.1970				yes	3.9169e-06	141.15	3	2	3	2	0.33758	0.56737	44.275	5	0.31784	0.56737	43.792	3	0.49409	0.73964	62.641	2	9840500	6723200	3117400	4665100	3291500	1373700	5175400	3431700	1743700
986	1751	1083	4137;4138	5738;5739	5739			AVDASEAQVYANALSSLHDNVNK	0	1	23	0	2415.17	Tb927.5.2090	Tb927.5.2090				yes	1.2576e-07	140.71	1	1	1	1	0.11858	0.13396	13.73	2	0.11443	0.12157		1	0.12289	0.14762		1	19640000	17505000	2135700	9501200	8464300	1036900	10139000	9040400	1098800
987	1000	1084	4139;4140;4141;4142	5740;5741;5742;5743;5744;5745;5746;5747;5748	5744			AVDDILYSIEEGLETSTGK	0	1	19	0	2038.99	Tb927.10.13790	Tb927.10.13790				yes	9.4453e-22	224.97	2	2	2	2	0.078276	0.094101	44.894	4	0.076885	0.094101	42.078	2	0.091769	0.10506	64.455	2	24625000	20781000	3844500	11511000	9803500	1707100	13115000	10977000	2137400
988	1529	1085	4143;4144	5749;5750	5749			AVDDVVLDPAFITHYEK	0	1	17	0	1930.97	Tb927.3.4630	Tb927.3.4630				yes	0.0012684	111.64	1	1	1	1	0.29111	0.87169	11.558	2	0.27347	0.80328		1	0.30989	0.94592		1	8490000	6596500	1893500	3398400	2679300	719090	5091600	3917200	1174400
989	381	1086	4145	5751	5751			AVDELVAWSFVMDEKDVILSELEK	0	2	24	1	2764.39	Tb11.01.1700	Tb11.01.1700				yes	0.0083126	103.18	1		1		0.98462	1.0656		1	0.98462	1.0656		1				0	761970	302290	459680	761970	302290	459680	0	0	0
990	1328	1087	4146	5752	5752			AVDLGMNMITDVGCEMIADALLQAPR	1	0	26	0	2803.34	Tb927.10.9570	Tb927.10.9570				yes	0.19832	98.159	1		1		0.20895	0.24668		1	0.20895	0.24668		1				0	113990	100370	13619	113990	100370	13619	0	0	0
991	1572	1088	4147;4148;4149	5753;5754;5755;5756;5757;5758;5759;5760;5761;5762;5763;5764;5765	5758			AVDNGSTAVAACCK	0	1	14	0	1422.62	Tb927.3.780	Tb927.3.780				yes	1.0185e-21	203.42	1	2	1	2	0.79856	0.82867	21.771	3	0.79856	0.82867		1	0.7932	0.94757	28.777	2	3823500	2131500	1692000	1890200	1033100	857130	1933200	1098400	834840
992	3	1089	4150;4151;4152;4153	5766;5767;5768;5769;5770	5768			AVDQSVLLMRPEAELSAATVYNLLPVK	1	1	27	1	2926.58	CON__ENSEMBL:ENSBTAP00000024146	CON__ENSEMBL:ENSBTAP00000024146				yes	0.55541	86.978	2	2	2	2	0.065446	0.12897	29.177	4	0.081378	0.16531	27.426	2	0.054904	0.1107	13.914	2	4586500	4412300	174170	1801100	1722300	78760	2785400	2690000	95411		+
993	899;900;901	1090;1091	4154;4155;4156;4157;4158;4159	5771;5772;5773;5774;5775;5776;5777;5778	5772	383		AVDSPLITEDQNIPEGHMALDIGPK	0	1	25	0	2659.32	Tb927.1.700;Tb927.1.710;Tb927.1.720	Tb927.1.700				no	4.5833e-25	266.16	3	3			0.2539	0.43387	11.631	4	0.25685	0.43387	4.2561	2	0.24954	0.42366	19.546	2	200350000	160710000	39637000	109050000	88238000	20816000	91295000	72475000	18820000
994	747	1092;1093	4160;4161;4162;4163;4164;4165;4166;4167;4168	5779;5780;5781;5782	5781	313		AVDSTGAGDCFVGAMVFYLSMGK	0	1	23	0	2382.07	Tb11.03.0090	Tb11.03.0090				yes	3.93e-11	206.13	5	4	5	4	2.5039	3.9082	40.597	6	2.7724	4.0278	59.833	3	2.4943	3.7922	15.987	3	5732700	1479800	4252900	3476800	852240	2624600	2255900	627540	1628300
995	2340	1094	4169	5783	5783			AVDTINDGESVR	1	0	12	0	1274.61	Tb927.8.7940	Tb927.8.7940				yes	0.0067676	98.575		1		1	0.067055	0.10269		1				0	0.067055	0.10269		1	413030	374090	38939	0	0	0	413030	374090	38939
996	1523	1095	4170	5784	5784			AVDTLLSAEHNLAHIVQSGLLE	0	0	22	0	2329.23	Tb927.3.4210	Tb927.3.4210				yes	0.12539	89.457		1		1				0				0				0	0	0	0	0	0	0	0	0	0
997	2137	1096	4171	5785;5786	5786	876		AVDTMIPIGR	1	0	10	0	1071.57	Tb927.7.7420;Tb927.7.7430	Tb927.7.7420				yes	0.00094434	124.55		1		1				0				0				0	6494500	2408300	4086200	0	0	0	6494500	2408300	4086200
998	2354	1097;1098	4172;4173;4174;4175;4176;4177;4178;4179;4180;4181;4182;4183;4184;4185;4186;4187	5787;5788;5789;5790;5791;5792;5793;5794;5795;5796;5797;5798;5799;5800;5801;5802;5803;5804;5805;5806;5807;5808;5809;5810;5811;5812;5813;5814;5815;5816;5817;5818;5819;5820;5821	5797	944		AVDTQMAQEFADSLGIPFLETSAK	0	1	24	0	2568.24	Tb927.8.890	Tb927.8.890				yes	3.2583e-25	264.32	7	9	7	9	0.25708	0.27807	18.605	9	0.25151	0.28194	7.464	4	0.2702	0.27454	24.982	5	84422000	64565000	19857000	54532000	41844000	12689000	29890000	22721000	7168500
999	1324	1099	4188;4189	5822;5823;5824;5825;5826	5823			AVDTWFVK	0	1	8	0	964.502	Tb927.10.9190	Tb927.10.9190				yes	0.0012924	113.96	1	1	1	1	1.2557	1.6886	11.942	2	1.2637	1.8374		1	1.2478	1.5518		1	12716000	4159300	8556200	5409700	2531500	2878200	7305900	1627900	5678000
1000	2140	1100	4190;4191	5827;5828;5829;5830	5829			AVDWLLK	0	1	7	0	843.485	Tb927.7.7500;Tb927.5.300;TB927.5.300b	Tb927.7.7500				yes	0.0093705	136.54	1	1	1	1	2.3301	5.1191	21.451	2	2.2853	5.9575		1	2.3757	4.3986		1	10913000	3543000	7369500	5528100	1793700	3734500	5384400	1749400	3635000
1001	1235	1101	4192;4193;4194;4195;4196;4197;4198;4199;4200;4201;4202;4203;4204;4205;4206;4207;4208;4209;4210;4211;4212;4213	5831;5832;5833;5834;5835;5836;5837;5838;5839;5840;5841;5842;5843;5844;5845;5846;5847;5848;5849;5850;5851	5850			AVEAVATTLGPK	0	1	12	0	1155.65	Tb927.10.6400;Tb927.10.6510	Tb927.10.6400				yes	5.5115e-23	205.02	11	11	11	11	0.62433	0.8764	66.477	22	0.57741	0.88302	59.612	11	0.67507	0.86983	75.634	11	811120000	375370000	435750000	548910000	253840000	295070000	262210000	121530000	140690000
1002	1845	1102	4214;4215;4216	5852	5852			AVEEIQLVVSSFK	0	1	13	0	1447.79	Tb927.6.1860	Tb927.6.1860				yes	2.0919e-06	143.48	1	2	1	2	3.2501	5.1841	71.389	3	3.4594	5.1841		1	1.8949	2.9438	89.764	2	3194200	807790	2386400	1732600	425980	1306600	1461600	381810	1079800
1003	237	1103	4217;4218;4219;4220;4221;4222;4223;4224;4225;4226;4227;4228;4229;4230;4231	5853;5854;5855;5856;5857;5858;5859;5860;5861;5862;5863;5864;5865;5866;5867	5858			AVEELDDKESPLAK	0	2	14	1	1542.78	Tb09.211.2150	Tb09.211.2150				yes	2.8243e-30	221.69	8	7	8	7	0.64202	0.89676	38.081	15	0.5759	0.85862	30.624	8	0.78488	1.49	43.574	7	660340000	380000000	280340000	450120000	264100000	186010000	210230000	115900000	94328000
1004	905	1104	4232;4233	5868;5869;5870	5869			AVEELEAK	0	1	8	0	887.46	Tb927.1.880	Tb927.1.880				yes	0.089076	69.276	1	1	1	1	0.50939	1.0285	4.7408	2	0.50476	0.99456		1	0.51406	1.0635		1	132400000	86203000	46193000	69858000	44860000	24998000	62538000	41343000	21195000
1005	922	1105	4234;4235;4236	5871;5872;5873;5874;5875;5876	5875			AVEELLLK	0	1	8	0	913.548	Tb927.10.1060	Tb927.10.1060				yes	0.0040495	119.45	1	2	1	2	1.1514	1.6825	22.473	3	1.1514	1.6825		1	1.0536	1.5292	30.809	2	74286000	32522000	41764000	30247000	13904000	16344000	44039000	18618000	25421000
1006	1419	1106	4237;4238	5877;5878	5878			AVEGALLELR	1	0	10	0	1069.61	Tb927.2.5980	Tb927.2.5980				yes	0.0031359	108.53	1	1	1	1	0.11322	0.15994	8.0125	2	0.1058	0.15113		1	0.12116	0.16927		1	3849000	3223200	625860	1859200	1561200	297950	1989900	1662000	327910
1007	2077	1107	4239;4240;4241;4242	5879	5879			AVEGWLQGLADLEFTTIK	0	1	18	0	1990.04	Tb927.7.4900	Tb927.7.4900				yes	8.3251e-06	136.55	2	2	2	2	1.0251	1.5424	31.242	4	0.7649	1.1289	43.952	2	1.0612	1.5479	0.31659	2	1041300	531440	509860	570110	311370	258740	471190	220080	251120
1008	7	1108	4243	5880;5881	5880			AVEHLDDLPGALSELSDLHAHK	0	1	22	0	2366.19	CON__P01966	CON__P01966			P01966	yes	0.0012306	124.7	1		1		0.0021913	0.002187		1	0.0021913	0.002187		1				0	10384000	10347000	37212	10384000	10347000	37212	0	0	0		+
1009	1431	1109;1110	4244;4245;4246;4247;4248;4249	5882;5883;5884;5885;5886;5887;5888;5889;5890;5891	5888	611		AVENVVLPMGEDD	0	0	13	0	1386.63	Tb927.3.1120	Tb927.3.1120				yes	8.9072e-09	162.76	2	4	2	4				0				0				0	0	0	0	0	0	0	0	0	0
1010	872	1111	4250;4251	5892;5893	5892			AVEQQWPTLEAPEDDVVLPSTSGGTPTTSTIAGLPATAK	0	1	39	0	3934.97	Tb927.1.3200	Tb927.1.3200				yes	0.0010231	204.82	1	1	1	1	0.35788	0.36786	2.3314	2	0.35351	0.36184		1	0.3623	0.37397		1	15830000	10638000	5191800	7053100	4814800	2238300	8776800	5823300	2953500
1011	1338	1112	4252;4253	5894;5895	5894			AVETLDAMGLSTK	0	1	13	0	1334.68	Tb927.10.9840	Tb927.10.9840				yes	4.9081e-06	135.16		2		2	0.51714	0.69932	27.918	2				0	0.51714	0.69932	27.918	2	6981500	4207700	2773800	0	0	0	6981500	4207700	2773800
1012	1235	1113	4254;4255;4256;4257;4258;4259	5896;5897;5898;5899;5900;5901;5902;5903;5904;5905;5906;5907;5908;5909;5910;5911;5912;5913;5914;5915;5916;5917;5918;5919;5920;5921;5922;5923	5913			AVEVILK	0	1	7	0	770.49	Tb927.10.6400;Tb927.10.6510	Tb927.10.6400				yes	0.050268	109.8	3	3	3	3	0.98115	1.409	77.588	6	0.89614	1.3345	24.996	3	1.0742	1.4876	113.94	3	157500000	70526000	86978000	120600000	54935000	65667000	36903000	15591000	21311000
1013	612	1114	4260;4261;4262;4263	5924;5925;5926;5927;5928;5929	5928			AVFEIIITAPSHLMVLSNTPSYK	0	1	23	0	2530.35	Tb11.02.1070	Tb11.02.1070				yes	6.741e-10	188.5	2	2	2	2	1.0438	1.3707	15.582	4	1.0285	1.3487	21.34	2	1.0478	1.3707	16.442	2	18105000	8344100	9761200	9171100	4224800	4946300	8934200	4119300	4814900
1014	723	1115	4264	5930	5930			AVFKLDMQQLMLVAEALR	1	1	18	1	2075.13	Tb11.02.5280	Tb11.02.5280				yes	0.13401	85.348		1		1	0.22397	0.30029		1				0	0.22397	0.30029		1	475070	373480	101590	0	0	0	475070	373480	101590
1015	862	1116	4265;4266;4267;4268;4269;4270;4271;4272;4273;4274;4275;4276;4277;4278;4279;4280;4281;4282;4283;4284;4285;4286;4287;4288;4289;4290;4291;4292;4293;4294;4295;4296;4297;4298;4299;4300;4301;4302;4303	5931;5932;5933;5934;5935;5936;5937;5938;5939;5940;5941;5942;5943;5944;5945;5946;5947;5948;5949;5950;5951;5952;5953;5954;5955;5956;5957;5958;5959;5960;5961;5962;5963;5964;5965;5966;5967;5968;5969;5970;5971;5972;5973;5974;5975;5976;5977;5978;5979;5980;5981;5982;5983;5984;5985;5986	5984			AVFLDLEPTVVDEVR	1	0	15	0	1700.9	Tb927.1.2340;Tb927.1.2360;Tb927.1.2380;Tb927.1.2400	Tb927.1.2340				yes	1.4119e-25	242.15	20	19	20	19	0.46316	0.70761	55.891	27	0.50034	0.71674	14.097	13	0.44692	0.68748	73.915	14	323650000	270500000	53153000	56310000	36577000	19733000	267340000	233920000	33420000
1016	1744	1117;1118	4304;4305;4306;4307;4308;4309;4310;4311;4312;4313;4314;4315;4316;4317;4318;4319	5987;5988;5989;5990;5991;5992;5993;5994;5995;5996;5997;5998	5998	732		AVGFGEGYATYESMK	0	1	15	0	1608.71	Tb927.5.1810;Tb927.5.1830	Tb927.5.1810				yes	1.0138e-40	242.63	6	10	6	10	0.31483	0.49128	197.64	9	0.14923	0.15069	177.13	3	0.51819	0.75413	211	6	89002000	77148000	11854000	42366000	38265000	4100300	46636000	38883000	7753600
1017	1287	1119	4320;4321	5999;6000	6000			AVGGAVTCLAAEAMGVAELLK	0	1	21	0	2030.05	Tb927.10.8080	Tb927.10.8080				yes	2.8966e-14	177.16	1	1	1	1	0.55899	0.74993	15.301	2	0.52974	0.67303		1	0.58985	0.83562		1	1787400	1049400	738040	545010	294800	250210	1242400	754590	487830
1018	298	1120	4322;4323;4324;4325;4326;4327;4328;4329;4330	6001;6002;6003;6004;6005;6006;6007;6008;6009;6010;6011;6012;6013;6014;6015;6016;6017	6004			AVGGEVPATASLAPK	0	1	15	0	1366.75	Tb09.211.4550;Tb927.8.6030	Tb09.211.4550				yes	8.9062e-22	202.08	4	5	4	5	0.9404	1.015	21.227	9	0.92584	1.0272	8.8746	4	0.98597	1.015	28.799	5	215730000	107780000	107950000	92521000	45587000	46934000	123210000	62194000	61013000
1019	857	1121	4331;4332;4333;4334;4335;4336;4337;4338;4339;4340	6018;6019;6020;6021;6022;6023	6019			AVGHEGVTVQLK	0	1	12	0	1236.68	Tb927.1.2100	Tb927.1.2100				yes	0.0032647	94.343	6	4	6	4	0.644	1.0499	28.431	10	0.56785	0.90686	29.303	6	0.69226	1.2199	23.718	4	31854000	18589000	13264000	18746000	10906000	7840100	13108000	7683400	5424200
1020	345	1122	4341;4342;4343;4344;4345	6024;6025	6024			AVGLWDSNADPAALEVAK	0	1	18	0	1825.92	Tb11.01.0620	Tb11.01.0620				yes	2.3863e-14	178.72	3	2	3	2	0.78378	1.2145	61.46	5	0.78378	1.2145	79.179	3	1.0247	1.6797	50.604	2	12144000	5525100	6619400	7754800	3460200	4294600	4389600	2064900	2324700
1021	1916	1123;1124	4346;4347;4348;4349;4350;4351;4352;4353;4354;4355;4356;4357;4358;4359;4360;4361;4362;4363	6026;6027;6028;6029;6030;6031;6032;6033;6034;6035;6036;6037;6038;6039;6040;6041;6042;6043;6044;6045;6046;6047;6048;6049;6050;6051;6052;6053;6054;6055;6056;6057;6058;6059;6060;6061;6062;6063;6064;6065;6066;6067;6068;6069	6054	810		AVGMVIPSTQGK	0	1	12	0	1186.64	Tb927.6.4280;Tb927.6.4300	Tb927.6.4280				yes	3.7232e-06	129.56	10	8	10	8	0.30588	0.49146	45.081	13	0.30588	0.49146	33.463	7	0.30627	0.42387	59.334	6	741250000	548780000	192470000	418670000	309830000	108840000	322580000	238950000	83630000
1022	711	1125	4364;4365;4366	6070;6071	6070			AVGPSPAVVDQSK	0	1	13	0	1253.66	Tb11.02.4760	Tb11.02.4760				yes	5.4394e-06	133.59	2	1	2	1	0.33962	0.86971	46.195	3	0.52075	0.89553	65.286	2	0.33962	0.86971		1	3701700	2114400	1587400	3132900	1727400	1405500	568780	386950	181830
1023	1302	1126	4367;4368;4369;4370;4371;4372;4373	6072;6073;6074;6075;6076;6077;6078;6079;6080;6081;6082;6083;6084	6075			AVGSYGCEWK	0	1	10	0	1155.5	Tb927.10.8490;Tb927.10.8500;Tb927.10.8510;Tb927.10.8520;Tb927.10.8530	Tb927.10.8490				yes	1.2842e-05	145.81	3	4	3	4	54.658	82.132	99.437	7	72.06	110.03	145.87	3	54.101	78.261	74.422	4	32399000	1319800	31079000	12145000	581190	11564000	20254000	738650	19515000
1024	1302	1127	4374;4375	6085;6086	6086			AVGSYGCEWKDTEVCSWK	0	2	18	1	2160.92	Tb927.10.8490;Tb927.10.8500;Tb927.10.8510;Tb927.10.8520;Tb927.10.8530	Tb927.10.8490				yes	0.010995	108.33	1	1	1	1	26.358	40.383	32.631	2	34.129	50.864		1	20.356	32.062		1	6201700	251960	5949700	3998200	133420	3864800	2203500	118550	2085000
1025	1921	1128	4376;4377;4378	6087	6087			AVGTVGTSAASGAK	0	1	14	0	1175.61	Tb927.6.4410;Tb927.6.4460	Tb927.6.4410				yes	0.11216	71.939	2	1	2	1	0.76203	0.99734	14.087	3	0.73533	0.9449	7.6395	2	0.7913	1.1837		1	748710	392770	355930	400050	222780	177270	348660	170000	178660
1026	329	1129	4379;4380;4381;4382;4383	6088;6089;6090;6091;6092;6093	6093			AVIAQFNASDLLVK	0	1	14	0	1487.83	Tb10.v4.0045;Tb927.10.4310	Tb10.v4.0045				yes	1.2999e-21	200.75	3	2	3	2	5.0122	5.4895	46.577	5	5.0122	5.1882	52.931	3	4.4149	7.6809	47.504	2	33947000	5322100	28625000	17133000	2726000	14407000	16814000	2596100	14218000
1027	2015	1130	4384;4385;4386;4387;4388;4389;4390;4391;4392;4393;4394	6094;6095;6096;6097;6098;6099;6100;6101;6102;6103;6104;6105;6106;6107;6108	6103			AVILFGEQHTK	0	1	11	0	1241.68	Tb927.7.2980;Tb927.7.3020	Tb927.7.2980				yes	3.543e-08	146.29	5	6	5	6	24.98	25.449	162.65	11	28.589	28.622	131.94	5	20.562	21.219	191.79	6	80792000	3990300	76802000	42657000	1713200	40944000	38135000	2277100	35858000
1028	2336	1131	4395;4396	6109;6110;6111	6110			AVILTSSIPTVFSAGLDINELHNPEPER	1	0	28	0	3018.57	Tb927.8.7530	Tb927.8.7530				yes	4.8677e-05	138.13	1	1	1	1	15.97	39.772	1.3653	2	15.479	39.39		1	16.475	40.158		1	43162000	1579900	41582000	25016000	841580	24174000	18146000	738330	17407000
1029	1151	1132	4397;4398	6112;6113;6114;6115;6116;6117;6118;6119	6115			AVINAYLLNWK	0	1	11	0	1303.73	Tb927.10.3710	Tb927.10.3710				yes	5.2994e-20	211.35	1	1	1	1	1.0595	1.073	0.70984	2	1.0677	1.0784		1	1.0514	1.0676		1	24047000	11593000	12454000	11813000	5773100	6040300	12234000	5819900	6413900
1030	1151	1133	4399;4400	6120;6121;6122	6121			AVINAYLLNWKK	0	2	12	1	1431.82	Tb927.10.3710	Tb927.10.3710				yes	0.038842	75.041	1	1	1	1	1.0604	1.0732	1.0094	2	1.0645	1.0656		1	1.0564	1.0809		1	11030000	5349300	5680500	8660300	4217400	4442900	2369500	1131900	1237600
1031	1790	1134	4401;4402;4403;4404;4405;4406;4407	6123;6124;6125;6126;6127;6128;6129	6129			AVIVFSVPVIFLDELLK	0	1	17	0	1901.13	Tb927.5.3400	Tb927.5.3400				yes	3.5659e-40	234.73	3	4	3	4	0.45974	0.50523	47.795	7	0.45974	0.43977	27.543	3	0.46905	0.52845	62.929	4	59551000	40323000	19227000	28320000	19415000	8904700	31231000	20908000	10323000
1032	1190	1135	4408;4409	6130;6131	6130			AVLAYVR	1	0	7	0	790.47	Tb927.10.5020	Tb927.10.5020				yes	0.050567	71.865	1	1	1	1	1.752	1.8795	21.51	2	2.0109	2.1882		1	1.5264	1.6143		1	1844100	689130	1155000	1065800	355470	710340	778310	333660	444640
1033	1702	1136;1137;1138	4410;4411;4412;4413;4414;4415;4416;4417;4418;4419;4420;4421;4422	6132;6133;6134	6133			AVLEYSSVLQTMGPMQAELK	0	1	20	0	2194.1	Tb927.4.560	Tb927.4.560				yes	9.6597e-28	232.31	6	7	6	7	0.20952	0.62139	4.9106	2	0.22204	0.64334		1	0.1977	0.60018		1	3421700	2759700	661990	1256100	990820	265300	2165600	1768900	396690
1034	579	1139	4423;4424	6135;6136	6135			AVLHLAGSLVQK	0	1	12	0	1234.74	Tb11.02.0030	Tb11.02.0030				yes	2.3705e-07	148.39	1	1	1	1	0.17157	0.5022	5.1521	2	0.18469	0.52083		1	0.15939	0.48423		1	4085600	3432500	653080	1901900	1633500	268400	2183700	1799000	384680
1035	2325	1140;1141	4425;4426;4427	6137;6138;6139;6140	6138	935		AVLNTLENNMVLLK	0	1	14	0	1570.88	Tb927.8.7100	Tb927.8.7100				yes	7.3647e-34	251.25	2	1	2	1	3.7455	11.07	15.152	2	4.243	12.322		1	3.3064	9.9451		1	7301300	1628100	5673300	3874500	849150	3025400	3426800	778900	2647900
1036	1876	1142	4428;4429;4430;4431	6141;6142;6143;6144;6145;6146	6144			AVLPNTLETSLFQIVGPVK	0	1	19	0	2025.15	Tb927.6.2940	Tb927.6.2940				yes	2.9841e-40	264.68	2	2	2	2	0.68274	0.85745	21.712	4	0.68653	0.86202	25.932	2	0.67038	0.84548	27.168	2	11916000	6987100	4929100	6524000	3805500	2718400	5392200	3181600	2210700
1037	1413	1143	4432;4433;4434;4435;4436;4437;4438;4439;4440;4441	6147;6148;6149;6150;6151;6152;6153;6154;6155;6156;6157;6158;6159;6160;6161;6162;6163;6164;6165;6166;6167;6168;6169;6170;6171;6172;6173;6174;6175;6176;6177;6178;6179;6180;6181;6182;6183	6163			AVLSEDVLLYLK	0	1	12	0	1361.78	Tb927.2.5660	Tb927.2.5660				yes	1.6395e-15	175.64	6	4	6	4				0				0				0	0	0	0	0	0	0	0	0	0
1038	1848	1144	4442	6184	6184			AVLVAPDEWAR	1	0	11	0	1225.65	Tb927.6.2060	Tb927.6.2060				yes	0.042524	75.562		1		1	0.47889	0.78702		1				0	0.47889	0.78702		1	7067300	5021800	2045500	0	0	0	7067300	5021800	2045500
1039	308	1145;1146	4443;4444;4445	6185;6186;6187	6185			AVMIGEEVLLPSLIIK	0	1	16	0	1724.02	Tb09.244.2560	Tb09.244.2560				yes	0.0015715	113.05	2	1	2	1	4.6937	6.2059	30.134	2	3.6825	5.0149		1	5.9825	7.6797		1	1605500	228130	1377400	864910	109340	755570	740610	118790	621820
1040	1618	1147	4446;4447	6188;6189	6188			AVNEELEELR	1	0	10	0	1200.6	Tb927.4.2070	Tb927.4.2070				yes	0.001593	117.45	2		2		0.15865	0.31951	54.482	2	0.15865	0.31951	54.482	2				0	6639800	5412500	1227300	6639800	5412500	1227300	0	0	0
1041	1618	1148	4448	6190	6190			AVNEQYETLQR	1	0	11	0	1349.66	Tb927.4.2070	Tb927.4.2070				yes	3.4722e-40	264.62	1		1		0.053402	0.069956		1	0.053402	0.069956		1				0	5100200	4720600	379610	5100200	4720600	379610	0	0	0
1042	148	1149	4449;4450;4451	6191;6192;6193;6194;6195;6196	6191			AVNIIEEK	0	1	8	0	914.507	Tb09.160.4570	Tb09.160.4570				yes	0.0016739	129.77	1	2	1	2	0.71069	1.1129	40.753	3	0.71069	1.1129		1	0.48047	0.92632	55.652	2	27982000	16252000	11730000	9768800	5525300	4243500	18213000	10727000	7486500
1043	1205	1150	4452;4453	6197;6198	6198			AVNTVISAAGLMK	0	1	13	0	1273.71	Tb927.10.5350	Tb927.10.5350				yes	0.00046398	114.34	1	1	1	1	0.32887	0.94033	15.28	2	0.36106	1.0476		1	0.29956	0.84402		1	2592800	1943500	649310	1269900	920480	349440	1322900	1023000	299870
1044	1977	1151	4454;4455;4456;4457	6199;6200;6201;6202;6203;6204;6205;6206;6207;6208	6205			AVPAPESAIK	0	1	10	0	981.549	Tb927.7.1740;Tb927.7.1750;Tb927.7.1730	Tb927.7.1740				yes	0.046681	70.8	2	2	2	2	0.9002	0.95652	8.3698	4	0.87269	1.0394	10.33	2	0.9002	0.93947	1.1215	2	14596000	7599000	6997100	6263000	3289500	2973500	8333000	4309400	4023600
1045	2063	1152	4458;4459;4460;4461;4462;4463;4464;4465;4466;4467;4468	6209;6210;6211;6212;6213;6214	6213			AVPFANGSPSEYPK	0	1	14	0	1462.71	Tb927.7.4500	Tb927.7.4500				yes	0.0058095	98.756	5	6	5	6	0.64884	1.0859	121.29	11	0.64884	1.2682	134.9	5	0.3226	0.49407	121.86	6	139380000	117540000	21834000	91802000	77146000	14656000	47576000	40398000	7177700
1046	251	1153	4469;4470;4471	6215;6216;6217;6218;6219	6218			AVPPPLFGYPVSR	1	0	13	0	1398.77	Tb09.211.2580	Tb09.211.2580				yes	0.17251	67.938	1	2	1	2	0.0034192	0.0034701	240.42	3	0.0023955	0.0024062		1	0.0214	0.025246	280.65	2	12577000	12528000	48963	7945500	7919000	26422	4631700	4609200	22541
1047	1016	1154;1155	4472;4473;4474;4475;4476;4477	6220;6221;6222;6223;6224;6225;6226;6227	6221	431		AVPVGGSIYVDDGVMTLR	1	0	18	0	1847.95	Tb927.10.14140	Tb927.10.14140				yes	5.0258e-22	235.52	4	2	4	2	0.08395	0.14835	159.95	5	0.08395	0.14835	146.92	3	0.054025	0.11664	242.75	2	85342000	82885000	2456600	73797000	71763000	2034500	11544000	11122000	422030
1048	71	1156	4478;4479;4480;4481	6228;6229;6230;6231	6231			AVPVVAPTQPSNGYAECR	1	0	18	0	1914.93	Tb05.5K5.210;Tb927.5.4570;Tb05.5K5.220;Tb927.5.4580	Tb05.5K5.210				yes	4.0276e-22	237.13	2	2	2	2	0.043197	0.070187	77.632	4	0.027207	0.043058	77.562	2	0.066126	0.10453	64.79	2	23079000	20322000	2757400	13610000	11964000	1646600	9468900	8358200	1110700
1049	483	1157	4482;4483;4484;4485	6232;6233	6232			AVQHNEASLFALENK	0	1	15	0	1669.84	Tb11.01.5320	Tb11.01.5320				yes	8.0892e-06	137.95	2	2	2	2	0.59691	0.65496	12.423	4	0.62073	0.68399	14.406	2	0.57583	0.63019	13.723	2	3395200	2086400	1308800	1766000	1093100	672940	1629200	993340	635830
1050	1963	1158	4486	6234;6235;6236	6236			AVQVPVK	0	1	7	0	739.459	Tb927.7.1110	Tb927.7.1110				yes	0.05747	105.45		1		1	0.65007	1.0566		1				0	0.65007	1.0566		1	2368300	1402900	965440	0	0	0	2368300	1402900	965440
1051	67	1159;1160	4487;4488;4489;4490;4491;4492;4493;4494;4495;4496;4497;4498;4499;4500;4501;4502	6237;6238;6239;6240;6241;6242;6243;6244;6245;6246;6247;6248;6249;6250;6251;6252;6253;6254;6255	6248	31		AVSEDHLITAMGLTGLSTGK	0	1	20	0	2000.02	Tb05.5K5.150;Tb927.5.4500	Tb05.5K5.150				yes	7.3503e-33	248.77	9	7	9	7	0.36466	0.37535	148.48	12	0.36279	0.37653	150.03	7	0.36654	0.37418	163.86	5	83492000	58335000	25157000	52118000	36422000	15696000	31374000	21913000	9461100
1052	1735	1161	4503	6256	6256			AVSEPSYTSLYAR	1	0	13	0	1442.7	Tb927.5.1490	Tb927.5.1490				yes	0.00022005	113.73	1		1		16.552	25.755		1	16.552	25.755		1				0	2763300	197710	2565600	2763300	197710	2565600	0	0	0
1053	1859	1162	4504;4505	6257;6258;6259;6260;6261;6262;6263	6261			AVSEVPYTGTK	0	1	11	0	1150.59	Tb927.6.2360;Tb927.6.2300	Tb927.6.2360				yes	1.8391e-07	132.16	1	1	1	1	0.64773	1.5028	31.314	2	0.64366	1.8753		1	0.65182	1.2043		1	12634000	7555200	5078400	7487500	4485600	3001900	5146000	3069600	2076400
1054	180	1163	4506;4507;4508;4509;4510;4511;4512;4513;4514;4515;4516;4517;4518;4519	6264;6265;6266;6267	6265			AVSGALVEEVGTAGEETSELAGETPAAAAPSESK	0	1	34	0	3214.54	Tb09.211.0120;Tb09.211.0130	Tb09.211.0120				yes	9.4943e-05	175	5	9	5	9	1.1183	1.1889	56.285	14	1.1945	1.3168	48.128	5	1.0665	1.1334	62.798	9	246870000	107990000	138880000	112460000	48975000	63486000	134410000	59012000	75397000
1055	1955	1164	4520;4521;4522	6268;6269	6269			AVSGDVGLFLVGSDESK	0	1	17	0	1678.84	Tb927.6.700	Tb927.6.700				yes	4.9388e-06	143.22	2	1	2	1	1.0588	1.6673	6.8827	3	1.0613	1.6694	0.18243	2	0.95883	1.4819		1	5414800	2610400	2804400	3550400	1621900	1928500	1864400	988520	875920
1056	1365	1165	4523;4524;4525;4526;4527	6270	6270			AVSIDIEQK	0	1	9	0	1001.54	Tb927.2.280;Tb927.2.400;Tb927.2.380	Tb927.2.280				no	0.053684	65.892	3	2			1.4119	1.9869	7.6463	5	1.4647	1.9869	7.2039	3	1.2659	1.8803	8.4575	2	8141600	3605800	4535800	4961600	2042800	2918700	3180100	1563000	1617100
1057	1719	1166	4528;4529;4530;4531	6271;6272;6273;6274;6275	6272			AVSLLADVVR	1	0	10	0	1041.62	Tb927.5.1060	Tb927.5.1060				yes	6.577e-14	182.32	2	2	2	2	51.233	86.507	80.885	3	28.056	43.018	98.798	2	51.233	87.155		1	30184000	1142900	29041000	15358000	883440	14474000	14826000	259440	14567000
1058	354	1167	4532;4533;4534;4535	6276;6277;6278;6279	6276			AVSLLLNSWAYFAK	0	1	14	0	1581.86	Tb11.01.0880	Tb11.01.0880				yes	2.1432e-15	189.57	1	3	1	3	1.4807	1.9068	46.879	4	1.7718	2.1282		1	1.3188	1.8166	51.719	3	3070900	1862500	1208400	791770	290600	501160	2279100	1571900	707190
1059	1604	1168;1169	4536;4537;4538;4539;4540;4541;4542;4543;4544;4545;4546;4547;4548;4549;4550;4551;4552;4553;4554;4555;4556;4557	6280;6281;6282;6283;6284;6285;6286;6287;6288;6289;6290;6291;6292;6293	6285	689		AVSMEPNQATTAYDLTAK	0	1	18	0	1909.91	Tb927.4.1790;Tb927.4.1800	Tb927.4.1790				yes	7.1087e-42	274.89	10	12	10	12	0.96858	1.5178	51.18	11	1.0052	1.5774	67.608	5	0.94622	1.4629	38.755	6	313000000	157420000	155580000	174230000	87322000	86904000	138770000	70101000	68673000
1060	2337	1170	4558;4559;4560;4561;4562;4563;4564;4565;4566;4567;4568;4569;4570;4571;4572;4573;4574;4575;4576;4577;4578;4579	6294;6295;6296;6297;6298;6299;6300;6301;6302;6303;6304;6305;6306;6307;6308;6309;6310;6311;6312;6313;6314;6315;6316;6317	6309			AVSTVLPR	1	0	8	0	841.502	Tb927.8.7590	Tb927.8.7590				yes	0.073373	75.411	4	18	4	18				0				0				0	79078	79078	0	0	0	0	79078	79078	0
1061	1296	1171	4580;4581	6318;6319;6320;6321;6322	6322			AVTADVLK	0	1	8	0	815.475	Tb927.10.830	Tb927.10.830				yes	0.23128	50.498	1	1	1	1	0.17677	0.26151	5.2422	2	0.17107	0.25199		1	0.18266	0.27139		1	3395200	2813700	581460	1852900	1502700	350280	1542300	1311100	231180
1062	974	1172	4582	6323;6324;6325	6323			AVTAMVR	1	0	7	0	746.411	Tb927.10.12820	Tb927.10.12820				yes	0.021564	87.449	1		1		0.034072	0.047541		1	0.034072	0.047541		1				0	723250	684430	38824	723250	684430	38824	0	0	0
1063	874	1173	4583	6326	6326			AVTLALDDMGEAVR	1	0	14	0	1459.73	Tb927.1.3260	Tb927.1.3260				yes	0.00011561	129.82	1		1		0.29409	0.81019		1	0.29409	0.81019		1				0	1528900	1103300	425540	1528900	1103300	425540	0	0	0
1064	339	1174	4584	6327	6327			AVTMDQLYGAYDENGEWKDGVLCVLFR	1	1	27	1	3148.46	Tb11.01.0390	Tb11.01.0390				yes	1.3165e-05	150.76		1		1	0.3253	0.9514		1				0	0.3253	0.9514		1	2322700	1912800	409890	0	0	0	2322700	1912800	409890
1065	261	1175	4585;4586;4587	6328;6329;6330	6329			AVVAGFDVK	0	1	9	0	904.502	Tb09.211.2960	Tb09.211.2960				yes	6.4647e-06	129.67	2	1	2	1	2.6831	2.7697	26.197	3	1.7827	2.2187	31.369	2	2.6831	2.8245		1	3575900	1055000	2520900	1939200	623370	1315900	1636600	431590	1205000
1066	309	1176	4588;4589;4590;4591	6331;6332;6333;6334;6335	6331			AVVCAAGVDTEMGK	0	1	14	0	1406.65	Tb09.244.2570	Tb09.244.2570				yes	1.4569e-21	199.26	2	2	2	2	1.0025	2.1602	54.013	4	1.0854	2.3122	63.845	2	0.96007	1.9794	66.59	2	13744000	5830600	7913600	6712000	2196500	4515600	7032100	3634100	3398000
1067	1106	1177	4592;4593	6336;6337;6338;6339	6336			AVVDFTNTFDAGYLGK	0	1	16	0	1716.84	Tb927.10.2350	Tb927.10.2350				yes	2.4793e-42	281.83	1	1	1	1	23.645	25.631	0.50677	2	23.538	25.539		1	23.752	25.723		1	6967300	449320	6517900	3930400	259000	3671400	3036900	190330	2846500
1068	523	1178	4594;4595;4596;4597	6340;6341;6342;6343;6344;6345;6346	6342			AVVEAEELEEWK	0	1	12	0	1430.69	Tb11.01.6740	Tb11.01.6740				yes	1.7824e-15	174.22	2	2	2	2	0.28053	0.52666	64.525	4	0.21086	0.38298	105.09	2	0.28053	0.52666	20.769	2	32029000	21480000	10548000	16790000	11367000	5423100	15239000	10114000	5125400
1069	1925	1179	4598;4599	6347;6348;6349;6350;6351;6352;6353	6353			AVVEGFVK	0	1	8	0	847.48	Tb927.6.4480	Tb927.6.4480				yes	0.041939	81.319	1	1	1	1	1.2672	1.9456	0.52161	2	1.278	1.9528		1	1.2566	1.9385		1	7100700	3004800	4095900	4653300	1911500	2741800	2447400	1093400	1354000
1070	1715	1180	4600;4601	6354;6355	6354			AVVLANFFV	0	0	9	0	978.554	Tb927.4.930	Tb927.4.930				yes	3.5207e-14	185.96	1	1	1	1				0				0				0	0	0	0	0	0	0	0	0	0
1071	506	1181	4602;4603;4604;4605	6356;6357;6358;6359	6359			AVVLATPEQLAGIK	0	1	14	0	1408.83	Tb11.01.5930	Tb11.01.5930				yes	2.8618e-06	143.43	2	2	2	2	0.44001	0.94281	69.235	4	0.46072	0.94952	85.014	2	0.43955	0.93909	84.569	2	5213400	3272400	1941100	2314800	1510700	804080	2898600	1761600	1137000
1072	1628	1182	4606;4607;4608	6360;6361;6362;6363	6361			AVVLFSAK	0	1	8	0	833.501	Tb927.4.2450	Tb927.4.2450				yes	0.014453	109.04	2	1	2	1	0.074174	0.11548	0.76268	2	0.077318	0.1161		1	0.071157	0.11486		1	15419000	13538000	1881100	7722700	6568600	1154100	7696200	6969100	727050
1073	2001	1183	4609	6364	6364			AVVLGPDGTAWEGGVFK	0	1	17	0	1701.87	Tb927.7.2540	Tb927.7.2540				yes	2.7063e-10	196.94		1		1	1.7448	1.8616		1				0	1.7448	1.8616		1	3525300	1308500	2216800	0	0	0	3525300	1308500	2216800
1074	572	1184	4610;4611;4612;4613;4614	6365;6366;6367;6368;6369;6370;6371	6368			AVVQLWDVGGSSK	0	1	13	0	1344.7	Tb11.01.8590	Tb11.01.8590				yes	2.672e-22	206.89	1	4	1	4	0.34791	0.45373	93.733	5	0.32647	0.32977		1	0.39244	0.5617	99.701	4	18906000	14113000	4793100	10938000	8282200	2655600	7968500	5831000	2137500
1075	1272	1185	4615	6372	6372			AVVSYDNVSEDGFVAR	1	0	16	0	1726.82	Tb927.10.7570	Tb927.10.7570				yes	8.4354e-16	216.96		1		1	13.721	20.812		1				0	13.721	20.812		1	3515800	567190	2948600	0	0	0	3515800	567190	2948600
1076	1713	1186	4616;4617	6373;6374;6375	6375			AVVTEGQQCLLK	0	1	12	0	1344.71	Tb927.4.870	Tb927.4.870				yes	1.0941e-22	197.06	1	1	1	1	0.35198	1.0245	5.9225	2	0.34928	0.98251		1	0.35469	1.0684		1	5209200	3807400	1401800	2087300	1555000	532310	3122000	2252500	869500
1077	777	1187	4618;4619	6376;6377;6378;6379;6380	6379			AVVTFSK	0	1	7	0	750.428	Tb11.50.0001;Tb11.0840	Tb11.50.0001				yes	0.18874	70.831	1	1	1	1	0.36802	0.60557	1.2848	2	0.38146	0.6001		1	0.35505	0.6111		1	3457600	2514000	943520	1798800	1289200	509600	1658700	1224800	433920
1078	1575	1188	4620;4621	6381;6382	6381			AVVTLLLSK	0	1	9	0	942.611	Tb927.3.880	Tb927.3.880				yes	0.003175	101.06	1	1	1	1	0.44003	0.45222	14.525	2	0.39835	0.40808		1	0.48607	0.50114		1	2236400	1614500	621900	1239800	902190	337580	996600	712290	284320
1079	974	1189	4622;4623;4624;4625;4626	6383;6384;6385;6386;6387;6388	6387			AVVTLSDANHEAFLR	1	0	15	0	1641.85	Tb927.10.12820	Tb927.10.12820				yes	2.5381e-09	177.76	2	3	2	3	0.022396	0.042755	72.961	5	0.022233	0.046275	40.149	2	0.028227	0.042755	99.164	3	29109000	27600000	1509500	5570600	5185100	385470	23539000	22415000	1124100
1080	836	1190	4627;4628	6389;6390	6390			AVYDGLTNQFLTIMDGVNK	0	1	19	0	2098.04	Tb11.55.0012	Tb11.55.0012				yes	1.3053e-14	178.27	1	1	1	1	0.65503	1.0079	2.6519	2	0.68201	1.027		1	0.62911	0.98915		1	1896400	952190	944160	973180	498450	474730	923170	453740	469430
1081	1577	1191	4629;4630;4631	6391;6392;6393;6394;6395;6396	6394			AVYDVVQEVPNYENELSEEK	0	1	20	0	2353.1	Tb927.3.930	Tb927.3.930				yes	5.4042e-40	264.51	1	2	1	2	0.36913	1.2476	102.21	3	0.38616	1.2815		1	0.22612	0.51832	124.23	2	19860000	14140000	5720000	8647500	6088700	2558700	11213000	8051300	3161300
1082	1642	1192	4632;4633	6397	6397			AVYNLFMETTSHFK	0	1	14	0	1686.81	Tb927.4.330	Tb927.4.330				yes	0.0087315	93.768	1	1	1	1	1.6829	2.7172	8.2017	2	1.8952	2.8795		1	1.4944	2.5641		1	2867500	1015900	1851600	1588400	495690	1092700	1279000	520170	758860
1083	708	1193	4634	6398	6398			AVYSVAWHPTLPWIFTSTEDGVVSAWTE	0	0	28	0	3148.52	Tb11.02.4620	Tb11.02.4620				yes	1.0485e-15	202.16		1		1				0				0				0	0	0	0	0	0	0	0	0	0
1084	1199	1194	4635;4636	6399;6400	6400			AWDDLFEK	0	1	8	0	1022.47	Tb927.10.520	Tb927.10.520				yes	0.0014812	132.15	1	1	1	1	5.1565	8.1172	16.367	2	4.4769	7.2301		1	5.9393	9.1131		1	8932900	1367300	7565700	3623600	634680	2988900	5309400	732610	4576700
1085	150	1195	4637;4638;4639;4640	6401;6402;6403	6402			AWELYLTTPAASTNPCLLK	0	1	19	0	2148.09	Tb09.160.4600	Tb09.160.4600				yes	9.0341e-15	182.49	2	2	2	2	9.4919	20.343	36.255	4	9.5791	20.343	35.086	2	9.4919	20.678	52.054	2	9665500	765910	8899600	5170300	382130	4788200	4495300	383780	4111500
1086	417	1196	4641;4642;4643;4644;4645;4646;4647;4648	6404;6405;6406;6407	6407			AWFIYNQLPVPQQLFTSPPLAPDAK	0	1	25	0	2840.49	Tb11.01.2740	Tb11.01.2740				yes	0.0019631	116.72	3	5	3	5	0.81185	0.85784	56.266	8	0.79905	0.86458	17.042	3	0.82484	0.85115	70.173	5	13035000	7601000	5433900	6222100	3868600	2353500	6812800	3732400	3080400
1087	1466	1197	4649;4650;4651;4652;4653	6408;6409;6410;6411;6412;6413;6414;6415;6416;6417;6418	6411			AWITDAAVSQFPLATVLK	0	1	18	0	1930.06	Tb927.3.2340	Tb927.3.2340				yes	4.4553e-21	193.96	3	2	3	2				0				0				0	0	0	0	0	0	0	0	0	0
1088	1230	1198	4654;4655;4656;4657	6419;6420;6421;6422;6423;6424;6425;6426;6427	6420			AWLNNR	1	0	6	0	772.398	Tb927.10.6050	Tb927.10.6050				yes	0.10699	56.838	2	2	2	2	0.17019	0.38261	28.893	4	0.17019	0.34607	41.466	2	0.18029	0.38261	26.16	2	5782900	4301100	1481700	3072800	2479800	593030	2710100	1821400	888700
1089	1396	1199	4658;4659;4660;4661	6428;6429;6430;6431;6432;6433	6430			AWPGGVGNVK	0	1	10	0	983.519	Tb927.2.4590;Tb927.2.4610	Tb927.2.4590				yes	0.00046129	106.05	2	2	2	2	0.15179	0.27625	66.388	4	0.17646	0.32538	83.453	2	0.14688	0.24976	74.553	2	35131000	31783000	3348500	21325000	19343000	1981700	13806000	12440000	1366700
1090	1820;1819	1200	4662;4663;4664	6434;6435;6436;6437	6434			AWVADPK	0	1	7	0	785.407	Tb927.5.890;Tb927.5.900;Tb927.5.910	Tb927.5.900				no	0.050929	71.67	1	2			0.35003	0.9782	33.486	3	0.35003	0.9782		1	0.55255	1.0202	47.231	2	1973200	1106100	867140	795530	439160	356370	1177700	666910	510770
1091	974	1201	4665;4666;4667;4668;4669;4670;4671;4672;4673;4674	6438;6439;6440;6441;6442;6443;6444;6445;6446;6447	6440			AWVCPLNVLFDALAAVDSISLR	1	0	22	0	2429.28	Tb927.10.12820	Tb927.10.12820				yes	7.853e-15	217.56	6	4	6	4	0.033916	0.045743	107.81	10	0.035272	0.045743	108.53	6	0.032183	0.036409	120.68	4	93698000	90826000	2872200	36899000	35518000	1380400	56800000	55308000	1491700
1092	1740	1202	4675;4676	6448;6449	6448			AWVEELIFSK	0	1	10	0	1220.64	Tb927.5.1680	Tb927.5.1680				yes	9.3554e-08	141.54	1	1	1	1	0.35933	1.0149	9.1883	2	0.39251	1.083		1	0.32896	0.95105		1	2521400	1754400	766980	950650	642230	308420	1570700	1112200	458550
1093	1369	1203	4677;4678	6450;6451	6450			AWVNPQAVPPGEFLNK	0	1	16	0	1765.92	Tb927.2.3030	Tb927.2.3030				yes	0.017904	98.94	1	1	1	1	1.2402	1.4991	4.9828	2	1.2249	1.4472		1	1.2556	1.5529		1	10987000	4663200	6324200	6973000	3055400	3917600	4014400	1607800	2406600
1094	599	1204	4679;4680;4681;4682;4683;4684	6452;6453;6454	6454			AYADAILVIPK	0	1	11	0	1172.68	Tb11.02.0750	Tb11.02.0750				yes	9.9502e-12	154.98	4	2	4	2	1.0502	1.4222	82.567	6	1.0502	1.4222	88.38	4	0.70464	0.94399	103.06	2	104990000	47424000	57567000	59719000	26204000	33514000	45272000	21220000	24052000
1095	701	1205	4685	6455	6455			AYADESTLVEKPGMDENPFVR	1	1	21	1	2367.11	Tb11.02.4320	Tb11.02.4320				yes	0.028185	99.964	1		1		0.5295	0.60706		1	0.5295	0.60706		1				0	7977700	5022100	2955600	7977700	5022100	2955600	0	0	0
1096	2058	1206	4686;4687;4688	6456;6457;6458;6459;6460;6461	6456			AYAVGQNDQVAQSLLK	0	1	16	0	1703.88	Tb927.7.4420	Tb927.7.4420				yes	6.3825e-86	339.24	1	2	1	2	0.79189	0.80392	44.261	3	0.79189	0.80392		1	0.81479	1.1329	55.98	2	30206000	16855000	13351000	10975000	6092100	4882700	19231000	10763000	8468200
1097	170	1207	4689;4690;4691;4692;4693	6462;6463;6464;6465;6466	6463			AYAYQAELLLK	0	1	11	0	1281.7	Tb09.160.5530	Tb09.160.5530				yes	5.1273e-15	181.22	2	3	2	3	0.068549	0.12261	98.119	5	0.17438	0.33372	141.61	2	0.068549	0.10799	78.691	3	38502000	36070000	2432100	18411000	17388000	1022900	20092000	18682000	1409200
1098	1520	1208	4694;4695;4696;4697;4698;4699;4700;4701	6467;6468;6469;6470;6471;6472;6473;6474;6475;6476	6474			AYCFSIFTPFLK	0	1	12	0	1492.74	Tb927.3.4070	Tb927.3.4070				yes	4.2439e-09	157.11	4	4	4	4	0.065177	0.10557	46.761	8	0.048242	0.098751	63.195	4	0.067988	0.10557	31.884	4	20804000	18722000	2082100	11805000	10675000	1130600	8998700	8047200	951490
1099	1080	1209	4702;4703;4704;4705	6477;6478;6479;6480;6481	6481			AYDAQSDWHEAK	0	1	12	0	1419.61	Tb927.10.16100	Tb927.10.16100				yes	6.9362e-23	202.93	2	2	2	2	0.14958	0.25011	15.841	4	0.14921	0.22587	22.687	2	0.14958	0.25357	10.214	2	28554000	24529000	4025200	11160000	9408300	1752100	17394000	15121000	2273100
1100	1702	1210	4706;4707	6482;6483;6484;6485	6482			AYEMTSADLK	0	1	10	0	1127.52	Tb927.4.560	Tb927.4.560				yes	2.3947e-07	128.85	1	1	1	1	0.21606	0.62436	3.0094	2	0.21333	0.61122		1	0.21883	0.63779		1	3235100	2604400	630630	1564900	1267900	297050	1670200	1336600	333590
1101	797	1211	4708	6486;6487	6486			AYENTSQSFVEFAHGTDGQAASLAVSFEGEVR	1	0	32	0	3403.56	Tb11.22.0001	Tb11.22.0001				yes	2.9692e-13	182.18	1		1		72.167	72.125		1	72.167	72.125		1				0	11152000	90254	11061000	11152000	90254	11061000	0	0	0
1102	1516	1212	4709;4710;4711;4712;4713	6488;6489;6490	6490			AYFVLDEVILGGELEDTSKK	0	2	20	1	2225.15	Tb927.3.4000	Tb927.3.4000				yes	1.7742e-10	155.21	2	3	2	3	0.21276	0.23472	97.477	5	0.21087	0.25764	28.778	2	0.21696	0.23472	127.14	3	5886600	4357800	1528800	3764100	3048100	715980	2122500	1309600	812850
1103	1852	1213	4714;4715;4716;4717;4718;4719	6491;6492;6493;6494;6495;6496;6497;6498	6493			AYGITSFGK	0	1	9	0	942.481	Tb927.6.2170	Tb927.6.2170				yes	0.00013376	120.6	2	4	2	4	1.075	1.3622	43.185	6	1.5094	1.5984	58.225	2	1.0543	1.3622	43.715	4	21588000	6492400	15096000	9442100	2884800	6557300	12146000	3607600	8538300
1104	862	1214;1215;1216	4720;4721;4722;4723;4724;4725;4726;4727;4728;4729;4730;4731;4732;4733;4734;4735;4736;4737;4738;4739;4740;4741;4742;4743;4744;4745;4746;4747;4748;4749;4750;4751;4752;4753;4754;4755;4756;4757;4758;4759;4760;4761;4762;4763;4764;4765;4766;4767;4768;4769;4770;4771;4772;4773;4774;4775;4776;4777;4778;4779;4780;4781;4782;4783;4784;4785;4786;4787;4788;4789;4790;4791;4792;4793;4794;4795;4796;4797;4798;4799…	6499;6500;6501;6502;6503;6504;6505;6506;6507;6508;6509;6510;6511;6512;6513;6514;6515;6516;6517;6518;6519;6520;6521;6522;6523;6524;6525;6526;6527;6528;6529;6530;6531;6532;6533;6534;6535;6536;6537;6538;6539;6540;6541;6542;6543;6544;6545;6546;6547;6548;6549;6550;6551;6552;6553;6554;6555;6556;6557;6558;6559;6560;6561;6562;6563;6564;6565;6566;6567;6568;6569;6570;6571;6572;6573;6574;6575;6576;6577;6578…	6578	361;362		AYHEQLSVSEISNAVFEPASMMTK	0	1	24	0	2668.25	Tb927.1.2340;Tb927.1.2360;Tb927.1.2380;Tb927.1.2400	Tb927.1.2340				yes	1.6487e-18	241.47	83	84	83	84	0.47572	0.69736	56.582	89	0.48174	0.69475	55.887	44	0.46804	0.69736	57.881	45	2926300000	1899000000	1027300000	1487200000	960540000	526690000	1439100000	938460000	500660000
1105	1172	1217	4887;4888;4889	6903;6904;6905;6906;6907;6908;6909	6904			AYLPVAESFGFTADLR	1	0	16	0	1755.88	Tb927.10.4560;Tb927.10.4570	Tb927.10.4560				yes	3.4676e-15	201.78	1	2	1	2	1.1744	1.0154	4.5707	2	1.2071	1.0488		1	1.1425	0.98314		1	50140000	21995000	28145000	22976000	10001000	12975000	27164000	11994000	15170000
1106	475	1218	4890;4891	6910;6911	6911			AYLVPVSGLNMQHVYER	1	0	17	0	1975	Tb11.01.5120	Tb11.01.5120				yes	0.091172	87.807	1	1	1	1	0.2796	0.43001	8.2725	2	0.26097	0.40557		1	0.29957	0.45591		1	7624500	5338300	2286200	3993000	2758000	1235000	3631500	2580300	1051100
1107	1988	1219;1220;1221	4892;4893;4894;4895;4896;4897;4898;4899;4900;4901;4902;4903;4904;4905;4906	6912;6913;6914;6915;6916;6917;6918;6919;6920;6921;6922;6923;6924;6925;6926;6927;6928;6929;6930;6931;6932	6912			AYQHTAMEVAAK	0	1	12	0	1318.63	Tb927.7.2160	Tb927.7.2160				yes	1.3088e-06	142.6	8	7	8	7	8.3757	12.221	144.56	5	1.1846	1.5056	153.01	3	12.566	18.234	56.59	2	5753300	594830	5158400	2263800	284470	1979300	3489400	310350	3179100
1108	541	1222	4907	6933	6933			AYQQMLEMISK	0	1	11	0	1340.65	Tb11.01.7530	Tb11.01.7530				yes	0.0073062	93.077		1		1	0.4316	0.63556		1				0	0.4316	0.63556		1	1976700	1325200	651500	0	0	0	1976700	1325200	651500
1109	2063	1223	4908	6934	6934			AYSDVLHASPAGGELSCAADQSSELCSNTALAIEK	0	1	35	0	3621.66	Tb927.7.4500	Tb927.7.4500				yes	0.00028992	142.5	1		1		0.21456	0.32014		1	0.21456	0.32014		1				0	21688000	19833000	1855000	21688000	19833000	1855000	0	0	0
1110	170	1224	4909	6935;6936;6937	6936			AYSEAFETNR	1	0	10	0	1186.53	Tb09.160.5530	Tb09.160.5530				yes	3.1027e-14	191.67		1		1	0.051756	0.10151		1				0	0.051756	0.10151		1	2221200	2034300	186870	0	0	0	2221200	2034300	186870
1111	1758	1225	4910;4911	6938;6939	6939			AYSRDEEAEEQNTRPR	3	0	16	2	1949.88	Tb927.5.2410	Tb927.5.2410				yes	0.46475	65.309	1	1	1	1	0.53281	0.73688	5.4237	2	0.5069	0.70916		1	0.56004	0.76569		1	361820	239320	122510	240040	158520	81520	121790	80799	40988
1112	834	1226	4912;4913;4914;4915	6940;6941;6942;6943	6940			AYTLDFEK	0	1	8	0	985.476	Tb11.55.0009	Tb11.55.0009				yes	0.0047588	116.62	2	2	2	2	1.4019	1.6279	20.495	4	1.4244	1.6476	14.406	2	1.2669	1.4441	29.645	2	15519000	5672200	9846800	7046800	2569400	4477500	8472100	3102800	5369300
1113	767	1227	4916	6944	6944			AYTQAEDWDNVVR	1	0	13	0	1565.71	Tb11.03.0880	Tb11.03.0880				yes	2.8806e-18	207.62	1		1		0.28575	0.44516		1	0.28575	0.44516		1				0	5231000	4055400	1175600	5231000	4055400	1175600	0	0	0
1114	2084	1228	4917	6945	6945			AYTRPQFR	2	0	8	1	1037.54	Tb927.7.5180;Tb927.7.5170	Tb927.7.5180				yes	0.10392	59.628	1		1		0.9406	0.95417		1	0.9406	0.95417		1				0	1780800	916750	864020	1780800	916750	864020	0	0	0
1115	2012	1229	4918;4919	6946;6947;6948;6949;6950;6951	6948			AYTSPYPQNPK	0	1	11	0	1264.61	Tb927.7.280	Tb927.7.280				yes	5.8477e-19	193.76	1	1	1	1	2.1644	2.2561	1.7691	2	2.2025	2.2845		1	2.1269	2.2281		1	3269700	1119700	2149900	1862000	630910	1231100	1407700	488820	918870
1116	1505	1230	4920	6952	6952			AYVASSTAPVQQ	0	0	12	0	1220.6	Tb927.3.3710	Tb927.3.3710				yes	0.063403	77.174		1		1				0				0				0	0	0	0	0	0	0	0	0	0
1117	1789	1231	4921;4922;4923	6953;6954;6955	6953			AYVDKLNALAGATYDGK	0	2	17	1	1768.9	Tb927.5.3350	Tb927.5.3350				yes	0.0012079	112.43	2	1	2	1	3.0569	3.1855	1.9064	3	2.8155	3.2163	1.3595	2	3.0569	3.1259		1	10447000	2087800	8359000	7898500	1492600	6405900	2548300	595250	1953100
1118	1496	1232	4924;4925;4926;4927	6956;6957;6958;6959;6960;6961;6962;6963	6963			AYWPNYFDEVDCLVYVVDSADK	0	1	22	0	2667.18	Tb927.3.3450	Tb927.3.3450				yes	2.1558e-19	220.64	2	2	2	2	0.26086	0.27823	8.7911	4	0.26152	0.28823	4.2592	2	0.2516	0.25841	9.7179	2	6261600	4778300	1483300	2361200	1791600	569550	3900400	2986700	913710
1119	1496	1233	4928;4929	6964;6965;6966;6967	6967			AYWPNYFDEVDCLVYVVDSADKR	1	1	23	1	2823.28	Tb927.3.3450	Tb927.3.3450				yes	0.1351	90.349		2		2	0.26439	0.35172	4.266	2				0	0.26439	0.35172	4.266	2	724150	626140	98011	0	0	0	724150	626140	98011
1120	673	1234	4930;4931;4932;4933;4934;4935;4936	6968;6969;6970;6971;6972;6973;6974;6975;6976	6971			AYYGETNEIVADK	0	1	13	0	1471.68	Tb11.02.3210	Tb11.02.3210				yes	5.7772e-41	236.78	3	4	3	4	0.84697	1.0467	7.559	7	0.84576	1.0373	10.892	3	0.872	1.0642	5.5968	4	122590000	60354000	62240000	60659000	29901000	30758000	61935000	30453000	31482000
1121	2215	1235	4937;4938	6977;6978	6978			CAAATEALPEISAK	0	1	14	0	1430.71	Tb927.8.3250	Tb927.8.3250				yes	1.6855e-14	173.18	1	1	1	1	0.36022	1.0745	8.7702	2	0.39293	1.1432		1	0.33024	1.0099		1	5470200	3880100	1590100	2966000	2081700	884330	2504200	1798400	705760
1122	309	1236	4939;4940	6979;6980	6979			CAALCSTTVLHPDSEDADLLK	0	1	21	0	2315.08	Tb09.244.2570	Tb09.244.2570				yes	9.3933e-05	116.37	1	1	1	1	1.1629	3.5306	7.6819	2	1.207	3.7277		1	1.1204	3.344		1	8555800	4050900	4504900	4564800	2147900	2417000	3991000	1903000	2087900
1123	579	1237	4941;4942;4943;4944	6981;6982	6981			CAAQGDWLFLK	0	1	11	0	1307.63	Tb11.02.0030	Tb11.02.0030				yes	7.9442e-12	158.17	1	3	1	3	0.24005	0.68777	67.123	3	0.24005	0.68777		1	0.47842	1.0001	89.869	2	3767500	2922300	845130	1564300	1226600	337700	2203100	1695700	507430
1124	989	1238	4945	6983	6983			CADVTADLNFPESEQK	0	1	16	0	1822.8	Tb927.10.13360	Tb927.10.13360				yes	1.677e-22	229.97		1		1	3.1978	3.5749		1				0	3.1978	3.5749		1	16080000	2929800	13150000	0	0	0	16080000	2929800	13150000
1125	2069	1239	4946;4947	6984;6985;6986;6987	6984			CAEMYASSGQTVQK	0	1	14	0	1558.68	Tb927.7.470	Tb927.7.470				yes	1.8648e-45	284.98	1	1	1	1	0.033897	0.051851	1.8093	2	0.031969	0.051192		1	0.035941	0.052519		1	1978800	1928600	50253	1033900	1005800	28031	944960	922740	22222
1126	1719	1240	4948;4949	6988;6989	6988			CAFDSTTHGPGTPLYGTEVGTTR	1	0	23	0	2424.1	Tb927.5.1060	Tb927.5.1060				yes	1.6542e-14	208.04	1	1	1	1	97.509	185.66	136.05	2	235.35	485.86		1	40.4	70.948		1	89466000	373090	89093000	52823000	126040	52697000	36643000	247050	36396000
1127	1364	1241	4950	6990	6990			CAFFGSVISVMEGDGWSLVCSSATTTSGDGK	0	1	31	0	3212.41	Tb927.2.2770	Tb927.2.2770				yes	1.6365e-14	199.3	1		1		0.047172	0.075044		1	0.047172	0.075044		1				0	792860	770880	21988	792860	770880	21988	0	0	0
1128	1364	1242	4951	6991;6992	6991			CAFFGSVISVMEGDGWSLVCSSATTTSGDGKEISR	1	1	35	1	3697.67	Tb927.2.2770	Tb927.2.2770				yes	2.9294e-28	230.72	1		1		0.07717	0.081312		1	0.07717	0.081312		1				0	2396600	2314400	82148	2396600	2314400	82148	0	0	0
1129	2171	1243	4952;4953	6993;6994	6993			CAGCPYLGMPAFDNAVDGK	0	1	19	0	2041.87	Tb927.8.1750	Tb927.8.1750				yes	3.5893e-10	167.99	1	1	1	1	1.2014	1.2672	4.5541	2	1.1276	1.227		1	1.2801	1.3086		1	3159300	1413100	1746200	1782300	824610	957740	1376900	588470	788450
1130	2264	1244	4954;4955	6995;6996	6996			CALCLHVFHVNELPGAITHK	0	1	20	0	2315.17	Tb927.8.4910	Tb927.8.4910				yes	0.0020796	115.32	2		2		1.4449	2.3586	248.93	2	1.4449	2.3586	248.93	2				0	5338800	1951600	3387200	5338800	1951600	3387200	0	0	0
1131	565	1245	4956;4957	6997;6998;6999;7000	6997			CAPTLDSDVTDALVGALK	0	1	18	0	1844.92	Tb11.01.8470	Tb11.01.8470				yes	2.5955e-14	194.62	1	1	1	1	3.8121	5.8827	18.512	2	3.3753	5.161		1	4.3054	6.7055		1	13621000	3643400	9977900	8723700	2816800	5906900	4897600	826660	4071000
1132	1680	1246	4958;4959	7001	7001			CAQLDCDLELLANGVETEIGENGVNLSGGQK	0	1	31	0	3302.54	Tb927.4.4490	Tb927.4.4490				yes	0.0029814	108.72	1	1	1	1	1.019	2.3846	15.534	2	1.0541	2.1366		1	0.98514	2.6615		1	1591800	794490	797340	530370	273220	257150	1061500	521260	540190
1133	611	1247	4960;4961	7002	7002			CASTQTFMSTMLYASSIMLK	0	1	20	0	2270.05	Tb11.02.1040	Tb11.02.1040				yes	0.010173	95.757	1	1	1	1	0.91484	1.2365	3.8637	2	0.87083	1.2031		1	0.96108	1.2707		1	468640	225840	242800	299410	148200	151210	169230	77644	91589
1134	2225;750	1248	4962;4963;4964	7003;7004;7005;7006	7003			CATITPDEAR	1	0	10	0	1132.52	Tb927.8.3690;Tb11.03.0230	Tb927.8.3690				no	0.0042041	104.46	1	2			1.9941	2.8162		1	1.9941	2.8162		1				0	1473700	549150	924550	1473700	549150	924550	0	0	0
1135	1743	1249	4965;4966;4967;4968	7007;7008;7009;7010;7011;7012;7013;7014;7015;7016;7017;7018;7019;7020;7021;7022;7023	7017			CAVPPEATPEEK	0	1	12	0	1326.61	Tb927.5.1730	Tb927.5.1730				yes	0.00012868	123.02	3	1	3	1	0.15358	0.18501	1.3081	2	0.16602	0.18673		1	0.14207	0.18331		1	1000400	856410	143950	416830	350090	66737	583530	506320	77208
1136	1821	1250	4969	7024	7024			CAWQLADTVLNSFNPNSEVSLVGR	1	0	24	0	2676.3	Tb927.5.930	Tb927.5.930				yes	0.0017356	112.78		1		1	12.036	26.741		1				0	12.036	26.741		1	928850	125930	802910	0	0	0	928850	125930	802910
1137	13	1251	4970;4971;4972;4973;4974;4975;4976;4977;4978	7025;7026;7027;7028;7029;7030;7031;7032;7033;7034	7033			CCAADDKEACFAVEGPK	0	2	17	1	1926.79	CON__P02769	CON__P02769			P02769	yes	1.9073e-22	235.8	5	4	5	4	0.070302	0.11029	187.61	6	0.13401	0.35528	83.223	3	0.013661	0.038435	185.22	3	124960000	124370000	597190	100040000	99785000	250610	24927000	24580000	346570		+
1138	1890	1252	4979;4980	7035;7036	7036			CCLAFLNVALPECAFVQQAFDR	1	0	22	0	2628.23	Tb927.6.3500	Tb927.6.3500				yes	2.6708e-40	278.67	1	1	1	1	0.15085	0.35642	41.28	2	0.13706	0.26619		1	0.16602	0.47723		1	1944900	1722100	222780	510250	460410	49834	1434600	1261700	172950
1139	833	1253	4981	7037	7037			CCQNDFSTVER	1	0	11	0	1414.56	Tb11.55.0008	Tb11.55.0008				yes	2.607e-09	172.27	1		1		1.8013	2.7983		1	1.8013	2.7983		1				0	721830	252030	469800	721830	252030	469800	0	0	0
1140	13	1254	4982;4983;4984;4985	7038;7039;7040;7041;7042;7043;7044;7045;7046	7041			CCTESLVNR	1	0	9	0	1137.49	CON__P02769;CON__P02768-1	CON__P02769	ALB;GIG20;GIG42;PRO0903;PRO1708;PRO2044;PRO2619;PRO2675;UNQ696/PRO1341	Serum albumin	P02769;P02768-1;P02768	yes	0.0020955	113.62	2	2	2	2	0.1663	0.2648	106.06	4	0.32027	0.51997	4.9921	2	0.062823	0.091588	59.707	2	7832100	6656000	1176100	4399000	3579100	819950	3433100	3077000	356130		+
1141	693	1255;1256	4986;4987;4988;4989;4990	7047;7048;7049;7050;7051	7048	293		CCVSGCGDMVIR	1	0	12	0	1412.57	Tb11.02.4150	Tb11.02.4150				yes	0.00049538	119.67	3	2	3	2	5.2554	7.7204	95.543	4	5.5629	7.8198	116.63	2	5.2135	7.5827	117.36	2	18543000	2525000	16018000	10947000	1324200	9623000	7595300	1200800	6394500
1142	1048	1257;1258	4991;4992;4993;4994;4995;4996;4997;4998;4999;5000;5001	7052;7053;7054;7055;7056;7057;7058;7059;7060;7061;7062;7063;7064;7065	7064			CDAVLAELQSDLVSLEYSLENPK	0	1	23	0	2592.26	Tb927.10.14890	Tb927.10.14890				yes	6.4574e-40	266.58	5	6	5	6	0.023046	0.035217	75.964	9	0.023717	0.030532	91.292	4	0.023046	0.035217	72.686	5	53522000	52438000	1084200	28550000	27974000	575990	24972000	24463000	508170
1143	973	1259	5002;5003;5004;5005;5006;5007;5008;5009	7066;7067;7068;7069;7070;7071;7072;7073	7071			CDEALAWAENEMEK	0	1	14	0	1694.69	Tb927.10.12710	Tb927.10.12710				yes	2.1405e-21	192.76	4	4	4	4	0.33271	0.42931	34.656	8	0.3383	0.45961	22.473	4	0.30482	0.42931	44.437	4	60484000	44676000	15808000	33530000	24547000	8982300	26955000	20129000	6825700
1144	398	1260	5010;5011;5012;5013;5014	7074;7075;7076	7075			CDEFFGDLLEEELENLGK	0	1	18	0	2155.96	Tb11.01.2020	Tb11.01.2020				yes	3.3488e-21	198.72	2	3	2	3				0				0				0	0	0	0	0	0	0	0	0	0
1145	989	1261	5015	7077	7077	424		CDLMQGQEDMIELVEMELR	1	0	19	0	2338.03	Tb927.10.13360	Tb927.10.13360				yes	3.9911e-09	182.86		1		1				0				0				0	1173000	248200	924790	0	0	0	1173000	248200	924790
1146	2189	1262	5016;5017;5018	7078;7079;7080	7078			CDVLVNNASAFYPTPLVQGDHEDNSNGK	0	1	28	0	3060.39	Tb927.8.2210	Tb927.8.2210				yes	3.9205e-06	191.4	1	2	1	2	1.0996	1.1141	11.792	3	1.0996	1.1141		1	1.1042	1.2339	14.444	2	31460000	14546000	16914000	15702000	7321100	8380900	15758000	7225300	8532700
1147	600	1263	5019	7081	7081			CEDGLLYELTNATGDILENISLIENLENTK	0	1	30	0	3393.65	Tb11.02.0760	Tb11.02.0760				yes	3.9777e-42	273.94	1		1		0.33005	1.0866		1	0.33005	1.0866		1				0	7557500	6233400	1324100	7557500	6233400	1324100	0	0	0
1148	600	1264	5020;5021	7082	7082			CEDGLLYELTNATGDILENISLIENLENTKK	0	2	31	1	3521.74	Tb11.02.0760	Tb11.02.0760				yes	0.00074198	194.84	1	1	1	1	0.40841	1.0834	2.8742	2	0.42872	1.0616		1	0.38907	1.1057		1	3955200	2856800	1098400	1368000	936980	431000	2587300	1919800	667440
1149	987	1265	5022;5023;5024;5025	7083;7084;7085	7083			CEDLSSPVVPQLSYLFEYVLSPVYK	0	1	25	0	2931.46	Tb927.10.13290	Tb927.10.13290				yes	0.00012762	124.59	2	2	2	2	0.21545	0.29156	10.785	4	0.21545	0.31612	16.741	2	0.2166	0.29156	1.8078	2	2863700	2302400	561250	1666400	1315000	351360	1197300	987440	209890
1150	531	1266	5026;5027	7086;7087;7088;7089	7088			CEEDEEDSPHFVK	0	1	13	0	1619.64	Tb11.01.7010	Tb11.01.7010				yes	7.3542e-06	128.51	1	1	1	1	1.149	1.7273	13.944	2	1.2077	1.9063		1	1.0932	1.5651		1	6042000	2790900	3251200	2918300	1407600	1510700	3123700	1383200	1740500
1151	1525	1267	5028	7090	7090			CEEENQAFSK	0	1	10	0	1240.5	Tb927.3.4290;Tb927.3.4300;Tb927.3.4310;Tb927.3.4320;Tb927.3.4330	Tb927.3.4290				yes	5.2721e-05	120.24	1		1		0.29409	0.38953		1	0.29409	0.38953		1				0	726490	534210	192270	726490	534210	192270	0	0	0
1152	729	1268	5029;5030;5031;5032;5033;5034;5035;5036;5037	7091;7092	7092			CEFFNPGGSVK	0	1	11	0	1240.55	Tb11.02.5400	Tb11.02.5400				yes	0.00038223	129.12	4	5	4	5	0.46173	0.53678	146.01	9	0.38345	0.46982	19.337	4	0.4798	0.59075	192.34	5	105810000	64023000	41792000	60511000	38166000	22345000	45304000	25857000	19447000
1153	2045	1269;1270	5038;5039;5040;5041;5042;5043;5044;5045;5046;5047;5048	7093;7094;7095;7096;7097;7098;7099;7100;7101;7102;7103;7104;7105;7106;7107;7108;7109;7110;7111;7112;7113;7114;7115;7116;7117;7118	7110	852		CELEIAPLATEMFIEGVPNGYK	0	1	22	0	2480.2	Tb927.7.4060	Tb927.7.4060				yes	1.613e-24	234.4	6	5	6	5	0.88941	0.89813	25.115	5	0.89924	0.89813	32.618	3	0.88799	0.89828	0.20001	2	33804000	16988000	16816000	29774000	15193000	14582000	4030200	1795500	2234700
1154	1268	1271	5049;5050	7119	7119			CELVCNPTEALEADYESFK	0	1	19	0	2273.98	Tb927.10.7440	Tb927.10.7440				yes	1.5455e-27	228.73	1	1	1	1	1.0641	1.6089	5.6672	2	1.0532	1.5457		1	1.075	1.6747		1	3582800	1686100	1896600	1860000	851310	1008700	1722700	834810	887920
1155	785	1272	5051;5052	7120;7121	7120			CENDQLQELAVR	1	0	12	0	1473.69	Tb11.1390;Tb11.39.0005	Tb11.1390				yes	6.6178e-49	267.34	1	1	1	1	23.862	25.255	22.398	2	27.314	29.589		1	20.846	21.556		1	3218400	88038	3130400	1117400	34975	1082400	2101100	53063	2048000
1156	766	1273	5053	7122	7122			CEPDTEPYLAVFTAAAIGGIVVSHVLTPAELIK	0	1	33	0	3480.82	Tb11.03.0870	Tb11.03.0870				yes	0.10138	111.14		1		1	3.289	4.2792		1				0	3.289	4.2792		1	733210	103630	629580	0	0	0	733210	103630	629580
1157	1975	1274	5054;5055;5056	7123	7123			CEPEIVDTVVK	0	1	11	0	1287.64	Tb927.7.1630	Tb927.7.1630				yes	0.025655	79.182	1	2	1	2	1.3371	1.5691	16.822	3	1.1692	1.3739		1	1.4553	1.7352	14.228	2	1821600	767570	1054000	875930	378020	497910	945660	389550	556110
1158	1525	1275	5057;5058;5059;5060	7124;7125;7126	7125			CETDLKHIHDAIQK	0	2	14	1	1706.84	Tb927.3.4290;Tb927.3.4300;Tb927.3.4310;Tb927.3.4320;Tb927.3.4330	Tb927.3.4290				yes	0.065693	78.645	3	1	3	1	0.30811	0.51343	67.627	4	0.41678	0.85945	67.639	3	0.22612	0.30294		1	45036000	32527000	12509000	38079000	26850000	11229000	6956300	5677000	1279300
1159	2173	1276	5061;5062;5063	7127	7127			CEVENMLASFLSGFPK	0	1	16	0	1827.85	Tb927.8.1860	Tb927.8.1860				yes	2.4671e-11	170.69	2	1	2	1	3.353	4.9919	103.29	3	1.5412	2.0918	123	2	3.849	5.4909		1	1162800	300860	861960	513150	154650	358500	649670	146210	503460
1160	872	1277	5064;5065;5066;5067;5068;5069	7128;7129;7130;7131;7132;7133;7134;7135	7134			CEWFQTPSQVTFTFYVK	0	1	17	0	2167.01	Tb927.1.3200	Tb927.1.3200				yes	2.7925e-50	266.23	3	3	3	3	0.3407	0.40325	29.01	6	0.33786	0.44775	18.701	3	0.34357	0.36317	36.688	3	12536000	9242100	3293700	6423200	4796700	1626500	6112600	4445400	1667200
1161	1950	1278	5070;5071	7136;7137	7136			CEYALTDFTNVLFSLAHKPSK	0	2	21	1	2440.21	Tb927.6.5140	Tb927.6.5140				yes	0.035058	96.592	1	1	1	1	4.4598	5.2264	10.7	2	4.3983	4.8456		1	4.5222	5.6372		1	801650	84456	717200	578920	73025	505890	222730	11431	211300
1162	1891	1279	5072	7138	7138			CFACGALSDNVEANLEHLFNVHEFTIPLQEK	0	1	31	0	3601.7	Tb927.6.3540	Tb927.6.3540				yes	0.002593	111.33		1		1	1.7339	2.5444		1				0	1.7339	2.5444		1	2889800	920550	1969300	0	0	0	2889800	920550	1969300
1163	870	1280	5073;5074	7139	7139			CFDFDDFVK	0	1	9	0	1191.49	Tb927.1.3170	Tb927.1.3170				yes	0.0015708	104.64	1	1	1	1	1.9901	3.2137	8.3751	2	1.9247	3.0289		1	2.0577	3.4098		1	3990100	1286500	2703600	1801500	563180	1238300	2188600	723320	1465200
1164	870	1281	5075;5076	7140	7140			CFDFDDFVKVPGCSVGPHLL	0	1	20	1	2308.07	Tb927.1.3170	Tb927.1.3170				yes	7.08e-11	164.6	2		2		1.6144	2.343	74.106	2	1.6144	2.343	74.106	2				0	2669500	665960	2003500	2669500	665960	2003500	0	0	0
1165	1646	1282	5077;5078;5079;5080;5081	7141	7141			CFEEIQWQSVLVPMLMK	0	1	17	0	2137.04	Tb927.4.3370	Tb927.4.3370				yes	0.1462	79.637	3	2	3	2	0.87923	1.2236	25.126	5	0.87576	1.2236	22.776	3	1.0531	1.4542	36.636	2	1992700	1040100	952600	730610	402180	328420	1262100	637920	624170
1166	1196	1283	5082;5083	7142;7143	7142			CFGELFSAEVK	0	1	11	0	1285.6	Tb927.10.5120	Tb927.10.5120				yes	4.8749e-08	145.03	1	1	1	1	1.5062	1.7223	3.8705	2	1.529	1.6758		1	1.4837	1.7701		1	2021100	774780	1246300	1215200	482520	732710	805840	292260	513580
1167	237	1284	5084;5085	7144;7145;7146;7147;7148;7149;7150	7145			CFGFVSFK	0	1	8	0	990.463	Tb09.211.2150	Tb09.211.2150				yes	0.0059463	111.89	1	1	1	1	0.82272	1.0775	20.276	2	0.83071	1.2436		1	0.81481	0.93357		1	35216000	19107000	16109000	16896000	9115700	7780300	18320000	9991000	8329000
1168	1531	1285	5086;5087;5088	7151;7152;7153;7154;7155	7154			CFISNSFDPATHFESAAGNILDLFK	0	1	25	0	2800.32	Tb927.3.4680	Tb927.3.4680				yes	3.8601e-11	211.82	1	2	1	2	0.58165	0.94805	50.777	3	0.58165	0.94805		1	0.4676	0.72779	68.488	2	37361000	22965000	14397000	12049000	7402000	4646900	25312000	15563000	9749900
1169	600	1286	5089;5090;5091;5092;5093;5094;5095	7156;7157;7158;7159	7159			CFLHGGWALLNNIHLVEK	0	1	18	0	2120.1	Tb11.02.0760	Tb11.02.0760				yes	2.1808e-22	212.19	4	3	4	3	0.27058	0.80644	91.681	7	0.3286	1.036	89.093	4	0.22657	0.68548	107.15	3	22317000	15940000	6377700	14851000	10628000	4222700	7466500	5311500	2155000
1170	670	1287	5096;5097;5098;5099	7160;7161;7162;7163	7162			CFNDDIQGTGAVIAAGFLNAVK	0	1	22	0	2280.12	Tb11.02.3120	Tb11.02.3120				yes	2.97e-21	231.22	2	2	2	2	4.0281	5.8792	137.58	4	4.1909	6.0957	8.6347	2	0.93031	1.5299	193.9	2	19264000	3995300	15269000	13831000	2829900	11001000	5433500	1165300	4268100
1171	1890	1288	5100;5101	7164;7165	7164			CFNGGMVTHDLPFNIDER	1	0	18	0	2120.94	Tb927.6.3500	Tb927.6.3500				yes	3.9853e-53	295.55	1	1	1	1	0.15374	0.45648	3.8121	2	0.16134	0.46895		1	0.14649	0.44434		1	6445300	5671300	774020	2835100	2475400	359700	3610300	3195900	414330
1172	1230	1289	5102;5103;5104;5105;5106;5107;5108;5109;5110;5111;5112	7166;7167;7168;7169;7170;7171;7172;7173;7174;7175;7176;7177;7178;7179;7180;7181;7182;7183;7184;7185;7186	7171			CFSNAQVLSPDWVIEFFGK	0	1	19	0	2243.07	Tb927.10.6050	Tb927.10.6050				yes	2.1304e-49	287.04	6	5	6	5	0.17183	0.2258	65.71	11	0.16835	0.33044	71.281	6	0.17183	0.2258	66.245	5	81821000	67821000	14000000	31770000	26430000	5340900	50050000	41392000	8658700
1173	2176	1290	5113;5114;5115;5116	7187;7188;7189	7188			CFTTLGLVNCILLHYCQK	0	1	18	0	2239.1	Tb927.8.1890	Tb927.8.1890				yes	0.00026816	123.41	2	2	2	2	0.42717	0.55464	166.22	4	0.42717	0.55464	37.212	2	1.6698	2.294	247.68	2	5958200	3252200	2706000	2383000	1875300	507730	3575200	1376900	2198300
1174	155	1291	5117;5118	7190;7191	7191			CFYADLLDEEKPNPPTTPLGFR	1	1	22	1	2579.24	Tb09.160.4760	Tb09.160.4760				yes	0.00012496	153.27	1	1	1	1	0.13074	0.19853	9.6074	2	0.12716	0.18549		1	0.13442	0.21248		1	2953400	2603800	349690	1460700	1294900	165800	1492800	1308900	183890
1175	2111	1292	5119;5120;5121;5122;5123	7192;7193;7194;7195	7195			CGASAAIYCAALLEYLTSEVIELAGAAAK	0	1	29	0	2985.48	Tb927.7.6360	Tb927.7.6360				yes	1.4171e-07	227.02	2	3	2	3	0.48966	0.54554	37.846	5	0.50966	0.62773	19.848	2	0.48774	0.49686	49.167	3	11583000	7639300	3943300	3137700	2158100	979620	8444900	5481200	2963700
1176	1136	1293	5124;5125	7196;7197;7198;7199	7198			CGATDCPIVIGGK	0	1	13	0	1346.63	Tb927.10.3210	Tb927.10.3210				yes	8.8759e-22	192.46	1	1	1	1	6.8485	9.3702	4.6556	2	6.4819	9.0668		1	7.2358	9.6838		1	79446000	10735000	68711000	51259000	7483200	43776000	28187000	3252200	24935000
1177	2250	1294	5126;5127;5128;5129;5130	7200;7201;7202	7202			CGAYGVPLAGKV	0	1	12	1	1190.61	Tb927.8.4520	Tb927.8.4520				yes	0.0077316	96.308	2	3	2	3	0.30924	0.89288	78.503	5	0.25628	0.45264	96.075	2	0.33979	0.90735	85.231	3	6982200	5271600	1710600	3400100	2695900	704210	3582000	2575700	1006300
1178	1702	1295	5131;5132	7203	7203			CGCITICTAGVK	0	1	12	0	1338.61	Tb927.4.560	Tb927.4.560				yes	0.001422	102.98	1	1	1	1	0.18433	0.51806	1.7144	2	0.18556	0.51182		1	0.1831	0.52438		1	2404700	1932500	472150	916800	726860	189940	1487900	1205700	282210
1179	75	1296	5133;5134;5135;5136	7204;7205;7206;7207;7208;7209;7210	7210			CGFAEVSSMLADLVK	0	1	15	0	1625.78	Tb05.5K5.70;Tb927.5.4420	Tb05.5K5.70				yes	1.0289e-14	178.54	2	2	2	2	1.7803	2.2752	13.492	4	1.7803	2.4446	1.278	2	1.595	1.9844	10.459	2	15333000	4924500	10408000	4699400	1802100	2897300	10633000	3122400	7510900
1180	1719	1297	5137	7211	7211			CGFLGTSNQTAAQIAAAVDELGGQLTANVGR	1	0	31	0	3089.52	Tb927.5.1060	Tb927.5.1060				yes	1.0746e-05	153.88	1		1		29.319	49.552		1	29.319	49.552		1				0	14216000	279620	13936000	14216000	279620	13936000	0	0	0
1181	862	1298	5138;5139;5140;5141;5142;5143;5144;5145;5146;5147;5148;5149;5150;5151;5152;5153;5154;5155;5156;5157;5158;5159;5160;5161;5162;5163;5164;5165;5166;5167;5168;5169;5170;5171;5172;5173;5174	7212;7213;7214;7215;7216;7217;7218;7219;7220;7221;7222;7223;7224;7225;7226;7227;7228;7229;7230;7231;7232;7233;7234;7235;7236;7237;7238;7239;7240;7241;7242;7243;7244;7245;7246;7247;7248;7249;7250;7251;7252;7253;7254;7255;7256;7257;7258;7259;7260;7261;7262;7263;7264;7265;7266;7267;7268;7269;7270;7271;7272;7273;7274;7275;7276;7277;7278;7279;7280;7281;7282;7283;7284;7285;7286;7287;7288;7289;7290;7291…	7250			CGINYQPPTVVPGGDLAK	0	1	18	0	1884.94	Tb927.1.2340;Tb927.1.2360;Tb927.1.2380;Tb927.1.2400	Tb927.1.2340				yes	1.6986e-33	239.55	18	19	18	19	0.45784	0.56876	86.682	37	0.44599	0.56072	80.969	18	0.46966	0.60246	93.985	19	3771900000	2532800000	1239100000	1956100000	1308800000	647250000	1815800000	1223900000	591900000
1182	141	1299	5175;5176	7319;7320;7321	7319			CGIVLIK	0	1	7	0	801.478	Tb09.160.4310	Tb09.160.4310				yes	0.0051314	106.94	1	1	1	1	18.134	26.778	15.39	2	16.49	24.017		1	19.943	29.856		1	2314900	266830	2048100	1243100	146180	1096900	1071800	120650	951200
1183	71	1300	5177;5178	7322;7323;7324;7325;7326	7322			CGLGGAGKPQSCEEK	0	2	15	1	1576.7	Tb05.5K5.210;Tb927.5.4570	Tb05.5K5.210				yes	0.22203	78.461	1	1	1	1	0.090469	0.13866	10.967	2	0.084597	0.12832		1	0.096748	0.14984		1	1516100	1218400	297780	922350	732920	189430	593790	485440	108350
1184	590	1301	5179	7327	7327			CGNLVFR	1	0	7	0	864.428	Tb11.02.0290	Tb11.02.0290				yes	0.13945	51.281	1		1		3.8507	5.7833		1	3.8507	5.7833		1				0	3028700	594590	2434100	3028700	594590	2434100	0	0	0
1185	1129	1302;1303	5180;5181;5182	7328;7329;7330	7329			CGQEGHHVIPAEMHSEK	0	1	17	0	1944.86	Tb927.10.2950	Tb927.10.2950				yes	0.092004	82.812	1	2	1	2	0.34901	0.69659	20.309	2	0.33141	0.60341		1	0.36755	0.80416		1	778520	556590	221930	307900	219530	88371	470620	337060	133560
1186	1439	1304	5183;5184;5185	7331;7332;7333;7334	7332			CGQLFHFVDPVSYLISGGPLSSK	0	1	23	0	2507.25	Tb927.3.1620	Tb927.3.1620				yes	0.00022951	112.07	2	1	2	1	0.69802	1.9626	61.862	3	0.59195	1.1692	76.587	2	0.71928	1.9626		1	2504600	1578100	926520	1372900	849830	523080	1131700	728300	403440
1187	2069	1305	5186	7335	7335			CGSDAYNVELEDMDPHNR	1	0	18	0	2120.85	Tb927.7.470	Tb927.7.470				yes	1.0018e-14	207.02	1		1		0.052531	0.094799		1	0.052531	0.094799		1				0	3116700	2499100	617650	3116700	2499100	617650	0	0	0
1188	496	1306	5187;5188	7336;7337;7338;7339;7340;7341;7342	7340			CGYTHMVK	0	1	8	0	994.436	Tb11.01.5720;Tb927.10.3840	Tb11.01.5720				yes	0.013031	99.329	1	1	1	1	0.92807	0.98011	16.349	2	1.0297	1.1002		1	0.83645	0.87311		1	1477500	546930	930590	747590	243980	503610	729940	302950	426990
1189	600	1307	5189;5190;5191	7343;7344	7344			CHDLMDIMETAVLFDK	0	1	16	0	1936.87	Tb11.02.0760	Tb11.02.0760				yes	1.2466e-14	175.92	2	1	2	1	0.31464	0.83763	59.337	3	0.28854	0.55179	59.03	2	0.39287	1.1455		1	2510400	1779000	731440	836890	628860	208030	1673600	1150100	523410
1190	245	1308	5192;5193	7345	7345			CHGAVVNDIASK	0	1	12	0	1269.61	Tb09.211.2420	Tb09.211.2420				yes	0.21346	59.555	1	1	1	1	0.72902	1.1178	18.136	2	0.79609	1.2708		1	0.6676	0.98327		1	320320	166160	154160	174370	89379	84989	145950	76781	69169
1191	1214	1309	5194;5195	7346;7347;7348	7348			CHGYGFLDEDKDK	0	2	13	1	1582.67	Tb927.10.5610;Tb927.8.1110	Tb927.10.5610				yes	5.6869e-10	163.8	1	1	1	1	0.92047	1.0051	6.7933	2	0.95989	1.0545		1	0.88266	0.95792		1	3288000	1647300	1640700	731170	351760	379400	2556800	1295500	1261300
1192	1191	1310	5196;5197	7349;7350;7351;7352;7353	7349			CHLTYTMK	0	1	8	0	1052.48	Tb927.7.3680;Tb927.10.5030	Tb927.7.3680				yes	0.031924	83.878	2		2		0.71762	1.0519	73.809	2	0.71762	1.0519	73.809	2				0	985660	507170	478490	985660	507170	478490	0	0	0
1193	2034	1311	5198;5199;5200;5201;5202	7354;7355;7356;7357;7358;7359	7358			CHNTDVYTVLFSPFDSGLLVSGGAGHIK	0	1	28	0	2990.46	Tb927.7.3560	Tb927.7.3560				yes	0.11495	88.876	3	2	3	2	0.42701	0.67854	38.534	5	0.42701	0.67854	39.568	3	0.461	0.80459	52.846	2	49974000	31174000	18800000	42959000	26792000	16167000	7014400	4381700	2632800
1194	1947	1312	5203;5204;5205;5206	7360;7361;7362;7363	7361			CHPAIYNLLLTEK	0	1	13	0	1570.82	Tb927.6.5070	Tb927.6.5070				yes	8.6877e-15	171.04	2	2	2	2	0.39552	0.53515	16.173	4	0.39741	0.59855	12.912	2	0.39552	0.4815	12.018	2	60887000	42992000	17896000	23588000	16348000	7240000	37299000	26644000	10656000
1195	1947	1313	5207	7364	7364			CHPAIYNLLLTEKER	1	1	15	1	1855.96	Tb927.6.5070	Tb927.6.5070				yes	0.028351	98.361	1		1		2.373	4.4278		1	2.373	4.4278		1				0	147090000	16061000	131030000	147090000	16061000	131030000	0	0	0
1196	2113	1314	5208;5209;5210	7365;7366;7367	7365			CHTEAQNTLNEIQQNYQLLK	0	1	20	0	2444.18	Tb927.7.6440	Tb927.7.6440				yes	1.1364e-22	210.26	1	2	1	2	0.10085	0.10358	152.48	3	0.12207	0.12335		1	0.0247	0.028953	180.26	2	13516000	11901000	1615100	7518800	6623000	895830	5997600	5278400	719270
1197	1713	1315	5211;5212	7368;7369	7368			CHVLSDTSEIQEAVDDNILK	0	1	20	0	2285.08	Tb927.4.870	Tb927.4.870				yes	2.3257e-15	175.88	1	1	1	1	0.37056	1.1105	4.5503	2	0.35643	1.0754		1	0.38525	1.1468		1	8314500	6019900	2294600	4137100	3017100	1120100	4177400	3002900	1174500
1198	223	1316	5213;5214	7370;7371	7370			CIAHSCEPNLR	1	0	11	0	1355.61	Tb09.211.1620	Tb09.211.1620				yes	0.17714	62.83	1	1	1	1	5.172	11.249	26.507	2	5.7542	13.567		1	4.6488	9.326		1	966970	174440	792530	583280	102500	480790	383690	71945	311740
1199	1531	1317	5215;5216	7372;7373;7374	7373			CIAIMNHPIPNLKPECASCQIIIPQK	0	2	26	1	3044.54	Tb927.3.4680	Tb927.3.4680				yes	0.00070004	110.07	1	1	1	1	0.49552	0.90494	24.097	2	0.50865	1.073		1	0.48273	0.76316		1	50301000	33059000	17242000	30035000	19799000	10236000	20266000	13259000	7006400
1200	1435	1318	5217;5218;5219;5220;5221;5222;5223;5224;5225	7375;7376;7377;7378;7379;7380;7381;7382;7383;7384;7385	7382			CIAMQTTDLLK	0	1	11	0	1292.65	Tb927.3.1380	Tb927.3.1380				yes	6.1581e-15	179.06	5	4	5	4	1.0094	1.526	123.38	9	0.91551	1.389	135.5	5	2.3138	3.1255	125.56	4	87632000	14426000	73206000	55155000	9344000	45811000	32477000	5082000	27395000
1201	223	1319	5226	7386	7386			CICGTANCYGLIR	1	0	13	0	1556.69	Tb09.211.1620	Tb09.211.1620				yes	0.010838	96.647	1		1		2.0438	5.7226		1	2.0438	5.7226		1				0	1663700	703200	960540	1663700	703200	960540	0	0	0
1202	2351	1320	5227;5228;5229;5230;5231;5232	7387;7388;7389;7390;7391;7392;7393	7389			CIDDPGELWPSLLQK	0	1	15	0	1769.87	Tb927.8.8330	Tb927.8.8330				yes	1.1284e-40	241.18	3	3	3	3	0.064468	0.10055	238.97	6	0.066111	0.10446	278.73	3	0.062867	0.096784	255.06	3	59061000	58491000	569780	31074000	30723000	350820	27987000	27768000	218960
1203	1667	1321	5233;5234;5235	7394;7395;7396;7397;7398	7396			CIDDSGELWPSLLQK	0	1	15	0	1759.85	Tb927.4.3950	Tb927.4.3950				yes	9.1637e-22	201.76	1	2	1	2	60.554	54.636	121.55	3	65.919	54.636		1	16.707	21.481	154.07	2	37853000	765610	37087000	19782000	328410	19453000	18071000	437200	17634000
1204	531	1322	5236;5237;5238;5239;5240	7399;7400;7401;7402;7403;7404;7405;7406;7407;7408;7409;7410	7402			CIDSAPGLVSQDTVTVIGEK	0	1	20	0	2088.04	Tb11.01.7010	Tb11.01.7010				yes	7.0654e-49	277.89	2	3	2	3	1.1634	1.4189	23.444	5	1.1835	1.2702	20.712	2	1.1634	1.4189	23.837	3	39432000	18116000	21316000	21634000	9808300	11825000	17799000	8307400	9491100
1205	478	1323	5241;5242	7411;7412	7412			CIDSEANAYSVK	0	1	12	0	1355.6	Tb11.01.5240	Tb11.01.5240				yes	3.6631e-06	129.88	1	1	1	1	0.39466	1.1175	0.51251	2	0.38426	1.1134		1	0.40535	1.1215		1	2452300	1739300	712980	1256800	922090	334710	1195500	817200	378270
1206	1088	1324	5243;5244	7413;7414	7413			CIDSVVSSK	0	1	9	0	993.48	Tb927.10.180	Tb927.10.180				yes	0.11756	58.563	1	1	1	1	8.2513	12.824	5.3907	2	8.6908	13.322		1	7.8341	12.344		1	2342300	376590	1965800	1300000	226270	1073800	1042300	150320	891990
1207	1056	1325	5245;5246	7415;7416;7417;7418	7418			CIEESFK	0	1	7	0	911.406	Tb927.10.1510	Tb927.10.1510				yes	0.21079	67.621	1	1	1	1	1.0605	2.9312	0.20315	2	1.0637	2.9354		1	1.0572	2.927		1	1771700	821020	950650	961710	449320	512390	809960	371700	438260
1208	1719	1326	5247;5248;5249;5250;5251;5252;5253	7419;7420;7421;7422;7423	7422			CIEIANPFLHQYK	0	1	13	0	1631.81	Tb927.5.1060	Tb927.5.1060				yes	2.5329e-06	134.97	3	4	3	4	0.32062	1.0848	214.88	7	0.30301	1.0065	159.83	3	2.1585	5.026	255.5	4	45613000	19169000	26444000	16463000	9159000	7304200	29150000	10010000	19140000
1209	1773	1327	5254;5255;5256;5257;5258;5259;5260;5261;5262;5263	7424;7425;7426;7427;7428;7429	7426			CIEIKPDFVK	0	2	10	1	1247.66	Tb927.5.2940	Tb927.5.2940				yes	0.0012022	103.05	5	5	5	5	0.29233	0.53771	60.123	10	0.28253	0.50771	71.319	5	0.36501	0.62987	54.472	5	98350000	72777000	25573000	63928000	47813000	16115000	34422000	24964000	9457900
1210	1890	1328	5264;5265;5266	7430;7431	7430			CIESACEEAIK	0	1	11	0	1308.57	Tb927.6.3500	Tb927.6.3500				yes	9.9035e-08	140.24	1	2	1	2	0.14007	0.30809	35.923	3	0.14574	0.42176		1	0.12228	0.25192	28.468	2	3256200	2829700	426470	1377900	1181600	196270	1878300	1648100	230190
1211	1135	1329	5267;5268	7432	7432			CIFFSK	0	1	6	0	800.389	Tb927.10.3200	Tb927.10.3200				yes	0.043911	96.347	1	1	1	1	0.60942	0.83144	12.694	2	0.62333	0.90952		1	0.59583	0.76006		1	2438600	1535700	902900	1908100	1180500	727650	530460	355220	175240
1212	1790	1330	5269;5270;5271;5272	7433;7434;7435;7436;7437	7437			CIGFAFKPTK	0	2	10	1	1167.61	Tb927.5.3400	Tb927.5.3400				yes	0.06593	64.872	2	2	2	2	0.41152	0.58323	25.95	4	0.41563	0.59517	17.209	2	0.34088	0.49587	37.295	2	16083000	10896000	5187100	9745300	6550800	3194500	6337700	4345100	1992600
1213	228	1331	5273;5274;5275;5276;5277;5278;5279;5280	7438;7439;7440;7441;7442;7443;7444	7443			CIGGGVLSCGLTHTAVCPLDVVK	0	1	23	0	2412.2	Tb09.211.1750	Tb09.211.1750				yes	1.0687e-11	211.23	3	5	3	5	1.4364	1.6364	20.007	8	1.4855	1.5853	8.925	3	1.3888	1.6892	25.596	5	106990000	42528000	64465000	56323000	22454000	33868000	50671000	20074000	30597000
1214	1420	1332	5281;5282	7445;7446	7446			CIGQVYMVGAHNAGTHGIQMFSPFGLDAPEK	0	1	31	0	3331.56	Tb927.2.6000	Tb927.2.6000				yes	0.058911	111.79	1	1	1	1	0.04764	0.10742	50.956	2	0.027844	0.074918		1	0.08151	0.15401		1	20481000	19096000	1385400	11215000	10983000	232260	9266100	8113000	1153100
1215	547	1333	5283	7447	7447			CILDSPEVHSANIK	0	1	14	0	1581.78	Tb11.01.7690	Tb11.01.7690				yes	0.020249	97.666		1		1	0.59086	0.97496		1				0	0.59086	0.97496		1	8550700	5412600	3138200	0	0	0	8550700	5412600	3138200
1216	2322	1334	5284;5285	7448;7449	7449			CIPDVIDMVYQGIGQTAHVDTSVYEHMK	0	1	28	0	3205.49	Tb927.8.7020	Tb927.8.7020				yes	0.024087	103.66	1	1	1	1	1.1297	1.6974	2.9964	2	1.1481	1.7338		1	1.1115	1.6618		1	4799400	2152000	2647400	2053000	925740	1127200	2746400	1226200	1520200
1217	131	1335	5286	7450	7450			CIPYDPEGTVLAMQR	1	0	15	0	1748.82	Tb09.160.3980	Tb09.160.3980				yes	0.00013764	130.94		1		1	0.80336	1.3356		1				0	0.80336	1.3356		1	1796800	965610	831160	0	0	0	1796800	965610	831160
1218	2183;2191	1336	5287;5288;5289;5290;5291;5292	7451;7452;7453;7454;7455;7456;7457;7458;7459;7460;7461;7462;7463;7464;7465;7466;7467;7468;7469	7451			CISDILPPEFLEGK	0	1	14	0	1616.81	Tb927.8.2070;Tb927.8.2270;Tb927.8.2260;Tb927.8.2280	Tb927.8.2070				no	4.1649e-15	187.31	3	3			0.033655	0.034545	85.069	6	0.032512	0.033221	105.15	3	0.034838	0.035921	77.265	3	25999000	24464000	1535300	13204000	12511000	692840	12796000	11953000	842470
1219	2183;2191	1337	5293;5294;5295;5296;5297	7470;7471;7472;7473;7474;7475;7476;7477;7478;7479;7480;7481	7477			CISDILPPEFLEGKK	0	2	15	1	1744.91	Tb927.8.2070;Tb927.8.2270;Tb927.8.2260;Tb927.8.2280	Tb927.8.2070				no	3.9697e-05	133.92	4	1			0.055252	0.056796	86.25	5	0.070955	0.072995	98.463	4	0.045783	0.05146		1	13944000	12180000	1763500	12904000	11187000	1717100	1039200	992820	46370
1220	1438	1338	5298;5299	7482;7483	7483			CITHYGEDSIPYHPGEK	0	1	17	0	2001.89	Tb927.3.1600	Tb927.3.1600				yes	0.0013215	110.92	2		2		2.5698	3.0843	25.379	2	2.5698	3.0843	25.379	2				0	3426900	935630	2491300	3426900	935630	2491300	0	0	0
1221	654	1339	5300;5301;5302;5303	7484;7485;7486;7487	7484			CITLAPQWAK	0	1	10	0	1186.62	Tb11.02.2520	Tb11.02.2520				yes	4.8603e-05	120.89	2	2	2	2	0.86761	1.3305	25.032	4	0.68776	1.1968	35.787	2	0.86761	1.3393	21.74	2	24049000	12355000	11694000	13970000	7228500	6741300	10079000	5126200	4952900
1222	930	1340	5304;5305;5306;5307;5308	7488;7489;7490;7491;7492;7493;7494;7495;7496;7497;7498;7499;7500;7501;7502;7503;7504	7500			CIYYVTGDSK	0	1	10	0	1204.54	Tb927.10.10890;Tb927.10.10900;Tb927.10.10920;Tb927.10.10940;Tb927.10.10950;Tb927.10.10960;Tb927.10.10910;Tb927.10.10970;Tb927.10.10930;Tb927.10.10980	Tb927.10.10890				yes	4.2506e-06	127.89	2	3	2	3	0.50094	0.84591	29.635	5	0.53934	0.67372	33.349	2	0.48105	0.84591	34.135	3	82106000	55169000	26937000	43757000	29342000	14414000	38349000	25827000	12522000
1223	930	1341	5309;5310;5311;5312;5313;5314;5315;5316	7505;7506;7507;7508;7509;7510;7511;7512;7513;7514;7515;7516;7517;7518;7519;7520;7521;7522;7523;7524;7525;7526;7527;7528;7529	7515			CIYYVTGDSKK	0	2	11	1	1332.64	Tb927.10.10890;Tb927.10.10900;Tb927.10.10920;Tb927.10.10940;Tb927.10.10950;Tb927.10.10960;Tb927.10.10910;Tb927.10.10970;Tb927.10.10930;Tb927.10.10980	Tb927.10.10890				yes	1.7601e-12	168.02	3	5	3	5	0.45469	0.80057	39.041	8	0.47096	1.2171	34.504	3	0.44142	0.72085	33.127	5	95067000	64597000	30470000	60285000	40713000	19572000	34782000	23884000	10897000
1224	1052	1342	5317;5318	7530	7530			CKAEDVHFYILQASEILGVTK	0	2	21	1	2420.24	Tb927.10.14980	Tb927.10.14980				yes	9.2415e-06	127.37	1	1	1	1	0.31279	0.39555	11.695	2	0.33822	0.36416		1	0.28928	0.42965		1	3745400	2781900	963420	2189300	1581400	607810	1556100	1200500	355610
1225	1052	1343	5319;5320	7531	7531			CKAEDVHFYILQASEILGVTKK	0	3	22	2	2548.34	Tb927.10.14980	Tb927.10.14980				yes	0.0015463	106.36	1	1	1	1	0.23	0.38378	29.765	2	0.28177	0.47369		1	0.18775	0.31094		1	5671600	4126300	1545300	3973300	2855500	1117800	1698200	1270800	427450
1226	210	1344	5321;5322;5323	7532;7533	7533			CKDAVLVFTQHSVPDK	0	2	16	1	1842.93	Tb09.211.1250	Tb09.211.1250				yes	0.2792	69.048	1	2	1	2	0.74287	0.79025	42.158	3	0.61994	0.6348		1	0.84034	1.0644	42.117	2	3745400	2220800	1524500	2109900	1285500	824380	1635500	935290	700160
1227	745	1345	5324;5325;5326;5327;5328;5329;5330;5331;5332;5333;5334;5335	7534;7535;7536;7537;7538;7539;7540;7541;7542;7543;7544;7545;7546;7547;7548;7549	7548			CKECGINALHVK	0	2	12	1	1427.7	Tb11.0290;Tb11.0390;Tb927.6.4980	Tb11.0290				yes	8.8813e-24	211.8	6	6	6	6	0.86739	1.1563	48.852	12	0.88935	1.1957	47.633	6	0.84397	1.0922	54.473	6	30300000	15515000	14785000	16936000	8632900	8303300	13364000	6881800	6482100
1228	2297	1346	5336	7550;7551;7552;7553;7554	7551			CLAADGVQQAK	0	1	11	0	1159.57	Tb927.8.6170	Tb927.8.6170				yes	2.5335e-14	194.07	1		1		23.49	30.038		1	23.49	30.038		1				0	4421400	735330	3686100	4421400	735330	3686100	0	0	0
1229	1328	1347	5337;5338	7555;7556	7555			CLAENDYVTTLSLEGNPIPEEVIFK	0	1	25	0	2850.4	Tb927.10.9570	Tb927.10.9570				yes	3.6405e-18	236.81	1	1	1	1	0.30233	0.32173	3.3737	2	0.32421	0.31414		1	0.28193	0.32949		1	23385000	16926000	6459700	12136000	8702000	3434400	11249000	8223700	3025300
1230	1664	1348	5339;5340;5341	7557	7557			CLATGNFGDLK	0	1	11	0	1194.57	Tb927.4.3810	Tb927.4.3810				yes	0.037197	75.19	2	1	2	1	0.71982	1.1233	11.241	3	0.64397	1.0335	14.368	2	0.71982	1.1233		1	4356500	2611200	1745200	2659900	1616700	1043200	1696500	994510	702000
1231	576	1349	5342;5343;5344;5345;5346;5347	7558;7559;7560;7561;7562;7563;7564;7565;7566;7567	7566			CLAVEYTPVNK	0	1	11	0	1292.64	Tb11.01.8770	Tb11.01.8770				yes	7.9962e-15	175.21	4	2	4	2	0.35526	0.3295	103.11	6	0.34752	0.32906	124.56	4	0.39874	0.38336	81.16	2	108700000	65350000	43349000	63638000	38061000	25577000	45061000	27289000	17772000
1232	2042	1350	5348	7568	7568			CLAVVAGFLTQPFEVVSR	1	0	18	0	1992.05	Tb927.7.3940	Tb927.7.3940				yes	6.7938e-06	166.96	1		1		3.015	5.709		1	3.015	5.709		1				0	3625300	803880	2821400	3625300	803880	2821400	0	0	0
1233	177	1351	5349;5350	7569;7570;7571	7571			CLEANEGNAAPCK	0	1	13	0	1432.61	Tb09.211.0040;Tb09.v1.0490;Tb09.v1.0525	Tb09.211.0040				yes	4.8595e-07	148.23	1	1	1	1	5.3832	6.0073	13.311	2	6.0948	6.6002		1	4.7546	5.4677		1	2224900	321790	1903100	1313500	180070	1133400	911440	141720	769710
1234	945	1352	5351	7572;7573	7572			CLEDCEDYK	0	1	9	0	1230.45	Tb927.10.1170;Tb11.0560	Tb927.10.1170				yes	0.00033629	107.97		1		1	0.27595	0.54515		1				0	0.27595	0.54515		1	342290	266040	76253	0	0	0	342290	266040	76253
1235	945	1353	5352;5353	7574;7575	7575			CLEDCEDYKGAINMYVEGK	0	2	19	1	2292.97	Tb927.10.1170;Tb11.0560	Tb927.10.1170				yes	0.00034447	116.4	1	1	1	1	0.30576	0.83264	2.5363	2	0.31961	0.84771		1	0.29252	0.81784		1	3948200	3128800	819400	2500200	1980200	519980	1448000	1148600	299420
1236	1247	1354	5354;5355;5356	7576;7577;7578;7579	7578			CLEDLFSYVSGK	0	1	12	0	1416.66	Tb927.10.6810	Tb927.10.6810				yes	1.0436e-22	197.8	2	1	2	1	0.84968	1.0455	13.122	3	0.84842	1.1394	17.178	2	0.8565	1.0455		1	3921900	2116500	1805500	1682500	878430	804040	2239500	1238000	1001400
1237	1230	1355	5357;5358;5359;5360;5361;5362;5363;5364;5365	7580;7581;7582;7583;7584;7585;7586;7587;7588;7589	7582			CLEDLLANHHQNFK	0	1	14	0	1737.83	Tb927.10.6050	Tb927.10.6050				yes	1.2537e-14	178.01	5	4	5	4	0.13643	0.19667	78.761	9	0.13333	0.19667	85.382	5	0.1472	0.28552	79.984	4	89248000	76394000	12855000	44952000	38323000	6628600	44296000	38070000	6225900
1238	960	1356	5366	7590	7590			CLEGPMEYFFAALER	1	0	15	0	1831.83	Tb927.10.1230	Tb927.10.1230				yes	0.0005754	117.62		1		1	0.13762	0.19195		1				0	0.13762	0.19195		1	132960	111760	21200	0	0	0	132960	111760	21200
1239	698	1357	5367;5368	7591	7591			CLELPSMSLASAVVDAAAK	0	1	19	0	1931.97	Tb11.02.4280	Tb11.02.4280				yes	2.0841e-10	169.2	1	1	1	1	0.51892	0.76319	1.4562	2	0.51445	0.75537		1	0.52342	0.77109		1	2647200	1499900	1147300	1517000	915250	601760	1130200	584680	545530
1240	484	1358	5369;5370;5371	7592;7593;7594;7595;7596	7592			CLENFSLVQSSGVTICGVK	0	1	19	0	2097.02	Tb11.01.5350	Tb11.01.5350				yes	1.0394e-72	322.15	2	1	2	1	0.41011	0.40706	17.794	3	0.45192	0.44853	13.719	2	0.3376	0.3464		1	9029200	5219700	3809500	7789300	4300700	3488500	1239900	918970	320970
1241	1256	1359;1360;1361	5372;5373;5374;5375;5376;5377;5378;5379;5380;5381;5382;5383;5384;5385;5386	7597;7598;7599;7600;7601;7602;7603;7604;7605;7606;7607;7608;7609;7610;7611;7612;7613;7614;7615;7616;7617;7618;7619;7620;7621	7610	556		CLFLETVAGVPGMVGGMLR	1	0	19	0	2006.02	Tb927.10.7090	Tb927.10.7090				yes	5.8319e-30	249.31	7	8	7	8	0.023787	0.024796	73.382	6	0.018706	0.019937	14.347	2	0.026327	0.045725	74.954	4	46194000	43453000	2740600	18583000	17613000	970170	27611000	25841000	1770500
1242	1743	1362	5387;5388;5389;5390;5391;5392	7622;7623;7624;7625;7626	7626			CLFVLDPLEHYVESK	0	1	15	0	1847.91	Tb927.5.1730	Tb927.5.1730				yes	1.2516e-14	175.66	3	3	3	3	0.21131	0.21408	48.141	5	0.28233	0.30974	52.239	2	0.13698	0.14273	31.066	3	17501000	14000000	3500400	7745600	5696500	2049000	9755000	8303600	1451400
1243	176	1363	5393;5394;5395;5396;5397;5398	7627	7627			CLIFTGNLDDAAK	0	1	13	0	1436.7	Tb09.160.5670	Tb09.160.5670				yes	5.3796e-06	133.76	3	3	3	3	0.30815	0.66183	84.129	6	0.32786	0.94426	105.25	3	0.30045	0.46258	48.91	3	14169000	9967200	4201800	8020700	5227200	2793500	6148300	4740000	1408300
1244	1297	1364;1365	5399;5400;5401;5402;5403;5404;5405;5406;5407;5408	7628;7629;7630;7631;7632;7633;7634;7635;7636;7637;7638	7636			CLIQPTLPATAIAFPDIMFSSK	0	1	22	0	2420.25	Tb927.10.8330	Tb927.10.8330				yes	3.0932e-19	214.71	6	4	6	4	0.52879	0.71817	39.896	9	0.52879	0.71817	41.552	5	0.45211	0.63872	42.985	4	17129000	12476000	4653100	8372700	6027600	2345200	8755900	6447900	2308000
1245	974	1366	5409;5410;5411	7639;7640;7641;7642	7641			CLIVNFDPAVIQANR	1	0	15	0	1728.9	Tb927.10.12820	Tb927.10.12820				yes	1.4196e-17	214.94	2	1	2	1	0.068335	0.19552	166.66	3	0.066419	0.1048	230.13	2	0.068335	0.19552		1	28557000	26692000	1865100	26423000	25067000	1355600	2134500	1625000	509470
1246	50	1367;1368	5412;5413;5414;5415;5416;5417;5418;5419;5420;5421;5422;5423;5424;5425;5426;5427;5428;5429;5430;5431;5432;5433;5434;5435;5436;5437;5438;5439;5440;5441;5442	7643;7644;7645;7646;7647;7648;7649;7650;7651;7652;7653;7654;7655;7656;7657;7658;7659;7660;7661;7662;7663;7664;7665;7666;7667;7668;7669;7670;7671;7672;7673;7674;7675;7676;7677;7678;7679;7680;7681;7682;7683;7684;7685;7686;7687;7688;7689;7690;7691;7692;7693;7694;7695;7696;7697	7683			CLLEELTTSESADLK	0	1	15	0	1707.82	REV__Tb927.10.9750	REV__Tb927.10.9750				yes	0.12188	85.45	18	13	18	13	0.016351	0.025051	269.53	29	0.028037	0.042903	330.83	17	0.015652	0.020761	135.74	12	14575000000	5763000000	8811600000	9383900000	604890000	8779000000	5190800000	5158100000	32604000	+
1247	1691	1369	5443;5444;5445;5446	7698;7699	7699			CLLGMWLLK	0	1	9	0	1132.61	Tb927.4.4930;Tb927.8.7490	Tb927.4.4930				yes	0.01636	83.196	2	2	2	2	0.63059	0.94255	23.778	4	0.63059	0.94255	0.51147	2	0.62325	0.88283	40.658	2	1669200	1020900	648270	860020	524640	335380	809130	496250	312890
1248	96	1370	5447;5448	7700;7701;7702;7703	7700			CLLNILVEALK	0	1	11	0	1284.75	Tb09.160.1250	Tb09.160.1250				yes	2.5497e-15	186.62	1	1	1	1	0.64505	0.95337	8.7882	2	0.68757	1.0145		1	0.60516	0.89592		1	1529000	908640	620380	754330	443040	311290	774680	465600	309080
1249	2172	1371	5449;5450;5451;5452;5453	7704;7705;7706;7707;7708;7709;7710;7711;7712;7713;7714;7715;7716	7715			CLNAIINSVSLVLLDTHLFK	0	1	20	0	2269.25	Tb927.8.1840	Tb927.8.1840				yes	5.8035e-22	198.52	4	1	4	1	0.59792	0.70116	59.475	5	0.57703	0.64669	56.556	4	0.65376	1.7273		1	20065000	12266000	7799000	19113000	11690000	7423100	951620	575670	375950
1250	670	1372	5454	7717	7717			CLNGLVSK	0	1	8	0	889.469	Tb11.02.3120	Tb11.02.3120				yes	0.13243	55.458	1		1		2.771	4.0093		1	2.771	4.0093		1				0	11525000	2974400	8550500	11525000	2974400	8550500	0	0	0
1251	600	1373	5455;5456	7718;7719;7720;7721;7722	7719			CLQGALTK	0	1	8	0	889.469	Tb11.02.0760	Tb11.02.0760				yes	0.10333	65.633	1	1	1	1	0.29928	0.81112	1.8297	2	0.28816	0.8007		1	0.31083	0.82169		1	1952400	1508600	443750	1008400	775490	232900	943980	733130	210840
1252	1867	1374	5457;5458	7723	7723			CLQGTELDVKK	0	2	11	1	1289.66	Tb927.6.2640	Tb927.6.2640				yes	0.014868	82.913	1	1	1	1	0.8821	1.2988	10.284	2	0.92996	1.3967		1	0.83669	1.2077		1	4886400	2636400	2250100	2750400	1395400	1355000	2136100	1241000	895080
1253	576	1375	5459	7724	7724			CLQLCSIR	1	0	8	0	1048.52	Tb11.01.8770	Tb11.01.8770				yes	0.0071292	92.797	1		1		0.21292	0.39758		1	0.21292	0.39758		1				0	3465300	1546700	1918600	3465300	1546700	1918600	0	0	0
1254	1816	1376	5460;5461;5462;5463;5464	7725	7725			CLSEIIGNFTAK	0	1	12	0	1351.68	Tb927.5.690	Tb927.5.690				yes	5.0586e-23	205.68	3	2	3	2	1.5867	2.1778	31.174	5	1.5867	2.2113	19.188	3	1.3238	1.5931	44.217	2	3274800	1209300	2065500	1694900	519090	1175800	1579900	690220	889690
1255	2037	1377	5465;5466;5467	7726;7727;7728	7728			CLSLDPEFALCAQLHK	0	1	16	0	1900.92	Tb927.7.3630	Tb927.7.3630				yes	4.6871e-15	185.94	1	2	1	2	0.12027	0.1816	63.808	3	0.12027	0.1816		1	0.20836	0.29734	80.76	2	17481000	15298000	2183300	9507300	8476500	1030800	7974000	6821500	1152500
1256	46	1378	5468	7729	7729	24		CLSVMIVCSPVSVWFLPR	1	0	18	0	2149.09	REV__Tb927.10.1010	REV__Tb927.10.1010				yes	0.28635	75.848		1		1				0				0				0	5522100	4613000	909120	0	0	0	5522100	4613000	909120	+
1257	1853	1379;1380	5469;5470;5471;5472;5473;5474;5475	7730;7731;7732;7733	7731	789		CLTSMGPGTAIAFALSIVTVLATK	0	1	24	0	2421.3	Tb927.6.2200	Tb927.6.2200				yes	6.142e-09	180.54	3	4	3	4	0.44344	0.47528	29.406	3	0.44344	0.47528		1	0.39917	0.4771	41.586	2	3644700	2587000	1057600	1404300	958360	445990	2240300	1628700	611650
1258	250	1381	5476;5477;5478;5479;5480;5481;5482;5483	7734;7735;7736;7737	7735			CLVDIAISQDHEVGDGTTSVVVLAGELLK	0	1	29	0	3037.56	Tb09.211.2570	Tb09.211.2570				yes	8.4284e-06	166.34	4	4	4	4	1.2056	1.8166	17.128	8	1.1	1.609	20.213	4	1.2318	1.8334	15.332	4	54346000	23029000	31317000	26812000	11257000	15555000	27534000	11772000	15762000
1259	845	1382	5484;5485;5486	7738;7739;7740	7738			CLVGPDEFCLMHTTYLPVFGGSQK	0	1	24	0	2755.28	Tb927.1.1240	Tb927.1.1240				yes	9.3854e-08	147.12	2	1	2	1	1.5714	2.2243	13.686	3	1.7235	2.2347	0.66089	2	1.5714	1.7633		1	23898000	8466800	15431000	14210000	5035500	9174700	9687500	3431300	6256200
1260	1941	1383	5487;5488;5489;5490;5491;5492	7741;7742;7743	7741			CLVQLSYAIGVAEPLNIHVDTYGTGK	0	1	26	0	2817.44	Tb927.6.4840;Tb927.6.4850;Tb927.6.4860;Tb927.6.4870;Tb927.6.4880;Tb927.6.4890;Tb927.6.4900;Tb927.6.4910;Tb927.6.4920	Tb927.6.4840				yes	1.1377e-05	178.49	1	5	1	5	0.52767	0.82943	93.625	6	1.0867	1.7557		1	0.47619	0.74268	94.009	5	37349000	19353000	17996000	11452000	5169900	6282200	25897000	14183000	11714000
1261	2267	1384;1385;1386	5493;5494;5495;5496;5497;5498;5499;5500;5501;5502;5503;5504;5505;5506;5507;5508;5509;5510;5511	7744;7745;7746;7747;7748;7749;7750;7751;7752;7753;7754;7755;7756;7757;7758;7759;7760;7761;7762;7763;7764;7765;7766;7767;7768	7756	911		CMGMLEEIVAEGCSAVK	0	1	17	0	1882.83	Tb927.8.4970;Tb927.8.4980;Tb927.8.4990;Tb927.8.5000;Tb927.8.5010	Tb927.8.4970				yes	5.5431e-41	252.17	9	10	9	10	0.33289	0.47468	25.317	9	0.36444	0.44544	28.69	4	0.32822	0.47468	25.251	5	185060000	134870000	50186000	102820000	74201000	28616000	82239000	60669000	21570000
1262	263	1387	5512;5513;5514	7769	7769			CMISTPDSLDITFLGEIK	0	1	18	0	2039	Tb09.211.3140	Tb09.211.3140				yes	0.053774	84.916	2	1	2	1	0.7743	1.2072	62.026	3	0.53669	0.73375	77.73	2	0.7743	1.2072		1	4203500	2392700	1810800	2492700	1428800	1063900	1710800	963900	746890
1263	1493	1388;1389	5515;5516;5517;5518;5519;5520	7770;7771;7772;7773;7774;7775;7776;7777	7776	640		CMNLPSPIVEESVK	0	1	14	0	1601.78	Tb927.3.3330	Tb927.3.3330				yes	1.9323e-09	157.41	3	3	3	3	0.76109	0.88361	100.36	4	0.7638	0.88361	115.02	2	0.758	0.7995	129.95	2	18765000	8395600	10369000	9384800	4070700	5314100	9379900	4324900	5055100
1264	575	1390	5521;5522;5523	7778;7779	7779			CMNVASILELDEHLNK	0	1	16	0	1884.91	Tb11.01.8740	Tb11.01.8740				yes	5.9807e-41	248.86	2	1	2	1	0.74227	1.3893	35.427	3	0.73827	1.4439	50.003	2	0.74227	1.3893		1	13393000	7186700	6206300	6445700	3463000	2982700	6947400	3723800	3223600
1265	1048	1391;1392;1393	5524;5525;5526;5527;5528;5529;5530;5531;5532;5533;5534;5535;5536;5537;5538;5539;5540;5541	7780;7781;7782;7783;7784;7785;7786;7787;7788;7789;7790;7791;7792;7793;7794;7795;7796;7797;7798;7799;7800;7801;7802;7803;7804;7805	7799	446;447		CMQMLESGSYESIASDLMQLIER	1	0	23	0	2690.21	Tb927.10.14890	Tb927.10.14890				yes	3.1294e-21	225.34	10	8	10	8	0.018921	0.036863	74.188	5	0.018921	0.039296	78.323	3	0.016892	0.026451	41.978	2	72299000	69333000	2966300	47532000	45617000	1914500	24767000	23716000	1051800
1266	275	1394	5542;5543;5544	7806;7807;7808;7809;7810;7811;7812;7813;7814;7815;7816;7817;7818;7819;7820;7821;7822;7823;7824;7825	7822			CMSVAIAK	0	1	8	0	878.435	Tb09.211.3550;Tb09.211.3560;Tb09.211.3590;Tb09.211.3540;Tb09.211.3570	Tb09.211.3550				yes	0.0056588	113.03	1	2	1	2	0.41126	0.7972	20.015	3	0.43499	0.7975		1	0.39647	0.67039	24.499	2	51394000	36033000	15361000	26372000	18230000	8141500	25022000	17803000	7219600
1267	1637	1395	5545;5546	7826	7826			CNCGVATTCLSK	0	1	12	0	1369.58	Tb927.4.3040	Tb927.4.3040				yes	0.0013706	103.22	1	1	1	1	0.058603	0.07009	25.242	2	0.048453	0.058632		1	0.070879	0.083786		1	603600	544090	59513	366560	326590	39967	237040	217500	19546
1268	223	1396	5547;5548;5549	7827;7828;7829	7828			CNCKGEHCVGEVSGFK	0	2	16	1	1866.78	Tb09.211.1620	Tb09.211.1620				yes	0.31446	66.472	2	1	2	1	4.5466	6.5936	12.695	3	4.7044	6.9998	8.4547	2	3.7275	5.7656		1	2591000	460550	2130400	2035800	367160	1668700	555120	93392	461730
1269	1230	1397	5550;5551	7830;7831;7832	7830			CNLPAVWTVLGEYLLAAGEVR	1	0	21	0	2330.21	Tb927.10.6050	Tb927.10.6050				yes	6.0006e-09	183.53	1	1	1	1	0.1422	0.20143	0.85856	2	0.13452	0.20021		1	0.15031	0.20266		1	1932300	1680600	251660	1301900	1144000	157900	630360	536600	93755
1270	228	1398	5552;5553;5554	7833;7834;7835;7836;7837;7838;7839;7840;7841;7842;7843;7844;7845;7846;7847	7845			CNMQVNPEK	0	1	9	0	1118.48	Tb09.211.1750	Tb09.211.1750				yes	1.5919e-14	198.16	1	2	1	2	1.4904	1.852	114.72	3	1.5034	2.0297		1	0.49774	0.70217	137.16	2	4949700	2079800	2869900	2343000	940900	1402100	2606700	1138900	1467800
1271	1031	1399	5555;5556;5557;5558	7848;7849	7848			CNNNVPAKDPGTAPSAVVAK	0	2	20	1	2009	Tb927.10.14520	Tb927.10.14520				yes	3.1987e-07	135.58	1	3	1	3	0.52654	0.88917	59.648	4	0.33444	0.56907		1	0.82897	1.3893	65.88	3	12613000	8998400	3614400	9219700	6575300	2644400	3393000	2423000	969980
1272	1735	1400	5559;5560	7850;7851	7851			CNNSQAEWTPLVECLALPSVASDPESLLFVK	0	1	31	0	3473.68	Tb927.5.1490	Tb927.5.1490				yes	2.4957e-24	222.32	1	1	1	1	12.913	19.351	30.32	2	10.805	15.617		1	15.433	23.979		1	3043600	146800	2896800	1279900	94019	1185900	1763700	52784	1710900
1273	1758	1401	5561;5562	7852	7852			CNPQISIQPK	0	1	10	0	1183.6	Tb927.5.2410	Tb927.5.2410				yes	0.46401	43.739	1	1	1	1	0.88886	1.3706	78.528	2	0.51913	0.78661		1	1.5219	2.3882		1	1058000	613630	444370	896000	554850	341150	162010	58787	103220
1274	1501	1402	5563;5564	7853	7853			CNPWQPTQFLVTASEHFGVAGSGK	0	1	24	0	2617.24	Tb927.3.3610	Tb927.3.3610				yes	0.00039797	111.36	1	1	1	1	1.0575	2.014	28.51	2	1.1066	2.4638		1	1.0106	1.6463		1	6693200	2855500	3837800	4339900	1760600	2579200	2353400	1094800	1258600
1275	223	1403	5565	7854	7854			CNSSSCLHNIR	1	0	11	0	1346.58	Tb09.211.1620	Tb09.211.1620				yes	0.13254	65.19	1		1		3.6385	6.6952		1	3.6385	6.6952		1				0	349080	84990	264090	349080	84990	264090	0	0	0
1276	2085	1404	5566	7855	7855			CNVGSPSNTAESSGGR	1	0	16	0	1578.67	Tb927.7.5190	Tb927.7.5190				yes	0.0066147	110.13	1		1		0.23309	0.33921		1	0.23309	0.33921		1				0	130560	100660	29898	130560	100660	29898	0	0	0
1277	1016	1405	5567	7856	7856			CNVVGKPVICATQMLESMTSNPR	1	1	23	1	2591.23	Tb927.10.14140	Tb927.10.14140				yes	0.0010784	122.84		1		1	0.051203	0.095648		1				0	0.051203	0.095648		1	37133000	35153000	1980000	0	0	0	37133000	35153000	1980000
1278	1016	1406;1407;1408	5568;5569;5570;5571;5572;5573;5574;5575	7857;7858;7859;7860;7861;7862;7863;7864	7860	432		CNVVGKPVICATQMLESMTSNPRPTR	2	1	26	2	2945.43	Tb927.10.14140	Tb927.10.14140				yes	0.0021463	124.02	4	4	4	4	0.058971	0.10756	41.593	4	0.053799	0.10756	23.453	2	0.067787	0.10825	68.114	2	151950000	142680000	9273500	99695000	92565000	7129200	52259000	50115000	2144300
1279	1702	1409	5576;5577	7865;7866	7865			CNVYWVGTWHTDSFK	0	1	15	0	1898.84	Tb927.4.560	Tb927.4.560				yes	0.0012471	111.95	1	1	1	1	0.19258	0.56964	11.354	2	0.18132	0.52569		1	0.20454	0.61726		1	3365200	2811900	553290	1329000	1153700	175300	2036100	1658100	377990
1280	191	1410;1411	5578;5579;5580;5581;5582;5583;5584;5585;5586	7867;7868;7869;7870;7871;7872;7873;7874;7875;7876;7877;7878;7879;7880;7881;7882	7877	84		CPEALFKPALIGLDEAPGFHEMTFQSINK	0	2	29	1	3259.6	Tb09.211.0620;Tb09.211.0630	Tb09.211.0620				yes	9.3082e-06	202.33	4	5	4	5	0.39821	0.67161	124.67	7	0.3855	0.81451	148.54	3	0.40267	0.65425	125.8	4	301480000	213680000	87799000	124860000	89059000	35796000	176620000	124620000	52003000
1281	2259	1412	5587;5588;5589	7883;7884	7884			CPFLASQDGLELSEK	0	1	15	0	1692.8	Tb927.8.4780	Tb927.8.4780				yes	3.6745e-30	214.07	2	1	2	1	0.26337	0.81576	27.527	3	0.49126	1.0011	28.953	2	0.24294	0.72786		1	10387000	7262600	3124200	6653400	4295500	2357900	3733400	2967100	766290
1282	1708	1413	5590;5591;5592;5593	7885;7886;7887;7888;7889	7889			CPISWPITSEK	0	1	11	0	1316.64	Tb927.4.750	Tb927.4.750				yes	2.1802e-07	128.92	2	2	2	2	0.98968	1.051	5.3655	4	1.0409	1.0875	8.6172	2	0.98035	1.051	0.68974	2	17358000	8242700	9115100	10875000	5016300	5858900	6482600	3226400	3256200
1283	1161	1414	5594;5595;5596	7890;7891	7891			CPLAGYSVYAASK	0	1	13	0	1385.66	Tb927.10.4040	Tb927.10.4040				yes	0.00011169	144.02	2	1	2	1	0.97518	1.5216	13.139	2	1.0662	1.6697		1	0.8919	1.3866		1	5377300	2707400	2669900	3187100	1602000	1585100	2190200	1105500	1084800
1284	1682	1415	5597	7892	7892			CPLCASVTHVR	1	0	11	0	1298.62	Tb927.4.4540	Tb927.4.4540				yes	1.1766e-05	145.1	1		1		0.070564	0.10078		1	0.070564	0.10078		1				0	765690	692050	73632	765690	692050	73632	0	0	0
1285	1895	1416	5598	7893	7893			CPLSDSMYETWK	0	1	12	0	1515.64	Tb927.6.3670	Tb927.6.3670				yes	0.14103	79.583		1		1				0				0				0	0	0	0	0	0	0	0	0	0
1286	1532;1534	1417	5599	7894	7894			CPLVLQLVQLPR	1	0	12	0	1434.84	Tb927.3.4720;Tb927.3.4760	Tb927.3.4720				no	3.9718e-08	156.33	1				0.10955	0.1212		1	0.10955	0.1212		1				0	546640	489610	57038	546640	489610	57038	0	0	0
1287	1702	1418	5600;5601;5602;5603;5604	7895;7896;7897;7898	7898			CPPIAAALFSGFVK	0	1	14	0	1476.78	Tb927.4.560	Tb927.4.560				yes	2.8325e-22	210.41	2	3	2	3	0.21895	0.57909	37.972	5	0.19121	0.43776	50.907	2	0.22323	0.57909	29.093	3	6646800	5413800	1233000	2862300	2315100	547240	3784500	3098700	685720
1288	885	1419	5605	7899	7899			CPSTVFPR	1	0	8	0	962.464	Tb927.1.4310	Tb927.1.4310				yes	0.023564	79.753		1		1	0.10544	0.16075		1				0	0.10544	0.16075		1	869060	753260	115800	0	0	0	869060	753260	115800
1289	264	1420	5606	7900	7900			CPTIAATFFSVASDALYHATVGMK	0	1	24	0	2557.23	Tb09.211.3160	Tb09.211.3160				yes	0.00022029	119.05	1		1		1.1419	1.8491		1	1.1419	1.8491		1				0	182610	91751	90858	182610	91751	90858	0	0	0
1290	702	1421	5607;5608;5609;5610;5611;5612;5613;5614;5615;5616;5617;5618;5619;5620	7901;7902;7903;7904;7905;7906;7907;7908;7909;7910;7911;7912;7913;7914;7915;7916;7917;7918;7919	7918			CQGESDHAINHLAIAK	0	1	16	0	1762.84	Tb11.02.4350;Tb11.02.4360	Tb11.02.4350				yes	2.1751e-41	253	7	7	7	7	0.92974	1.0161	24.918	14	0.96661	1.0431	9.9609	7	0.85459	1.0095	31.895	7	166070000	82372000	83699000	99628000	48960000	50668000	66443000	33412000	33031000
1291	2215	1422	5621;5622	7920	7920			CQNLCEICK	0	1	9	0	1223.51	Tb927.8.3250	Tb927.8.3250				yes	0.047847	68.597	1	1	1	1	0.34741	0.65021	1.0497	2	0.35829	0.65505		1	0.33686	0.6454		1	748440	568070	180360	333190	243550	89644	415240	324520	90719
1292	1420	1423	5623;5624	7921;7922;7923	7921			CQNLSIR	1	0	7	0	889.444	Tb927.2.6000	Tb927.2.6000				yes	0.024705	85.761	1	1	1	1	0.071154	0.11118	83.685	2	0.041072	0.061524		1	0.12327	0.20092		1	1472300	1293000	179310	877710	818120	59583	594640	474910	119730
1293	75	1424	5625	7924	7924			CRDITLLQDAPGCVFDVPEDVVDR	2	0	24	1	2788.32	Tb05.5K5.70;Tb927.5.4420	Tb05.5K5.70				yes	0.57947	79.387	1		1		1.9872	2.6308		1	1.9872	2.6308		1				0	8110500	2200700	5909800	8110500	2200700	5909800	0	0	0
1294	1375;854;796	1425	5626	7925	7925			CRPLSSYTGQAILDFLIPWLTDK	1	1	23	1	2693.39	Tb11.1810;Tb927.1.180;Tb927.1.220;Tb927.2.370	Tb927.2.370				no	0.043162	104.67		1			2.5544	3.5664		1				0	2.5544	3.5664		1	720960	187980	532980	0	0	0	720960	187980	532980
1295	1423	1426	5627	7926	7926			CRPLSSYTGQAILDFLRPWR	3	0	20	2	2435.25	Tb927.2.820	Tb927.2.820				yes	0.037887	92.765	1		1		2.7747	5.4006		1	2.7747	5.4006		1				0	11350000	2632900	8716800	11350000	2632900	8716800	0	0	0
1296	473	1427	5628;5629;5630;5631;5632;5633;5634;5635	7927;7928;7929;7930;7931;7932;7933	7928			CSDKLLQEGATHEK	0	2	14	1	1614.77	Tb11.01.5100	Tb11.01.5100				yes	0.0039121	110.18	6	2	6	2	0.48152	0.73692	32.668	8	0.50212	0.8368	38.303	6	0.44798	0.67084	6.2647	2	54143000	35650000	18493000	48780000	32559000	16222000	5362600	3091200	2271400
1297	1890	1428	5636;5637	7934;7935	7935			CSETLTPAATDDLTQVK	0	1	17	0	1848.88	Tb927.6.3500	Tb927.6.3500				yes	6.2417e-31	248.56	1	1	1	1	0.22837	0.70933	30.599	2	0.18781	0.57133		1	0.27768	0.88068		1	10179000	7824300	2354400	4283600	3310200	973440	5895100	4514100	1381000
1298	600	1429	5638;5639	7936	7936			CSFDEFK	0	1	7	0	931.375	Tb11.02.0760	Tb11.02.0760				yes	0.38156	47.845	1	1	1	1	0.35405	0.97197	0.032678	2	0.35244	0.9722		1	0.35567	0.97175		1	2069500	1474200	595320	924230	667150	257080	1145300	807020	338240
1299	670	1430	5640;5641;5642	7937;7938;7939	7937			CSLYVAGAGINPK	0	1	13	0	1348.68	Tb11.02.3120	Tb11.02.3120				yes	8.317e-10	160.56	1	2	1	2	3.3162	3.8975	81.509	3	3.6377	5.2921		1	1.6596	2.1032	87.24	2	53001000	9796500	43205000	31531000	5389300	26141000	21470000	4407100	17063000
1300	292	1431	5643	7940	7940			CSQTSAGTIYDELSAYDALDEVDKAIDLATR	1	1	31	1	3390.58	Tb09.211.4350	Tb09.211.4350				yes	1.5154e-05	152.84	1		1		0.4812	0.69565		1	0.4812	0.69565		1				0	2433900	1767800	666100	2433900	1767800	666100	0	0	0
1301	1724	1432;1433	5644;5645;5646;5647	7941;7942;7943;7944;7945;7946;7947;7948;7949;7950	7946	724		CSSIGSLTTMLESGK	0	1	15	0	1569.74	Tb927.5.1160	Tb927.5.1160				yes	2.3483e-06	146.27	2	2	2	2	0.12986	0.13161	1.7232	2	0.13192	0.13322		1	0.12784	0.13001		1	34014000	29760000	4253900	20451000	17840000	2611700	13562000	11920000	1642200
1302	1061	1434	5648;5649;5650;5651	7951;7952;7953;7954	7954			CSTSSLDEGASSEDKGK	0	2	17	1	1756.74	Tb927.10.15290	Tb927.10.15290				yes	0.26388	74.749	2	2	2	2	1.1779	1.864	74.206	4	0.89385	1.4496	78.777	2	1.44	2.5117	85.396	2	761900	268460	493450	325630	125600	200030	436270	142860	293420
1303	1667	1435	5652;5653;5654	7955;7956;7957;7958	7957			CTFEASETPYFVIPR	1	0	15	0	1815.85	Tb927.4.3950	Tb927.4.3950				yes	1.8194e-17	213	1	2	1	2	59.039	68.062	15.924	2	49.199	76.174		1	70.848	60.814		1	21114000	318750	20795000	3419600	54403	3365200	17694000	264350	17430000
1304	1525	1436	5655;5656;5657;5658;5659;5660;5661;5662;5663;5664;5665	7959;7960;7961;7962;7963;7964;7965;7966;7967;7968;7969;7970;7971;7972;7973;7974	7961			CTGLVEELVSEGCAAVK	0	1	17	0	1820.86	Tb927.3.4290;Tb927.3.4300;Tb927.3.4310;Tb927.3.4320;Tb927.3.4330	Tb927.3.4290				yes	5.3708e-50	256.67	6	5	6	5	0.31777	0.38829	43.533	11	0.30144	0.38633	20.901	6	0.34477	0.56388	63.768	5	232790000	170790000	61995000	134590000	98326000	36266000	98194000	72465000	25729000
1305	1682	1437	5666	7975	7975			CTGQIICQGCQVTLAYPIGAPSVR	1	0	24	0	2648.29	Tb927.4.4540	Tb927.4.4540				yes	0.00013796	138.62	1		1		0.056072	0.085721		1	0.056072	0.085721		1				0	1150200	1133500	16643	1150200	1133500	16643	0	0	0
1306	464	1438	5667;5668;5669;5670;5671	7976;7977;7978;7979;7980;7981;7982;7983;7984;7985;7986;7987;7988	7977			CTNVPALIK	0	1	9	0	1014.55	Tb11.01.4810	Tb11.01.4810				yes	4.9568e-10	174.59	2	3	2	3	0.26764	0.2705	59.072	5	0.29016	0.30653	17.687	2	0.23341	0.24642	71.927	3	16115000	12526000	3588400	9633800	7479300	2154500	6481000	5047100	1433900
1307	1080	1439	5672;5673	7989;7990;7991;7992;7993	7993			CTPEYGYGAAGSPPK	0	1	15	0	1553.68	Tb927.10.16100	Tb927.10.16100				yes	2.9796e-30	217.89	1	1	1	1	0.16016	0.28533	0.91741	2	0.16133	0.28349		1	0.159	0.28719		1	32624000	27898000	4726100	18769000	15983000	2785200	13855000	11914000	1940900
1308	1086	1440	5674;5675;5676	7994	7994			CTQPCGIPLGDVEIK	0	1	15	0	1685.81	Tb927.10.1730	Tb927.10.1730				yes	0.00031009	124.57	1	2	1	2	1.3979	2.3299	30.253	3	1.4203	2.3491		1	1.1808	1.7966	36.758	2	4456800	1726500	2730400	2294100	850840	1443300	2162700	875610	1287100
1309	468	1441	5677;5678;5679;5680;5681	7995;7996;7997;7998;7999;8000;8001	7995			CTSALPTNFDVISK	0	1	14	0	1551.76	Tb11.01.4880	Tb11.01.4880				yes	6.5002e-16	191.23	1	4	1	4	0.30126	0.3041	82.532	5	0.34606	0.34577		1	0.13167	0.16383	88.817	4	15647000	11744000	3902600	8130300	5888200	2242200	7516600	5856200	1660400
1310	464	1442	5682;5683;5684;5685	8002;8003;8004;8005;8006	8002			CTVDLTAVNGK	0	1	11	0	1176.58	Tb11.01.4810	Tb11.01.4810				yes	2.4535e-15	186.82	1	3	1	3	0.33642	0.35892	107.01	4	0.32977	0.3362		1	0.34321	0.38317	129.66	3	8205400	6235000	1970400	3639400	2686800	952600	4566000	3548200	1017800
1311	2351	1443	5686;5687;5688	8007;8008;8009;8010;8011;8012;8013;8014;8015;8016;8017;8018	8018			CTVTGEVTPFFPPK	0	1	14	0	1578.78	Tb927.8.8330	Tb927.8.8330				yes	4.3347e-07	155.65	1	2	1	2	0.19636	0.29975	52.359	3	0.19636	0.29975		1	0.25088	0.37513	71.747	2	9125700	4935200	4190500	4943000	2287900	2655100	4182700	2647400	1535300
1312	965	1444	5689;5690;5691	8019;8020	8020			CVAVGCGLTTEAFCGAK	0	1	17	0	1799.8	Tb927.10.12410	Tb927.10.12410				yes	5.1942e-41	252.4	1	2	1	2	0.34195	0.36398	7.8163	3	0.36016	0.36398		1	0.33917	0.37873	10.568	2	10323000	7491900	2831100	6253100	4556000	1697000	4070000	2935900	1134100
1313	1873	1445;1446	5692;5693;5694;5695	8021;8022;8023;8024;8025	8021	796;797		CVCPVLPYESLPMMYMPDTLNSLVK	0	1	25	0	2956.39	Tb927.6.2790	Tb927.6.2790				yes	8.7119e-09	182.28	3	1	3	1	8.0286	17.157	15.247	2	8.2565	19.11		1	7.8071	15.404		1	33463000	3287200	30176000	20897000	1867700	19029000	12566000	1419500	11147000
1314	1702	1447	5696;5697	8026	8026			CVDKVNIGAYSSQILSTAGLITFTK	0	2	25	1	2685.4	Tb927.4.560	Tb927.4.560				yes	0.040995	88.358	1	1	1	1	0.21046	0.55513	3.9434	2	0.20929	0.53987		1	0.21163	0.57083		1	2981200	2259400	721810	1841600	1358300	483300	1139600	901110	238510
1315	1167	1448	5698	8027	8027			CVEVVVWTAGLR	1	0	12	0	1387.73	Tb927.10.4180	Tb927.10.4180				yes	5.9268e-15	197.11	1		1		0.11057	0.16329		1	0.11057	0.16329		1				0	2575200	2028400	546840	2575200	2028400	546840	0	0	0
1316	1361	1449	5699;5700;5701;5702	8028;8029;8030	8029			CVFNPVLFHPNVYPSGTVCLSILNEEK	0	1	27	0	3132.54	Tb927.2.2460	Tb927.2.2460				yes	2.1982e-09	221.07	2	2	2	2	0.61976	0.73101	33.852	4	0.51299	0.55136	47.455	2	0.63799	0.75889	12.861	2	5361200	2843800	2517400	2920100	1594800	1325300	2441000	1249000	1192100
1317	1411	1450	5703	8031	8031			CVGQLDELIVLVR	1	0	13	0	1512.83	Tb927.2.5270	Tb927.2.5270				yes	3.1484e-05	131.83	1		1		0.41336	0.83526		1	0.41336	0.83526		1				0	539870	372160	167700	539870	372160	167700	0	0	0
1318	1612	1451	5704	8032	8032			CVLLAGGPGTGK	0	1	12	0	1128.6	Tb927.4.2000	Tb927.4.2000				yes	0.056112	79.061	1		1		0.71425	1.0965		1	0.71425	1.0965		1				0	8892300	6939900	1952400	8892300	6939900	1952400	0	0	0
1319	2259	1452	5705;5706	8033;8034	8034			CVLLSDIPLSK	0	1	11	0	1243.68	Tb927.8.4780	Tb927.8.4780				yes	9.0502e-05	115.84	1	1	1	1	0.24765	0.7513	4.472	2	0.25387	0.77544		1	0.24158	0.72792		1	7404900	4350000	3054900	4357700	1894100	2463600	3047200	2455900	591270
1320	2259	1453	5707;5708	8035	8035			CVLLSDIPLSKDDGYQK	0	2	17	1	1949.98	Tb927.8.4780	Tb927.8.4780				yes	0.0091885	102.37	1	1	1	1	0.22807	0.62305	11.782	2	0.21502	0.57325		1	0.24192	0.67718		1	4148500	3255100	893330	2646700	2083000	563710	1501700	1172100	329620
1321	597	1454	5709	8036	8036			CVLMDTDDPR	1	0	10	0	1220.52	Tb11.02.0730	Tb11.02.0730				yes	0.0017603	115.61		1		1	0.17728	0.26589		1				0	0.17728	0.26589		1	5800000	5728900	71022	0	0	0	5800000	5728900	71022
1322	322	1455	5710;5711;5712	8037;8038	8037			CVLVDIDGDVIEASK	0	1	15	0	1631.81	Tb09.v1.0380	Tb09.v1.0380				yes	7.3065e-15	182.43	1	2	1	2	2.2369	3.5152	11.921	3	2.3789	3.5152		1	2.2045	3.1749	14.666	2	5400000	1499300	3900700	1835000	514820	1320200	3565000	984500	2580500
1323	322	1456	5713;5714;5715;5716;5717;5718;5719;5720;5721;5722;5723;5724	8039;8040;8041;8042;8043	8041			CVLVDIDGDVIEASKK	0	2	16	1	1759.9	Tb09.v1.0380	Tb09.v1.0380				yes	1.7705e-09	160.75	6	6	6	6	1.9342	2.5289	83.397	12	1.9342	2.7139	104.44	6	1.922	2.4745	60.782	6	39674000	12356000	27318000	20579000	6467900	14111000	19095000	5887800	13207000
1324	1435	1457	5725	8044	8044			CVLVYGQMNEPPGAR	1	0	15	0	1689.8	Tb927.3.1380	Tb927.3.1380				yes	6.2113e-08	167.23	1		1		3.7022	6.1652		1	3.7022	6.1652		1				0	7037000	1889700	5147300	7037000	1889700	5147300	0	0	0
1325	1499	1458	5726	8045	8045			CVMNIFR	1	0	7	0	938.447	Tb927.3.3560	Tb927.3.3560				yes	0.060675	68.099	1		1		0.13359	0.1844		1	0.13359	0.1844		1				0	3102700	2717600	385120	3102700	2717600	385120	0	0	0
1326	1532;1534	1459	5727;5728;5729;5730	8046;8047;8048	8046			CVQFTYEELIK	0	1	11	0	1428.7	Tb927.3.4720;Tb927.3.4760	Tb927.3.4720				no	1.6995e-07	133.52	3	1			0.32171	0.4325	49.47	4	0.33668	0.47231	51.305	3	0.30106	0.3421		1	17112000	12502000	4610800	10414000	7428200	2985800	6698400	5073400	1625000
1327	865	1460	5731;5732;5733;5734;5735;5736;5737;5738	8049;8050	8049			CVQLPALEPLLHPEAPK	0	1	17	0	1911.03	Tb927.1.2670	Tb927.1.2670				yes	6.4432e-05	127.87	4	4	4	4	0.67504	1.1077	103.77	8	0.67504	1.1129	108.33	4	0.68131	1.0964	115.34	4	68615000	45915000	22700000	44071000	30470000	13601000	24544000	15445000	9099000
1328	1773	1461	5739;5740;5741;5742;5743;5744;5745;5746	8051;8052;8053;8054;8055;8056;8057;8058;8059;8060	8059			CVSLKPDWVK	0	2	10	1	1230.64	Tb927.5.2940	Tb927.5.2940				yes	3.8488e-05	122.48	3	5	3	5	0.29584	0.53519	32.588	8	0.25588	0.36275	30.507	3	0.30743	0.55602	34.852	5	93712000	71456000	22257000	60237000	46503000	13734000	33475000	24953000	8522500
1329	1943	1462	5747;5748;5749;5750;5751;5752;5753	8061;8062;8063;8064;8065;8066	8061			CVTVTGTNGEYGIYPGHAYK	0	1	20	0	2186.01	Tb927.6.4990	Tb927.6.4990				yes	5.001e-33	250.91	3	4	3	4	6.8229	7.4314	46.54	7	6.981	7.4314	5.722	3	6.7055	7.0928	61.07	4	39021000	4992200	34029000	18175000	2186200	15989000	20846000	2806000	18040000
1330	303	1463	5754;5755;5756;5757;5758;5759;5760;5761;5762;5763	8067;8068;8069;8070;8071;8072;8073;8074;8075;8076;8077;8078;8079;8080	8080			CVTYIAEAALLLLPFAK	0	1	17	0	1892.05	Tb09.211.4870	Tb09.211.4870				yes	3.4113e-09	156.15	5	5	5	5	0.92364	1.2889	46.258	10	0.93699	1.329	58.087	5	0.90261	1.25	36.623	5	84613000	42378000	42235000	53835000	26729000	27106000	30777000	15649000	15129000
1331	1260	1464	5764	8081	8081			CVVELMVTLAEGIVDDQLHVR	1	0	21	0	2395.22	Tb927.10.7290	Tb927.10.7290				yes	2.2689e-21	236.31		1		1	7.5184	11.052		1				0	7.5184	11.052		1	658910	89995	568910	0	0	0	658910	89995	568910
1332	729	1465	5765;5766;5767	8082;8083;8084	8083			CVVVFPDGIR	1	0	10	0	1160.6	Tb11.02.5400	Tb11.02.5400				yes	0.0047561	102.35	2	1	2	1	42.743	66.007	50.463	3	56.71	99.988	58.731	2	42.743	60.856		1	26140000	1424600	24716000	14314000	679030	13635000	11826000	745620	11080000
1333	1054	1466	5768	8085	8085			CVYSPAVEGK	0	1	10	0	1108.52	Tb927.10.1500	Tb927.10.1500				yes	0.48468	41.755		1		1	0.13551	0.14921		1				0	0.13551	0.14921		1	7424900	6857100	567780	0	0	0	7424900	6857100	567780
1334	2222	1467;1468	5769;5770;5771;5772;5773;5774;5775;5776;5777;5778;5779	8086;8087;8088;8089;8090;8091;8092;8093;8094;8095;8096;8097;8098;8099;8100;8101;8102;8103;8104;8105	8096	898		CWATTDVIGCEIASAMK	0	1	17	0	1911.85	Tb927.8.3530	Tb927.8.3530				yes	1.9864e-60	295.58	5	6	5	6	0.45821	0.90862	50.233	9	0.42441	0.73046	41.03	4	0.45821	0.90862	61.451	5	258690000	167950000	90745000	147070000	94813000	52260000	111620000	73135000	38485000
1335	2222	1469	5780	8106	8106			CWATTDVIGCEIASAMKNVLAIASGALK	0	2	28	1	2949.48	Tb927.8.3530	Tb927.8.3530				yes	0.37949	94.902	1		1		0.39885	0.70862		1	0.39885	0.70862		1				0	1147200	962030	185160	1147200	962030	185160	0	0	0
1336	671	1470	5781;5782	8107	8107			CWTQLTHLEYPINK	0	1	14	0	1801.88	Tb11.02.3130	Tb11.02.3130				yes	0.00036979	118.41	1	1	1	1	0.96587	1.4505	6.7835	2	1.0194	1.5218		1	0.91515	1.3826		1	17013000	8863200	8150200	7696200	3729400	3966800	9317200	5133800	4183400
1337	945	1471;1472	5783;5784;5785;5786	8108;8109;8110;8111;8112;8113	8112	405		CYAALGDMAK	0	1	10	0	1098.48	Tb927.10.1170;Tb11.0560	Tb927.10.1170				yes	0.00012421	108.95	2	2	2	2	0.28786	0.83547	98.447	3	0.28786	0.82873		1	0.69077	1.9558	120.29	2	7243800	4955900	2287900	3363300	2311100	1052100	3880500	2644800	1235700
1338	1619	1473	5787;5788	8114;8115;8116;8117;8118;8119	8115			CYDVHEMK	0	1	8	0	1080.44	Tb927.4.2080	Tb927.4.2080				yes	0.013548	98.631	1	1	1	1	0.20343	0.30898	16.445	2	0.22816	0.34708		1	0.18138	0.27506		1	1049800	816080	233700	610900	454380	156520	438880	361700	77179
1339	223	1474	5789;5790;5791;5792	8120;8121;8122	8122			CYGWIGGFK	0	1	9	0	1086.5	Tb09.211.1620	Tb09.211.1620				yes	0.035785	74.19	2	2	2	2	4.666	8.4749	31.618	4	4.8687	10.011	38.725	2	4.1792	7.7084	28.569	2	9721100	1695000	8026100	5167600	897120	4270500	4553500	797850	3755600
1340	1821	1475	5793;5794;5795;5796	8123;8124;8125	8124			CYSAMYADALATACFIK	0	1	17	0	1954.86	Tb927.5.930	Tb927.5.930				yes	1.0463e-41	275.79	2	2	2	2	1.8059	2.7996	218.31	4	1.8059	2.7996	252.85	2	1.9146	2.8579	281.13	2	9852900	4831200	5021700	5503900	2865200	2638700	4349000	1966000	2382900
1341	100	1476	5797;5798	8126;8127;8128	8128			CYSLTAYPILDDK	0	1	13	0	1557.74	Tb09.160.1820	Tb09.160.1820				yes	2.5373e-09	173.81	1	1	1	1	9.3128	9.4901	47.654	2	6.6939	6.7753		1	12.956	13.293		1	9730900	1455000	8275900	5263800	868750	4395000	4467100	586210	3880900
1342	141	1477	5799;5800;5801;5802;5803	8129;8130;8131;8132;8133;8134	8134			CYTAGDSDIAVFTAK	0	1	15	0	1617.73	Tb09.160.4310	Tb09.160.4310				yes	4.6645e-41	249.52	3	2	3	2	19.174	22.596	152.32	5	19.174	22.596	197.12	3	9.7349	12.744	110.21	2	30497000	1812800	28685000	19037000	1176600	17860000	11460000	636190	10824000
1343	2340	1478	5804;5805	8135;8136	8136			CYTNLLQLYAPLNGIMFR	1	0	18	0	2186.1	Tb927.8.7940	Tb927.8.7940				no	0.00011299	154.19		2			0.14028	0.22131	7.0635	2				0	0.14028	0.22131	7.0635	2	999720	898530	101190	0	0	0	999720	898530	101190
1344	1447	1479	5806	8137	8137			DAAALLQTLIMDTTR	1	0	15	0	1631.86	Tb927.3.1800	Tb927.3.1800				yes	1.3931e-12	198.34		1		1	0.51774	1.4773		1				0	0.51774	1.4773		1	1463600	930590	533050	0	0	0	1463600	930590	533050
1345	1788	1480	5807	8138	8138			DAAGLLGFLSLA	0	0	12	0	1146.63	Tb927.5.3310	Tb927.5.3310				yes	0.0094833	92.188	1		1					0				0				0	0	0	0	0	0	0	0	0	0
1346	696	1481	5808	8139	8139			DAALDAPTDR	1	0	10	0	1043.49	Tb11.02.4230	Tb11.02.4230				yes	0.061741	92.468	1		1					0				0				0	0	0	0	0	0	0	0	0	0
1347	711	1482	5809	8140	8140			DAALTSSEISQSVITDLFK	0	1	19	0	2024.03	Tb11.02.4760	Tb11.02.4760				yes	1.1955e-32	236.17		1		1	0.34141	0.95699		1				0	0.34141	0.95699		1	1237500	915440	322100	0	0	0	1237500	915440	322100
1348	1472	1483	5810;5811;5812	8141;8142;8143;8144;8145	8142			DAASSIQSWLK	0	1	11	0	1204.61	Tb927.3.2600	Tb927.3.2600				yes	9.8029e-16	189.9	1	2	1	2	1.5102	5.0719	67.658	3	1.6908	5.5575		1	1.3172	2.8921	79.442	2	17160000	6690000	10470000	7344300	2758700	4585600	9815300	3931300	5884000
1349	2351;1667	1484	5813;5814;5815;5816;5817;5818	8146;8147;8148;8149;8150;8151;8152;8153	8150			DAATDEEKKNALIQK	0	3	15	2	1672.86	Tb927.8.8330;Tb927.4.3950	Tb927.8.8330				no	0.00013833	126.85	3	3			0.22759	0.37136	59.186	6	0.34272	0.49735	90.248	3	0.20008	0.311	23.911	3	19210000	14603000	4607200	15641000	11773000	3868300	3569000	2830200	738840
1350	1577	1485	5819;5820	8154;8155;8156;8157;8158;8159;8160	8156			DAAVVAQGEAEAK	0	1	13	0	1257.62	Tb927.3.930	Tb927.3.930				yes	5.9682e-15	177.59	1	1	1	1	0.33712	1.0005	0.59021	2	0.33758	0.99629		1	0.33666	1.0046		1	7636600	5688500	1948000	3634300	2711600	922700	4002200	2976900	1025300
1351	1577	1486	5821;5822;5823;5824	8161;8162;8163;8164;8165	8165			DAAVVAQGEAEAKK	0	2	14	1	1385.72	Tb927.3.930	Tb927.3.930				yes	1.9589e-21	194.49	2	2	2	2	0.30862	0.72622	8.5881	4	0.31288	0.72622	5.0365	2	0.30862	0.7444	13.776	2	3625800	2739900	885930	1894600	1426300	468270	1731200	1313600	417660
1352	2037	1487	5825;5826	8166;8167	8166			DACMSDLDQLLK	0	1	12	0	1407.64	Tb927.7.3630	Tb927.7.3630				yes	2.2833e-06	151.54	1	1	1	1	0.076005	0.10747	37.775	2	0.060955	0.082276		1	0.094772	0.14037		1	8405500	7338300	1067200	4763100	4126700	636470	3642400	3211600	430760
1353	105	1488	5827;5828;5829	8168;8169	8168			DADEGEEQVPILSYK	0	1	15	0	1691.79	Tb09.160.2070	Tb09.160.2070				yes	8.8668e-31	229.38	1	2	1	2	0.34869	0.63116	72.608	3	0.38952	0.97378		1	0.24737	0.386	69.538	2	9718100	7073500	2644600	5136500	3643800	1492700	4581600	3429700	1151900
1354	1413	1489	5830;5831;5832;5833;5834;5835	8170;8171;8172;8173;8174;8175	8174			DADFHESIAK	0	1	10	0	1131.52	Tb927.2.5660	Tb927.2.5660				yes	2.0108e-08	147.92	3	3	3	3	1.1439	1.662	84.918	6	1.2756	1.8728	88.558	3	1.0258	1.475	100.8	3	6729700	2631400	4098300	2995600	1009300	1986300	3734100	1622100	2112000
1355	75	1490	5836;5837;5838;5839;5840;5841;5842;5843;5844;5845;5846;5847;5848	8176;8177;8178;8179;8180;8181;8182;8183;8184;8185	8182			DADPTEILASAIAVMSGYTSSITK	0	1	24	0	2440.2	Tb05.5K5.70;Tb927.5.4420	Tb05.5K5.70				yes	1.1556e-13	222.84	8	5	8	5	1.0544	1.2166	39.784	13	1.0119	1.3243	43.175	8	1.0544	1.2166	38.491	5	52604000	23715000	28889000	42380000	19798000	22582000	10223000	3917100	6306300
1356	75	1491	5849	8186	8186			DADPTEILASAIAVMSGYTSSITKR	1	1	25	1	2596.31	Tb05.5K5.70;Tb927.5.4420	Tb05.5K5.70				yes	0.0021557	114.93	1		1		1.6454	2.2445		1	1.6454	2.2445		1				0	1379300	675530	703800	1379300	675530	703800	0	0	0
[truncated: 10,730 more rows]

## Sheet: PC-SS
Table S13: Peptide data - PC/SS
[truncated: 11,296 more rows]
