# Supplementary material for: Proteome remodelling during development from blood to insect-form Trypanosoma brucei quantified by SILAC and mass spectrometry
Source: BMC Genomics. 2012 Oct 16;13:556. doi: 10.1186/1471-2164-13-556 (PMC3545838; doi:10.1186/1471-2164-13-556)
Supplement: Additional file 4 — Table S2. Proteins detected in both the heavy fraction PC and light fraction LS. Raw – The raw excel sheet generated by MaxQuant system on heavy fraction PC and light fraction LS. Table S3 – Proteins detected in both the heavy fraction PC and light fraction SS. Raw – The raw excel sheet generated by MaxQuant system on heavy fraction PC and light fraction SS. [file 1471-2164-13-556-S4.xls]

## Sheet: Table S2
Table S2: Proteins detected in both the heavy fraction PC and loght fraction LS
		Ribosomal protein
		protein of unknown function
		downregulated >=2 fold
		Unchanged in regulation < 2 fold
		upregulated >=2 fold
		replicate 2
		replicate 3
		overall
ID	gene ID	Protein name	peptides ID	Proteins	Peptides	Razor Peptides	Unique Peptides	Peptides e2	Peptides e3	Razor Peptides e2	Razor Peptides e3	Unique Peptides e2	Unique Peptides e3	Sequence Coverage [%]	Unique Razor Sequence Coverage [%]	Unique Sequence Coverage [%]	Mol. Weight [kDa]	Sequence Length	Experiment e2	Experiment e3	PEP	Ratio H/L	Ratio H/L Normalized	Ratio H/L Variability [%]	Ratio H/L Count	Ratio H/L e2	Ratio H/L Normalized e2	Ratio H/L Variability [%] e2	Ratio H/L Count e2	Ratio H/L e3	Ratio H/L Normalized e3	Ratio H/L Variability [%] e3	Ratio H/L Count e3	Intensity	Intensity L	Intensity H	Intensity e2	Intensity L e2	Intensity H e2	Intensity e3	Intensity L e3	Intensity H e3
1	Tb11.01.3040	cytosolic malate dehydrogenase (cMDH)	262;962;1674;3818;7476;11107	1	6	6	6	4	6	4	6	4	6	26.2	26.2	26.2	35.151	328	9	12	6.1943e-79	0.35128	0.7415	42.066	14	0.35035	0.78568	39.013	6	0.35128	0.70897	45.957	8	143040000	103310000	39729000	74796000	54013000	20784000	68241000	49295000	18945000
2	Tb11.02.4570	pumilio/PUF RNA binding protein 10, putative (PUF10)	518	1	1	1	1	1	1	1	1	1	1	1.8	1.8	1.8	75.167	683	1	1	2.9049e-06	1.5932	2.215	6.8137	2				1				1	2505800	892490	1613300	952980	344560	608420	1552900	547920	1004900
3	Tb05.5K5.110	major vault protein, putative,BAC from homologous region on chr5	7349;11334	2	2	2	2	2	2	2	2	2	2	6.1	6.1	6.1	94.06	838	2	3	6.9483e-05	0.72053	0.9932	25.635	5	0.72969	1.2248	29.642	2	0.63008	0.88695	25.919	3	23855000	13982000	9873000	12867000	7573400	5294000	10988000	6408600	4579000
4	Tb927.5.4460	major vault protein, putative (MVP)	7349;11334	2	2	2	2	2	2	2	2	2	2	6.1	6.1	6.1	94.06	838	2	3	6.9483e-05	0.72053	0.9932	25.635	5	0.72969	1.2248	29.642	2	0.63008	0.88695	25.919	3	23855000	13982000	9873000	12867000	7573400	5294000	10988000	6408600	4579000
5	Tb05.5K5.130	paraflagellar rod component par4, putative,BAC from homologous region on chr5	2900;4243;5147;6364;7868;9175;9251;9854	2	8	8	8	7	7	7	7	7	7	19.2	19.2	19.2	68.313	579	42	49	4.0351e-94	0.31088	0.39169	23.629	11	0.32419	0.38639	22.761	6	0.28007	0.39169	26.001	5	89082000	66813000	22269000	37359000	27066000	10293000	51722000	39747000	11975000
6	Tb927.5.4480	paraflagellar rod component par4, putative	2900;4243;5147;6364;7868;9175;9251;9854	2	8	8	8	7	7	7	7	7	7	19.2	19.2	19.2	68.313	579	42	49	4.0351e-94	0.31088	0.39169	23.629	11	0.32419	0.38639	22.761	6	0.28007	0.39169	26.001	5	89082000	66813000	22269000	37359000	27066000	10293000	51722000	39747000	11975000
7	Tb05.5K5.150	small GTP-binding protein, putative,BAC from homologous region on chr5	1051;3186;4873;6987;8112;9763;9994;10425;10653;11508	2	10	10	10	10	10	10	10	10	10	56.7	56.7	56.7	21.771	194	30	26	9.5736e-153	0.32783	0.34502	23.968	17	0.32835	0.33358	23.41	8	0.32783	0.35407	25.596	9	195380000	96352000	99029000	109090000	54786000	54303000	86292000	41566000	44726000
8	Tb927.5.4500	ras-like small GTPase, putative (TbSAR1)	1051;3186;4873;6987;8112;9763;9994;10425;10653;11508	2	10	10	10	10	10	10	10	10	10	56.7	56.7	56.7	21.771	194	30	26	9.5736e-153	0.32783	0.34502	23.968	17	0.32835	0.33358	23.41	8	0.32783	0.35407	25.596	9	195380000	96352000	99029000	109090000	54786000	54303000	86292000	41566000	44726000
9	Tb05.5K5.170	elongation of very long chain fatty acids protein, putative,ATP pyrophosphate-lyase, putative,BAC from homologous region on chr5	11797	2	1	1	1	1	1	1	1	1	1	5.1	5.1	5.1	29.576	257	2	1	8.5204e-10	0.65259	0.7905	102.19	3	1.2562	1.7886	115.47	2				1	969170	410120	559050	684920	241340	443570	284250	168780	115480
10	Tb927.5.4530	fatty acid elongase, putative	11797	2	1	1	1	1	1	1	1	1	1	5.1	5.1	5.1	29.576	257	2	1	8.5204e-10	0.65259	0.7905	102.19	3	1.2562	1.7886	115.47	2				1	969170	410120	559050	684920	241340	443570	284250	168780	115480
11	Tb05.5K5.210	protein of unknown function,BAC from homologous region on chr5	1048;1183;3266;3391;5359;6053;6806;8259;9956;10172;11926	4	11	11	11	8	10	8	10	8	10	20.2	20.2	20.2	89	818	10	12	1.6999e-78	0.055737	0.089874	108.77	22	0.057038	0.088333	92.453	10	0.055737	0.089874	120.54	12	84824000	76805000	8019800	44972000	41839000	3132800	39852000	34965000	4886900
12	Tb927.5.4570	protein of unknown function, conserved	1048;1183;3266;3391;5359;6053;6806;8259;9956;10172;11926	4	11	11	11	8	10	8	10	8	10	20.2	20.2	20.2	89	818	10	12	1.6999e-78	0.055737	0.089874	108.77	22	0.057038	0.088333	92.453	10	0.055737	0.089874	120.54	12	84824000	76805000	8019800	44972000	41839000	3132800	39852000	34965000	4886900
13	Tb05.5K5.220	protein of unknown function,BAC from homologous region on chr5	1048;1183;3266;3391;5359;6053;6806;8259;9956;10172;11926	4	11	11	11	8	10	8	10	8	10	20.2	20.2	20.2	89	818	10	12	1.6999e-78	0.055737	0.089874	108.77	22	0.057038	0.088333	92.453	10	0.055737	0.089874	120.54	12	84824000	76805000	8019800	44972000	41839000	3132800	39852000	34965000	4886900
14	Tb927.5.4580	protein of unknown function, conserved	1048;1183;3266;3391;5359;6053;6806;8259;9956;10172;11926	4	11	11	11	8	10	8	10	8	10	20.2	20.2	20.2	89	818	10	12	1.6999e-78	0.055737	0.089874	108.77	22	0.057038	0.088333	92.453	10	0.055737	0.089874	120.54	12	84824000	76805000	8019800	44972000	41839000	3132800	39852000	34965000	4886900
15	Tb05.5K5.30	serine/threonine protein phosphatase, putative,BAC from homologous region on chr5	5939;6785;7278;9201;11059	2	5	5	5	5	5	5	5	5	5	11	11	11	71.37	636	6	5	6.4528e-46	0.73391	0.92363	15.135	10	0.72481	0.89505	18.16	6	0.73391	0.9805	6.2544	4	59727000	34272000	25454000	26884000	16071000	10813000	32843000	18202000	14641000
16	Tb927.5.4380	kinetoplastid-specific phospho-protein phosphatase, putative	5939;6785;7278;9201;11059	2	5	5	5	5	5	5	5	5	5	11	11	11	71.37	636	6	5	6.4528e-46	0.73391	0.92363	15.135	10	0.72481	0.89505	18.16	6	0.73391	0.9805	6.2544	4	59727000	34272000	25454000	26884000	16071000	10813000	32843000	18202000	14641000
17	Tb05.5K5.40	protein of unknown function, conserved,BAC from homologous region on chr5	4052;4586;6857;8285	2	4	4	4	3	2	3	2	3	2	35.6	35.6	35.6	15.063	135	8	4	3.5792e-19	0.25214	0.25102	3.5058	3	0.2338	0.24654	2.5466	2				1	8640600	6853500	1787100	7247100	5784300	1462800	1393500	1069200	324280
18	Tb927.5.4390	protein of unknown function, conserved	4052;4586;6857;8285	2	4	4	4	3	2	3	2	3	2	35.6	35.6	35.6	15.063	135	8	4	3.5792e-19	0.25214	0.25102	3.5058	3	0.2338	0.24654	2.5466	2				1	8640600	6853500	1787100	7247100	5784300	1462800	1393500	1069200	324280
19	Tb05.5K5.60	protein of unknown function, conserved,BAC from homologous region on chr5	10311	2	1	1	1	1	1	1	1	1	1	13.8	13.8	13.8	23.593	218	2	2	0.0014466	1.1875	1.5487	16.416	4	1.1874	1.3264	22.474	2	1.1875	1.5749	2.923	2	10857000	4298200	6558300	7394800	2846000	4548800	3461700	1452200	2009400
20	Tb927.5.4410	protein of unknown function, conserved	10311	2	1	1	1	1	1	1	1	1	1	13.8	13.8	13.8	23.593	218	2	2	0.0014466	1.1875	1.5487	16.416	4	1.1874	1.3264	22.474	2	1.1875	1.5749	2.923	2	10857000	4298200	6558300	7394800	2846000	4548800	3461700	1452200	2009400
21	Tb05.5K5.70	nucleolar RNA helicase II, putative,nucleolar RNA helicase Gu, putative,BAC from homologous region on chr5	1179;1293;1355;1356;8690;9827	2	6	6	6	6	4	6	4	6	4	14.2	14.2	14.2	68.786	632	15	9	1.2749e-39	1.6325	2.037	36.626	24	1.6454	2.134	38.746	15	1.6197	1.914	34.668	9	121190000	45977000	75215000	78478000	32187000	46291000	42715000	13790000	28925000
22	Tb927.5.4420	nucleolar RNA helicase II, putative,nucleolar RNA helicase Gu, putative	1179;1293;1355;1356;8690;9827	2	6	6	6	6	4	6	4	6	4	14.2	14.2	14.2	68.786	632	15	9	1.2749e-39	1.6325	2.037	36.626	24	1.6454	2.134	38.746	15	1.6197	1.914	34.668	9	121190000	45977000	75215000	78478000	32187000	46291000	42715000	13790000	28925000
23	Tb05.5K5.90	dynein light chain, putative,BAC from homologous region on chr5	7719	2	1	1	1	1	1	1	1	1	1	23.3	23.3	23.3	10.546	90	2	1	1.1096e-77	0.39744	0.3934	7.7392	2	0.39744	0.3934	7.7392	2				0	5481700	3903200	1578500	5412600	3852000	1560600	69075	51198	17877
24	Tb927.5.4440	dynein light chain, putative	7719	2	1	1	1	1	1	1	1	1	1	23.3	23.3	23.3	10.546	90	2	1	1.1096e-77	0.39744	0.3934	7.7392	2	0.39744	0.3934	7.7392	2				0	5481700	3903200	1578500	5412600	3852000	1560600	69075	51198	17877
25	Tb09.160.0360	protein of unknown function, conserved	6490	1	1	1	1	1	1	1	1	1	1	5.9	5.9	5.9	22.714	204	1	1	7.8364e-10	4.3631	6.3222	79.49	2				1				1	1172400	286860	885510	796020	212940	583080	376350	73921	302430
26	Tb09.160.0465	protein of unknown function, conserved	1624;7511;10209	1	3	3	3	3	0	3	0	3	0	44.7	44.7	44.7	9.7592	85	5		2.0965e-55	2.9571	3.1805	14.594	5	2.9571	3.1805	14.594	5				0	10554000	2788600	7765600	10554000	2788600	7765600	0	0	0
27	Tb09.160.0520	protein of unknown function, conserved	885;4663	1	2	2	2	0	2	0	2	0	2	1.8	1.8	1.8	182.2	1605		3	0.00010906	0.5654	1.5851	21.448	2				0	0.5654	1.5851	21.448	2	392440000	260940000	131500000	0	0	0	392440000	260940000	131500000
28	Tb09.160.0600	protein of unknown function, conserved	3137;3282;10191	1	3	3	3	2	3	2	3	2	3	9.3	9.3	9.3	67.667	601	3	7	5.8637e-09	0.57907	0.81367	63.369	10	0.6714	1.0199	89.593	3	0.56515	0.74443	57.068	7	46352000	19029000	27322000	19669000	6632100	13037000	26683000	12397000	14286000
29	Tb09.160.0620	peroxisomal membrane protein 4, putative	10089	1	1	1	1	1	1	1	1	1	1	3.9	3.9	3.9	34.539	307	1	1	3.4317e-14	0.41072	0.47109	7.9187	2				1				1	1244800	710970	533870	612520	350260	262260	632330	360720	271610
30	Tb09.160.0650	protein of unknown function, conserved	3815;4373;4942;5113;6152;6980;7982;8313;8953;9571;10587;11670	1	12	12	12	5	12	5	12	5	12	3.7	3.7	3.7	502.8	4479	5	15	1.3456e-129	0.20353	0.60787	52.303	16	0.19424	0.55849	68.025	4	0.21656	0.63282	49.649	12	131030000	72619000	58407000	62021000	33107000	28914000	69006000	39512000	29493000
31	Tb09.160.0680	sec1 family transport protein, putative (SLY1)	9889	1	1	1	1	1	1	1	1	1	1	2.7	2.7	2.7	69.022	627	2	2	4.3595e-09	0.53344	0.68705	24.646	4	0.6004	0.80769	35.457	2	0.5318	0.67367	15.36	2	2465000	1495600	969420	764270	493560	270710	1700700	1002000	698710
32	Tb09.160.0720	protein of unknown function, conserved	9458;10734	1	2	2	2	2	2	2	2	2	2	4.2	4.2	4.2	63.117	569	2	2	0.0025402	1.1555	1.6823	17.274	2				1				1	2539200	944750	1594400	1221300	476440	744900	1317800	468310	849530
33	Tb09.160.0750	protein of unknown function, conserved	8261	1	1	1	1	1	1	1	1	1	1	1.2	1.2	1.2	125.78	1124	2	2	0.01127	0.30659	0.32245	5.9399	4	0.31792	0.33339	3.1255	2	0.29872	0.30706	5.3264	2	11196000	8412000	2784100	4725700	3588800	1136800	6470500	4823100	1647300
34	Tb09.160.0770	nitrilase, putative	3166;4025;4242;7736;11245;11722	1	6	6	6	4	6	4	6	4	6	27.5	27.5	27.5	30.298	273	5	7	3.4202e-34	2.7652	3.3695	89.093	12	2.7782	3.5824	110.44	5	2.7522	3.1692	79.318	7	23091000	7492100	15599000	10101000	3179500	6921900	12990000	4312700	8677300
35	Tb09.160.0900	protein of unknown function, conserved	3436;7023	1	2	2	2	2	0	2	0	2	0	19.5	19.5	19.5	13.122	113	2		2.7517e-11	8.0713	12.472	22.24	2	8.0713	12.472	22.24	2				0	1666800	380960	1285800	1666800	380960	1285800	0	0	0
36	Tb09.160.1120	protein of unknown function, conserved	3074;3926	1	2	2	2	2	2	2	2	2	2	19	19	19	22.824	210	7	8	7.7886e-36	0.32086	0.62033	138.06	13	0.35492	0.6498	121.9	6	0.32086	0.53347	158.45	7	76149000	35157000	40992000	35719000	15500000	20219000	40431000	19657000	20773000
37	Tb09.160.1140	electon transport protein SCO1/SCO2, putative	10353;11417	1	2	2	2	1	1	1	1	1	1	16.4	16.4	16.4	37.455	323	1	1	8.5917e-07	4.786	7.6503	134.1	2				1				1	3160100	643440	2516700	1536100	69009	1467100	1624100	574430	1049600
38	Tb09.160.1160	nucleolar protein (NOP86)	1789;2134;2311;2394;2521;2522;3414;4835;4954;5521;5773;5991;7517;10413;11359	2	15	15	15	13	12	13	12	13	12	27.2	27.2	27.2	85.913	757	39	38	1.7696e-151	0.5866	0.86895	33.541	70	0.60742	0.86191	34.727	35	0.55178	0.87606	32.719	35	599600000	370220000	229380000	316570000	185690000	130880000	283030000	184530000	98506000
39	Tb09.160.1180	nucleolar protein (NOP66)	1789;2134;2311;2394;2521;2522;3414;4835;4954;5521;5773;5991;7517;10413;11359	2	15	15	15	13	12	13	12	13	12	27.2	27.2	27.2	85.913	757	39	38	1.7696e-151	0.5866	0.86895	33.541	70	0.60742	0.86191	34.727	35	0.55178	0.87606	32.719	35	599600000	370220000	229380000	316570000	185690000	130880000	283030000	184530000	98506000
40	Tb09.160.1200	microtubule- associated protein (GB4)	87;1828;2640;2641;2907;5494;5833;5834	1	8	8	8	8	8	8	8	8	8	38.5	38.5	38.5	928.38	8214	29	35	3.4887e-55	0.4204	0.44812	27.95	29	0.43838	0.44812	28.877	13	0.41633	0.44675	27.97	16	126240000	84719000	41521000	86187000	57775000	28412000	40053000	26944000	13109000
41	Tb09.160.1240	protein of unknown function, conserved	4246	1	1	1	1	1	1	1	1	1	1	4.4	4.4	4.4	35.134	317	1	1	2.9712e-06	1.8327	2.7276	29.325	2				1				1	2416800	903490	1513300	1403500	546060	857460	1013300	357430	655830
42	Tb09.160.1250	protein of unknown function, conserved	1248;3897	1	2	2	2	1	2	1	2	1	2	2.1	2.1	2.1	121.33	1088	1	2	7.234e-20	0.64505	0.95337	8.7882	2				1				1	1529000	908640	620380	754330	443040	311290	774680	465600	309080
43	Tb09.160.1260	protein of unknown function, conserved	182;320;3617	1	3	3	3	2	3	2	3	2	3	18.8	18.8	18.8	24.515	229	2	3	3.1647e-27	0.43077	0.45384	3.8587	3				1	0.43186	0.45419	0.10783	2	4409000	3043400	1365600	2223100	1514500	708560	2186000	1528900	657050
44	Tb09.160.1560	protein of unknown function, conserved (3C4.345)	3627;3891;4581;5681;5724;5927;6098;6825;9414;9572	1	10	10	10	7	9	7	9	7	9	5.6	5.6	5.6	287.19	2631	10	11	7.0289e-34	1.3459	3.6882	129.87	20	1.3911	3.7834	185.62	10	1.3059	3.4738	22.423	10	31827000	13844000	17983000	16717000	6866900	9850100	15110000	6977300	8132800
45	Tb09.160.1820	cytochrome oxidase subunit V (COXV)	1341;3359;3605;4169;9080;9273;10549;11322;11467	1	9	9	9	8	7	8	7	8	7	58.2	58.2	58.2	22.229	196	12	16	4.7085e-89	53.869	56.58	94.937	15	71.832	74.568	119.48	7	30.839	35.161	71.945	8	67116000	4494800	62621000	46159000	3405300	42753000	20957000	1089500	19868000
46	Tb09.160.1950	acidocalcisomal exopolyphosphatase, putative (3C4.175)	4409;6940	1	2	2	2	2	2	2	2	2	2	7	7	7	42.865	383	4	3	9.671e-10	1.3574	1.8561	62.835	3	0.77441	1.1418	68.706	2				1	5642800	2664300	2978500	4174800	2150300	2024500	1468000	514010	954020
47	Tb09.160.2020	thioredoxin (trx)	4576;10410	1	2	2	2	2	0	2	0	2	0	19.6	19.6	19.6	12.135	107	3		3.1058e-12	2.6461	3.9121	24.993	2	2.6461	3.9121	24.993	2				0	876570	269850	606720	876570	269850	606720	0	0	0
48	Tb09.160.2050	endo-beta-N-acetylglucosaminidase, putative (3C4.125)	3564;6881	1	2	2	2	2	2	2	2	2	2	4.3	4.3	4.3	115.9	1051	3	3	1.5989e-19	0.7307	1.0757	33.39	6	0.74648	1.1498	33.042	3	0.71525	1.0065	35.617	3	14000000	7678900	6321300	7197200	3885800	3311400	6803000	3793100	3009900
49	Tb09.160.2070	cyclophilin type peptidyl-prolyl cis-trans isomerase, putative (3C4.115)	521;1353;7961;11299;11735	1	5	5	5	5	4	5	4	5	4	21.7	21.7	21.7	35.78	318	6	6	7.6505e-131	0.34613	0.63772	49.256	8	0.35427	0.94252	19.845	4	0.25917	0.48775	45.815	4	49319000	35909000	13410000	26944000	18988000	7955700	22375000	16921000	5454200
50	Tb09.160.2210	glutaredoxin-like protein (3C4.40)	250;1568;2737;3799;7189	1	5	5	5	4	4	4	4	4	4	36.6	36.6	36.6	23.795	213	7	7	7.9182e-25	1.4645	1.7283	112.06	6	3.374	3.6506	123.69	3	0.63566	0.81823	121.92	3	5902700	3004000	2898700	4355900	2131700	2224300	1546800	872290	674470
51	Tb09.160.2360	poly(A) export protein, putative (TbGLE2)	3228;10238	1	2	2	2	2	2	2	2	2	2	14.6	14.6	14.6	38.351	349	4	4	2.8697e-11	0.94882	1.4317	99.142	8	0.94882	1.5898	106.65	4	0.90446	1.304	106.59	4	29045000	15708000	13337000	14689000	8081800	6607300	14356000	7626100	6730000
52	Tb09.160.2370	protein of unknown function, conserved (1L12.60)	1912;4485;5996;7899;8744;8936	1	6	6	6	6	6	6	6	6	6	45.9	45.9	45.9	23.95	220	15	13	3.9313e-154	0.19991	0.20726	9.6469	10	0.20294	0.20864	6.736	5	0.18908	0.19512	12.4	5	32878000	26882000	5996800	17713000	14356000	3357000	15166000	12526000	2639900
53	Tb09.160.2420	syntaxin, putative (1L12.80)	2710;6079	1	2	2	2	1	1	1	1	1	1	19.7	19.7	19.7	31.106	284	1	2	2.2644e-16	0.1021	0.13921	6.4728	3				1	0.10201	0.14103	1.8326	2	4397600	3967000	430640	2936600	2613800	322800	1461000	1353200	107840
54	Tb09.160.2490	ribosomal protein S7, putative (1L12.125)	6552;9907;10231;10835	2	4	4	4	4	4	4	4	4	4	18.8	18.8	18.8	23.811	202	9	11	5.6463e-45	0.9932	1.0151	14.842	13	1.002	1.0336	8.1223	6	0.9932	1.0102	19.499	7	144710000	72105000	72607000	62547000	31039000	31508000	82166000	41067000	41099000
55	Tb09.160.2550	ribosomal protein S7, putative (1L12.160)	6552;9907;10231;10835	2	4	4	4	4	4	4	4	4	4	18.8	18.8	18.8	23.811	202	9	11	5.6463e-45	0.9932	1.0151	14.842	13	1.002	1.0336	8.1223	6	0.9932	1.0102	19.499	7	144710000	72105000	72607000	62547000	31039000	31508000	82166000	41067000	41099000
56	Tb09.160.2650	protein of unknown function, conserved (1L12.210)	6240;6258;7057;7893;9516	1	5	5	5	5	5	5	5	5	5	5.8	5.8	5.8	142.13	1314	7	8	1.4931e-44	1.0253	1.966	83.753	15	1.0356	1.966	72.966	7	0.89165	1.6552	95.557	8	34852000	15056000	19796000	16407000	7292500	9114400	18445000	7763400	10681000
57	Tb09.160.2770	fatty acyl CoA syntetase 1 (ACS1)	2722;2765;2988;5993;8969	1	5	5	5	4	3	4	3	4	3	11.7	11.7	11.7	78.959	698	4	3	4.4124e-20	0.8643	1.0645	40.616	6	0.86654	1.1067	56.674	3	0.84748	1.0081	7.8598	3	74021000	19596000	54425000	59059000	12166000	46893000	14962000	7430100	7531900
58	Tb09.160.2810	fatty acyl CoA synthetase 3 (ACS3)	162;3742;6242;6468;10376;11852;11999	1	7	7	2	4	7	4	7	1	2	14	14	3.3	77.853	702	6	9	5.3218e-53	0.53119	0.8005	94.696	12	0.53144	0.89243	91.355	5	0.53094	0.64889	101.89	7	52607000	34619000	17988000	20085000	12973000	7112000	32522000	21647000	10876000
59	Tb09.160.2910	tricarboxylate carrier, putative (1L12.345)	1533;5481;9548;9690;9691	1	5	5	5	3	5	3	5	3	5	20.5	20.5	20.5	35.625	327	5	8	9.3404e-32	11.549	18.844	43.39	9	9.6004	12.872	27.786	3	12.041	19.802	48.948	6	21615000	1620000	19995000	7734000	710170	7023900	13881000	909840	12971000
60	Tb09.160.3090	heat shock protein, putative,HSP70-like protein (1L12.440)	814;881;2239;3175;5166;6914;8605;8910;9036	1	9	9	9	7	5	7	5	7	5	17.3	17.3	17.3	90.898	833	9	7	4.4761e-108	0.23338	0.35045	68.589	16	0.2412	0.35201	90.429	9	0.22581	0.3337	28.678	7	57527000	39042000	18485000	35570000	21605000	13965000	21958000	17438000	4520000
61	Tb09.160.3110	mitochondrial processing peptide beta subunit, putative,metallo-peptidase, Clan ME, Family M16 (1L12.450)	2901	1	1	1	1	1	1	1	1	1	1	4	4	4	53.689	477	1	1	0.020859	1.9073	2.8445	25.045	2				1				1	5427400	1825200	3602200	2743200	768710	1974400	2684300	1056500	1627800
62	Tb09.160.3270	ATP-dependent DEAD box helicase, putative (1L12.525)	2282;2313;2314;2364;2622;3573;3657;4080;5383;5556;8132;10929	1	12	12	12	8	12	8	12	8	12	47.5	47.5	47.5	45.361	404	28	31	3.1887e-142	1.0135	1.8617	50.737	23	0.9898	1.8904	44.971	11	1.0177	1.7705	56.898	12	548470000	265130000	283340000	272360000	130750000	141610000	276110000	134380000	141730000
63	Tb09.160.3470	condensin subunit 1, putative (28G16.50)	1395;1803;9234	1	3	3	3	2	3	2	3	2	3	3.7	3.7	3.7	141.11	1258	2	3	1.7924e-24	0.50354	0.74181	22.64	5	0.40412	0.59262	31.753	2	0.50354	0.8013	14.782	3	4363700	2751600	1612200	1923700	1223000	700710	2440000	1528500	911450
64	Tb09.160.3590	cAMP-specific phosphodiesterase (PDEB1)	1740;1889;2068;3938;5428;6308;7149;9168;9375;10059;10283	1	11	6	6	9	10	5	6	5	6	19.1	12.5	12.5	103.65	930	13	14	3.1952e-140	0.91284	1.2132	71.873	24	0.91456	1.2225	81.591	12	0.9089	1.1922	63.43	12	166140000	60388000	105750000	90106000	31566000	58540000	76029000	28822000	47208000
65	Tb09.160.3630	cAMP-specific phosphodiesterase (PDEB2)	1742;1889;2631;3377;3938;4641;5428;6308;6508;7867;8340;9375;9429;9646;9779;10038;11854;11949	1	18	18	13	13	15	13	15	9	11	37.8	37.8	31.1	103.22	925	26	26	9.3437e-129	0.21489	0.2801	72.237	51	0.24704	0.2801	74.823	25	0.18036	0.24872	71.087	26	379660000	272120000	107540000	204980000	150970000	54011000	174680000	121150000	53526000
66	Tb09.160.3670	ribosomal protein S6, putative,NHP2/RS6-like protein (NHP2)	3647;6839;7462;7923	1	4	4	4	4	2	4	2	4	2	57.1	57.1	57.1	13.572	126	12	9	5.1052e-234	1.2129	1.2102	1.3652	2	1.2129	1.2102	1.3652	2				0	18603000	8218200	10385000	18603000	8218200	10385000	0	0	0
67	Tb09.160.3710	proliferative cell nuclear antigen (PCNA), putative (28G16.165)	1732;3132;6255;7236;7848;9000;12075	1	7	7	7	7	7	7	7	7	7	28.4	28.4	28.4	32.314	292	21	21	2.9054e-149	0.58732	1.0962	65.041	14	0.59786	1.0962	84.809	8	0.57819	1.1209	27.601	6	116280000	71493000	44789000	58202000	36041000	22161000	58080000	35452000	22628000
68	Tb09.160.3730	glutaminyl-tRNA synthetase, putative (28G16.175)	9965;11666	1	2	2	2	2	1	2	1	2	1	6.2	6.2	6.2	73.33	627	3	1	1.9885e-14	0.93165	1.2422	11.824	4	0.92641	1.352	10.554	3				1	40327000	19845000	20483000	32078000	15938000	16140000	8249600	3907100	4342600
69	Tb09.160.3740	protein of unknown function, conserved	1976;9670	1	2	2	2	2	0	2	0	2	0	15.6	15.6	15.6	12.201	109	2		2.1892e-16	0.079647	0.1204	97.699	2	0.079647	0.1204	97.699	2				0	1638800	1392200	246600	1638800	1392200	246600	0	0	0
70	Tb09.160.3820	nucleolar RNA binding protein, putative (28G16.220)	411;1846;2614;2769;3229;5226;5748;8226;9340;10443;11755;11945	1	12	12	11	10	12	10	12	9	11	29.5	29.5	27.1	55.004	501	14	22	1.235e-163	1.1789	1.8471	56.119	34	1.1731	1.8106	73.843	14	1.1845	1.8703	41.699	20	403950000	165440000	238510000	165390000	72946000	92445000	238560000	92491000	146070000
71	Tb09.160.3960	actin, putative (28G16.280)	3305;10696	1	2	2	2	2	2	2	2	2	2	14.7	14.7	14.7	46.749	421	2	2	0.0074993	0.37175	0.55814	8.5423	3	0.3527	0.55266	1.3949	2				1	18883000	13197000	5686700	9697000	7003400	2693600	9186300	6193200	2993100
72	Tb09.160.3980	eukaryotic translation initation factor 4 gamma, putative (28G16.290)	1217;2298	1	2	2	2	1	2	1	2	1	2	3.2	3.2	3.2	97.34	878	1	2	7.8492e-20	0.80336	1.244	5.7865	3				1	0.79372	1.2612	8.106	2	2566300	1403900	1162400	332790	184120	148660	2233500	1219800	1013700
73	Tb09.160.4020	ubiquitin carboxyl-terminal hydrolase, putative,cysteine peptidase, Clan CA, family C19, putative (28G16.310)	6270;6930;10669	1	3	3	3	3	3	3	3	3	3	4.9	4.9	4.9	151.16	1342	6	6	2.3376e-14	0.90441	1.7159	33.3	12	0.89808	1.7159	30.184	6	0.90546	1.8191	38.965	6	17463000	8882800	8580300	8641000	4390500	4250400	8822100	4492300	4329900
74	Tb09.160.4090	DNA topoisomerase ii (TOP2)	7782	1	1	1	1	1	1	1	1	1	1	1.1	1.1	1.1	137.56	1221	1	1	4.8191e-10	0.60341	0.90565	9.2351	2				1				1	3630000	2192200	1437800	1784300	1013600	770670	1845700	1178600	667100
75	Tb09.160.4150	protein of unknown function, conserved (28G16.370)	6185;7922;11611	1	3	3	3	3	3	3	3	3	3	37	37	37	19.007	165	4	6	3.036e-23	0.75466	0.80649	21.605	6	0.61534	0.62633	19.488	2	0.80014	0.9112	14.387	4	12457000	6930800	5526500	6558300	3785400	2772900	5899000	3145400	2753600
76	Tb09.160.4200	60S acidic ribosomal protein, putative (28G16.390)	5523;7338;7339;8119;9444;11838;11839	1	7	7	7	7	5	7	5	7	5	74.3	74.3	74.3	11.09	113	15	8	5.2665e-137	0.96913	0.98418	56.601	10	0.9798	0.98418	36.482	6	0.89449	0.97718	84.067	4	186740000	95009000	91730000	184770000	93864000	90908000	1967300	1144900	822370
77	Tb09.160.4220	general transcription factor IIB (28G16.400)	4957;7449	1	2	2	2	2	2	2	2	2	2	15.4	15.4	15.4	37.652	345	2	2	4.7678e-11	0.81948	1.4079	27.675	4	0.81948	1.7452	42.83	2	0.80945	1.4079	1.4333	2	15292000	8331400	6961100	9527400	5227900	4299500	5765100	3103500	2661600
78	Tb09.160.4240	nucleosome assembly protein-like protein (28G16.410)	4465;9408	1	2	2	2	2	2	2	2	2	2	8.1	8.1	8.1	47.584	422	2	2	2.4899e-17	2.0215	3.0586	17.638	4	2.2102	3.4667	19.997	2	2.0215	2.8504	12.256	2	34553000	10328000	24225000	19307000	6122400	13185000	15246000	4205800	11040000
79	Tb09.160.4250	tryparedoxin peroxidase (TRYP1)	205;327;3595;3596;4289;4290;5374;5375;5420;6475;6476;9933;10764	2	13	13	13	12	13	12	13	12	13	53.8	53.8	53.8	22.424	199	78	80	1.8904e-214	1.1462	1.3085	17.71	26	1.1561	1.339	11.409	13	1.1274	1.2256	18.979	13	303060000	131810000	171250000	157300000	68612000	88687000	145760000	63203000	82562000
80	Tb09.160.4280	tryparedoxin peroxidase (TRYP1)	205;327;3595;3596;4289;4290;5374;5375;5420;6475;6476;9933;10764	2	13	13	13	12	13	12	13	12	13	53.8	53.8	53.8	22.424	199	78	80	1.8904e-214	1.1462	1.3085	17.71	26	1.1561	1.339	11.409	13	1.1274	1.2256	18.979	13	303060000	131810000	171250000	157300000	68612000	88687000	145760000	63203000	82562000
81	Tb09.160.4310	glutamate dehydrogenase (GDH)	880;888;1182;1342;1406;1458;1764;1765;2161;2333;2579;3003;3093;3198;3249;3511;3547;3622;3666;4040;4506;4699;4700;4822;5086;5331;6018;6080;6206;6693;7930;8561;8665;8774;9154;9418;9461;9505;9829;9830;9831;9862;9875;9989;10132;10340;11049;11810;11811;11874;11950;11962;12050	1	53	53	53	48	41	48	41	48	41	65.7	65.7	65.7	112.11	992	92	74	0	16.964	21.44	145.24	146	17.432	22.806	129.57	81	16.765	19.047	162.21	65	1023700000	116250000	907410000	585710000	64584000	521130000	437950000	51666000	386280000
82	Tb09.160.4380	succinate dehydrogenase, putative (28G16.480)	2857;3095;7138;7966;10635;11522	1	6	6	6	5	5	5	5	5	5	36.7	36.7	36.7	21.281	188	6	7	7.0408e-20	9.136	10.45	85.87	13	10.361	11.499	49.756	6	8.2429	10.295	106.06	7	12662000	1952600	10709000	6872600	1197600	5674900	5789100	754980	5034100
83	Tb09.160.4430	NAD/FAD dependent dehydrogenase, putative,ubiquitin-activating enzyme, putative (28G16.510)	2236;8464	1	2	2	2	2	2	2	2	2	2	15.2	15.2	15.2	42.021	387	3	4	1.6132e-16	0.69652	1.046	63.082	7	0.67072	1.046	16.262	3	0.73595	1.0952	85.321	4	26168000	14381000	11787000	13358000	7217800	6140500	12810000	7162700	5647000
84	Tb09.160.4450	40S ribosomal protein S3, putative (RPS3)	418;1546;1547;1554;2353;3442;6370;6620	2	8	8	8	7	6	7	6	7	6	24.8	24.8	24.8	30.401	266	11	13	3.16e-41	0.96077	1.067	102.55	23	0.67964	1.0337	104.18	11	1.0067	1.0688	104.89	12	86267000	49826000	36442000	37446000	21547000	15899000	48822000	28279000	20543000
85	Tb927.10.11540	40S ribosomal protein S3, putative (RPS3)	418;1546;1547;1554;2353;3442;6370;6620	2	8	8	8	7	6	7	6	7	6	24.8	24.8	24.8	30.401	266	11	13	3.16e-41	0.96077	1.067	102.55	23	0.67964	1.0337	104.18	11	1.0067	1.0688	104.89	12	86267000	49826000	36442000	37446000	21547000	15899000	48822000	28279000	20543000
86	Tb09.160.4460	TFIIF-stimulated CTD phosphatase, putative	1855;4881;7918;8194;8861;8862;10060;10748	1	8	8	1	7	5	7	5	1	0	25.4	25.4	2.6	39.499	343	10	7	1.4988e-31	6.4429	10.881	193.47	12	6.4429	11.851	173.77	6	6.2678	10.632	222.25	6	41413000	13055000	28358000	26293000	9424200	16869000	15120000	3631200	11489000
87	Tb09.160.4520	calmodulin, putative	295;3064;6708;6709	1	4	4	4	4	4	4	4	4	4	31.8	31.8	31.8	17.842	157	11	11	2.2734e-96	0.44904	0.47478	22.813	17	0.44265	0.47863	15.582	8	0.46521	0.47099	28.005	9	34609000	23171000	11438000	23006000	15486000	7520000	11603000	7684900	3917900
88	Tb09.160.4570	arginine kinase (AK)	1042;1484;1877;2506;2576;2668;3718;4019;4380;6006;6029;6030;8378;9030;9672;11224;11920;12048	2	18	2	2	17	17	2	2	2	2	50.3	4.3	4.3	41.597	370	2	3	2.3477e-232	0.7258	1.1974	30.959	5	0.76228	1.1667	6.6835	2	0.7258	1.1974	42.049	3	41387000	23763000	17624000	15808000	8789000	7019200	25579000	14974000	10605000
89	Tb09.160.4560	arginine kinase (AK)	1042;1484;1877;2506;2576;2668;3718;4019;4380;6006;6029;6030;8378;9030;9672;11224;11920;12048	2	18	2	2	17	17	2	2	2	2	50.3	4.3	4.3	41.597	370	2	3	2.3477e-232	0.7258	1.1974	30.959	5	0.76228	1.1667	6.6835	2	0.7258	1.1974	42.049	3	41387000	23763000	17624000	15808000	8789000	7019200	25579000	14974000	10605000
90	Tb09.160.4590	arginine kinase (AK)	1484;1877;2506;2576;2668;3718;4019;5605;6006;6029;6030;8378;9030;9672;11224;11888;11889;11920;12048	1	19	19	3	18	18	18	18	3	3	50.6	50.6	2.8	40.196	356	111	110	3.6707e-231	0.42677	0.79482	60.981	133	0.42634	0.76868	58.827	66	0.42677	0.82558	63.288	67	3306600000	1945300000	1361300000	1853300000	1097000000	756310000	1453400000	848400000	604960000
91	Tb09.160.4600	ABC transporter, putative	1085;2129;2600;4007;4580;5158;6097;8746;9969;10190;10637;11349	1	12	12	12	11	8	11	8	11	8	28	28	28	72.215	646	17	15	1.2975e-142	8.8629	15.949	179.26	32	9.163	16.026	225.03	17	7.7055	14.31	106.96	15	82368000	47696000	34672000	61963000	43044000	18918000	20405000	4651200	15754000
92	Tb09.160.4630	protein of unknown function, conserved	5668	2	1	1	1	1	1	1	1	1	1	6.1	6.1	6.1	52.586	479	1	1	1.0911e-17	0.059255	0.061251	30.977	2				1				1	3203000	3009000	194090	2043900	1912600	131270	1159100	1096300	62813
93	Tb09.v2.0030	protein of unknown function, conserved	5668	2	1	1	1	1	1	1	1	1	1	6.1	6.1	6.1	52.586	479	1	1	1.0911e-17	0.059255	0.061251	30.977	2				1				1	3203000	3009000	194090	2043900	1912600	131270	1159100	1096300	62813
94	Tb09.160.4680	Rab geranylgeranyl transferase component A, putative,Rab escort protein 1, putative	3086	1	1	1	1	1	1	1	1	1	1	1.3	1.3	1.3	107.56	973	2	1	4.1559e-05	1.0237	1.4782	18.254	3	0.96203	1.3303	14.915	2				1	3422900	1565900	1857000	1538700	699700	838980	1884200	866180	1018000
95	Tb09.160.4710	protein of unknown function, conserved	8095;10079	1	2	2	2	2	2	2	2	2	2	2.4	2.4	2.4	170.34	1520	2	4	1.3542e-15	0.72356	1.814	79.359	6	0.72356	1.814	22.236	2	0.53027	1.0909	94.51	4	6021200	3411300	2609900	2290100	1239900	1050200	3731100	2171400	1559700
96	Tb09.160.4760	protein of unknown function	1174;6306;8603;9577;11068	1	5	5	5	4	2	4	2	4	2	8.6	8.6	8.6	113.29	1021	4	2	3.1671e-18	0.12806	0.17962	12.347	6	0.12806	0.17962	12.862	4	0.12484	0.1899	15.893	2	7422400	6440400	981970	5314300	4571900	742450	2108000	1868500	239520
97	Tb09.160.4770	protein kinase, putative	9518;11459	1	2	2	2	2	2	2	2	2	2	3.8	3.8	3.8	76.464	692	3	3	1.5202e-09	0.36406	0.48714	34.123	6	0.36164	0.45802	31.44	3	0.3665	0.51812	43.675	3	14669000	10656000	4012900	9360600	6718400	2642300	5308300	3937700	1370700
98	Tb09.160.4850	protein of unknown function, conserved	9725	1	1	1	1	1	1	1	1	1	1	5.8	5.8	5.8	52.057	468	1	1	1.1913e-05	1.8523	2.6941	10.091	2				1				1	3269000	1013700	2255300	1482200	488730	993470	1786700	524960	1261800
99	Tb09.160.4930	protein of unknown function, conserved	5716	1	1	1	1	1	1	1	1	1	1	7.2	7.2	7.2	37.721	333	1	1	3.6007e-07	2.7019	4.0457	12.002	2				1				1	1674200	398000	1276200	957030	253210	703810	717150	144790	572360
100	Tb09.160.4950	protein of unknown function, conserved	7774	1	1	1	1	1	1	1	1	1	1	7.2	7.2	7.2	33.943	292	1	1	1.5584e-07	1.2756	1.9035	23.457	2				1				1	903150	352560	550590	550460	236620	313840	352690	115940	236750
101	Tb09.160.5020	RNA-binding protein, putative (RBSR1)	146;11436	1	2	2	2	2	2	2	2	2	2	12.8	12.8	12.8	17.565	148	2	2	4.2202e-15	4.06	4.5596	12.035	4	3.9213	4.2819	12.536	2	4.2576	4.8242	11.624	2	9316900	1114300	8202600	3817800	602540	3215200	5499100	511750	4987400
102	Tb09.160.5060	protein of unknown function, conserved	5092;10149;10606	1	3	3	3	2	2	2	2	2	2	8.3	8.3	8.3	41.39	362	2	2	5.4897e-05	1.2399	1.8416	7.0226	4	1.2517	1.833	9.8489	2	1.2399	1.8416	7.1225	2	6801800	2914300	3887400	2987200	1274600	1712600	3814500	1639700	2174800
103	Tb09.160.5100	protein of unknown function, conserved	2778;3485;5969;8292;8383;11716	1	6	6	6	5	5	5	5	5	5	34.8	34.8	34.8	26.87	233	14	12	4.454e-24	2.0947	2.6935	69.212	23	2.0961	2.7976	67.375	12	1.6214	2.0379	74.451	11	112890000	61154000	51737000	62096000	33455000	28640000	50795000	27698000	23096000
104	Tb09.160.5170	protein of unknown function, conserved	6377	1	1	1	1	1	1	1	1	1	1	10.3	10.3	10.3	13.925	126	1	1	0.028918	0.88212	1.005	3.6579	2				1				1	1347100	697370	649690	886240	472280	413960	460820	225080	235730
105	Tb09.160.5200	protein of unknown function, conserved	7;124;789;819;1627;1778;3738;3916;7348;9608	1	10	10	10	7	8	7	8	7	8	44.1	44.1	44.1	32.572	295	13	12	2.8337e-74	0.16233	0.29677	95.919	19	0.16367	0.31678	72.963	10	0.14712	0.29677	120.98	9	88982000	60844000	28138000	57282000	39542000	17740000	31700000	21303000	10398000
106	Tb09.160.5250	adenosine monophosphate deaminase, putative,AMP deaminase, putative	564;682;1388;2148;2924;3798;4754;6939;7471;8281;10629;11119	1	12	12	12	11	11	11	11	11	11	13.8	13.8	13.8	189.71	1690	20	23	9.9348e-82	0.45882	0.97871	61.431	43	0.47431	0.94798	54.494	20	0.44928	0.97871	67.974	23	45344000	30965000	14379000	18515000	12608000	5907400	26829000	18357000	8471600
107	Tb09.160.5300	ADP-ribosylation factor-like protein, putative (ARL1B)	4674;4847;6290;8072	1	4	4	4	4	2	4	2	4	2	23.3	23.3	23.3	21.093	193	4	4	4.5991e-25	0.23286	0.24067	170.18	8	0.22461	0.23309	243.17	4	0.23286	0.30719	61.75	4	60346000	10314000	50032000	54939000	5948200	48990000	5407300	4366200	1041000
108	Tb09.160.5530	protein of unknown function, conserved	274;275;310;512;565;1097;1110;2335;2559;2783;3917;3918;5317;5343;5638;7318;7319;9573;10000;10001;10164;10665;11867	1	23	23	23	22	17	22	17	22	17	74	74	74	38.016	346	35	38	5.0884e-272	0.063936	0.1196	85.05	52	0.059579	0.12347	111.28	26	0.064364	0.11225	43.812	26	351180000	306760000	44419000	186690000	172150000	14544000	164480000	134610000	29874000
109	Tb09.160.5560	adenylosuccinate lyase, putative	289;1383;1947;2211;8252;9743;10765;11015	1	8	8	8	8	8	8	8	8	8	22.3	22.3	22.3	53.119	471	24	22	6.2039e-47	0.6211	1.1603	75.09	46	0.60173	1.1878	74.057	24	0.64877	1.1571	77.673	22	1939800000	1278300000	661510000	1596800000	1057500000	539280000	343030000	220790000	122230000
110	Tb09.160.5580	60S ribosomal protein L11, putative	241;5288;10659;10762	2	4	4	4	3	4	3	4	3	4	12.9	12.9	12.9	22.369	194	4	6	1.7911e-14	0.95536	0.97056	3.1591	10	0.96149	0.97144	3.2794	4	0.93873	0.97056	3.0126	6	48309000	24919000	23390000	23205000	11912000	11293000	25103000	13006000	12097000
111	Tb09.160.5590	60S ribosomal protein L11, putative	241;5288;10659;10762	2	4	4	4	3	4	3	4	3	4	12.9	12.9	12.9	22.369	194	4	6	1.7911e-14	0.95536	0.97056	3.1591	10	0.96149	0.97144	3.2794	4	0.93873	0.97056	3.0126	6	48309000	24919000	23390000	23205000	11912000	11293000	25103000	13006000	12097000
112	Tb09.160.5600	ADP-ribosylation factor, putative	1413;3005;6273;6833;8532	1	5	5	5	5	5	5	5	5	5	42.9	42.9	42.9	21.294	189	7	7	2.7413e-90	0.46471	0.50142	18.75	9	0.47096	0.504	24.555	5	0.45757	0.48635	3.0706	4	11127000	7573500	3553800	5420800	3758600	1662300	5706500	3815000	1891500
113	Tb09.160.5670	protein of unknown function, conserved,predicted tetratricopeptide repeat protein	187;538;965;1243;1630;1784;2031;4212;4337;4988;6172;6497;7474;9966;10333;10392;10621;10814;11419;11662;11689;11690;11953	1	23	23	23	18	21	18	21	18	21	23	23	23	151.63	1351	37	43	3.1528e-223	0.31262	0.48804	56.727	80	0.32111	0.48927	63.706	37	0.3055	0.47125	50.32	43	178570000	127100000	51474000	89363000	63992000	25371000	89211000	63108000	26103000
114	Tb09.211.0040	protein of unknown function, conserved	1233;7453	3	2	2	2	2	2	2	2	2	2	29.7	29.7	29.7	15.754	148	3	3	2.1211e-10	5.5739	5.6719	15.231	6	5.8105	5.7766	23.739	3	5.4661	5.5733	2.7495	3	38866000	5453300	33413000	23463000	3224600	20239000	15403000	2228800	13174000
115	Tb09.v1.0490	protein of unknown function, conserved	1233;7453	3	2	2	2	2	2	2	2	2	2	29.7	29.7	29.7	15.754	148	3	3	2.1211e-10	5.5739	5.6719	15.231	6	5.8105	5.7766	23.739	3	5.4661	5.5733	2.7495	3	38866000	5453300	33413000	23463000	3224600	20239000	15403000	2228800	13174000
116	Tb09.v1.0525	protein of unknown function, conserved	1233;7453	3	2	2	2	2	2	2	2	2	2	29.7	29.7	29.7	15.754	148	3	3	2.1211e-10	5.5739	5.6719	15.231	6	5.8105	5.7766	23.739	3	5.4661	5.5733	2.7495	3	38866000	5453300	33413000	23463000	3224600	20239000	15403000	2228800	13174000
117	Tb09.211.0050	ubiquitin-conjugating enzyme e2, putative,ubiquitin carrier protein, putative,ubiquitin-protein ligase, putative	1633;3915;4584;4585;5261	1	5	5	5	5	5	5	5	5	5	54	54	54	17.132	150	8	8	3.1411e-15	0.29641	0.32264	62.628	8	0.30331	0.34796	84.16	4	0.28902	0.29294	16.475	4	26500000	20156000	6344300	18843000	14338000	4504700	7656900	5817400	1839500
118	Tb09.211.0110	60S ribosomal protein L10, putative,QM-like protein (QM)	3730;5171;7217;8213	2	4	4	4	4	3	4	3	4	3	10.8	10.8	10.8	24.736	213	10	6	5.69e-11	0.93646	0.94623	15.433	3	1.03	1.0786	18.522	2				1	17554000	8907000	8646800	8338400	4129500	4208900	9215400	4777500	4437900
119	Tb09.211.0340	60S ribosomal protein L10, putative,QM-like protein	3730;5171;7217;8213	2	4	4	4	4	3	4	3	4	3	10.8	10.8	10.8	24.736	213	10	6	5.69e-11	0.93646	0.94623	15.433	3	1.03	1.0786	18.522	2				1	17554000	8907000	8646800	8338400	4129500	4208900	9215400	4777500	4437900
120	Tb09.211.0120	nascent polypeptide associated complex subunit, putative	1054;3471;7172;7760;8468;8469;8671	2	7	7	7	7	7	7	7	7	7	63.8	63.8	63.8	20.129	188	37	46	1.1166e-83	1.1006	1.1966	51.773	18	1.1688	1.3517	41.465	7	1.0665	1.1334	58.617	11	253590000	111000000	142590000	114750000	49954000	64791000	138850000	61046000	77803000
121	Tb09.211.0130	nascent polypeptide associated complex subunit, putative	1054;3471;7172;7760;8468;8469;8671	2	7	7	7	7	7	7	7	7	7	63.8	63.8	63.8	20.129	188	37	46	1.1166e-83	1.1006	1.1966	51.773	18	1.1688	1.3517	41.465	7	1.0665	1.1334	58.617	11	253590000	111000000	142590000	114750000	49954000	64791000	138850000	61046000	77803000
122	Tb09.211.0170	protein of unknown function, conserved	5520;10818	1	2	2	2	2	2	2	2	2	2	14.2	14.2	14.2	28.802	254	2	3	1.2528e-16	0.52304	0.93233	162.46	5	1.7018	3.1247	175.49	2	0.50822	0.93233	176.55	3	35058000	8931000	26127000	18064000	2779400	15285000	16994000	6151600	10842000
123	Tb09.211.0180	protein of unknown function, conserved	6144	1	1	1	1	1	1	1	1	1	1	2.1	2.1	2.1	76.419	658	1	1	0.00046169	1.5133	1.9071	7.3554	2				1				1	8342200	3077800	5264400	4584000	1708400	2875500	3758300	1369400	2388900
124	Tb09.211.0330	chaperone protein DNAj, putative	1464;5510;6718;7680;9452;9698	1	6	6	6	6	6	6	6	6	6	21.9	21.9	21.9	35.594	334	6	7	3.506e-26	2.7164	4.318	46.421	11	3.2143	4.7959	70.805	5	2.6742	4.1392	13.526	6	78902000	17330000	61572000	38121000	8398400	29723000	40781000	8931800	31849000
125	Tb09.211.0350	adenylate kinase (ADKG)	485;5121;6888;7049;9953;9954;10538	1	7	7	7	6	5	6	5	6	5	44	44	44	22.44	200	12	14	6.312e-52	2.2836	2.3692	39.211	21	2.2974	2.3692	34.717	11	2.2541	2.374	45.573	10	45895000	13577000	32317000	23433000	6789500	16644000	22462000	6787800	15674000
126	Tb09.211.0410	protein of unknown function, conserved	2175	1	1	1	1	1	1	1	1	1	1	5.4	5.4	5.4	32.198	280	1	1	4.9989e-15	1.3019	2.472	12.292	2				1				1	8091200	3562400	4528800	3826600	1647900	2178700	4264500	1914400	2350100
127	Tb09.211.0510	cytochrome c oxidase assembly factor, putative	1815;5273	1	2	2	2	2	2	2	2	2	2	20.3	20.3	20.3	30.64	271	3	2	5.3844e-13	5.2194	6.6343	39.88	5	4.4421	6.2542	51.251	3	5.592	7.197	11.513	2	3948700	645350	3303300	1498500	238660	1259900	2450100	406690	2043400
128	Tb09.211.0540	fructose-1,6-bisphosphatase (FBPase)	800;2702;3375;4488;5817;6244;6441;8656;9881;9882;10701;11065	1	12	12	12	10	9	10	9	10	9	38	38	38	38.534	350	19	17	3.5842e-104	0.23153	0.42406	27.124	16	0.25614	0.45575	26.338	9	0.22211	0.40795	21.73	7	64508000	50777000	13730000	39690000	30791000	8899400	24818000	19987000	4830800
129	Tb09.211.0560	RNA-binding protein (DRBD3)	3581;7633;7755;8338;11087;11987	1	6	6	6	5	5	5	5	5	5	26	26	26	36.984	327	21	23	7.272e-108	0.67816	1.3699	83.217	34	0.69473	1.5985	87.258	16	0.6483	0.9926	81.295	18	349530000	155840000	193690000	196650000	80708000	115940000	152880000	75127000	77749000
130	Tb09.211.0600	protein of unknown function, conserved	1641;5116;10402	1	3	3	3	3	3	3	3	3	3	30.6	30.6	30.6	19.911	180	4	5	5.5863e-31	0.36317	0.40434	16.22	6	0.39902	0.4356	12.518	2	0.35108	0.38703	19.354	4	5332200	3923700	1408500	2537800	1832600	705220	2794300	2091100	703290
131	Tb09.211.0610	protein of unknown function, conserved	2424;7454;8913;11314;11543	1	5	5	5	5	5	5	5	5	5	8.3	8.3	8.3	119.55	1053	11	8	1.0487e-36	1.0565	1.6226	100.22	18	1.0419	1.5563	109.51	10	1.0794	1.6311	89.078	8	94271000	18741000	75530000	53513000	10078000	43435000	40758000	8663200	32094000
132	Tb09.211.0680	CAAX prenyl protease 1, putative,metallo- peptidase, Clan M- Family M48	1439;1606;7307	1	3	3	3	3	3	3	3	3	3	9.8	9.8	9.8	48.904	427	5	7	6.8409e-20	0.35984	0.55311	21.354	11	0.34933	0.5103	25.249	5	0.36916	0.57215	20.048	6	32440000	23453000	8987200	13776000	9737500	4038800	18664000	13716000	4948400
133	Tb09.211.0690	protein of unknown function, conserved	297;462;522;1565;2035;6120;7212;10031	1	8	8	8	8	8	8	8	8	8	29.9	29.9	29.9	38.856	345	16	15	4.2092e-91	0.36575	0.80022	69.455	31	0.3612	0.83853	77.116	16	0.36662	0.70494	60.765	15	253830000	166430000	87399000	126930000	85126000	41806000	126900000	81308000	45592000
134	Tb09.211.0700	isopentenyl-diphosphate delta-isomerase, putative,isomerase, putative	2482;9098	1	2	2	2	2	2	2	2	2	2	8.1	8.1	8.1	38.986	356	4	4	1.7417e-11	1.4029	2.0852	104.89	8	0.93589	1.4663	121.26	4	1.4029	2.0852	103.05	4	8831400	3940900	4890500	5426000	2408100	3017900	3405300	1532800	1872600
135	Tb09.211.0720	developmentally regulated GTP-binding protein, putative	4027	1	1	1	1	1	1	1	1	1	1	5.3	5.3	5.3	42.002	374	1	1	1.9778e-05	0.96484	1.473	13.403	2				1				1	5728200	3429000	2299200	3377700	2033700	1344000	2350500	1395300	955220
136	Tb09.211.0740	p21 antigen protein, putative	1736;3152;5265;6567;6578;7816;7817;9999	1	8	8	8	8	7	8	7	8	7	31.1	31.1	31.1	21.06	190	14	14	6.3629e-86	0.61881	0.65341	85.98	27	0.60973	0.64608	87.37	14	0.62507	0.66801	87.832	13	114510000	67716000	46797000	60905000	35933000	24972000	53608000	31783000	21825000
137	Tb09.211.0760	protein of unknown function, conserved	9211	1	1	1	1	1	1	1	1	1	1	18.2	18.2	18.2	28.704	253	1	1	0.014891	2.0868	2.4717	7.8744	2				1				1	5809400	1819200	3990200	2207600	698460	1509100	3601800	1120700	2481100
138	Tb09.211.0775	protein of unknown function, conserved	10842;10933	1	2	2	2	2	1	2	1	2	1	50	50	50	9.5887	84	5	1	1.287e-38	0.35905	0.41575	138.29	6	0.37048	0.46504	38.339	5				1	48264000	34611000	13653000	47899000	34258000	13642000	365150	353670	11487
139	Tb09.211.0790	tRNA (guanine-N(7)-)-methyltransferase, putative,methyltransferase, putative	3939	1	1	1	1	1	1	1	1	1	1	6.6	6.6	6.6	28	244	2	2	0.00030288	0.93802	1.1852	178.26	4	0.99569	1.284	55.216	2	0.18529	0.26002	258.41	2	3414800	2442800	972050	755070	368570	386500	2659800	2074200	585550
140	Tb09.211.0865	60S ribosomal protein L37, putative	11928	2	1	1	1	1	1	1	1	1	1	7.1	7.1	7.1	10.1	84	1	1	0.033234	1.0528	1.0774	10.401	2				1				1	5141900	2543200	2598800	4612400	2308100	2304300	529550	235110	294450
141	Tb11.02.0500	60S ribosomal protein L37, putative	11928	2	1	1	1	1	1	1	1	1	1	7.1	7.1	7.1	10.1	84	1	1	0.033234	1.0528	1.0774	10.401	2				1				1	5141900	2543200	2598800	4612400	2308100	2304300	529550	235110	294450
142	Tb09.211.0890	protein of unknown function, conserved	7322;8828	1	2	2	2	2	1	2	1	2	1	18.9	18.9	18.9	19.876	169	4	1	1.6247e-11	0.30771	0.31384	3.0117	2	0.30771	0.31384	3.0117	2				0	6811400	5623400	1187900	6811400	5623400	1187900	0	0	0
143	Tb09.211.0900	protein of unknown function, conserved	3188	1	1	1	1	1	1	1	1	1	1	12.2	12.2	12.2	18.806	164	2	2	2.5768e-15	0.72802	0.73779	19.748	4	0.72802	0.86398	23.11	2	0.63001	0.68768	10.727	2	7396500	4195000	3201400	4119400	2308200	1811300	3277100	1886900	1390200
144	Tb09.211.0930	Polyadenylate-binding protein 1 (Poly(A)-binding protein 1) (PABP 1) (PABP1)	470;2025;2973;4186;5150;5629;8282;9060;10968;11227	1	10	10	10	9	9	9	9	9	9	22.6	22.6	22.6	63.029	566	20	20	8.4987e-86	2.082	2.9461	52.747	39	1.9615	2.8798	44.654	19	2.1902	2.9887	60.594	20	423100000	128480000	294610000	305820000	93884000	211930000	117280000	34598000	82680000
145	Tb09.211.1000	choline phosphorylceramide synthase (SLS4)	11244	3	1	1	1	1	1	1	1	1	1	4.3	4.3	4.3	38.929	347	2	1	3.1868e-09	0.043926	0.048035	33.836	3	0.04261	0.047433	47.84	2				1	7955000	7493100	461910	4102800	3859300	243530	3852200	3633800	218370
146	Tb09.211.1030	inositol phosphorylceramide synthase (SLS1)	11244	3	1	1	1	1	1	1	1	1	1	4.3	4.3	4.3	38.929	347	2	1	3.1868e-09	0.043926	0.048035	33.836	3	0.04261	0.047433	47.84	2				1	7955000	7493100	461910	4102800	3859300	243530	3852200	3633800	218370
147	Tb09.211.1010	choline phosphorylceramide synthase (SLS3)	11244	3	1	1	1	1	1	1	1	1	1	4.3	4.3	4.3	38.929	347	2	1	3.1868e-09	0.043926	0.048035	33.836	3	0.04261	0.047433	47.84	2				1	7955000	7493100	461910	4102800	3859300	243530	3852200	3633800	218370
148	Tb09.211.1070	protein of unknown function, conserved,zinc finger protein family member, putative (ZC3H28)	4310;7199;10269	1	3	3	3	3	3	3	3	3	3	5	5	5	114.75	1030	4	3	7.7215e-27	1.3039	1.5397	38.354	7	1.3898	1.9107	49.23	4	1.0815	1.5392	2.3927	3	42687000	18506000	24181000	25211000	10812000	14399000	17476000	7694600	9781300
149	Tb09.211.1130	protein of unknown function, conserved,zinc finger protein family member, putative (ZC3H29)	166	1	1	1	1	1	1	1	1	1	1	6.1	6.1	6.1	37.741	345	2	1	1.0142e-07	1.0436	1.6627	33.777	3	1.1094	1.9161	46.343	2				1	7401800	3215600	4186100	5141100	2128700	3012400	2260700	1086900	1173700
150	Tb09.211.1150	protein of unknown function, conserved	5456;6250	1	2	2	2	2	1	2	1	2	1	10.2	10.2	10.2	20.691	177	3	1	6.4546e-15	0.27836	0.38144	38.821	4	0.34757	0.43774	37.319	3				1	8363700	5920100	2443500	6357400	4297100	2060200	2006300	1623000	383280
151	Tb09.211.1220	protein of unknown function, conserved	4388;10386	1	2	2	2	2	2	2	2	2	2	6.8	6.8	6.8	38.92	355	2	2	1.0114e-20	1.1068	1.7861	4.0636	2				1				1	4082600	1917300	2165300	1817300	850080	967250	2265300	1067200	1198100
152	Tb09.211.1240	protein of unknown function, conserved	1786;3562;3944;4067;5380;8152;8885;9727;9728	1	9	9	9	8	8	8	8	8	8	32.2	32.2	32.2	38.295	351	11	12	3.21e-91	2.68	4.9707	56.172	23	2.6375	5.7228	59.838	11	2.8006	4.4342	54.766	12	102900000	26913000	75984000	60146000	15545000	44600000	42752000	11368000	31384000
153	Tb09.211.1250	proteasome alpha 1 subunit, putative,20S proteasome subunit alpha-6, (putative) (TbPSA6)	367;1226;1984;2698;7452;8201;11762;11819	1	8	8	8	7	6	7	6	7	6	41.6	41.6	41.6	27.543	250	16	18	4.7086e-98	0.75539	0.82109	23.864	19	0.75646	0.7709	30.987	8	0.74287	0.86015	18.021	11	41777000	23211000	18566000	21699000	11943000	9755900	20078000	11268000	8809900
154	Tb09.211.1290	protein of unknown function, conserved	705	1	1	1	1	1	1	1	1	1	1	7.8	7.8	7.8	36.786	335	2	2	5.1511e-06	0.7492	1.1019	15.323	4	0.78064	1.1193	16.184	2	0.69804	1.0546	20.175	2	4497700	2466800	2030900	2053300	1117700	935580	2444400	1349100	1095300
155	Tb09.211.1320	AMP deaminase, putative	1934;3094;9789	1	3	3	3	2	3	2	3	2	3	2.3	2.3	2.3	163.28	1417	3	4	1.2819e-12	1.0492	1.5024	51.331	7	1.0623	1.5861	64.152	3	0.72425	1.0545	48.062	4	26591000	12360000	14231000	7430600	3856100	3574400	19160000	8503800	10656000
156	Tb09.211.1350	peptidyl-prolyl cis-trans isomerase (cyclophilin- 40), putative,cyclophilin-40, putative	560;2865;3575;4017;5213;8209;10066;10799;11303	1	9	9	9	9	8	9	8	9	8	35.6	35.6	35.6	38.095	354	19	18	9.1354e-111	0.18804	0.34017	30.094	26	0.18677	0.35439	38.225	13	0.18933	0.33907	19.275	13	247410000	190280000	57125000	131820000	98984000	32837000	115590000	91300000	24288000
157	Tb09.211.1360	protein of unknown function, conserved	9118;9801	1	2	2	2	2	2	2	2	2	2	14.5	14.5	14.5	16.882	152	7	7	5.5698e-41	0.57427	0.74245	39.962	2				1				1	1578800	999730	579080	842070	517450	324620	736750	482280	254470
158	Tb09.211.1370	glyceraldehyde-3-phosphate dehydrogenase, putative	4129;5073;5098;5151;6158;11247	1	6	6	6	4	6	4	6	4	6	31	31	31	38.802	355	11	9	1.1973e-92	0.38051	0.7413	116.22	19	0.39616	0.95315	147.64	10	0.36206	0.66728	72.938	9	118820000	82906000	35915000	68966000	48002000	20964000	49855000	34904000	14951000
159	Tb09.211.1390	protein of unknown function, conserved	426;3658;4708;4809;6001;7761;9820;11082	1	8	8	8	8	7	8	7	8	7	14.4	14.4	14.4	79.857	720	13	12	1.9765e-36	0.18166	0.23314	76.98	25	0.18166	0.22783	62.775	13	0.17749	0.24499	89.925	12	128180000	106400000	21780000	68057000	57612000	10445000	60119000	48785000	11335000
160	Tb09.211.1470	PACRGB,flagellar component	4421;4724;4916;8216;8354;11906	1	6	6	6	6	5	6	5	6	5	27.9	27.9	27.9	35.353	312	13	8	2.5831e-28	0.3106	0.53819	36.741	14	0.32194	0.51397	42.687	8	0.30198	0.55037	30.919	6	73729000	54893000	18836000	35561000	26295000	9266000	38168000	28598000	9569900
161	Tb09.211.1550	chaperone protein DNAj, putative	720;5452;7540	1	3	3	3	3	2	3	2	3	2	9.2	9.2	9.2	56.711	490	6	5	1.0317e-07	0.24142	0.4895	58.305	11	0.22434	0.42716	48.214	6	0.28141	0.7434	69.909	5	29880000	23435000	6445300	19900000	15744000	4156600	9980100	7691400	2288700
162	Tb09.211.1590	protein of unknown function, conserved	5162	1	1	1	1	1	1	1	1	1	1	13.6	13.6	13.6	15.736	147	2	2	2.6282e-15	1.0966	1.6578	16.936	4	1.1206	1.7569	11.596	2	1.0966	1.4712	20.272	2	1586500	739590	846870	1153500	539780	613740	432950	199820	233130
163	Tb09.211.1620	protein of unknown function, conserved	221;473;1198;1201;1268;1275;1339;1566;1989;3432;4065;4117;4158;4313;4357;4363;4436;4438;4439;4569;5369;5493;5937;5940;6416;6995;6996;7250;7546;8346;8391;8409;9139;9325;9397;10224;10996	1	37	37	37	33	31	33	31	33	31	40.2	40.2	40.2	160.65	1449	56	53	5.3954e-199	4.3187	6.6453	68.524	96	4.437	6.7965	70.105	50	4.1131	6.2247	67.236	46	293800000	63881000	229920000	157180000	35659000	121520000	136620000	28222000	108400000
164	Tb09.211.1680	protein of unknown function, conserved	1988;5821;11845	1	3	3	3	3	3	3	3	3	3	34.2	34.2	34.2	17.384	158	4	4	1.4265e-54	0.62559	0.8138	17.473	8	0.66819	0.85481	20.04	4	0.62559	0.77924	10.379	4	6028000	3599100	2429000	3387100	2027500	1359600	2640900	1571600	1069300
165	Tb09.211.1690	protein of unknown function, conserved	1462;1463;1923;5323;7022;7179;7490;7942;9291;10846	1	10	10	10	10	10	10	10	10	10	44.6	44.6	44.6	18.769	168	45	53	1.8804e-205	0.66184	0.73253	38.115	75	0.66875	0.71135	31.232	39	0.64071	0.73679	44.416	36	616620000	359150000	257470000	301510000	175430000	126080000	315120000	183730000	131390000
166	Tb09.211.1750	mitochondrial carrier protein, putative,mitochondrial phosphate transporter, putative	204;1213;1270;1501;2940;2962;2980;2981;4173;4797;8221;9376;9490;10781;11641	1	15	15	15	15	15	15	15	15	15	55.5	55.5	55.5	34.295	317	38	45	2.595e-226	1.4289	1.5238	47.189	65	1.4539	1.5492	48.841	30	1.4243	1.5113	46.338	35	456830000	182770000	274050000	248550000	99057000	149490000	208270000	83715000	124560000
167	Tb09.211.1770	protein of unknown function, conserved	6574;9443	1	2	2	2	2	2	2	2	2	2	12.6	12.6	12.6	23.469	207	4	2	1.4642e-18	0.73926	1.049	20.423	3	0.71566	0.96474	28.062	2				1	3390000	1921700	1468300	1709800	988660	721090	1680200	932990	747250
168	Tb09.211.1800	protein of unknown function, conserved	3204	1	1	1	1	1	1	1	1	1	1	1.8	1.8	1.8	53.633	495	2	2	5.2287e-06	3.0652	3.4004	54.026	4	3.4796	4.4141	42.514	2	1.8772	2.3809	56.02	2	27268000	6825400	20443000	17222000	4392400	12830000	10046000	2433000	7613400
169	Tb09.211.1830	protein of unknown function, conserved	11990	1	1	1	1	1	1	1	1	1	1	1.2	1.2	1.2	146.39	1292	2	2	1.0625e-14	0.30412	0.5469	25.472	4	0.33019	0.5469	20.151	2	0.2799	0.51408	38.756	2	3134400	2378100	756330	1304800	978360	326440	1829600	1399700	429890
170	Tb09.211.1910	protein of unknown function, conserved	9635	1	1	1	1	1	1	1	1	1	1	1.8	1.8	1.8	118.72	1043	3	4	5.5568e-33	1.0861	1.4015	32.328	7	1.0928	1.4015	28.655	3	1.0515	1.3543	39.271	4	9373600	3929100	5444600	4416100	1885400	2530700	4957500	2043600	2913900
171	Tb09.211.2150	Polyadenylate-binding protein 2 (Poly(A)-binding protein 2) (Poly(A)-binding protein II) (PABII) (Polyadenylate-binding nuclear protein 1) (Nuclear poly(A)-binding protein 1) (PABP2), putative (PABP2)	43;584;1003;1167;2707;6193;6568;6786;6787;7009;7665;7666;8001;8544;8935;9059;10404;11239;11940	1	19	19	19	18	17	18	17	18	17	37.1	37.1	37.1	62.147	555	67	85	1.2043e-153	0.75298	1.1212	35.483	83	0.75047	1.1346	28.699	35	0.75819	1.0938	39.957	48	1741300000	993330000	748010000	945380000	532450000	412930000	795950000	460880000	335080000
172	Tb09.211.2190	protein of unknown function, conserved	1570;3790;7067;7100;9748	1	5	5	5	5	5	5	5	5	5	40.1	40.1	40.1	20.983	182	13	11	8.5927e-89	0.81918	0.84154	49.426	21	0.71277	0.82182	51.959	11	0.87664	0.91079	45.76	10	65642000	42721000	22921000	35893000	23673000	12220000	29749000	19048000	10701000
173	Tb09.211.2250	protein of unknown function, conserved	2577;4624;6300;6649;9489;10462	1	6	6	6	5	6	5	6	5	6	33.2	33.2	33.2	31.568	268	9	11	1.2836e-97	0.4097	0.60953	73.797	14	0.39567	0.56478	23.823	6	0.4497	0.81107	90.5	8	129400000	89627000	39774000	50134000	35154000	14980000	79267000	54473000	24794000
174	Tb09.211.2330	small GTPase, putative,GTP-binding protein, putative (RAB7)	752;7561;9530;9560	1	4	4	4	4	4	4	4	4	4	28.6	28.6	28.6	23.832	220	7	9	4.0408e-84	0.37974	0.40256	35.971	16	0.38341	0.38729	34.15	7	0.3761	0.40951	39.09	9	40996000	28606000	12390000	22964000	15695000	7268900	18033000	12912000	5120900
175	Tb09.211.2360	protein kinase A catalytic subunit isoform 2,protein kinase A catalytic subunit (PKAC2)	1665;6062;8030;10279	1	4	1	1	4	3	1	1	1	1	19.3	6.5	6.5	38.569	336	2	2	6.7774e-22	1.2348	2.3467	40.127	4	1.2561	2.3467	38.369	2	1.1356	2.2195	57.683	2	13909000	5156300	8753100	7427500	2929300	4498200	6482000	2227100	4254900
176	Tb09.211.2380	protein of unknown function, conserved	2953	1	1	1	1	1	1	1	1	1	1	6.6	6.6	6.6	58.54	545	1	3	3.6629e-05	0.22564	0.35813	128.71	4				1	0.21504	0.28868	155.31	3	11485000	6847900	4637400	3526400	2685500	840820	7959000	4162400	3796600
177	Tb09.211.2410	protein kinase A catalytic subunit isoform 1,protein kinase A catalytic subunit (PKAC1)	1665;4502;6062;10152;10279	1	5	5	2	5	4	5	4	2	2	21.6	21.6	8.7	38.039	334	7	4	5.3789e-25	0.10728	0.24598	118.25	6	0.10728	0.24598	104.76	4	0.043392	0.081757	176.49	2	18860000	17334000	1525800	13572000	12453000	1118100	5288800	4881000	407720
178	Tb09.211.2420	PRP8 protein homologue,U5 snRNA-associated splicing factor (p277)	1190;4635;6731;6797;8896;9032	1	6	6	6	5	6	5	6	5	6	4.8	4.8	4.8	277	2403	7	9	4.9119e-20	0.88972	2.26	53.669	15	0.88972	2.26	42.925	7	0.8808	1.5535	63.17	8	29775000	15884000	13890000	13707000	7218600	6488300	16068000	8665700	7402000
179	Tb09.211.2530	protein of unknown function, conserved	5619	1	1	1	1	1	1	1	1	1	1	4.5	4.5	4.5	41.551	356	5	3	2.4376e-30	2.3053	3.3627	27.978	8	2.2973	3.2588	30.464	5	2.3134	3.4699	29.632	3	9090000	2629200	6460800	5302200	1513600	3788600	3787800	1115600	2672200
180	Tb09.211.2540	calmodulin-like protein, putative,EF hand containing protein	2006;4323;7222;12004	1	4	4	4	4	0	4	0	4	0	36.2	36.2	36.2	15.86	141	6		1.5917e-22	0.63095	0.78577	37.787	4	0.63095	0.78577	37.787	4				0	7852300	4658600	3193600	7852300	4658600	3193600	0	0	0
181	Tb09.211.2560	nucleoside diphosphate kinase, putative	3347;7581	1	2	2	2	2	2	2	2	2	2	12	12	12	37.106	334	3	2	4.4905e-15	0.46625	0.72645	12.177	2				1				1	2818300	1835200	983040	1404300	888450	515870	1413900	946770	467170
182	Tb09.211.2570	T-complex protein 1, eta subunit, putative,t- complex protein 1 (eta subunit), putative (TCP-1-eta)	396;1258;2231;2730;3319;5575;7070;7437;7438;7444;7481;8241;8542;9061;9681;10127;10338;10871	1	18	18	18	16	16	16	16	16	16	51.6	51.6	51.6	61.471	568	45	48	4.5405e-184	1.1286	1.6019	37.383	60	1.1066	1.5721	41.052	28	1.1352	1.6092	34.168	32	1484700000	676490000	808200000	852930000	389930000	463000000	631770000	286560000	345200000
183	Tb09.211.2580	30S Ribosomal protein S17, putative	1046;7315	1	2	2	2	1	2	1	2	1	2	9.4	9.4	9.4	35.601	307	1	3	1.532e-10	0.0214	0.025246	361.8	4				1	0.13394	0.18367	364.46	3	12958000	12631000	326950	7945500	7919000	26422	5012300	4711700	300520
184	Tb09.211.2590	proteasome beta 2 subunit, putative,20S proteasome subunit	921;2532;3665;8320;8321;11152	1	6	6	6	6	6	6	6	6	6	25.9	25.9	25.9	27.402	255	8	11	4.1998e-87	0.70484	0.74193	23.476	12	0.64775	0.7109	12.2	5	0.70707	0.74512	29.043	7	19897000	12995000	6902600	11396000	7564200	3831600	8501300	5430400	3071000
185	Tb09.211.2630	60S ribosomal protein L23, putative	1542;1982;3978;6520;6521;7727;11177	2	7	7	7	7	7	7	7	7	7	57.6	57.6	57.6	14.962	139	28	34	5.2855e-135	0.95585	0.97794	48.445	37	0.84924	0.94066	31.634	16	0.97271	0.98724	57.777	21	312990000	148420000	164560000	152520000	77153000	75366000	160470000	71268000	89199000
186	Tb09.211.2640	60S ribosomal protein L23, putative	1542;1982;3978;6520;6521;7727;11177	2	7	7	7	7	7	7	7	7	7	57.6	57.6	57.6	14.962	139	28	34	5.2855e-135	0.95585	0.97794	48.445	37	0.84924	0.94066	31.634	16	0.97271	0.98724	57.777	21	312990000	148420000	164560000	152520000	77153000	75366000	160470000	71268000	89199000
187	Tb09.211.2650	60S ribosomal protein L27a,60S ribosomal protein L28,60S ribosomal protein L29 (RPL27A)	374;5294;5487;5603;6276;7883;11783	2	7	7	7	7	7	7	7	7	7	33.8	33.8	33.8	16.266	145	25	25	7.2992e-72	0.92567	0.97785	27.891	48	0.89504	0.97449	22.439	24	0.93366	0.981	32.888	24	546040000	275590000	270450000	342410000	171740000	170660000	203630000	103850000	99786000
188	Tb09.v1.0640	60S ribosomal protein L27a,60S ribosomal protein L28,60S ribosomal protein L29 (RPL27A)	374;5294;5487;5603;6276;7883;11783	2	7	7	7	7	7	7	7	7	7	33.8	33.8	33.8	16.266	145	25	25	7.2992e-72	0.92567	0.97785	27.891	48	0.89504	0.97449	22.439	24	0.93366	0.981	32.888	24	546040000	275590000	270450000	342410000	171740000	170660000	203630000	103850000	99786000
189	Tb09.211.2700	protein of unknown function, conserved	2509;7464;9205;9658;11770	1	5	5	5	5	5	5	5	5	5	13	13	13	50.786	438	14	16	4.8014e-49	0.86696	1.0829	52.315	29	0.79549	1.1573	58.073	13	0.8795	1.0425	49.073	16	222680000	115150000	107530000	88951000	43897000	45054000	133730000	71252000	62479000
190	Tb09.211.2730	Gim5A protein,glycosomal membrane protein (gim5A)	1632;3785;4617;5573;6738;6739;6873;8028;8325;9539;10943;11025	1	12	12	3	11	11	11	11	3	3	53.1	53.1	7.4	26.408	243	37	40	5.5579e-81	1.0226	1.0832	54.721	57	0.99247	1.0467	59.369	27	1.0355	1.101	51.205	30	347350000	172880000	174470000	193000000	94921000	98083000	154340000	77955000	76386000
191	Tb09.211.2750	protein of unknown function, conserved	6147	1	1	1	1	1	1	1	1	1	1	8.9	8.9	8.9	26.958	246	2	2	1.0186e-15	0.20882	0.24324	7.8976	4	0.20164	0.24324	8.6006	2	0.2177	0.24032	10.568	2	1641500	1377600	263870	697340	598480	98864	944170	779160	165010
192	Tb09.211.2830	iron-sulfur cluster assembly protein, putative	3402;5547;6077;9651;11014	1	5	5	5	5	5	5	5	5	5	35	35	35	19.436	180	7	9	2.4626e-45	2.2625	2.5942	40.106	6	2.2028	2.5566	53.452	3	2.3237	2.6323	31.564	3	6177200	2102800	4074300	3543600	1262700	2280900	2633600	840150	1793500
193	Tb09.211.2850	cyclophilin type peptidyl-prolyl cis-trans isomerase, putative (PPIase)	4930;6936	1	2	2	2	1	2	1	2	1	2	18.6	18.6	18.6	20.281	183	2	2	2.9602e-11	0.93752	1.0491	101.04	4	2.2107	2.5914	141.23	2	0.83673	0.9548	26.671	2	4183800	2087700	2096100	2219400	1033700	1185800	1964400	1054000	910330
194	Tb09.211.2960	protein of unknown function, conserved	1065;9586	1	2	2	2	2	2	2	2	2	2	12	12	12	22.403	200	3	2	2.3893e-15	2.332	2.5277	18.656	5	2.2983	2.4083	22.68	3	2.5014	2.672	7.8516	2	5019000	1485600	3533400	2813200	889840	1923400	2205800	595790	1610000
195	Tb09.211.2970	structural maintenance of chromosome 1, putative (SMC1)	6866;10177;11011	1	3	3	3	2	3	2	3	2	3	3.1	3.1	3.1	144.54	1275	7	6	7.9288e-49	0.73337	1.062	122.89	13	0.70681	1.0507	134.65	7	0.7701	1.1147	117.35	6	53283000	28804000	24480000	24332000	13129000	11203000	28952000	15675000	13277000
196	Tb09.211.3140	protein of unknown function, conserved	1262;1943;4632;6084;10110;10275;11475	1	7	7	7	6	7	6	7	6	7	9.7	9.7	9.7	109.87	995	11	13	1.87e-49	0.68379	1.082	28.416	23	0.68379	1.0693	31.286	11	0.68501	1.1136	26.683	12	36141000	20071000	16071000	18125000	9896000	8229400	18016000	10175000	7841300
197	Tb09.211.3180	6-phosphogluconate dehydrogenase, decarboxylating (gnD)	610;692;715;1734;2493;3081;3468;5304;5873;8063;9165	1	11	11	11	9	11	9	11	9	11	35.9	35.9	35.9	52.165	479	19	26	9.8497e-88	0.20614	0.38246	104.84	34	0.20614	0.36458	93.269	16	0.21601	0.39287	115.08	18	420070000	266650000	153420000	200120000	148680000	51441000	219950000	117980000	101980000
198	Tb09.211.3240	protein of unknown function, conserved,leucine-rich repeat protein (LRRP), putative	425;10554	1	2	2	2	2	2	2	2	2	2	11	11	11	32.359	291	6	4	1.6147e-14	0.46351	0.63542	95.109	6	0.52385	0.7718	111.01	3	0.41012	0.52314	100.31	3	22450000	17565000	4885200	13043000	10258000	2784800	9407300	7306900	2100400
199	Tb09.211.3270	60S ribosomal subunit protein L31, putative	771;4283;4593;5431;5492	2	5	5	5	4	4	4	4	4	4	30.3	30.3	30.3	21.692	188	22	26	3.6843e-63	0.92869	0.95339	9.2539	8	0.92042	0.92586	8.2404	4	0.92869	0.95533	10.41	4	112270000	56511000	55764000	80959000	40601000	40358000	31316000	15909000	15406000
200	Tb09.211.3280	60S ribosomal subunit protein L31, putative	771;4283;4593;5431;5492	2	5	5	5	4	4	4	4	4	4	30.3	30.3	30.3	21.692	188	22	26	3.6843e-63	0.92869	0.95339	9.2539	8	0.92042	0.92586	8.2404	4	0.92869	0.95533	10.41	4	112270000	56511000	55764000	80959000	40601000	40358000	31316000	15909000	15406000
201	Tb09.211.3300	Peroxin 19	2639;7357;8452	1	3	3	3	3	3	3	3	3	3	19.3	19.3	19.3	30.86	285	4	4	9.8273e-18	1.1471	1.9528	90.935	6	1.0708	1.8066	98.986	3	1.2287	2.1107	103.86	3	24282000	13522000	10759000	12365000	6849000	5515500	11917000	6673200	5243800
202	Tb09.211.3310	replication factor C, subunit 3, putative	2045;2503;2854;7845;10975	1	5	5	5	5	5	5	5	5	5	19.3	19.3	19.3	39.624	357	8	6	4.2512e-106	0.68522	1.1123	29.385	14	0.63361	1.0135	37.649	8	0.74178	1.2058	11.546	6	30678000	17779000	12899000	15956000	8959500	6996600	14722000	8819200	5902400
203	Tb09.211.3330	cystathione gamma lyase, putative	2983;3275;6838;6915;10304;10616;11140	1	7	7	7	5	5	5	5	5	5	24	24	24	49.04	445	7	9	6.239e-45	14.668	25.534	174.81	10	27.14	50.34	107.45	5	13.707	20.791	222.34	5	188780000	9775000	179010000	102320000	4539200	97782000	86461000	5235800	81225000
204	Tb09.211.3340	protein of unknown function, conserved	6425;7965;9115	1	3	3	3	3	3	3	3	3	3	30.4	30.4	30.4	17.833	171	6	6	1.9143e-52	0.40029	0.42549	26.585	6	0.39885	0.43171	14.997	3	0.40173	0.41936	37.646	3	14922000	10426000	4496200	11466000	8048700	3417600	3456000	2377500	1078600
205	Tb09.211.3470	protein of unknown function, conserved	11280	1	1	1	1	1	1	1	1	1	1	6.5	6.5	6.5	17.452	155	2	2	2.4954e-14	0.26642	0.32815	94.535	4	0.52985	0.67443	89.507	2	0.14645	0.19663	60.056	2	1986600	1552600	434020	799090	549890	249200	1187500	1002700	184820
206	Tb09.211.3510	ATP-dependent DEAD/H RNA helicase, putative (DED1)	1567;2361;3755;5886;7636;8647;9512;11757	1	8	8	8	8	6	8	6	8	6	15.4	15.4	15.4	82.74	735	20	16	2.4033e-44	1.4596	1.7511	32.88	28	1.4882	1.7538	24.143	15	1.437	1.7508	41.856	13	147100000	62928000	84167000	89036000	40128000	48907000	58060000	22800000	35260000
207	Tb09.211.3550	glycerol kinase, glycosomal (glk1)	74;75;1266;1373;2048;3030;4041;4044;5149;5580;5589;7742;7888;9445;10004;10005;10228;11214;11576	5	19	19	19	17	18	17	18	17	18	41	41	41	56.365	512	86	95	1.1567e-279	0.38597	0.5893	68.515	66	0.38315	0.57142	68.361	30	0.38597	0.59171	69.195	36	1286300000	884510000	401830000	698430000	477770000	220660000	587910000	406740000	181170000
208	Tb09.211.3560	glycerol kinase, glycosomal (glk1)	74;75;1266;1373;2048;3030;4041;4044;5149;5580;5589;7742;7888;9445;10004;10005;10228;11214;11576	5	19	19	19	17	18	17	18	17	18	41	41	41	56.365	512	86	95	1.1567e-279	0.38597	0.5893	68.515	66	0.38315	0.57142	68.361	30	0.38597	0.59171	69.195	36	1286300000	884510000	401830000	698430000	477770000	220660000	587910000	406740000	181170000
209	Tb09.211.3590	glycerol kinase, glycosomal (glk1)	74;75;1266;1373;2048;3030;4041;4044;5149;5580;5589;7742;7888;9445;10004;10005;10228;11214;11576	5	19	19	19	17	18	17	18	17	18	41	41	41	56.365	512	86	95	1.1567e-279	0.38597	0.5893	68.515	66	0.38315	0.57142	68.361	30	0.38597	0.59171	69.195	36	1286300000	884510000	401830000	698430000	477770000	220660000	587910000	406740000	181170000
210	Tb09.211.3540	glycerol kinase, glycosomal (glk1)	74;75;1266;1373;2048;3030;4041;4044;5149;5580;5589;7742;7888;9445;10004;10005;10228;11214;11576	5	19	19	19	17	18	17	18	17	18	41	41	41	56.365	512	86	95	1.1567e-279	0.38597	0.5893	68.515	66	0.38315	0.57142	68.361	30	0.38597	0.59171	69.195	36	1286300000	884510000	401830000	698430000	477770000	220660000	587910000	406740000	181170000
211	Tb09.211.3570	glycerol kinase, glycosomal (glk1)	74;75;1266;1373;2048;3030;4041;4044;5149;5580;5589;7742;7888;9445;10004;10005;10228;11214;11576	5	19	19	19	17	18	17	18	17	18	41	41	41	56.365	512	86	95	1.1567e-279	0.38597	0.5893	68.515	66	0.38315	0.57142	68.361	30	0.38597	0.59171	69.195	36	1286300000	884510000	401830000	698430000	477770000	220660000	587910000	406740000	181170000
212	Tb09.211.3610	ubiquitin-activating enzyme e1, putative (UBA2)	654;727;813;963;964;1719;2581;3995;4302;4359;4804;4857;4938;5266;5459;5609;5933;6169;6506;6532;7064;7480;7659;7660;7672;7984;8094;8122;9776;9844;9982;10150;10168;10237;10270;10427;10435;10685;10686;10936;11537;11683;11831;11947;12024	1	45	45	45	42	43	42	43	42	43	49.4	49.4	49.4	134.65	1214	84	82	0	0.22981	0.30893	59.102	109	0.23328	0.31444	69.795	54	0.2291	0.30671	46.66	55	756620000	581500000	175120000	456730000	341200000	115530000	299890000	240300000	59596000
213	Tb09.211.3680	chaperone protein DNAj, putative	8642;11018	1	2	2	2	1	2	1	2	1	2	4.9	4.9	4.9	48.592	451	2	3	1.1999e-13	1.493	2.3702	25.502	5	1.2593	1.843	42.103	2	1.493	2.3702	15.413	3	11512000	4580600	6931500	5800700	2206100	3594500	5711300	2374400	3336900
214	Tb09.211.3780	protein of unknown function, conserved	6469	1	1	1	1	1	1	1	1	1	1	3.6	3.6	3.6	65.286	586	1	1	0.0014711	0.082426	0.11671	187.57	2				1				1	1312900	1118200	194690	525260	512410	12856	787620	605790	181830
215	Tb09.211.3830	protein of unknown function, conserved	3464	1	1	1	1	1	1	1	1	1	1	11.4	11.4	11.4	16.341	140	1	1	5.6464e-10	0.92946	1.0856	14.011	2				1				1	492530	264310	228220	238620	125080	113550	253910	139230	114670
216	Tb09.211.3890	protein of unknown function, conserved	5239;11498	1	2	2	2	2	1	2	1	2	1	3	3	3	143.91	1281	3	2	0.066154	0.48945	0.73526	9.8223	5	0.48945	0.73526	4.6503	3	0.46424	0.6706	14.137	2	1724100	1162300	561770	1057000	703620	353410	667040	458690	208350
217	Tb09.211.3940	protein of unknown function, conserved	7310	1	1	1	1	1	1	1	1	1	1	1	1	1	135.48	1244	1	1	0.028916	0.74911	1.0652	8.9517	2				1				1	651590	371150	280440	276050	139830	136220	375540	231320	144220
218	Tb09.211.3970	ankyrin repeat protein, putative	6249	1	1	1	1	1	1	1	1	1	1	6.1	6.1	6.1	19.548	179	1	1	9.1929e-12	1.0081	1.2237	6.3534	2				1				1	1524100	646860	877210	785980	327330	458660	738080	319530	418550
219	Tb09.211.4100	protein of unknown function, conserved	7702	1	1	1	1	1	1	1	1	1	1	6.7	6.7	6.7	18.381	165	3	3	2.8463e-25	1.0282	1.2354	147.22	6	1.0665	1.2705	166.15	3	0.99124	1.2013	162.99	3	6087000	3971200	2115800	3428000	2331500	1096500	2659100	1639800	1019300
220	Tb09.211.4180	protein of unknown function, conserved	8430	1	1	1	1	1	1	1	1	1	1	2	2	2	125.27	1150	1	1	0.00012664	0.53659	0.80444	9.6961	2				1				1	3260700	2153800	1106900	1251400	758970	492440	2009200	1394800	614410
221	Tb09.211.4240	phosphoinositide-binding protein, putative	3583;5851;6751;7136;7829;7881;8116;8518;10052;10053;10259;10810;10900	1	13	13	13	6	11	6	11	6	11	49.9	49.9	49.9	48.172	419	8	13	6.2562e-195	0.16851	0.29171	59.04	19	0.17657	0.31438	34.629	7	0.16425	0.28669	71.029	12	295830000	214710000	81111000	117680000	97110000	20568000	178150000	117600000	60542000
222	Tb09.211.4280	protein of unknown function, conserved	2104;2218;2688;2823;3057;4753;5918;7277;7833;7951;8827;9349;9680;9955;10099	1	15	15	15	13	11	13	11	13	11	14.3	14.3	14.3	177.37	1578	16	12	1.1637e-136	0.36571	0.98081	47.396	26	0.39725	0.97256	59.097	15	0.35955	0.98132	21.903	11	54588000	39830000	14758000	29987000	21701000	8286000	24601000	18129000	6471900
223	Tb09.211.4290	protein of unknown function, conserved	2132;6040	1	2	2	2	2	2	2	2	2	2	14.4	14.4	14.4	29.537	271	6	4	6.5135e-16	0.9465	0.9871	17.798	6	0.96506	1.1235	19.023	4	0.90547	0.95397	1.1802	2	6514300	3338900	3175400	3700200	1869200	1831000	2814100	1469700	1344400
224	Tb09.211.4330	aminopeptidase P, putative,metallo-peptidase, Clan MG, Family M24	9928	1	1	1	1	1	1	1	1	1	1	3.7	3.7	3.7	54.408	489	2	3	0.00040017	1.169	1.9592	40.579	5	1.2313	2.0186	4.2216	2	0.74321	1.0932	46.793	3	49172000	20066000	29106000	29481000	12410000	17071000	19691000	7656300	12035000
225	Tb09.211.4350	ribonuclease, putative	1300;5503;9909	1	3	3	3	2	2	2	2	2	2	11.6	11.6	11.6	70.756	623	3	2	2.8753e-24	0.45502	0.65351	9.8486	5	0.4812	0.69565	7.5123	3	0.43084	0.61561	8.4499	2	11418000	7643500	3774400	5904900	3979000	1925900	5513000	3664500	1848500
226	Tb09.211.4430	helicase, putative	4196;5195	1	2	2	2	2	2	2	2	2	2	2.3	2.3	2.3	149.24	1330	3	3	6.5577e-11	0.46648	0.70014	9.2286	6	0.47285	0.72195	12.909	3	0.4602	0.67899	5.8343	3	6289800	4148500	2141300	3318600	2238200	1080300	2971200	1910200	1061000
227	Tb09.211.4460	ADP-ribosylation factor, putative	4510;4909;5990;6199;7465;7466;7948;8088;10121	1	9	1	1	9	9	1	1	1	1	61	15.4	15.4	20.652	182	1	1	1.5558e-187	0.099688	0.10705	52.165	2				1				1	2635800	2267400	368390	1064300	821380	242930	1571500	1446000	125460
228	Tb09.211.4470	ADP-ribosylation factor, putative	4510;4909;5990;6199;7465;7466;7946;7947;8088;10121	3	10	10	2	10	10	10	10	2	2	61	61	15.4	20.624	182	36	37	1.3865e-205	0.32297	0.33913	36.453	38	0.32237	0.3397	46.86	21	0.32739	0.33856	18.086	17	360790000	268170000	92621000	188860000	140540000	48326000	171920000	127630000	44294000
229	Tb09.211.4480	ADP-ribosylation factor, putative	4510;4909;5990;6199;7465;7466;7946;7947;8088;10121	3	10	10	2	10	10	10	10	2	2	61	61	15.4	20.624	182	36	37	1.3865e-205	0.32297	0.33913	36.453	38	0.32237	0.3397	46.86	21	0.32739	0.33856	18.086	17	360790000	268170000	92621000	188860000	140540000	48326000	171920000	127630000	44294000
230	Tb09.211.4490	ADP-ribosylation factor, putative	4510;4909;5990;6199;7465;7466;7946;7947;8088;10121	3	10	10	2	10	10	10	10	2	2	61	61	15.4	20.624	182	36	37	1.3865e-205	0.32297	0.33913	36.453	38	0.32237	0.3397	46.86	21	0.32739	0.33856	18.086	17	360790000	268170000	92621000	188860000	140540000	48326000	171920000	127630000	44294000
231	Tb09.211.4511	kinetoplastid membrane protein KMP-11	527;2814;2933;2934;5751;5752;5801;7203;7204	3	9	9	9	9	3	9	3	9	3	59.8	59.8	59.8	11.076	92	26	7	3.9536e-108	0.40305	0.45013	42.46	13	0.41241	0.43688	40.327	11	0.39752	0.68504	59.388	2	211750000	148410000	63339000	210320000	147410000	62917000	1425300	1004000	421340
232	Tb09.211.4512	kinetoplastid membrane protein KMP-11	527;2814;2933;2934;5751;5752;5801;7203;7204	3	9	9	9	9	3	9	3	9	3	59.8	59.8	59.8	11.076	92	26	7	3.9536e-108	0.40305	0.45013	42.46	13	0.41241	0.43688	40.327	11	0.39752	0.68504	59.388	2	211750000	148410000	63339000	210320000	147410000	62917000	1425300	1004000	421340
233	Tb09.211.4513	kinetoplastid membrane protein KMP-11 (KMP-11)	527;2814;2933;2934;5751;5752;5801;7203;7204	3	9	9	9	9	3	9	3	9	3	59.8	59.8	59.8	11.076	92	26	7	3.9536e-108	0.40305	0.45013	42.46	13	0.41241	0.43688	40.327	11	0.39752	0.68504	59.388	2	211750000	148410000	63339000	210320000	147410000	62917000	1425300	1004000	421340
234	Tb09.211.4540	RNA-binding protein, putative (DRBD2)	3852;3959;8350;12000	1	4	4	4	3	4	3	4	3	4	15.7	15.7	15.7	34.618	305	6	8	1.571e-23	0.83453	1.5534	100.2	10	0.7631	1.4667	130.76	6	0.83453	1.5534	13.54	4	162720000	88607000	74110000	92827000	52243000	40584000	69891000	36365000	33526000
235	Tb09.211.4550	60S ribosomal protein L12, putative	1018;2593;7615	2	3	3	3	3	2	3	2	3	2	19.2	19.2	19.2	24.017	219	7	7	1.8963e-28	0.95689	1.0299	52.271	14	0.9404	1.0546	68.834	7	0.98597	1.015	23.796	7	230800000	115100000	115700000	100180000	49160000	51018000	130620000	65937000	64687000
236	Tb927.8.6030	60S ribosomal protein L12, putative	1018;2593;7615	2	3	3	3	3	2	3	2	3	2	19.2	19.2	19.2	24.017	219	7	7	1.8963e-28	0.95689	1.0299	52.271	14	0.9404	1.0546	68.834	7	0.98597	1.015	23.796	7	230800000	115100000	115700000	100180000	49160000	51018000	130620000	65937000	64687000
237	Tb09.211.4610	vesicle-associated membrane protein, putative	3740;4598;7046	1	3	3	3	3	3	3	3	3	3	27.8	27.8	27.8	23.167	205	7	6	1.9794e-41	0.61894	0.66357	15.498	7	0.63083	0.6684	20.71	4	0.61599	0.6632	5.1702	3	35339000	21884000	13456000	22579000	13990000	8589000	12760000	7893600	4866700
238	Tb09.211.4700	rieske iron-sulfur protein, mitochondrial precursor (RISP)	1797;1961;1962;4630;8169;8258;8336;9807;11226;11591;11652;11967	1	12	12	12	8	10	8	10	8	10	56.9	56.9	56.9	33.655	297	11	12	1.2476e-106	30.44	53.742	87.876	13	23.894	43.576	73.07	6	30.44	53.742	104.54	7	90548000	3385300	87163000	34652000	1556000	33096000	55896000	1829300	54066000
239	Tb09.211.4850	60S ribosomal protein L26, putative	729;4907;6211;11597;11598	2	5	5	5	5	5	5	5	5	5	29.4	29.4	29.4	16.454	143	17	20	8.9159e-32	0.95437	0.98234	27.201	26	0.97905	1.0251	33.02	11	0.94956	0.97414	21.486	15	266360000	133550000	132810000	131190000	65146000	66043000	135170000	68401000	66766000
240	Tb927.8.6180	60S ribosomal protein L26, putative	729;4907;6211;11597;11598	2	5	5	5	5	5	5	5	5	5	29.4	29.4	29.4	16.454	143	17	20	8.9159e-32	0.95437	0.98234	27.201	26	0.97905	1.0251	33.02	11	0.94956	0.97414	21.486	15	266360000	133550000	132810000	131190000	65146000	66043000	135170000	68401000	66766000
241	Tb09.211.4870	RNA 3'-terminal phosphate cyclase-like protein	1330	1	1	1	1	1	1	1	1	1	1	4.7	4.7	4.7	39.228	362	5	5	3.4113e-09	0.92364	1.2889	46.258	10	0.93699	1.329	58.087	5	0.90261	1.25	36.623	5	84613000	42378000	42235000	53835000	26729000	27106000	30777000	15649000	15129000
242	Tb09.211.4890	casein kinase II, putative	2030;3900;10845	1	3	3	3	3	3	3	3	3	3	12.3	12.3	12.3	41.017	349	5	5	8.4713e-13	0.53699	1.0661	45.388	10	0.54108	1.2739	57.252	5	0.53294	0.9302	26.529	5	40583000	23435000	17148000	21079000	13103000	7976100	19504000	10332000	9172000
243	Tb09.211.4910	ubiquitin carboxyl-terminal hydrolase, putative,cysteine peptidase, Clan CA, family C19, putative	5959;7252;10875	1	3	3	3	3	2	3	2	3	2	3.3	3.3	3.3	132.38	1161	4	3	1.0985e-14	0.3618	0.56188	126.15	4	0.38521	0.62186	145.02	3				1	3990100	2562000	1428200	2733700	1723600	1010000	1256500	838330	418160
244	Tb09.211.4920	dynein-associated protein, putative	8777;9371	1	2	2	2	2	0	2	0	2	0	31.6	31.6	31.6	11.13	98	3		2.6629e-22	0.42835	0.42711	0.54132	2	0.42835	0.42711	0.54132	2				0	32571000	22210000	10361000	32571000	22210000	10361000	0	0	0
245	Tb09.244.2560	kinesin, putative	1039;2512;4426;5883;8940;10485	1	6	6	6	4	6	4	6	4	6	14.5	14.5	14.5	74.614	681	9	12	4.615e-23	1.5894	2.0351	172.71	18	1.7653	2.4448	163.11	7	1.431	1.6941	185.47	11	56893000	41218000	15675000	16251000	8962400	7288200	40642000	32255000	8386900
246	Tb09.244.2570	calcium motive p-type ATPase, putative	34;1066;1122;2121;2810;3980;4079;4786;5717;7350;7645;8427;8958;10163;10690;11773	1	16	16	16	15	15	15	15	15	15	23.1	23.1	23.1	113.97	1041	34	38	7.0328e-261	1.0594	1.6151	68.969	55	1.0482	2.2159	64.025	26	1.0594	1.613	73.864	29	184760000	93018000	91744000	88960000	42430000	46530000	95802000	50588000	45214000
247	Tb09.244.2590	60S ribosomal protein L32	5590;7551;9824;11629;11817	2	5	5	5	5	4	5	4	5	4	31.1	31.1	31.1	15.353	132	19	13	3.4921e-46	0.97734	1.0086	29.841	28	0.98506	1.0086	23.783	16	0.96619	1.0173	37.607	12	437910000	190170000	247740000	243630000	107270000	136360000	194270000	82894000	111380000
248	Tb927.10.270	60S ribosomal protein L32, putative	5590;7551;9824;11629;11817	2	5	5	5	5	4	5	4	5	4	31.1	31.1	31.1	15.353	132	19	13	3.4921e-46	0.97734	1.0086	29.841	28	0.98506	1.0086	23.783	16	0.96619	1.0173	37.607	12	437910000	190170000	247740000	243630000	107270000	136360000	194270000	82894000	111380000
249	Tb09.244.2650	protein of unknown function, conserved	2145;2655;6335;8525;8531	1	5	5	5	5	5	5	5	5	5	10.1	10.1	10.1	100.03	897	6	7	9.0024e-41	1.7812	2.6706	93.127	13	2.0755	3.0711	38.312	6	1.7279	2.6598	122.9	7	17237000	6565900	10671000	7988400	2968000	5020500	9248100	3598000	5650100
250	Tb09.244.2660	protein of unknown function, conserved	448;6409;9609;11022	1	4	4	4	4	1	4	1	4	1	6.7	6.7	6.7	149.76	1378	5	1	6.0199e-16	4.5753	13.024	36.416	5	5.0288	14.213	42.03	4				1	6765700	1689500	5076200	5660500	1583100	4077300	1105300	106360	998900
251	Tb09.244.2700	protein of unknown function, conserved	6740	1	1	1	1	1	1	1	1	1	1	8.5	8.5	8.5	28.749	248	2	2	0.013341	2.5966	3.0008	29.364	4	2.5966	3.0008	28.911	2	2.5869	3.1314	41.626	2	5400400	1487600	3912800	3050300	832660	2217600	2350100	654970	1695200
252	Tb09.244.2725	ribosomal protein L36, putative	9716;11638	2	2	2	2	2	2	2	2	2	2	13.8	13.8	13.8	12.457	109	5	4	3.5648e-12	0.70598	0.95131	22.413	9	0.70598	0.97811	29.223	5	0.72143	0.94798	14.162	4	56490000	29030000	27460000	33813000	17377000	16436000	22677000	11653000	11024000
253	Tb927.10.1590	ribosomal protein L36, putative	9716;11638	2	2	2	2	2	2	2	2	2	2	13.8	13.8	13.8	12.457	109	5	4	3.5648e-12	0.70598	0.95131	22.413	9	0.70598	0.97811	29.223	5	0.72143	0.94798	14.162	4	56490000	29030000	27460000	33813000	17377000	16436000	22677000	11653000	11024000
254	Tb09.244.2730	60S ribosomal protein L5, putative	1902;2108;2691;3169;4459;11192	2	6	6	6	5	6	5	6	5	6	19.5	19.5	19.5	34.636	308	12	15	2.1207e-19	0.9445	1.5895	34.463	18	0.9512	1.8248	34.439	8	0.93543	1.3991	34.213	10	197460000	100280000	97183000	86232000	44148000	42084000	111230000	56134000	55099000
255	Tb09.244.2740	60S ribosomal protein L5, putative	1902;2108;2691;3169;4459;11192	2	6	6	6	5	6	5	6	5	6	19.5	19.5	19.5	34.636	308	12	15	2.1207e-19	0.9445	1.5895	34.463	18	0.9512	1.8248	34.439	8	0.93543	1.3991	34.213	10	197460000	100280000	97183000	86232000	44148000	42084000	111230000	56134000	55099000
256	Tb09.244.2760	cytosolic coat protein, putative	3577;3996;5126;9460;10816	1	5	5	5	5	3	5	3	5	3	26	26	26	24.595	219	10	8	1.4744e-32	0.34111	0.36341	101.77	16	0.35282	0.36974	102.67	8	0.31016	0.33117	107.55	8	46333000	28173000	18159000	28917000	17314000	11603000	17415000	10859000	6556200
257	Tb09.244.2780	protein of unknown function, conserved	6331;6588;6691	1	3	3	3	2	3	2	3	2	3	7.2	7.2	7.2	82.306	737	2	3	4.0999e-14	0.27163	0.35596	8.1145	3				1	0.26444	0.36687	11.208	2	11897000	7069800	4827400	3938400	3216100	722290	7958700	3853600	4105100
258	Tb09.244.2790	rRNA processing protein, putative	2733;3705;8043	1	3	3	3	2	3	2	3	2	3	12	12	12	28.483	251	2	3	1.3755e-05	1.5371	2.6377	17.298	4	1.5859	2.8824	5.3579	2	1.2169	2.2448	15.618	2	47331000	37740000	9590400	6647300	1963000	4684200	40684000	35777000	4906200
259	Tb09.244.2850	protein of unknown function, conserved	2556;7372;9733;10867	1	4	4	4	4	4	4	4	4	4	21.5	21.5	21.5	27.214	251	8	10	5.0632e-35	1.0533	1.1459	40.871	18	1.1002	1.1504	11.602	8	0.99972	1.0937	52.451	10	40547000	18921000	21627000	21887000	10088000	11799000	18660000	8832200	9827600
260	Tb09.v1.0380	spermidine synthase (SpSyn)	1322;1323;1986;2138;3189;7682;7989;11640	1	8	8	8	8	8	8	8	8	8	38.3	38.3	38.3	32.926	298	26	27	4.5301e-88	2.1626	2.8059	56.287	48	2.1926	2.6811	64.567	24	2.1274	2.8616	47.968	24	217160000	66550000	150610000	115130000	34779000	80347000	102040000	31771000	70266000
261	Tb09.v1.0420	protein of unknown function, conserved	4389;6847;10838;11768	1	4	4	4	3	4	3	4	3	4	25.3	25.3	25.3	22.986	198	3	7	5.8803e-08	12.429	15.226	147.68	5	3.2891	3.836	203.2	2	12.429	15.226	115.95	3	3031900	208800	2823100	1199100	120910	1078200	1832800	87887	1744900
262	Tb09.v1.0650	protein of unknown function, conserved	3756;7210;10514;11822	1	4	4	4	4	4	4	4	4	4	13	13	13	62.488	561	5	6	1.1339e-26	0.057968	0.077904	123.72	11	0.066043	0.077904	142.93	5	0.039789	0.054049	119.2	6	36549000	32572000	3976400	16429000	14137000	2292100	20119000	18435000	1684300
263	Tb10.v4.0033	pumillo RNA binding protein PUF1,chrX additional, unordered contigs (PUF1)	616;6379;8284	2	3	3	3	3	3	3	3	3	3	8.7	8.7	8.7	63.851	572	4	5	1.8167e-26	0.9577	1.3411	49.996	9	0.97218	1.4239	44.192	4	0.9577	1.3294	58.026	5	64556000	28361000	36195000	31582000	14322000	17260000	32973000	14039000	18935000
264	Tb927.10.4430	pumillo RNA binding protein PUF1 (PUF1)	616;6379;8284	2	3	3	3	3	3	3	3	3	3	8.7	8.7	8.7	63.851	572	4	5	1.8167e-26	0.9577	1.3411	49.996	9	0.97218	1.4239	44.192	4	0.9577	1.3294	58.026	5	64556000	28361000	36195000	31582000	14322000	17260000	32973000	14039000	18935000
265	Tb10.v4.0035	stress-inducible protein STI1-like, putative,chrX additional, unordered contigs	22;23;457;566;2032;3353;5360;6610;8625;10708;11826	2	11	11	11	9	10	9	10	9	10	48.2	48.2	48.2	28.425	257	28	27	1.9387e-91	0.31422	0.3452	77.156	40	0.31627	0.34098	61.163	20	0.31079	0.35141	91.67	20	176740000	120340000	56398000	93844000	68589000	25255000	82895000	51752000	31143000
266	Tb927.10.4450	stress-inducible protein STI1-like, putative	22;23;457;566;2032;3353;5360;6610;8625;10708;11826	2	11	11	11	9	10	9	10	9	10	48.2	48.2	48.2	28.425	257	28	27	1.9387e-91	0.31422	0.3452	77.156	40	0.31627	0.34098	61.163	20	0.31079	0.35141	91.67	20	176740000	120340000	56398000	93844000	68589000	25255000	82895000	51752000	31143000
267	Tb10.v4.0040	mRNA capping methyltransferase, putative,chrX additional, unordered contigs	4266	2	1	1	1	1	1	1	1	1	1	4.6	4.6	4.6	37.007	324	1	1	4.4754e-10	0.20522	0.48788	0.45306	2				1				1	8835700	7449400	1386300	3571800	2901300	670500	5263900	4548200	715770
268	Tb927.10.4500	mRNA capping methyltransferase, putative	4266	2	1	1	1	1	1	1	1	1	1	4.6	4.6	4.6	37.007	324	1	1	4.4754e-10	0.20522	0.48788	0.45306	2				1				1	8835700	7449400	1386300	3571800	2901300	670500	5263900	4548200	715770
269	Tb10.v4.0043	branched-chain alpha-keto acid dehydrogenase e1-beta subunit precursor, putative,chrX additional, unordered contigs	3788;5225;8695;8897;9210;10077	2	6	6	6	5	3	5	3	5	3	31.5	31.5	31.5	40.222	368	5	3	3.938e-50	9.2849	15.738	48.965	7	9.4515	18.185	68.039	4	9.2849	15.432	8.1527	3	25532000	6659300	18872000	17094000	5799800	11294000	8437300	859460	7577800
270	Tb927.10.4330	2-oxoisovalerate dehydrogenase beta subunit, mitochondrial precursor, putative	3788;5225;8695;8897;9210;10077	2	6	6	6	5	3	5	3	5	3	31.5	31.5	31.5	40.222	368	5	3	3.938e-50	9.2849	15.738	48.965	7	9.4515	18.185	68.039	4	9.2849	15.432	8.1527	3	25532000	6659300	18872000	17094000	5799800	11294000	8437300	859460	7577800
271	Tb10.v4.0045	prohibitin, putative,chrX additional, unordered contigs	790;1026;2792;3140;3981;6037;7654;8232;10267;10501	2	10	10	10	8	8	8	8	8	8	47.5	47.5	47.5	32.215	295	12	10	7.2189e-92	4.4032	5.8188	33.276	20	5.0122	5.5926	28.995	11	4.0361	7.6665	38.101	9	75710000	12690000	63021000	42622000	7199200	35423000	33088000	5490700	27598000
272	Tb927.10.4310	prohibitin 2, putative (PHB2)	790;1026;2792;3140;3981;6037;7654;8232;10267;10501	2	10	10	10	8	8	8	8	8	8	47.5	47.5	47.5	32.215	295	12	10	7.2189e-92	4.4032	5.8188	33.276	20	5.0122	5.5926	28.995	11	4.0361	7.6665	38.101	9	75710000	12690000	63021000	42622000	7199200	35423000	33088000	5490700	27598000
273	Tb10.v4.0247	s-adenosyl-L-methionine-c-24-delta-sterol-methy lt ransferase a, putative,chrX additional, unordered contigs	483;922;1401;2589;3265;3578;3909;4297;8083;8604;9448;9596;11530;11719;11901	3	15	15	15	14	12	14	12	14	12	68	68	68	40.128	359	16	13	1.2783e-198	39.664	79.697	58.875	26	36.192	79.697	60.173	14	39.664	78.859	59.687	12	152740000	5142800	147600000	88827000	2498900	86328000	63916000	2643900	61273000
274	Tb927.10.6910	Sterol methyltransferase, putative	483;922;1401;2589;3265;3578;3909;4297;8083;8604;9448;9596;11530;11719;11901	3	15	15	15	14	12	14	12	14	12	68	68	68	40.128	359	16	13	1.2783e-198	39.664	79.697	58.875	26	36.192	79.697	60.173	14	39.664	78.859	59.687	12	152740000	5142800	147600000	88827000	2498900	86328000	63916000	2643900	61273000
275	Tb927.10.6950	sterol 24-c-methyltransferase, putative	483;922;1401;2589;3265;3578;3909;4297;8083;8604;9448;9596;11530;11719;11901	3	15	15	15	14	12	14	12	14	12	68	68	68	40.128	359	16	13	1.2783e-198	39.664	79.697	58.875	26	36.192	79.697	60.173	14	39.664	78.859	59.687	12	152740000	5142800	147600000	88827000	2498900	86328000	63916000	2643900	61273000
276	Tb11.01.0120	haloacid dehalogenase-like hydrolase, putative	133;1392;1548;1549;1608;4187;5093;6180;6181;6671;7628;9388;10308;10309	1	14	14	14	12	13	12	13	12	13	51.2	51.2	51.2	31.585	287	23	23	6.7229e-243	0.037829	0.043102	143.06	30	0.038074	0.038933	116.08	15	0.037586	0.050344	168.46	15	150230000	136970000	13256000	87316000	81055000	6261400	62910000	55915000	6994500
277	Tb11.01.0130	protein of unknown function, conserved	11195	1	1	1	1	1	1	1	1	1	1	13.8	13.8	13.8	28.556	261	1	1	0.0070044	0.23847	0.25005	29.495	2				1				1	9468200	7188400	2279800	4971200	3987800	983430	4497000	3200600	1296400
278	Tb11.01.0300	protein of unknown function, conserved	431;8670	1	2	2	2	2	0	2	0	2	0	16.8	16.8	16.8	19.344	184	2		1.1535e-09	0.13286	0.19786	36.576	2	0.13286	0.19786	36.576	2				0	1249600	1082300	167320	1249600	1082300	167320	0	0	0
279	Tb11.01.0370	protein of unknown function, conserved	9261	1	1	1	1	1	1	1	1	1	1	9.6	9.6	9.6	31.117	282	1	1	0.012844	0.99614	1.381	6.3448	2				1				1	1096600	514400	582180	266420	121800	144610	830160	392600	437560
280	Tb11.01.0390	dynein heavy chain, putative	839;926;1064;1825;1907;2646;2793;3032;3336;4139;4268;4368;4493;4622;5572;5637;5648;5840;5894;6104;6121;6261;6487;6766;6945;7237;7677;8521;9086;9103;9492;9533;9639;9781;10073;10282;10542;10567;10589;10825;10908;10961;11304;11495;11860	1	45	44	42	39	39	38	38	36	37	16.7	16.5	16	473.83	4152	56	53	0	0.36032	0.98811	36.337	99	0.36706	0.94697	42.747	52	0.34932	1.025	27.903	47	408250000	228870000	179380000	211320000	114710000	96612000	196930000	114160000	82768000
281	Tb11.01.0420	protein transport protein Sec13, putative	4682;9203;10864;11433	1	4	4	4	4	4	4	4	4	4	23.9	23.9	23.9	35.125	327	8	9	1.0549e-95	0.48744	0.71385	20.511	8	0.51141	0.76918	28.768	4	0.48744	0.70597	11.978	4	11036000	7406900	3629300	5979200	3905000	2074200	5057000	3501900	1555100
282	Tb11.01.0450	protein phosphatase 1, putative	2299;4149;5255;8514;10566	1	5	5	4	5	5	5	5	4	4	22.1	22.1	19.1	34.443	303	10	10	1.4648e-106	0.72595	1.0028	25.283	20	0.72595	0.9145	23.783	10	0.72922	1.0514	26.071	10	45635000	25748000	19887000	20999000	11664000	9335200	24636000	14084000	10552000
283	Tb11.01.0480	protein of unknown function, conserved	3267;5215;8343;10594	1	4	4	4	3	3	3	3	3	3	10.1	10.1	10.1	63.596	573	7	6	1.73e-19	0.13252	0.20992	34.131	13	0.13252	0.20185	36.399	7	0.14243	0.21998	33.874	6	47346000	40641000	6704800	24388000	20782000	3605800	22958000	19859000	3099000
284	Tb11.01.0490	protein of unknown function, conserved	10222	1	1	1	1	1	1	1	1	1	1	3.3	3.3	3.3	60.076	523	1	1	0.00056094	1.5774	1.8528	6.9823	2				1				1	12808000	4586000	8221800	6514700	2309800	4204900	6293100	2276200	4016900
285	Tb11.01.0500	protein of unknown function, conserved	9729	1	1	1	1	1	1	1	1	1	1	14.1	14.1	14.1	22.255	185	3	2	3.7496e-06	3.7834	3.9541	161.35	5	3.8983	3.989	179.83	3	1.2429	1.3151	155.68	2	9093000	2305000	6788000	6268200	1429700	4838500	2824800	875350	1949500
286	Tb11.01.0620	protein of unknown function, conserved	1020;9382	1	2	2	2	2	2	2	2	2	2	8.2	8.2	8.2	40.692	379	4	3	2.01e-15	1.2281	1.7205	50.293	7	0.98109	1.4455	64.704	4	1.2893	1.7976	35.996	3	12673000	5744700	6928700	8080100	3591500	4488600	4593300	2153200	2440100
287	Tb11.01.0625	DNA-dependent RNA polymerases, putative (RPC19)	4471;5623;6465;7326;8826	1	5	5	5	5	5	5	5	5	5	60.4	60.4	60.4	14.851	134	8	10	4.4755e-101	1.169	1.2889	29.601	16	1.17	1.5239	29.069	7	1.1679	1.2008	29.926	9	20995000	9498900	11496000	10781000	4852300	5928200	10214000	4646600	5567400
288	Tb11.01.0680	leucine rich repeat (TbLRRP1)	6067;9200;9936;10803	1	4	4	4	4	4	4	4	4	4	9.3	9.3	9.3	78.96	713	5	5	4.2247e-51	0.56238	0.71882	97.598	10	0.59376	0.75563	103.98	5	0.53693	0.67361	102.31	5	37514000	20477000	17037000	17736000	9505300	8230300	19778000	10972000	8806500
289	Tb11.01.0700	ribose 5-phosphate isomerase, putative	3491;3492	1	2	2	2	2	1	2	1	2	1	17.4	17.4	17.4	16.957	155	5	3	6.7817e-35	0.58396	0.75277	23.428	8	0.54742	0.80345	26.334	5	0.62293	0.63771	9.2582	3	46381000	25520000	20861000	42799000	23068000	19731000	3581800	2452000	1129800
290	Tb11.01.0790	protein of unknown function, conserved	10227	1	1	1	1	1	1	1	1	1	1	4.5	4.5	4.5	44.583	397	1	1	0.021378	0.93269	1.2492	0.72876	2				1				1	6496000	2954800	3541200	4096700	1747000	2349800	2399200	1207800	1191400
291	Tb11.01.0870	replication factor A, 51kDa subunit, putative	11913	1	1	1	1	1	1	1	1	1	1	2.2	2.2	2.2	52.331	463	1	1	0.00011072	1.0928	1.8365	1.2194	2				1				1	23769000	11489000	12280000	14527000	7039300	7488000	9241900	4450000	4791900
292	Tb11.01.0880	protein of unknown function, conserved	1058	1	1	1	1	1	1	1	1	1	1	8	8	8	18.647	174	1	3	2.1432e-15	1.4807	1.9068	46.879	4				1	1.3188	1.8166	51.719	3	3070900	1862500	1208400	791770	290600	501160	2279100	1571900	707190
293	Tb11.01.0910	DNA topoisomerase III, putative	66;5768	1	2	2	2	2	2	2	2	2	2	4.3	4.3	4.3	93.688	841	3	3	2.1421e-13	0.63748	0.86815	21.37	6	0.68721	0.94333	32.397	3	0.61642	0.8647	9.3577	3	7870100	4430800	3439300	4715100	2599900	2115200	3155100	1830900	1324200
294	Tb11.01.0920	ADP-ribosylation factor GTPase activating protein, putative,centaurin beta 5 (Cnt-b5)	3927;8109;8423;11734	1	4	4	4	4	4	4	4	4	4	25.8	25.8	25.8	31.714	291	6	6	6.3893e-23	0.4079	0.68559	44.919	12	0.40105	0.5337	39.144	6	0.43139	0.77332	53.864	6	32219000	22626000	9593600	14618000	10111000	4506900	17601000	12515000	5086700
295	Tb11.01.0960	proteasome regulatory non-ATP-ase subunit 2 (RPN2)	916;2475;2966;4950;5863;6374;7805;7811;7812;8126	1	10	10	10	10	8	10	8	10	8	12.9	12.9	12.9	106.51	977	14	12	1.8677e-56	0.6916	1.03	21.576	25	0.6916	1.0297	19.461	13	0.68898	1.072	24.253	12	64409000	38970000	25438000	41349000	25797000	15552000	23060000	13174000	9886300
296	Tb11.01.1170	protein of unknown function, conserved	2146;2615;3116;6133;6770;7956;8067;8111;8501;9486;9633;10072;10083;10483;11211;11582;11943	1	17	17	17	16	17	16	17	16	17	31.6	31.6	31.6	95.905	887	24	26	8.6263e-98	0.47741	0.66487	37.803	46	0.48032	0.64618	47.933	22	0.47351	0.68344	25.999	24	185610000	123370000	62245000	103600000	67434000	36167000	82013000	55934000	26078000
297	Tb11.01.1190	ATP synthase, putative	164;2059;2786;4952;4953;7487;9588;12076	1	8	8	8	8	8	8	8	8	8	42.1	42.1	42.1	24.788	216	25	26	0	0.28873	0.31354	58.14	26	0.28548	0.30774	51.175	12	0.28978	0.31658	64.837	14	75102000	56649000	18453000	40446000	30777000	9669000	34656000	25873000	8783800
298	Tb11.01.1215	cyclophilin type peptidyl-prolyl cis-trans isomerase, putative (PPIase)	4029;6154	1	2	2	2	2	1	2	1	2	1	16.8	16.8	16.8	20.52	190	4	1	8.1841e-40	3.746	4.4007	135.23	5	3.73	3.9828	150.74	4				1	5108600	1143000	3965600	4260000	938910	3321100	848550	204050	644500
299	Tb11.01.1250	protein of unknown function, conserved	11080	1	1	1	1	1	1	1	1	1	1	4.1	4.1	4.1	38.123	343	1	2	3.0927e-06	1.9126	3.281	13.135	3				1	1.8958	3.0103	12.179	2	5501700	1860700	3641000	2762000	953790	1808200	2739800	906950	1832800
300	Tb11.01.1290	14-3-3-I protein	1708;1745;2626;5483;6529;7693;7706;7707;8244;8745;11612;11613	1	12	12	12	11	11	11	11	11	11	30.9	30.9	30.9	30.31	262	24	21	5.8515e-137	0.47022	0.5257	20.585	27	0.47773	0.52293	25.521	14	0.4633	0.54059	14.564	13	264920000	173060000	91856000	156330000	101510000	54821000	108590000	71552000	37035000
301	Tb11.01.1310	replication factor C, subunit 4, putative	8700;9090;10384	1	3	3	3	2	3	2	3	2	3	17.3	17.3	17.3	37.586	341	3	4	2.5549e-54	0.7266	1.2134	40.211	7	0.7266	1.1662	18.447	3	0.71451	1.2403	53.87	4	15300000	8915600	6384300	4265700	2549200	1716500	11034000	6366400	4667800
302	Tb11.01.1350	S-adenosylhomocysteine hydrolase, putative	848;920;2623;2624;2780;3512;3552;3553;3701;3732;4533;5257;6813;9524;10291;11451	1	16	16	16	16	15	16	15	16	15	41.4	41.4	41.4	48.447	437	57	53	1.9829e-145	1.2793	1.848	57.593	70	1.2793	1.9126	54.032	34	1.2817	1.8216	61.495	36	1251400000	486280000	765160000	719120000	279760000	439360000	532320000	206520000	325800000
303	Tb11.01.1370	eukaryotic translation initiation factor 3 subunit, putative,TGF-beta receptor interacting protein 1 (eIF-3 beta)	2869;3524;5099;8702	1	4	4	4	4	4	4	4	4	4	17.8	17.8	17.8	37.736	342	11	9	2.9456e-36	1.1202	1.8873	86.28	20	1.0994	1.7615	84.004	11	1.3808	2.2292	93.615	9	99107000	42991000	56116000	51411000	22951000	28460000	47696000	20040000	27655000
304	Tb11.01.1400	glycyl-tRNA synthetase, putative	2759;2941;5528	1	3	3	3	3	3	3	3	3	3	10.3	10.3	10.3	70.175	624	6	4	9.9896e-34	0.85262	1.3781	28.931	8	0.85095	1.189	29.625	5	0.88751	1.7364	32.103	3	34374000	18150000	16224000	21744000	11767000	9977300	12630000	6383100	6247000
305	Tb11.01.1465	nascent polypeptide associated complex alpha subunit, putative	4237;7865;11089	1	3	3	3	3	1	3	1	3	1	43.6	43.6	43.6	11.406	101	4	1	1.4529e-48	1.1642	1.1863	28.033	3	1.1642	1.1863	28.033	3				0	34468000	15434000	19034000	34468000	15434000	19034000	0	0	0
306	Tb11.01.1470	60S ribosomal protein L10a, putative (RPL10A)	2610;3051;3181;3182;5033;5350;5475;5478;5479;6547;7079;7370;7371;7501;7502;7943;8369;8370;9020;10619;10620;10827	2	22	22	22	22	20	22	20	22	20	62.1	62.1	62.1	24.597	214	106	130	0	0.976	1.0256	23.722	61	0.95913	1.0195	23.869	28	0.97653	1.038	23.78	33	882860000	439560000	443300000	479560000	237470000	242090000	403300000	202090000	201210000
307	Tb927.10.13500	60S ribosomal protein L10a	2610;3051;3181;3182;5033;5350;5475;5478;5479;6547;7079;7370;7371;7501;7502;7943;8369;8370;9020;10619;10620;10827	2	22	22	22	22	20	22	20	22	20	62.1	62.1	62.1	24.597	214	106	130	0	0.976	1.0256	23.722	61	0.95913	1.0195	23.869	28	0.97653	1.038	23.78	33	882860000	439560000	443300000	479560000	237470000	242090000	403300000	202090000	201210000
308	Tb11.01.1475	40S ribosomal protein S27, putative	6942;7634	1	2	2	2	2	2	2	2	2	2	31.4	31.4	31.4	9.6302	86	6	8	2.6969e-51	0.91042	0.99988	104.65	11	1.0096	1.009	14.624	4	0.86814	0.99988	131.66	7	49648000	24800000	24848000	47941000	23783000	24158000	1706600	1016800	689790
309	Tb11.01.1540	protein of unknown function, conserved	4720;8931	1	2	2	2	1	2	1	2	1	2	3.2	3.2	3.2	118.85	1077	1	2	2.4095e-17	0.72376	1.1045	32.36	3				1	0.97105	1.4323	40.545	2	2918500	1293100	1625300	709290	419280	290000	2209200	873830	1335300
310	Tb11.01.1550	calmodulin, putative	196;2000;2344;5979;6630;10971	1	6	6	6	6	6	6	6	6	6	56.4	56.4	56.4	18.411	163	8	9	6.9118e-47	0.42031	0.47421	20.314	4	0.41551	0.55063	28.319	2	0.44291	0.46133	11.085	2	4028000	2740100	1287800	2287800	1583200	704600	1740200	1156900	583240
311	Tb11.01.1570	NUDIX hydrolase, conserved	7030	1	1	1	1	1	1	1	1	1	1	4.9	4.9	4.9	27.514	246	1	1	2.9819e-06	1.0092	1.3785	10.607	2				1				1	650140	318440	331710	323980	172580	151400	326160	145860	180310
312	Tb11.01.1625	protein of unknown function, conserved	3763;3764;4382;9735;9736	1	5	5	5	5	3	5	3	5	3	49.5	49.5	49.5	11.865	103	12	5	3.4623e-104	0.36679	0.36814	44.745	10	0.36811	0.36545	3.8378	7	0.30289	0.41677	75.861	3	148840000	106330000	42511000	148370000	106030000	42349000	469290	307570	161720
313	Tb11.01.1680	polyubiquitin, putative	2632;7325;9756;9825	1	4	4	4	3	4	3	4	3	4	52.6	52.6	52.6	76.602	685	55	35	2.8111e-140	0.39452	0.50762	83.834	68	0.29014	0.40147	85.368	44	0.51492	0.66545	72.754	24	378420000	252720000	125700000	291750000	203700000	88051000	86675000	49022000	37653000
314	Tb11.01.1730	protein of unknown function, conserved	2388;8082	1	2	2	2	2	2	2	2	2	2	15.5	15.5	15.5	20.748	187	2	2	2.4331e-83	1.1092	1.1457	2.6867	4	1.11	1.1407	2.9278	2	1.1088	1.1547	3.4051	2	5006600	2282100	2724600	2612400	1231700	1380700	2394200	1050300	1343900
315	Tb11.01.1740	2-oxoglutarate dehydrogenase E1 component, putative	326;498;2189;2190;2591;2620;3268;3953;4230;4625;4638;5502;6213;6423;6507;6824;6889;7002;7807;8834;9095;10018;10520;10601;10658;10664;10894;10994;11008;11033;11350;11547;11752;11753;11804;11969	1	36	36	36	30	29	30	29	30	29	49.3	49.3	49.3	112.95	1005	47	41	8.9038e-176	9.1448	10.815	106.79	71	8.698	10.621	107.38	37	9.3867	12.079	107.7	34	456860000	59081000	397780000	270210000	36175000	234030000	186650000	22906000	163750000
316	Tb11.01.1790	60S ribosomal protein L29, putative	7568	1	1	1	1	1	1	1	1	1	1	21.1	21.1	21.1	8.2224	71	2	1	2.0854e-31	0.95155	0.93539	54.744	3	0.93712	0.91508	3.1056	2				1	49498000	25309000	24189000	49242000	25236000	24006000	256010	73529	182480
317	Tb11.01.1820	Biotin--acetyl-CoA-carboxylase ligase, putative,biotin--protein ligase, putative	61;1762;3884;7541;8026;8131;11555;11556	1	8	8	8	7	7	7	7	7	7	40.5	40.5	40.5	26.487	247	19	15	2.5938e-99	4.1193	5.7767	102.39	21	4.1193	4.488	107.41	11	4.6668	6.0373	102.24	10	109660000	43246000	66417000	46696000	18687000	28008000	62968000	24559000	38408000
318	Tb11.01.1830	protein of unknown function, conserved	1712;5639;5650;11795	1	4	4	4	4	3	4	3	4	3	27.1	27.1	27.1	25.415	221	8	7	7.1454e-16	0.62583	0.66327	6.8923	8	0.62109	0.64136	7.8509	5	0.63061	0.6908	6.2644	3	33210000	19908000	13302000	23153000	13737000	9416100	10056000	6170600	3885500
319	Tb11.01.1850	protein of unknown function, conserved	2815;9424;11023	1	3	3	3	3	2	3	2	3	2	14.9	14.9	14.9	46.367	415	5	4	1.1604e-12	0.47381	0.71772	112.41	9	0.47381	0.71772	127.75	5	0.75187	1.0932	107.98	4	75731000	46569000	29162000	42143000	25933000	16210000	33587000	20636000	12952000
320	Tb11.01.1900	protein of unknown function, conserved	755;7998;11061;11333	1	4	4	4	3	3	3	3	3	3	28.6	28.6	28.6	30.3	269	3	3	1.5748e-49	15.747	22.665	24.885	6	15.847	25.835	8.586	3	15.648	17.46	15.686	3	7823600	479100	7344500	3887900	246610	3641300	3935700	232490	3703200
321	Tb11.01.1910	protein of unknown function, conserved	10318;11041	1	2	2	2	2	1	2	1	2	1	2.3	2.3	2.3	137.64	1211	3	2	0.006523	2.2364	3.3765	143.73	5	2.2364	3.3765	150.47	3	0.75171	1.0158	183.99	2	19401000	12554000	6846700	11520000	7088400	4431600	7880700	5465700	2415100
322	Tb11.01.1920	60S ribosomal protein L22, putative	4595;10546;11732	2	3	3	3	3	2	3	2	3	2	32.3	32.3	32.3	15.259	130	7	2	1.2127e-48	0.97126	0.9851	32.991	6	0.976	0.99939	36.825	5				1	45272000	21419000	23853000	44659000	21108000	23552000	612660	310900	301760
323	Tb927.10.9800	60S ribosomal protein L22	4595;10546;11732	2	3	3	3	3	2	3	2	3	2	32.3	32.3	32.3	15.259	130	7	2	1.2127e-48	0.97126	0.9851	32.991	6	0.976	0.99939	36.825	5				1	45272000	21419000	23853000	44659000	21108000	23552000	612660	310900	301760
324	Tb11.01.1960	protein of unknown function, conserved	5432;6330;8168;10094	1	4	4	4	3	3	3	3	3	3	12	12	12	53.432	490	3	4	1.3696e-25	0.33633	0.49954	27.01	7	0.34664	0.49954	4.9073	3	0.31583	0.48824	37.783	4	25767000	18404000	7362400	13496000	9583000	3913100	12271000	8821200	3449400
325	Tb11.01.1980	protein of unknown function, conserved	6639	1	1	1	1	1	1	1	1	1	1	11.9	11.9	11.9	12.738	118	1	1	7.4396e-06	0.38206	0.41804	29.329	2				1				1	2796500	1896800	899760	2377600	1775500	602140	418890	121270	297620
326	Tb11.01.2000	hslVU complex proteolytic subunit, putative,hslVU complex proteolytic subunit, threonine peptidase, Clan T(1), family T1B	604;4565;4732;4973	1	4	4	4	4	4	4	4	4	4	30.1	30.1	30.1	22.684	209	5	7	2.2376e-69	1.4608	1.5207	18.156	12	1.4758	1.5207	21.27	5	1.46	1.5309	16.994	7	75115000	35421000	39694000	38424000	17140000	21285000	36690000	18281000	18409000
327	Tb11.01.2020	protein of unknown function, conserved	944;1144	1	2	2	2	2	2	2	2	2	2	7	7	7	51.855	474	4	4	9.551e-22	0.93792	3.0692	223.75	3	0.20139	0.44727	272.38	2				1	17666000	8881200	8785100	7665700	3849000	3816700	10001000	5032200	4968400
328	Tb11.01.2250	protein of unknown function, conserved	2540;3373	1	2	2	2	2	1	2	1	2	1	3.4	3.4	3.4	106.94	975	4	4	0.00099095	1.7	2.4731	25.379	8	1.7592	2.68	18.568	4	1.4019	2.0039	26.916	4	12584000	5030100	7554200	8234000	3421200	4812800	4350300	1608900	2741400
329	Tb11.01.2280	ubiquinone biosynthesis methyltransferase, putative	10610	1	1	1	1	1	1	1	1	1	1	4.2	4.2	4.2	32.094	288	1	2	0.00065559	1.6744	2.584	8.9447	3				1	1.6462	2.5865	0.13958	2	5417300	1997700	3419600	2438400	879280	1559100	2978900	1118400	1860500
330	Tb11.01.2310	protein of unknown function, conserved	535;2338;2603;2898;4566;5202;5870;8143;8513;9317;10883;11975	1	12	12	12	11	11	11	11	11	11	17.9	17.9	17.9	99.443	855	17	15	1.4224e-130	0.34355	0.52071	41.553	32	0.35129	0.53126	40.692	17	0.32284	0.50416	43.909	15	90468000	63842000	26626000	49954000	34591000	15363000	40513000	29250000	11263000
331	Tb11.01.2330	eukaryotic translation initation factor 4 gamma, putative	2811;7012;10563	1	3	3	3	3	3	3	3	3	3	6	6	6	79.7	697	3	3	1.8696e-08	1.8129	2.8081	12.841	4	1.8129	2.6669	21.301	2	1.7785	2.8081	3.7863	2	25468000	9674100	15794000	14395000	5301900	9092900	11073000	4372200	6701100
332	Tb11.01.2350	protein of unknown function, conserved	2008;3817	1	2	2	2	1	2	1	2	1	2	5	5	5	99.087	881	1	2	1.8421e-23	0.59709	0.89731	18.999	3				1	0.60159	0.86217	26.67	2	2351800	1565500	786310	494970	345760	149220	1856900	1219800	637090
333	Tb11.01.2390	protein of unknown function, conserved	2280;2731;7032;7109;9213	1	5	5	5	5	4	5	4	5	4	27.2	27.2	27.2	22.449	191	7	5	3.3665e-73	0.37136	0.39692	51.036	10	0.37644	0.40388	52.198	6	0.33017	0.3678	55.901	4	13072000	9248000	3823600	8003300	5715500	2287800	5068300	3532500	1535800
334	Tb11.01.2460	protein of unknown function, conserved	129;3427	1	2	2	2	0	2	0	2	0	2	11.8	11.8	11.8	45.229	408		2	1.5979e-08	0.14113	0.22458	3.5554	2				0	0.14113	0.22458	3.5554	2	11182000	10249000	932800	0	0	0	11182000	10249000	932800
335	Tb11.01.2510	vacuolar sorting-associated protein-like, putative	6920	1	1	1	1	1	1	1	1	1	1	7.8	7.8	7.8	25.189	218	1	1	0.000473	1.0187	1.0572	0.032078	2				1				1	3561100	1707200	1854000	2331300	1106400	1224900	1229900	600760	629100
336	Tb11.01.2530	kinesin-like protein, putative	474;2662;6919;10045;10397;10976	1	6	6	6	6	5	6	5	6	5	11.7	11.7	11.7	69.884	617	8	7	6.4359e-33	1.349	1.833	57.671	15	1.377	1.7751	16.679	8	1.3452	1.9116	82.058	7	39663000	15356000	24307000	21333000	8612100	12721000	18330000	6743600	11586000
337	Tb11.01.2540	protein of unknown function, conserved	4549	1	1	1	1	1	1	1	1	1	1	4.6	4.6	4.6	48.943	458	1	3	7.3373e-11	2.8228	3.8973	53.712	3				1	1.8796	2.5391	60.593	2	2632200	653810	1978400	1208900	270740	938130	1423300	383070	1040200
338	Tb11.01.2550	protein of unknown function, conserved	1992;8420;10158;11073	1	4	4	4	4	4	4	4	4	4	17.9	17.9	17.9	30.902	279	11	12	2.2507e-23	1.0213	1.1525	457.23	18	0.011228	0.018159	404.78	10	1.0425	1.3757	452.01	8	11257000000	198880000	11058000000	4996700000	123440000	4873300000	6260300000	75438000	6184800000
339	Tb11.01.2680	40S ribosomal protein SA, putative	3040;3041;6220;9447;10070;10937	2	6	6	6	5	6	5	6	5	6	19.9	19.9	19.9	31.354	277	21	23	1.189e-57	0.8792	0.95191	44.822	19	0.8792	0.95191	60.196	9	0.88996	0.96474	19.75	10	372920000	189060000	183860000	219110000	110350000	108770000	153810000	78713000	75096000
340	Tb11.01.2560	40S ribosomal protein SA, putative	3040;3041;6220;9447;10070;10937	2	6	6	6	5	6	5	6	5	6	19.9	19.9	19.9	31.354	277	21	23	1.189e-57	0.8792	0.95191	44.822	19	0.8792	0.95191	60.196	9	0.88996	0.96474	19.75	10	372920000	189060000	183860000	219110000	110350000	108770000	153810000	78713000	75096000
341	Tb11.01.2570	protein of unknown function, conserved	7434;8714;8854;10061	1	4	4	4	3	3	3	3	3	3	19.1	19.1	19.1	29.847	262	4	3	5.0284e-26	0.33456	0.48859	37.264	7	0.33678	0.49023	44.973	4	0.33456	0.42	22.663	3	12943000	9143000	3799700	6029000	4268500	1760500	6913700	4874500	2039200
342	Tb11.01.2730	protein of unknown function, conserved	80;8121	1	2	2	2	2	2	2	2	2	2	11.5	11.5	11.5	311.87	2823	2	4	5.7307e-78	0.37872	0.81697	31.75	6	0.54029	1.115	31.881	2	0.34247	0.71895	28.767	4	30708000	16610000	14098000	15402000	7993200	7408300	15306000	8616900	6689300
343	Tb11.01.2740	protein of unknown function, conserved	1086;2417;8408;8631	1	4	4	4	2	4	2	4	2	4	10.2	10.2	10.2	71.772	650	5	9	2.5104e-05	0.82484	0.86458	66.441	9	0.79905	0.86458	17.042	3	0.82497	0.9166	77.12	6	15546000	8357200	7189100	6222100	3868600	2353500	9324300	4488700	4835600
344	Tb11.01.2800	protein of unknown function, conserved	168;2349;6434;8003;8053;10349;11718	1	7	7	7	6	7	6	7	6	7	19.3	19.3	19.3	41.653	348	12	14	1.2664e-88	0.27722	0.48452	117.64	13	0.28458	0.47204	131.83	6	0.27298	0.48452	114.8	7	492360000	165850000	326520000	266300000	83389000	182910000	226060000	82459000	143600000
345	Tb11.01.2820	exosome-associated protein 4 (EAP4)	222;1639	1	2	2	2	2	1	2	1	2	1	11	11	11	24.272	227	4	1	3.7381e-08	1.2217	1.3715	109.9	5	1.105	1.3305	98.987	4				1	10144000	1520800	8623000	5737200	1114400	4622800	4406600	406440	4000200
346	Tb11.01.2880	Nucleoporin (TbNup149)	804;864;2553;4967;6686;8776;9689	1	7	7	7	6	7	6	7	6	7	22.3	22.3	22.3	149.23	1439	13	15	6.0769e-87	1.0247	2.8494	125.43	26	0.63046	0.9615	91.371	12	1.0895	3.4897	144.92	14	150540000	62105000	88430000	54965000	28082000	26883000	95570000	34023000	61547000
347	Tb11.01.2960	protein of unknown function, conserved	10531	1	1	1	1	1	1	1	1	1	1	8.2	8.2	8.2	19.424	171	1	1	1.0501e-40	0.59251	0.60001	0.56992	2				1				1	6103200	3849400	2253800	3494600	2216800	1277800	2608600	1632500	976030
348	Tb11.01.3000	paraflagellar rod component, putative (PFC17)	231	1	1	1	1	1	1	1	1	1	1	3.3	3.3	3.3	41.94	360	1	1	0.00066637	0.37971	0.58246	7.4248	2				1				1	12952000	9365400	3587100	6086700	4236200	1850400	6865800	5129100	1736600
349	Tb11.01.3010	dynein heavy chain, putative	580;857;1892;2103;2176;2207;2404;2487;2728;2760;2889;3339;3759;3787;3869;4096;4099;4224;4433;4784;4901;4982;5019;5649;6345;6361;6621;6666;6765;6870;6991;7188;7544;8033;8078;8799;8851;9387;9639;9755;10176;10860;11512;11523;11678;11794;11963;12074	1	48	47	46	42	41	41	40	40	39	18	17.7	17.5	480.25	4242	56	56	0	0.34343	0.98741	57.72	93	0.35216	0.99268	53.526	46	0.33512	0.97307	61.935	47	183890000	125310000	58576000	87634000	58615000	29019000	96253000	66696000	29557000
350	Tb11.01.3080	heat shock protein 70, putative	3211;3212;4798;4799;5356;5357;6049;10904	1	8	2	2	8	8	2	2	2	2	11.2	5.6	5.6	73.63	676	4	2	1.4122e-82	0.64919	0.79598	26.646	6	0.65726	0.81237	32.332	4	0.63558	0.77987	7.0059	2	30636000	17545000	13092000	22273000	12532000	9740400	8363600	5012500	3351100
351	Tb11.01.3110	heat shock protein 70	2382;3211;3212;4133;4798;4799;5356;5357;5756;6867;7216;7395;7571;7815;7821;7871;7906;8230;8459;8983;9025;9252;9675;9905;10140;10965;10966	1	27	27	20	25	23	25	23	18	16	50.4	50.4	42.8	75.366	690	184	169	0	0.49601	0.67504	50.197	143	0.53009	0.67989	38.913	72	0.47659	0.66466	59.571	71	2825100000	1788600000	1036500000	1627700000	1024700000	603030000	1197300000	763860000	433460000
352	Tb11.01.3170	guanine nucleotide-binding protein beta subunit- like protein,activated protein kinase c receptor (TRACK)	1583;1915;3232;3642;4177;4689;4690;4691;6981;6992;12064	2	11	11	11	11	10	11	10	11	10	38.1	38.1	38.1	34.69	318	55	50	2.0039e-197	0.9289	1.0906	69.644	84	0.94578	1.0563	65.226	44	0.83589	1.1506	75.03	40	1532700000	768720000	764010000	802020000	402000000	400020000	730710000	366720000	363990000
353	Tb11.01.3180	guanine nucleotide-binding protein beta subunit-like protein,activated protein kinase c receptor	1583;1915;3232;3642;4177;4689;4690;4691;6981;6992;12064	2	11	11	11	11	10	11	10	11	10	38.1	38.1	38.1	34.69	318	55	50	2.0039e-197	0.9289	1.0906	69.644	84	0.94578	1.0563	65.226	44	0.83589	1.1506	75.03	40	1532700000	768720000	764010000	802020000	402000000	400020000	730710000	366720000	363990000
354	Tb11.01.3190	protein of unknown function, conserved	6754;9855	1	2	2	2	2	1	2	1	2	1	5.6	5.6	5.6	61.504	550	2	2	0.00046608	1.5312	2.3166	23.804	4	1.5312	2.3166	6.6295	2	1.4273	2.0594	38.955	2	34370000	13594000	20776000	28519000	11280000	17239000	5850800	2313500	3537300
355	Tb11.01.3290	protein of unknown function, conserved	647;6291;6579;8709;11081	1	5	5	5	3	5	3	5	3	5	11.9	11.9	11.9	68.998	623	4	6	2.0872e-39	2.663	3.5076	21.56	8	2.8239	3.662	11.555	3	2.6604	3.3318	25.503	5	53352000	14430000	38921000	32269000	7715100	24554000	21083000	6715300	14368000
356	Tb11.01.3300	protein of unknown function, conserved	6312	1	1	1	1	1	1	1	1	1	1	3.5	3.5	3.5	32.022	282	1	1	8.664e-08	5.0344	6.9064	2.1975	2				1				1	1377900	211980	1165900	486190	67777	418410	891700	144200	747490
357	Tb11.01.3320	Trichohyalin, putative	33;5276	1	2	2	2	2	2	2	2	2	2	2	2	2	78.966	658	2	2	4.3691e-06	0.26277	0.36584	2.7539	2				1				1	3152700	2493700	658950	1655800	1324100	331740	1496800	1169600	327220
358	Tb11.01.3370	glycosomal membrane protein, putative (PEX11)	73;334;599;2751;9281;11595	1	6	6	6	5	5	5	5	5	5	32.1	32.1	32.1	24.027	218	14	12	2.7026e-31	0.88192	0.90253	30.59	23	0.90321	0.91707	39.539	12	0.86242	0.88431	15.202	11	181730000	88247000	93487000	90364000	45096000	45268000	91370000	43151000	48219000
359	Tb11.01.3390	DNA topoisomerase II, putative (TOP2)	2993;3778;4687;5262;11040;11190	1	6	6	6	5	5	5	5	5	5	6.5	6.5	6.5	162.71	1424	9	7	1.8674e-22	0.37305	0.57253	41.914	15	0.38566	0.86142	46.565	8	0.34792	0.53999	34.145	7	19638000	12281000	7357000	8537500	6130300	2407200	11100000	6150200	4949900
360	Tb11.01.3420	eukaryotic translation initiation factor, putative	3603;5847;8808;9643;11155;11406;11746	1	7	7	7	7	7	7	7	7	7	29.1	29.1	29.1	46.677	413	14	12	7.3908e-112	1.3406	2.146	15.283	12	1.3029	2.051	17.704	6	1.3461	2.2934	9.8944	6	123220000	49732000	73488000	59250000	23646000	35604000	63970000	26086000	37884000
361	Tb11.01.3550	2-oxoglutarate dehydrogenase E2 component, putative	895;899;1931;5426;5562;6007;6110;6826;7681;7973;8197;10579;11824	1	13	13	13	11	7	11	7	11	7	47.5	47.5	47.5	41.143	383	16	11	4.345e-106	8.3888	14.163	71.122	21	8.6766	14.585	70.761	13	8.2475	12.447	76.01	8	366690000	43446000	323250000	220820000	27382000	193440000	145870000	16064000	129810000
362	Tb11.01.3560	vacuolar ATP synthase subunit b, putative,v- ATPase B subunit,vacuolar proton pump B subunit	409;6582;8327;9624;10204;11427	1	6	6	6	1	6	1	6	1	6	23.6	23.6	23.6	55.619	495	1	7	1.8688e-30	0.24228	0.34767	50.16	8				1	0.24865	0.35383	53.599	7	107990000	21796000	86197000	1419200	1123100	296120	106570000	20673000	85901000
363	Tb11.01.3580	protein of unknown function, conserved	2370;6177;6404	1	3	3	3	0	3	0	3	0	3	14.1	14.1	14.1	38.7	341		3	0.0007283	0.057005	0.092415	3.2248	3				0	0.057005	0.092415	3.2248	3	2270800	2137000	133850	0	0	0	2270800	2137000	133850
364	Tb11.01.3675	40S ribosomal protein S17, putative	4475;4536;5223;6481;7104;8463;10434	2	7	7	7	7	6	7	6	7	6	50	50	50	16.222	142	28	24	9.8253e-74	0.98223	0.99926	11.827	21	0.98064	0.99926	16.322	11	0.98276	1.0088	3.5887	10	249460000	127840000	121620000	163060000	84607000	78456000	86396000	43237000	43159000
365	Tb11.01.3676	40S ribosomal protein S17, putative	4475;4536;5223;6481;7104;8463;10434	2	7	7	7	7	6	7	6	7	6	50	50	50	16.222	142	28	24	9.8253e-74	0.98223	0.99926	11.827	21	0.98064	0.99926	16.322	11	0.98276	1.0088	3.5887	10	249460000	127840000	121620000	163060000	84607000	78456000	86396000	43237000	43159000
366	Tb11.01.3690	splicing factor 3B subunit 1, putative	303;507;6896;8905;10682	1	5	5	5	5	5	5	5	5	5	10	10	10	122.03	1099	6	6	2.2387e-23	0.59458	0.90592	12.295	6	0.57681	0.87049	16.538	3	0.61289	0.94279	10.079	3	11063000	6861000	4202200	5832200	3613900	2218300	5230900	3247000	1983900
367	Tb11.01.3740	coatomer gamma subunit, putative,cytosolic coat protein, putative (TbCoatomerGamma)	900;6849;7711;9221;11918	1	5	5	5	5	4	5	4	5	4	9.1	9.1	9.1	97.586	878	8	7	4.5486e-31	0.45709	0.67271	22.503	15	0.44434	0.6854	26.525	8	0.45709	0.65075	17.087	7	32309000	21398000	10911000	16380000	10587000	5793200	15929000	10811000	5117800
368	Tb11.01.3805	microtubule-associated protein,corset-associated protein 15 (CAP15)	183;230;5527;5657;5658;6118;8360;9243;9244;9818;9819	1	11	11	11	11	10	11	10	11	10	53.7	53.7	53.7	14.091	121	28	36	8.3527e-104	0.041662	0.053075	113.01	15	0.043121	0.05383	106.42	8	0.040988	0.05092	128.48	7	50554000	47700000	2853100	29487000	27624000	1863100	21067000	20077000	990050
369	Tb11.01.3880	protein of unknown function, conserved	4082	1	1	1	1	1	1	1	1	1	1	5.4	5.4	5.4	36.371	316	1	1	0.0017404	0.21421	0.30242	8.5251	2				1				1	467730	366840	100890	201470	158890	42578	266250	207940	58312
370	Tb11.01.3910	endonuclease III, putative	2152;9481	1	2	2	2	2	1	2	1	2	1	10.8	10.8	10.8	28.592	259	2	1	5.4817e-17	0.26107	0.33631	14.226	3	0.24973	0.34509	20.008	2				1	2030500	1595500	434940	1379900	1080100	299850	650570	515480	135090
371	Tb11.01.3960	flagellar protein essential for flagellar pocket biogenesis (BILBO1)	314;4292;6189;8649;10812;10834	1	6	6	6	4	5	4	5	4	5	12.9	12.9	12.9	67.325	587	7	8	2.9016e-44	0.54571	0.71823	27.353	11	0.53469	0.71823	22.066	5	0.54576	0.71857	33.102	6	48025000	29247000	18779000	17533000	9932200	7601000	30492000	19315000	11178000
372	Tb11.01.4030	protein of unknown function, conserved	4335;4412;4413;5507;7151;7545;8713;9218;10039	1	9	9	9	8	8	8	8	8	8	33.3	33.3	33.3	32.43	291	16	15	9.3143e-56	0.28773	0.62054	48.871	25	0.29599	0.84052	43.768	13	0.27551	0.50756	53.035	12	111350000	82584000	28766000	63274000	46495000	16779000	48076000	36090000	11987000
373	Tb11.01.4180	ankyrin repeat protein, putative	4796;8044	1	2	2	2	2	1	2	1	2	1	13.2	13.2	13.2	17.515	159	2	1	4.7036e-18	0.41177	0.43054	10.349	3	0.42984	0.44076	3.3197	2				1	11130000	2435000	8695100	9693600	1394600	8299000	1436500	1040300	396180
374	Tb11.01.4310	protein of unknown function, conserved	3976;4226;6868;8707;9327;9420;10088;10540	1	8	8	8	6	7	6	7	6	7	7.4	7.4	7.4	238.27	2195	7	11	4.1932e-46	0.31272	0.82554	37.293	17	0.33219	0.92088	41.103	7	0.30088	0.80225	34.73	10	21023000	14042000	6981500	9023300	5435400	3587800	12000000	8606300	3393600
375	Tb11.01.4370	protein of unknown function, conserved	542;3106;6462;6463;7161;7412;8733;8787;9009;9390;9536;10013;11729	1	13	13	13	10	11	10	11	10	11	20.5	20.5	20.5	90.654	806	23	20	1.0335e-56	0.43318	0.63223	45.992	35	0.43318	0.64228	48.159	17	0.43332	0.61741	45.247	18	98569000	59817000	38752000	58160000	34192000	23968000	40409000	25625000	14784000
376	Tb11.01.4380	protein of unknown function	392;5117;5633;7904	1	4	4	4	3	3	3	3	3	3	12.2	12.2	12.2	43.561	392	6	7	4.1692e-08	0.33327	0.52553	12.428	3				1	0.39236	0.56695	10.729	2	2682900	1953600	729300	1025200	758680	266530	1657700	1194900	462770
377	Tb11.01.4390	leucine-rich repeat protein (LRRP), putative	4045;5501;5848	1	3	3	3	3	3	3	3	3	3	9.3	9.3	9.3	70.032	644	4	5	2.0082e-12	0.36176	0.51205	88.68	9	0.18108	0.27956	110.33	4	0.36778	0.58645	38.141	5	17215000	12228000	4987100	10186000	7225900	2960500	7028400	5001900	2026500
378	Tb11.01.4430	protein of unknown function, conserved	840	1	1	1	1	1	1	1	1	1	1	6.3	6.3	6.3	27.968	253	1	2	1.6415e-40	0.36535	0.44558	7.409	2				1				1	1677900	1142700	535160	867480	605390	262090	810420	537350	273080
379	Tb11.01.4450	cyclin 1,serine peptidase family S51, peptidase E, putative	1412;1757	1	2	2	2	2	2	2	2	2	2	8	8	8	42.421	388	3	2	1.3168e-30	1.7233	2.8639	39.737	5	1.7233	2.8639	51.567	3	1.7649	3.0147	12.287	2	11941000	4227500	7713700	6143000	2126000	4017000	5798200	2101400	3696700
380	Tb11.01.4520	prefoldin subunit 2, putative	3659;10160	1	2	2	2	2	2	2	2	2	2	17.2	17.2	17.2	15.902	145	7	8	5.9136e-45	1.1802	1.1947	32.322	15	1.0443	1.1947	26.043	7	1.1957	1.2782	34.267	8	31155000	14170000	16985000	18891000	8502200	10388000	12265000	5668200	6596300
381	Tb11.01.4621	calmodulin	208;209;210;1995;2011;2012;4322;5476;5477;6795;7317;9058;10532	4	13	13	13	12	11	12	11	12	11	91.3	91.3	91.3	16.838	149	31	43	9.9051e-281	0.33247	0.3814	58.465	45	0.35724	0.47625	69.857	18	0.33165	0.37579	42.912	27	400070000	287480000	112590000	190770000	135210000	55556000	209310000	152270000	57037000
382	Tb11.01.4622	calmodulin	208;209;210;1995;2011;2012;4322;5476;5477;6795;7317;9058;10532	4	13	13	13	12	11	12	11	12	11	91.3	91.3	91.3	16.838	149	31	43	9.9051e-281	0.33247	0.3814	58.465	45	0.35724	0.47625	69.857	18	0.33165	0.37579	42.912	27	400070000	287480000	112590000	190770000	135210000	55556000	209310000	152270000	57037000
383	Tb11.01.4623	calmodulin	208;209;210;1995;2011;2012;4322;5476;5477;6795;7317;9058;10532	4	13	13	13	12	11	12	11	12	11	91.3	91.3	91.3	16.838	149	31	43	9.9051e-281	0.33247	0.3814	58.465	45	0.35724	0.47625	69.857	18	0.33165	0.37579	42.912	27	400070000	287480000	112590000	190770000	135210000	55556000	209310000	152270000	57037000
384	Tb11.01.4624	calmodulin	208;209;210;1995;2011;2012;4322;5476;5477;6795;7317;9058;10532	4	13	13	13	12	11	12	11	12	11	91.3	91.3	91.3	16.838	149	31	43	9.9051e-281	0.33247	0.3814	58.465	45	0.35724	0.47625	69.857	18	0.33165	0.37579	42.912	27	400070000	287480000	112590000	190770000	135210000	55556000	209310000	152270000	57037000
385	Tb11.01.4750	elongation factor 1 gamma, putative	707;775;5142;5388;5424;5508;6407;7035;7687;7974;9247;9671;9993	2	13	13	13	10	13	10	13	10	13	26.9	26.9	26.9	60.499	532	25	35	1.5393e-76	1.0174	1.5527	46.985	45	1.0234	1.5155	45.357	18	1.0046	1.5615	48.147	27	447720000	224340000	223380000	189490000	89748000	99745000	258220000	134590000	123630000
386	Tb11.01.4660	elongation factor 1 gamma, putative	707;775;5142;5388;5424;5508;6407;7035;7687;7974;9247;9671;9993	2	13	13	13	10	13	10	13	10	13	26.9	26.9	26.9	60.499	532	25	35	1.5393e-76	1.0174	1.5527	46.985	45	1.0234	1.5155	45.357	18	1.0046	1.5615	48.147	27	447720000	224340000	223380000	189490000	89748000	99745000	258220000	134590000	123630000
387	Tb11.01.4701	membrane-bound acid phosphatase 1 precursor (MBAP1)	9753;11863	1	2	2	2	1	2	1	2	1	2	5	5	5	59.376	524	2	2	3.3594e-16	0.11789	0.16334	35.336	4	0.15842	0.21818	53.746	2	0.11789	0.16334	4.3884	2	7173100	6083300	1089800	3773900	3152000	621910	3399100	2931300	467850
388	Tb11.01.4702	cytochrome oxidase subunit X (COXX)	2870;4987;7671	1	3	3	3	3	0	3	0	3	0	23.3	23.3	23.3	13.672	116	3		2.1339e-09	25.366	30.663	67.022	2	25.366	30.663	67.022	2				0	8842500	132370	8710200	8842500	132370	8710200	0	0	0
389	Tb11.01.4740	protein of unknown function, conserved	1724;2179;4387;4668;6366;9199;9685	1	7	7	7	6	7	6	7	6	7	22.3	22.3	22.3	61.21	560	10	14	2.6915e-76	2.4663	3.2447	38.255	20	2.1642	2.8097	50.711	9	2.5324	3.2584	24.343	11	136470000	35622000	100850000	79257000	19886000	59371000	57215000	15736000	41479000
390	Tb11.01.4810	protein of unknown function, conserved	1306;1310;3735;5337;7259;9517	1	6	6	6	5	4	5	4	5	4	31	31	31	23.909	216	8	9	1.0896e-40	0.29019	0.30393	65.772	15	0.29564	0.31122	21.915	6	0.29019	0.30393	85.232	9	34906000	26534000	8372300	18132000	13712000	4419800	16774000	12822000	3952500
391	Tb11.01.4860	mitochondrial RNA binding protein 2 (GBP25)	11370;12021	1	2	2	2	2	2	2	2	2	2	14.3	14.3	14.3	25.106	224	3	3	2.4837e-62	0.99278	1.0624	49.863	4	0.83927	0.97894	66.183	2	0.99422	1.0642	54.855	2	61570000	23849000	37721000	37181000	14343000	22838000	24389000	9505400	14884000
392	Tb11.01.4880	protein of unknown function, conserved	1309;1917;4574;5185	1	4	4	4	3	4	3	4	3	4	26.9	26.9	26.9	16.922	156	4	8	2.7005e-29	0.29801	0.32426	70.734	8	0.32203	0.35194	2.5035	2	0.26379	0.27261	79.683	6	17640000	13233000	4406900	8939800	6491400	2448400	8700500	6742000	1958500
393	Tb11.01.4940	AAA ATPase, putative	2052;2053;4903;11424	1	4	4	4	4	4	4	4	4	4	4.6	4.6	4.6	141.17	1281	6	4	1.9271e-36	1.1506	1.7347	40.374	10	1.2716	1.6847	50.071	6	1.1151	1.7641	11.686	4	12024000	5574700	6449700	6300400	3032700	3267700	5723900	2542000	3181900
394	Tb11.01.4960	regulator of nonsense transcripts 1, putative,nonsense mRNA reducing factor 1, putative	980;2022	1	2	2	2	1	2	1	2	1	2	1.7	1.7	1.7	223.54	2026	5	4	6.546e-17	0.70498	1.0908	65.351	9	0.70498	1.0523	24.265	5	0.75922	1.7634	89.237	4	17811000	10300000	7510900	10509000	6184800	4323900	7302500	4115500	3187000
395	Tb11.01.5070	protein of unknown function, conserved	3516	1	1	1	1	1	1	1	1	1	1	4.7	4.7	4.7	26.244	236	1	1	5.7726e-05	0.74473	1.0731	8.9293	2				1				1	3205400	1759200	1446200	1392800	748460	644320	1812600	1010700	801880
396	Tb11.01.5090	protein of unknown function, conserved	6556	1	1	1	1	1	1	1	1	1	1	3.8	3.8	3.8	41.61	371	1	1	0.0014039	0.36167	0.54025	2.9757	2				1				1	2113700	1460200	653500	914790	606120	308680	1198900	854070	344820
397	Tb11.01.5100	par1	36;122;258;312;973;1296;1697;1746;1906;2127;2325;2504;2853;4150;5183;5277;6890;7529;7530;9502;10914;11830	1	22	22	22	20	18	20	18	20	18	45.1	45.1	45.1	68.349	592	67	57	0	0.43604	0.59439	40.064	103	0.43643	0.56453	40.936	58	0.43534	0.60889	37.003	45	824040000	551130000	272910000	479130000	327610000	151510000	344910000	223520000	121400000
398	Tb11.01.5110	protein of unknown function, conserved	4223;7792;8650;10569	1	4	4	4	3	2	3	2	3	2	37.8	37.8	37.8	20.104	180	5	2	1.8934e-48	19.474	24.15	12.61	3				1	17.69	21.939	13.58	2	2194600	107290	2087400	1019200	38725	980520	1175400	68569	1106800
399	Tb11.01.5120	protein of unknown function, conserved	1106;2057;2297;4081;6151;6275;6886;10978	1	8	8	8	7	7	7	7	7	7	12.2	12.2	12.2	105.38	949	10	10	1.0054e-20	0.2841	0.42185	63.929	19	0.28141	0.41755	64.507	10	0.29957	0.45591	67.17	9	60510000	35386000	25125000	33596000	17316000	16279000	26915000	18070000	8845100
400	Tb11.01.5170	protein of unknown function, conserved	3518	1	1	1	1	1	1	1	1	1	1	10.8	10.8	10.8	14.737	130	1	1	4.9745e-06	0.6523	0.83	32.014	2				1				1	1754900	1124300	630630	926680	574380	352300	828200	549870	278340
401	Tb11.01.5195	protein of unknown function, conserved	118;11774	1	2	2	2	1	1	1	1	1	1	21.9	21.9	21.9	15.688	137	1	1	2.859e-20	13.983	20.349	29.178	2				1				1	1866200	133810	1732400	1435600	96139	1339500	430580	37668	392910
402	Tb11.01.5240	protein of unknown function, conserved	1205;2445;2847;3591;3653;3873;8646;9804;10859	1	9	9	9	7	7	7	7	7	7	8.5	8.5	8.5	183.5	1624	8	8	1.7587e-117	0.38467	1.0948	23.852	16	0.38362	1.0614	25.166	8	0.39509	1.1149	22.222	8	24027000	16557000	7470000	8393800	5767900	2625900	15634000	10790000	4844100
403	Tb11.01.5280	protein of unknown function, conserved	2950;8539	1	2	2	2	1	2	1	2	1	2	11.8	11.8	11.8	24.036	212	2	2	7.8458e-58	2.9689	3.6742	82.148	4	2.9689	3.6742	28.687	2	2.1964	2.334	131.77	2	5761400	1209600	4551800	3006900	521780	2485100	2754500	687790	2066700
404	Tb11.01.5300	ornithine decarboxylase (ODC)	1402	1	1	1	1	1	1	1	1	1	1	4.3	4.3	4.3	49.177	445	1	1	2.3514e-09	1.6171	2.8302	3.5487	2				1				1	15215000	5653900	9561200	10908000	4058500	6849100	4307500	1595400	2712100
405	Tb11.01.5310	receptor-type adenylate cyclase GRESAG 4, putative	9158;10184;11178	1	3	2	2	2	1	1	1	1	1	4.1	3.2	3.2	133.78	1214	1	1	6.1804e-11	5.3632	7.9616	8.7289	2				1				1	977350	128390	848960	148200	31425	116780	829140	96966	732180
406	Tb11.01.5320	small GTPase, putative,ras-related rab-4 (RAB4)	1049;6176;6283;8243	1	4	4	4	4	4	4	4	4	4	30.8	30.8	30.8	22.057	198	9	8	1.1126e-18	0.64884	0.69441	21.705	17	0.63346	0.67825	9.4561	9	0.6522	0.69727	29.854	8	14640000	8636900	6003300	8892800	5295100	3597700	5747400	3341800	2405600
407	Tb11.01.5350	profilin	1240;2946;3349;4532;8454;9619	1	6	6	6	6	6	6	6	6	6	62.7	62.7	62.7	16.122	150	16	15	1.7666e-221	0.33105	0.3464	32.188	19	0.33257	0.39927	40.92	9	0.33037	0.3368	16.594	10	54796000	37353000	17443000	26313000	17777000	8536200	28483000	19576000	8906600
408	Tb11.01.5400	protein of unknown function, conserved	5992;8742	1	2	2	2	2	1	2	1	2	1	5.4	5.4	5.4	82.091	720	3	2	7.3189e-16	0.31154	0.4424	23.001	5	0.30657	0.42622	20.502	3	0.3844	0.53433	2.3332	2	6257800	4548700	1709100	3888700	2946500	942210	2369100	1602200	766880
409	Tb11.01.5440	protein of unknown function, conserved	3179;3446;9990	1	3	3	3	3	3	3	3	3	3	30.2	30.2	30.2	21.129	189	5	4	3.8086e-32	0.89948	1.0561	14.105	9	0.89948	1.0841	17.828	5	0.9058	1.0381	8.4326	4	10141000	4482400	5658700	6308200	2655100	3653100	3833000	1827300	2005700
410	Tb11.01.5470	centrin, putative	217;10056	1	2	2	2	2	1	2	1	2	1	15.1	15.1	15.1	20.71	186	2	1	0.0007535	0.4424	0.5647	19.405	3	0.41893	0.47907	23.933	2				1	2356100	1655700	700370	1843800	1311300	532530	512270	344430	167850
411	Tb11.01.5490	kinesin-II 85 Kd subunit, putative	42;1654;2203;5056;5788;8500;8952;9313;10987;11268;11514;11671;11672	1	13	13	13	11	11	11	11	11	11	20.1	20.1	20.1	127.47	1115	18	13	3.6042e-117	0.27711	0.40732	99.953	25	0.33613	0.53158	131.83	14	0.26631	0.37384	10.015	11	85850000	64340000	21510000	52581000	38750000	13831000	33269000	25590000	7678500
412	Tb11.01.5500	U3 small nucleolar ribonucleoprotein protein IMP3, putative	5067	1	1	1	1	1	1	1	1	1	1	8.8	8.8	8.8	26.668	226	3	1	1.2308e-06	1.4865	1.9892	84.401	4	1.3469	1.6043	96.513	3				1	1359300	502200	857050	959050	378410	580640	400210	123790	276420
413	Tb11.01.5590	RNA-binding protein (NRBD2)	465;466;736;737;855;5300;5301;7941;8371;10091	2	10	10	10	8	10	8	10	8	10	32.3	32.3	32.3	30.274	279	39	39	6.4028e-208	0.66927	0.91042	166.02	78	0.71573	0.96034	181.87	39	0.52538	0.84487	150.89	39	671830000	345280000	326560000	318110000	161220000	156880000	353730000	184050000	169680000
414	Tb11.01.5570	RNA-binding protein (NRBD1)	465;466;736;737;855;5300;5301;7941;8371;10091	2	10	10	10	8	10	8	10	8	10	32.3	32.3	32.3	30.274	279	39	39	6.4028e-208	0.66927	0.91042	166.02	78	0.71573	0.96034	181.87	39	0.52538	0.84487	150.89	39	671830000	345280000	326560000	318110000	161220000	156880000	353730000	184050000	169680000
415	Tb11.01.5660	cyclin 2,G1 cyclin (CYC2)	6295	1	1	1	1	1	1	1	1	1	1	5.2	5.2	5.2	24.301	211	2	1	3.7267e-19	1.3541	1.6852	5.3233	3	1.4093	1.6861	7.5282	2				1	1625200	685700	939530	1021000	434720	586240	604260	250980	353280
416	Tb11.01.5680	protein of unknown function, conserved	1436;4423;4792;5064;5574;8568;10951	1	7	7	7	7	4	7	4	7	4	19.8	19.8	19.8	51.674	480	22	17	5.7391e-46	0.27446	0.37543	117.07	31	0.28099	0.35223	128.56	17	0.26138	0.39664	105.48	14	187840000	126910000	60932000	132970000	91947000	41027000	54868000	34963000	19905000
417	Tb11.01.5690	DRBD4 (DRBD4)	5000;9237	1	2	2	2	2	2	2	2	2	2	6.9	6.9	6.9	54.707	505	3	4	0.0026411	0.62623	1.0968	71.366	7	0.62623	1.0968	23.718	3	0.674	0.98521	94.478	4	37580000	21738000	15841000	23518000	13980000	9537700	14062000	7758200	6303800
418	Tb11.01.5710	phenylalanyl-tRNA synthetase alpha chain, putative	8755	1	1	1	1	1	1	1	1	1	1	4	4	4	57.056	496	2	2	0.0080213	0.85001	1.0999	127.82	4	0.29562	0.41547	189.79	2	0.86397	1.1253	55.339	2	29313000	14607000	14706000	8307200	4110900	4196300	21006000	10496000	10510000
419	Tb11.01.5720	ribosomal protein L18, putative	1188;2666;2667;2926;6511;7794;7795;11782	2	8	8	8	7	8	7	8	7	8	34.6	34.6	34.6	20.904	179	29	24	2.9207e-45	0.92602	0.97946	18.207	53	0.92236	0.97754	20.795	29	0.93651	0.98855	13.72	24	456730000	227600000	229130000	293170000	146870000	146290000	163560000	80722000	82835000
420	Tb927.10.3840	60S ribosomal protein L18a, putative	1188;2666;2667;2926;6511;7794;7795;11782	2	8	8	8	7	8	7	8	7	8	34.6	34.6	34.6	20.904	179	29	24	2.9207e-45	0.92602	0.97946	18.207	53	0.92236	0.97754	20.795	29	0.93651	0.98855	13.72	24	456730000	227600000	229130000	293170000	146870000	146290000	163560000	80722000	82835000
421	Tb11.01.5780	protein of unknown function, conserved	2250;2797;4868;5330;5366;6546;6821;8483;9910;10632	1	10	10	10	8	10	8	10	8	10	15.7	15.7	15.7	100.47	924	13	13	8.0972e-104	0.40575	0.523	27.178	26	0.41538	0.5553	33.261	13	0.40238	0.50228	18.63	13	148520000	104680000	43836000	75775000	52890000	22885000	72742000	51791000	20951000
422	Tb11.01.5790	ubiquitin-conjugating enzyme e2, putative,ubiquitin carrier protein, putative,ubiquitin-protein ligase, putative	1495;2488;3483;4665;8270;9433;10772	1	7	7	7	5	6	5	6	5	6	40.1	40.1	40.1	28.163	247	13	12	4.6945e-119	0.46002	0.56135	88.194	23	0.46957	0.53221	91.265	11	0.45293	0.58813	87.199	12	35086000	24192000	10894000	16048000	11068000	4980000	19038000	13124000	5913600
423	Tb11.01.5800	protein of unknown function, conserved	3381	1	1	1	1	1	1	1	1	1	1	1.5	1.5	1.5	165.63	1504	5	3	0.026147	4.9744	6.2746	35.986	8	5.0096	5.5687	33.565	5	4.7387	8.8368	42.778	3	41485000	6297400	35188000	21334000	3312000	18022000	20151000	2985500	17166000
424	Tb11.01.5820	protein of unknown function, conserved	9230	1	1	1	1	1	1	1	1	1	1	4.5	4.5	4.5	54.405	516	1	1	2.1771e-07	1.6242	2.3186	15.955	2				1				1	3586700	1349000	2237700	2325100	857430	1467600	1261700	491560	770090
425	Tb11.01.5860	T-complex protein 1, epsilon subunit, putative (TCP-1-epsilon)	730;1924;2801;2902;4539;7198;7800;8415;9245;10415;10604	1	11	11	11	10	11	10	11	10	11	31	31	31	59.381	538	35	44	1.3125e-133	1.0562	1.4818	60.737	76	1.0298	1.4801	69.196	35	1.0612	1.4836	53.354	41	778500000	353620000	424880000	444830000	197300000	247530000	333670000	156320000	177340000
426	Tb11.01.5900	vacuolar sorting protein, putative	11267	1	1	1	1	1	1	1	1	1	1	8.8	8.8	8.8	25.075	226	1	2	2.4964e-33	0.32345	0.34033	82.603	3				1	0.56357	0.68099	98.092	2	4184100	3015400	1168700	2294800	1716100	578720	1889300	1299400	589930
427	Tb11.01.5910	dynein intermediate chain IC70, putative	3261;4121;4312;7593;8361;8474;9066;11228;11731	1	9	9	9	8	8	8	8	8	8	28.4	28.4	28.4	68.115	602	13	9	3.0275e-55	0.4523	0.55709	47.752	21	0.44199	0.58426	38.557	12	0.4523	0.51242	58.152	9	138260000	94144000	44117000	73405000	50537000	22868000	64856000	43606000	21249000
428	Tb11.01.5930	protein of unknown function, conserved	513;553;603;1071;1862;4926;8263;10344;11147;11422	1	10	10	10	8	9	8	9	8	9	8.7	8.7	8.7	176.83	1609	12	12	5.7209e-81	0.50695	1.5195	83.072	23	0.50155	1.4811	50.27	12	0.50824	1.5195	109.5	11	64572000	41593000	22978000	29604000	19848000	9755800	34968000	21745000	13222000
429	Tb11.01.5940	exportin 1 (XPO1)	11885	1	1	1	1	1	1	1	1	1	1	1.6	1.6	1.6	116.93	1033	2	1	0.014627	0.69037	0.95638	9.6542	3	0.7132	0.99931	6.2104	2				1	2537900	1507400	1030600	1352600	800850	551780	1185300	706510	478810
430	Tb11.01.5960	mitochondrial carrier protein, putative	4141	1	1	1	1	1	1	1	1	1	1	6.8	6.8	6.8	38.053	339	4	3	2.8976e-09	0.34341	0.51422	95.7	7	0.1879	0.25624	111.97	4	0.36151	0.51961	8.7401	3	3609300	2680500	928780	1412400	1074500	337930	2196800	1606000	590850
431	Tb11.01.6030	proteasome regulatory non-ATP-ase subunit	137;1505;2784;4558;4908;8173	1	6	6	6	5	5	5	5	5	5	27	27	27	31.281	274	11	12	2.3707e-23	0.6619	0.80509	40.737	23	0.64314	0.75887	44.992	11	0.69505	0.85666	37.859	12	51236000	27791000	23444000	30517000	16480000	14036000	20719000	11311000	9407900
432	Tb11.01.6060	ADP-ribosylation factor GTPase activating protein 1, putative	2267;3935;4043;7747;9072	1	5	5	5	4	5	4	5	4	5	23.1	23.1	23.1	34.004	307	7	7	1.9492e-56	0.2821	0.38694	31.074	10	0.29399	0.44144	35.713	5	0.27069	0.36932	22.044	5	12307000	9519100	2787900	7374100	5673100	1701000	4932800	3846000	1086900
433	Tb11.01.6090	RNA polymerase subunit, putative (RPB7)	10794;11285	1	2	2	2	2	2	2	2	2	2	19.5	19.5	19.5	21.229	190	3	3	4.3744e-21	0.68862	0.84698	9.1162	3				1	0.66375	0.85435	1.2254	2	2339700	1355300	984410	1506600	860180	646450	833060	495100	337960
434	Tb11.01.6170	cleavage and polyadenylation specificity factor-like protein, putative	4352;10181;10314;10350	1	4	4	4	3	4	3	4	3	4	5	5	5	159.06	1452	5	7	5.8832e-64	0.60735	0.90931	26.726	11	0.58533	0.88323	33.238	5	0.63869	0.97093	22.806	6	5665100	3387500	2277600	3033300	1794200	1239100	2631800	1593300	1038500
435	Tb11.01.6200	protein of unknown function, conserved	1384;2199;5818;7852;9496;12057	1	6	6	6	4	6	4	6	4	6	19.4	19.4	19.4	70.339	629	5	8	9.7716e-29	0.60654	0.82507	37.39	13	0.58926	0.82204	32.758	5	0.61077	0.84268	41.539	8	46883000	28291000	18593000	19293000	11918000	7375500	27590000	16373000	11217000
436	Tb11.01.6310	protein of unknown function, conserved	5406;9975	1	2	2	2	2	2	2	2	2	2	10.9	10.9	10.9	38.473	339	6	3	3.0711e-38	0.2345	0.30649	52.687	4	0.15621	0.19508	52.993	3				1	1216700	884750	331910	588830	436580	152250	627830	448170	179660
437	Tb11.01.6360	metalloprotease, putative,cell division protein FtsH homologue, putative	2598;4068;9787;9998;12025	1	5	5	5	3	5	3	5	3	5	13.6	13.6	13.6	74.475	677	9	11	7.3079e-34	1.2453	2.4973	50.76	20	1.1265	1.7585	52.51	9	1.893	2.639	49.155	11	125070000	55677000	69389000	62727000	29510000	33218000	62338000	26167000	36171000
438	Tb11.01.6410	phosphomannose isomerase, putative	1587;5386;5754;9678;9877;9878;11625;11772	1	8	8	8	7	8	7	8	7	8	26.2	26.2	26.2	46.482	409	8	10	4.6861e-38	3.5354	5.583	65.357	18	3.7604	6.1492	57.483	8	3.4346	5.345	72.594	10	110590000	23935000	86660000	58112000	12103000	46010000	52482000	11832000	40650000
439	Tb11.01.6510	paraflagellar rod component, putative (PFC9)	1709;1729;4213;8640;9152	1	5	5	5	5	3	5	3	5	3	20.5	20.5	20.5	41.086	371	8	7	1.2088e-29	0.10666	0.12628	97.561	5	0.10666	0.12628	75.074	3	0.18111	0.22823	158.25	2	11551000	7797300	3753300	1139100	973030	166120	10411000	6824300	3587200
440	Tb11.01.6530	coatomer epsilon subunit, putative,cytosolic coat protein, putative	689;2724;5284;6796;7442;7708;8842;8873;9871;10046	1	10	10	10	9	10	9	10	9	10	54.9	54.9	54.9	34.594	324	20	20	2.6937e-194	0.50432	0.83764	38.559	33	0.46384	0.76331	49.491	16	0.50883	0.84976	25.314	17	96769000	62518000	34251000	45552000	29757000	15795000	51217000	32761000	18456000
441	Tb11.01.6590	zinc finger protein 2 (ZFP2)	7078;7091	1	2	2	2	2	2	2	2	2	2	21.6	21.6	21.6	15.767	139	10	5	8.802e-20	1.0663	1.2486	8.9117	3	1.1021	1.2558	0.81844	2				1	6410400	3067200	3343100	2926900	1336300	1590600	3483400	1730900	1752500
442	Tb11.01.6660	iron superoxide dismutase (TbSODB)	335;869;2117;2585;3049;3050;3905;10558	1	8	3	3	8	8	3	3	3	3	61.1	26.9	26.9	23.28	208	10	11	2.1933e-51	1.4176	2.1425	82.111	5	0.98594	1.3528	113.16	2	1.4176	2.1425	84.124	3	4770800	1670700	3100200	2373300	776220	1597100	2397500	894460	1503100
443	Tb11.01.6670	small GTPase (X3)	2255;4403;4620;5321;5322;10718	1	6	6	6	6	5	6	5	6	5	37.7	37.7	37.7	22.782	199	7	7	7.153e-36	0.35968	0.36434	54.4	14	0.35418	0.35501	64.87	7	0.36526	0.37094	46.8	7	51600000	35931000	15669000	29774000	20632000	9142200	21826000	15299000	6526600
444	Tb11.01.6740	Tb5.20	1068;2082;2638;6789;7255;8314;8467;10258;11728;11740;11741	1	11	11	11	10	9	10	9	10	9	9.5	9.5	9.5	127.92	1172	19	16	1.845e-41	0.2871	0.68032	44.553	25	0.28696	0.68768	52.854	13	0.29186	0.54943	34.867	12	86931000	62306000	24624000	48700000	35495000	13205000	38231000	26812000	11419000
445	Tb11.01.6780	chaperone protein DNAj, putative,heat shock protein-like protein, putative	202;2028;3474;4295;4397;4446;4479	1	7	7	7	7	6	7	6	7	6	43.9	43.9	43.9	35.32	319	18	14	9.4825e-104	0.38281	0.70644	39.433	14	0.40381	0.93102	40.556	8	0.35855	0.6817	28.64	6	83268000	59832000	23436000	46389000	33131000	13258000	36879000	26701000	10178000
446	Tb11.01.6790	protein of unknown function, conserved	2450;5762;6394;7841	1	4	4	4	2	4	2	4	2	4	10.9	10.9	10.9	62.089	568	3	5	6.6778e-20	0.1655	0.2305	94.298	8	0.14862	0.16647	121.91	3	0.17848	0.24906	90.153	5	18289000	14962000	3327100	7985500	6725800	1259700	10303000	8235800	2067400
447	Tb11.01.6800	1-acyl-sn-glycerol-3-phosphate acyltransferase, putative	2119;4548	1	2	2	2	2	2	2	2	2	2	12.9	12.9	12.9	30.359	271	7	8	3.4164e-59	1.6385	1.8619	34.056	15	1.6493	1.8619	28.942	7	1.6233	1.854	38.757	8	26561000	10028000	16533000	14658000	5427400	9230400	11903000	4600600	7302100
448	Tb11.01.6840	protein of unknown function, conserved	4429	1	1	1	1	1	1	1	1	1	1	2.5	2.5	2.5	77.343	682	1	1	3.0507e-09	0.2837	0.36608	9.6734	2				1				1	765200	545620	219580	480150	339150	141000	285050	206480	78572
449	Tb11.01.6860	protein of unknown function, conserved	4138;10947;11413	1	3	3	3	3	0	3	0	3	0	14.8	14.8	14.8	35.527	318	3		3.7191e-17	0.2419	0.39618	116.24	3	0.2419	0.39618	116.24	3				0	11560000	4414900	7145000	11560000	4414900	7145000	0	0	0
450	Tb11.01.6880	cytosolic coat protein, putative	2368;10548;11286	1	3	3	3	3	3	3	3	3	3	21.9	21.9	21.9	25.564	228	6	6	4.339e-38	0.65773	0.67811	68.168	12	0.66197	0.68386	95.481	6	0.64214	0.67448	24.964	6	31057000	19586000	11471000	17255000	11048000	6206700	13802000	8537700	5264400
451	Tb11.01.6890	small GTPase, putative,ras-related protein rab-2a, putative (RAB2)	2920;3360;5395;9181;9182;9514;9564;11806	1	8	8	8	6	8	6	8	6	8	49.5	49.5	49.5	23.511	212	13	17	2.591e-99	0.21275	0.22509	32.977	17	0.20143	0.22286	11.753	7	0.2207	0.25126	40.191	10	29589000	23601000	5988900	13700000	11105000	2594700	15889000	12495000	3394200
452	Tb11.01.7010	protein of unknown function, conserved (TbKap123)	27;363;537;1150;1204;1636;1723;2091;2355;3794;4356;4386;5433;6101;6265;7420;7603;8726;8965;11394	1	20	20	20	20	20	20	20	20	20	30.6	30.6	30.6	117.88	1072	62	55	0	1.1156	1.3708	30.877	86	1.1298	1.315	35.873	46	1.0983	1.4005	23.586	40	644850000	296870000	347980000	388180000	177390000	210780000	256670000	119470000	137200000
453	Tb11.01.7070	protein of unknown function, conserved	60;1702;3011;3213;8279;9415;9504	1	7	7	7	7	6	7	6	7	6	48.8	48.8	48.8	23.057	205	16	16	5.3428e-60	1.26	1.2975	179.78	30	1.237	1.2748	180.39	15	1.2863	1.3307	184.41	15	148760000	112070000	36686000	83048000	64230000	18819000	65707000	47840000	17867000
454	Tb11.01.7080	U5 small nuclear ribonucleoprotein component, putative,U5 snrnp-specific protein, putative	8060;8519	1	2	2	2	2	2	2	2	2	2	3.3	3.3	3.3	105.47	974	3	2	0.015601	0.86244	1.2677	14.402	5	0.86244	1.2677	13.862	3	0.78785	1.1888	14.394	2	10367000	5477000	4890000	6413400	3315300	3098200	3953600	2161800	1791800
455	Tb11.01.7120	protein of unknown function, conserved	216;244;245;1768;5534;5766;7933;8064;8317;8749;10592;10593	1	12	12	12	11	12	11	12	11	12	60.6	60.6	60.6	23.085	208	19	18	2.5376e-59	0.1566	0.17443	104.35	31	0.15724	0.17307	111.6	16	0.15575	0.176	99.769	15	152010000	117330000	34676000	88091000	67601000	20490000	63917000	49731000	14186000
456	Tb11.01.7190	NADH-cytochrome b5 reductase, putative (B5R)	702;2196;3053;3250;6779;9499;10414;11443;11444	1	9	9	9	8	7	8	7	8	7	58.1	58.1	58.1	33.885	308	9	8	3.3587e-72	20.828	25.915	67.144	15	21.161	27.152	27.664	7	13.343	15.834	80.622	8	34372000	2632400	31740000	15032000	828800	14203000	19340000	1803600	17536000
457	Tb11.01.7325	protein of unknown function, conserved	2249;2359	1	2	2	2	2	2	2	2	2	2	15.5	15.5	15.5	14.492	129	4	6	2.3625e-08	0.56182	0.76894	60.12	4				1	0.55804	1.036	63.265	3	5832500	3850400	1982100	2139200	1355800	783350	3693300	2494500	1198800
458	Tb11.01.7340	protein of unknown function, conserved	9684	1	1	1	1	1	1	1	1	1	1	6.8	6.8	6.8	19.138	161	1	1	4.5401e-14	10.662	12.351	29.231	2				1				1	1007400	61940	945450	590700	27281	563420	416680	34659	382020
459	Tb11.01.7390	AMP deaminase, putative	2843;7542;8100;9873	1	4	4	4	4	3	4	3	4	3	4.7	4.7	4.7	163.21	1417	4	3	4.1278e-37	0.41948	0.61458	13.162	7	0.43457	0.63166	15.111	4	0.37987	0.56885	9.4681	3	11875000	8004100	3870900	7349300	4855600	2493700	4525800	3148600	1377200
460	Tb11.01.7400	GPI transamidase subunit Tta1 (TTA1)	9602;11198	1	2	2	2	2	2	2	2	2	2	7.2	7.2	7.2	41.915	377	6	5	1.0599e-06	0.29619	0.46047	52.271	6	0.30023	0.47087	61.301	3	0.2922	0.45029	46.781	3	11436000	8493600	2942000	4865000	3867500	997460	6570600	4626100	1944500
461	Tb11.01.7450	protein of unknown function, conserved	10660	1	1	1	1	1	1	1	1	1	1	1.5	1.5	1.5	89.585	793	1	1	0.00029041	0.47016	0.71291	16.626	2				1				1	927570	593250	334320	626550	400120	226430	301020	193140	107890
462	Tb11.01.7550	iron superoxide dismutase	2117;2585;3049;3050;3904;6449;7978;9679;10558	1	9	9	4	9	9	9	9	4	4	78.3	78.3	42.4	22.048	198	41	41	3.4008e-143	0.64811	0.67719	49.023	64	0.65421	0.67719	46.347	32	0.64667	0.67546	52.241	32	397200000	220890000	176310000	228050000	125570000	102480000	169160000	95323000	73834000
463	Tb11.01.7570	protein of unknown function, conserved	5009	1	1	1	1	0	1	0	1	0	1	5.7	5.7	5.7	17.511	157		2	4.7963e-05	0.7669	1.344	96.906	2				0	0.7669	1.344	96.906	2	504560000	268060000	236500000	0	0	0	504560000	268060000	236500000
464	Tb11.01.7580	protein of unknown function, conserved	8704	1	1	1	1	1	1	1	1	1	1	1.2	1.2	1.2	105.13	960	2	1	0.00015289	0.7303	0.99133	94.272	3	1.0631	1.4511	129.64	2				1	2005000	658180	1346800	1921000	620890	1300100	83941	37291	46650
465	Tb11.01.7630	nucleoporin Nup109 (TbNup109)	5133;8147;10156;10560;11619	1	5	5	5	5	4	5	4	5	4	6.5	6.5	6.5	108.72	1001	6	4	3.0572e-26	0.74209	1.1197	16.181	9	0.71016	1.1197	16.772	5	0.74478	1.1343	17.533	4	18589000	10569000	8020200	11034000	6267800	4766000	7555100	4300800	3254300
466	Tb11.01.7690	proteasome regulatory non-ATP-ase subunit 7 (RPN7)	1215;8138;11146	1	3	3	3	1	2	1	2	1	2	8.8	8.8	8.8	45.549	399	1	2	0.00018513	0.59086	0.97496	63.246	3				1	0.61377	0.99049	2.2357	2	14437000	9053000	5383500	3229400	2116600	1112900	11207000	6936400	4270700
467	Tb11.01.7710	protein of unknown function, conserved	10981	1	1	1	1	1	1	1	1	1	1	3.4	3.4	3.4	71.127	623	1	1	0.0082358	0.83468	1.19	4.8536	2				1				1	3223100	1665600	1557500	1473100	757490	715590	1750000	908080	841900
468	Tb11.01.7740	protein of unknown function, conserved	4174;6946;12071	1	3	3	3	2	3	2	3	2	3	13.3	13.3	13.3	32.904	293	5	4	6.3696e-23	1.0679	1.5877	26.752	9	0.99611	1.5609	33.882	5	1.0843	1.7826	19.172	4	20458000	9945400	10512000	9868200	4911300	4956900	10590000	5034100	5555600
469	Tb11.01.7750	outer dynein arm docking complex, putative;with=GeneDB:Linj32_V3.3050 (DC2)	2272;5564	1	2	2	2	1	2	1	2	1	2	4.4	4.4	4.4	72.145	634	2	2	1.786e-31	0.26175	0.34247	60.866	4	0.17502	0.24647	78.619	2	0.30337	0.39459	52.137	2	7689300	6104700	1584600	4186100	3008700	1177400	3503200	3096100	407140
470	Tb11.01.7760	ubiquitin carboxyl-terminal hydrolase, putative	3682	1	1	1	1	1	1	1	1	1	1	1.2	1.2	1.2	131.25	1184	1	1	8.4999e-06	0.73768	1.1344	1.5688	2				1				1	1172900	678340	494600	528350	308810	219540	644590	369530	275050
471	Tb11.01.7800	nucleoside diphosphate kinase (NDPK)	243;2269;6352;7718;8195	1	5	5	5	5	5	5	5	5	5	48.4	48.4	48.4	16.857	153	15	15	2.1712e-40	1.4988	1.5094	39.242	24	1.5027	1.5043	37.288	12	1.488	1.5138	41.037	12	293010000	123540000	169470000	151040000	63281000	87757000	141970000	60257000	81711000
472	Tb11.01.7825	tubulin binding cofactor A, putative	8048;10126	1	2	2	2	1	2	1	2	1	2	15.6	15.6	15.6	14.5	128	1	2	3.3e-05	0.61805	0.65129	4.4379	3				1	0.52099	0.62763	5.5003	2	2825700	1735600	1090200	2043900	1240200	803690	781860	495370	286490
473	Tb11.01.7830	ATP binding protein-like protein	3153;5039;7862;10786	1	4	4	4	4	3	4	3	4	3	36	36	36	22.05	189	15	14	2.1288e-70	0.84773	0.86146	44.056	6	0.85403	0.86693	33.264	3	0.84149	0.85602	59.337	3	15085000	7498100	7587100	9070100	4501400	4568700	6015000	2996600	3018400
474	Tb11.01.7880	microtubule-associated protein,corset-associated protein 17 (CAP17)	5472;5588;5659;5660;6895;11490	1	6	6	6	3	6	3	6	3	6	42.4	42.4	42.4	14.854	132	6	7	5.981e-35	24.887	28.056	101.45	10	20.595	24.812	152.11	4	26.131	28.948	30.046	6	21892000	1902900	19989000	9730500	1337100	8393500	12162000	565830	11596000
475	Tb11.01.7900	protein of unknown function, conserved	878;7499	1	2	2	2	2	0	2	0	2	0	15.5	15.5	15.5	22.002	187	2		8.7084e-21	17.266	18.778	18.474	2	17.266	18.778	18.474	2				0	1791400	98936	1692500	1791400	98936	1692500	0	0	0
476	Tb11.01.7910	protein of unknown function, conserved	10012	1	1	1	1	1	1	1	1	1	1	1.8	1.8	1.8	111.77	973	2	2	0.012998	0.85739	1.5314	58.083	4	0.85739	1.5314	48.954	2	1.0192	1.942	84.617	2	3636600	1830800	1805900	1954100	996920	957180	1682500	833840	848690
477	Tb11.01.7960	60S ribosomal protein L2, putative,60S ribosomal protein L8, putative	776;2437;3431;4651;10767	2	5	5	5	5	5	5	5	5	5	23.8	23.8	23.8	28.314	260	36	33	9.3712e-61	0.94009	0.99193	16.753	15	0.88644	0.99067	12.558	8	0.94567	1.0542	20.384	7	307520000	150860000	156660000	166490000	81881000	84606000	141030000	68976000	72055000
478	Tb927.5.1110	60S ribosomal protein L2, putative,60S ribosomal protein L8, putative	776;2437;3431;4651;10767	2	5	5	5	5	5	5	5	5	5	23.8	23.8	23.8	28.314	260	36	33	9.3712e-61	0.94009	0.99193	16.753	15	0.88644	0.99067	12.558	8	0.94567	1.0542	20.384	7	307520000	150860000	156660000	166490000	81881000	84606000	141030000	68976000	72055000
479	Tb11.01.8090	kinetoplast DNA-associated protein, putative	3410;4770;5309;7714;7716;11193	1	6	6	6	5	6	5	6	5	6	17.3	17.3	17.3	36.609	324	7	6	6.5466e-08	0.27934	0.46891	27.488	12	0.27789	0.48128	33.496	6	0.27934	0.46542	22.121	6	40892000	26792000	14100000	30080000	18894000	11186000	10812000	7897800	2913800
480	Tb11.01.8200	enoyl-CoA hydratase/isomerase family protein, putative	636;2507;2938;3476;6200;6540;6695;8803;9738;10409	1	10	10	10	9	5	9	5	9	5	32.6	32.6	32.6	40.234	362	12	6	4.1332e-39	6.1799	12.195	101.96	17	6.1799	13.196	114.59	11	5.9059	10.917	82.978	6	100630000	38956000	61679000	58975000	22119000	36856000	41660000	16837000	24823000
481	Tb11.01.8225	protein of unknown function, conserved	4316;7404;10680;11281;11452;11623	1	6	6	6	5	6	5	6	5	6	53.4	53.4	53.4	16.327	146	11	14	3.2569e-59	91.538	91.417	175.51	7	91.538	91.417	200.11	3	84.302	85.161	185.07	4	57006000	5965300	51041000	31355000	3126200	28228000	25651000	2839100	22812000
482	Tb11.01.8240	protein of unknown function, conserved	9104;10505	1	2	2	2	2	1	2	1	2	1	21.4	21.4	21.4	10.913	98	3	2	5.9676e-30	1.8406	2.436	112.75	5	0.26249	0.41699	123.32	3	1.8891	2.5875	8.5334	2	5349900	2793000	2557000	3652600	2209400	1443300	1697300	583590	1113700
483	Tb11.01.8390	protein of unknown function, conserved	3579;3871;6159;10017	1	4	4	4	4	4	4	4	4	4	3.3	3.3	3.3	234.41	2135	8	8	7.0846e-15	0.34741	0.52307	102.35	16	0.34741	0.5127	65.704	8	0.38754	0.7777	134.04	8	34914000	25754000	9159900	14263000	10152000	4111300	20651000	15602000	5048700
484	Tb11.01.8470	dihydrolipoyl dehydrogenase (GCVL-2)	979;1131;1994;3389;3495;3654;4997;7657;7869;9441;9442;9584;11283;11339;11760	1	15	15	15	14	13	14	13	14	13	36.5	36.5	36.5	50.433	477	23	21	1.8364e-157	6.4704	10.326	101.49	43	6.4122	10.246	124.31	22	6.5145	11.805	70.01	21	505140000	82519000	422630000	260790000	45232000	215550000	244360000	37286000	207070000
485	Tb11.01.8480	chaperone protein DNAj, putative	4408;6619	1	2	2	2	1	2	1	2	1	2	6.5	6.5	6.5	42.846	384	1	3	1.102e-06	0.15244	0.23884	10.724	4				1	0.16175	0.25984	10.301	3	14604000	11670000	2933300	4886200	4189400	696750	9717500	7480900	2236600
486	Tb11.01.8500	protein of unknown function, conserved	3105;6424;8162	1	3	3	3	3	2	3	2	3	2	17.5	17.5	17.5	25.871	234	3	2	8.6848e-08	9.1275	9.1632	42.233	5	9.1275	9.1632	37.08	3	6.3533	6.4741	57.316	2	44789000	35513000	9275400	25213000	19688000	5525600	19576000	15826000	3749800
487	Tb11.01.8510	T-complex protein 1, alpha subunit, putative (TCP-1-alpha)	102;809;931;2566;2708;4922;5240;5315;6390;6391;7186;7260;7769;9040;10213	1	15	15	15	15	14	15	14	15	14	41.4	41.4	41.4	54.623	505	33	44	2.9116e-160	0.9375	1.2909	57.166	77	0.94257	1.433	60.859	33	0.86882	1.1953	54.938	44	1493400000	820110000	673320000	931810000	516030000	415780000	561610000	304070000	257540000
488	Tb11.01.8520	glucosamine-6-phosphate isomerase, putative	5209;6652;7936	1	3	3	3	3	3	3	3	3	3	15.7	15.7	15.7	31.087	280	8	7	3.9003e-44	0.42805	0.62549	55.733	15	0.42126	0.60041	64.313	8	0.46301	0.62549	47.516	7	13999000	8731100	5268300	7490000	4623600	2866400	6509400	4107500	2401900
489	Tb11.01.8570	dynein light intermediate chain D1bLIC, putative	6726;10778	1	2	2	2	2	2	2	2	2	2	6.2	6.2	6.2	45.168	418	2	2	1.8927e-07	0.23525	0.36221	15.816	4	0.22055	0.31996	20.785	2	0.23868	0.375	8.15	2	25863000	20264000	5598500	13558000	10437000	3121000	12305000	9827200	2477400
490	Tb11.01.8590	Rab-like 5, small G protein (RABL5)	582;1074;2425;4425;4940;5618;7531;11223	1	8	8	8	8	8	8	8	8	8	56.2	56.2	56.2	24.466	219	12	16	4.7562e-190	0.34263	0.34887	69.321	28	0.33671	0.34011	28.212	12	0.34557	0.35215	87.596	16	145180000	106150000	39028000	84619000	62390000	22229000	60562000	43763000	16799000
491	Tb11.01.8630	NADH dehydrogenase subunit NI8M, putative	3260;9988	1	2	2	2	2	2	2	2	2	2	17	17	17	18.805	165	5	4	1.7561e-22	0.79346	0.95535	75.435	9	0.87529	1.1365	83.164	5	0.75074	0.93722	73.713	4	17749000	9093000	8655700	9551200	4826200	4725000	8197500	4266800	3930700
492	Tb11.01.8650	protein of unknown function, conserved	158;5844;7334;7967;10431;10628	1	6	6	6	5	6	5	6	5	6	5.6	5.6	5.6	228.84	2059	7	8	1.9102e-35	0.388	1.0692	46.563	14	0.39227	1.0597	57.15	7	0.38377	1.0787	33.525	7	70032000	49978000	20054000	35191000	24560000	10631000	34840000	25418000	9422200
493	Tb11.01.8740	protein phosphatase 4, putative	1264;5891;7099;10957;11663	1	5	5	5	5	3	5	3	5	3	25.1	25.1	25.1	34.432	303	16	10	2.6032e-114	0.70981	1.2002	24.817	15	0.70629	1.2002	26.542	9	0.72586	1.2743	24.045	6	34601000	19421000	15179000	20510000	11677000	8832700	14091000	7744200	6346500
494	Tb11.01.8770	protein of unknown function, conserved,leucine-rich repeat protein (LRRP), putative	1231;1253;4645;4755;4840;5164;7503;7911;8178;8661;10805;10906;11231;11820;11896;12056	1	16	16	16	13	15	13	15	13	15	22.7	22.7	22.7	110.12	1004	42	42	3.6575e-144	0.77699	0.77768	83.419	84	0.78915	0.63218	86.114	42	0.77133	0.82095	80.477	42	1023000000	587610000	435380000	522810000	305060000	217760000	500180000	282550000	217630000
495	Tb11.01.8820	expression site-associated gene (ESAG) protein, putative,expression site-associated gene 4 (ESAG4) protein, putative,receptor-type adenylate cyclase, putative	5212;6903	2	2	2	2	1	2	1	2	1	2	2.3	2.3	2.3	137.48	1253	1	2	0.0012984	0.050033	0.073585	25.926	3				1	0.060818	0.091995	31.578	2	5597800	5139000	458810	2254000	2150200	103750	3343800	2988800	355060
496	Tb927.10.16190	expression site-associated gene 4 (ESAG4) protein, putative,expression site-associated gene (ESAG) protein, putative,receptor-type adenylate cyclase	5212;6903	2	2	2	2	1	2	1	2	1	2	2.3	2.3	2.3	137.48	1253	1	2	0.0012984	0.050033	0.073585	25.926	3				1	0.060818	0.091995	31.578	2	5597800	5139000	458810	2254000	2150200	103750	3343800	2988800	355060
497	Tb11.02.0010	protein of unknown function, conserved	254;1658;2511;5482;5561;7655;9484;9503;9865;10550;11627	1	11	11	11	10	10	10	10	10	10	56.4	56.4	56.4	24.436	218	15	17	2.3704e-198	0.010657	0.01102	127.28	23	0.019961	0.020159	141.97	11	0.008457	0.0095276	102.76	12	249110000	244520000	4591100	140700000	137870000	2828500	108410000	106650000	1762500
498	Tb11.02.0030	dynein heavy chain, putative (DHC1b)	393;609;693;781;795;903;1034;1123;1824;1838;1840;2038;2106;2159;2186;2329;2402;2421;2613;2656;2684;2720;2895;3246;3264;3332;3334;3611;3748;3860;3863;3961;4147;4152;4347;4604;4616;4673;4702;4704;4854;4855;4958;5078;5634;5931;6197;6365;6486;6576;6651;6827;6844;6961;7065;7080;7177;7303;7364;7433;7463;7579;7606;7651;7679;7914;7957;8192;8256;8274;8311;8385;8506;8507;8682;8771;8798;8856;9070;9093;9094;…	1	96	95	95	79	92	78	91	78	91	30.7	30.4	30.4	484.96	4307	113	126	0	0.21121	0.59713	64.075	218	0.21651	0.596	75.356	103	0.20838	0.60438	51.879	115	659520000	427240000	232290000	380360000	207750000	172610000	279160000	219490000	59680000
499	Tb11.02.0070	aminopeptidase, putative,metallo-peptidase, Clan MF, Family M17	3717;6884	1	2	2	2	2	2	2	2	2	2	8	8	8	60.585	565	2	2	3.1103e-06	0.84901	1.2509	19.088	4	0.70001	1.2023	28.409	2	0.84901	1.2509	16.44	2	35234000	18707000	16527000	18333000	9564400	8768800	16901000	9142700	7758300
500	Tb11.02.0090	kinesin, putative,Unc104-like kinesin, putative	1929;4185;4462;8167;8997;9552;10401	1	7	7	7	6	6	6	6	6	6	7.3	7.3	7.3	172.38	1572	9	11	4.1267e-89	0.13824	0.2942	76.696	20	0.13948	0.33822	76.325	9	0.13702	0.25137	79.681	11	78205000	39625000	38580000	44297000	21136000	23161000	33908000	18489000	15419000
501	Tb11.02.0100	carboxypeptidase, putative,metallo-peptidase, Clan MA(E) Family M32	188;629;2137;2397;3350;5182;5305;5816;6215;6531;8254;9100;9476;9667	1	14	14	14	13	11	13	11	13	11	34	34	34	57.683	503	25	24	5.5268e-99	1.7819	2.7254	65.381	47	1.8167	2.7708	65.481	24	1.7819	2.6976	66.743	23	415610000	144420000	271190000	247050000	85719000	161330000	168560000	58702000	109850000
502	Tb11.02.0110	protein of unknown function, conserved	2187;7196;7572;10678;10782;11866	1	6	6	6	4	5	4	5	4	5	6.8	6.8	6.8	145.69	1292	9	8	1.3938e-22	1.2147	1.9421	70.614	17	0.82683	1.3565	67.282	9	1.3752	2.1017	78.882	8	61749000	37952000	23797000	29003000	17055000	11949000	32745000	20897000	11848000
503	Tb11.02.0140	protein of unknown function, conserved	3028;3902;10339;11296	1	4	4	4	3	4	3	4	3	4	17.5	17.5	17.5	33.848	297	7	5	9.3408e-40	0.35313	0.68424	41.215	12	0.3569	0.75984	42.021	7	0.35068	0.66982	38.547	5	55518000	39922000	15596000	24115000	16850000	7265500	31403000	23072000	8330400
504	Tb11.02.0170	protein of unknown function, conserved	4280;5160;6605;10198	1	4	4	4	3	3	3	3	3	3	8.9	8.9	8.9	63.115	573	6	7	4.742e-23	0.30997	0.43873	81.932	13	0.30772	0.427	79.505	6	0.32621	0.46239	90.258	7	15046000	10324000	4721900	7607200	5181700	2425500	7438900	5142500	2296400
505	Tb11.02.0190	protein of unknown function, conserved	981;2465	1	2	2	2	2	2	2	2	2	2	2.7	2.7	2.7	121.14	1081	2	2	3.0464e-23	0.6819	1.0466	11.736	4	0.62359	0.93859	14.636	2	0.68903	1.0767	3.2416	2	3241100	1985700	1255400	1478200	904490	573720	1762900	1081200	681720
506	Tb11.02.0210	protein of unknown function, conserved	19;20;21;375;2125;2209;2210;4773;5289;5290;10305;10306;10307	1	13	13	13	11	12	11	12	11	12	34.7	34.7	34.7	50.887	461	22	24	5.0914e-149	0.54569	0.8194	94.707	41	0.56574	0.83091	133.88	18	0.54157	0.80768	45.272	23	592380000	383620000	208760000	286430000	197110000	89323000	305940000	186510000	119430000
507	Tb11.02.0250	heat shock protein 84, putative	631;653;1622;2128;2480;2489;2490;2779;4207;6631;6669;7375;7380;7850;8276;11019;11031;11316	1	18	18	18	17	18	17	18	17	18	32	32	32	84.2	753	37	38	1.6326e-272	1.1539	1.4158	47.844	55	1.1802	1.4188	31.911	26	1.1248	1.3521	57.839	29	462730000	220150000	242580000	237020000	112990000	124030000	225710000	107160000	118550000
508	Tb11.02.0270	Nucleoporin (TbNup59)	8866	1	1	1	1	1	1	1	1	1	1	2.8	2.8	2.8	58.822	545	3	2	0.029794	1.0546	1.4534	94.019	5	1.0546	1.4534	103.4	3	0.63541	0.91536	116.74	2	20067000	7710800	12356000	11898000	4684500	7213500	8169000	3026300	5142700
509	Tb11.02.0290	succinyl-coA:3-ketoacid-coenzyme A transferase, mitochondrial precursor, putative	373;1184;2263;2264;3590;4816;7008;7211;7549;7559;7560;9597;10967	1	13	13	13	12	12	12	12	12	12	38.9	38.9	38.9	53.096	493	29	32	3.8316e-130	4.0593	6.3012	59.707	52	4.0366	6.5902	60.732	24	4.0601	6.2634	59.886	28	380490000	74290000	306200000	211360000	42896000	168470000	169130000	31394000	137730000
510	Tb11.02.0352	protein of unknown function, conserved	1623;7806;7864;8943;8944	1	5	5	5	5	4	5	4	5	4	21.9	21.9	21.9	31.598	270	10	9	1.4542e-67	0.31861	0.42409	79.368	19	0.32025	0.47692	89.384	10	0.31861	0.40592	71.716	9	29028000	20685000	8342100	13963000	9573300	4389900	15064000	11112000	3952200
511	Tb11.02.0445	protein of unknown function, conserved	2342;4960;7822	1	3	3	3	3	0	3	0	3	0	41.3	41.3	41.3	13.477	121	3		7.5743e-26	16.131	20.965	62.294	3	16.131	20.965	62.294	3				0	5441800	210660	5231200	5441800	210660	5231200	0	0	0
512	Tb11.02.0530	phosphoribosylpyrophosphate synthetase, putative (PRS)	2828;3458;4722;5119;10739;11380	1	6	6	6	6	5	6	5	6	5	24.7	24.7	24.7	49.243	441	15	18	3.4717e-49	1.0273	1.3674	135.41	32	1.0395	1.3745	181.98	15	0.9868	1.3602	80.783	17	169500000	80229000	89275000	101150000	47801000	53349000	68354000	32428000	35926000
513	Tb11.02.0610	protein of unknown function, conserved	7157;8546	1	2	2	2	2	1	2	1	2	1	12.3	12.3	12.3	32.295	277	4	1	2.167e-12	0.33879	0.42268	32.699	2	0.33879	0.42268	32.699	2				0	273670	202790	70872	273670	202790	70872	0	0	0
514	Tb11.02.0620	nucleolar GTP-binding protein 1 (NOG1)	8967;9879;11650	1	3	3	3	2	3	2	3	2	3	7.5	7.5	7.5	74.753	655	2	3	5.3516e-08	2.7052	3.9169	12.169	5	2.7989	3.8701	18.217	2	2.7052	3.9169	11.413	3	18629000	4783200	13846000	7195500	1820900	5374600	11434000	2962300	8471600
515	Tb11.02.0730	metacaspase,cysteine peptidase, Clan CD, family C13 (mca1)	234;585;686;731;1321;3258;4742;9997	1	8	8	8	7	7	7	7	7	7	33.9	33.9	33.9	40.18	372	8	7	1.1023e-45	0.082383	0.12699	144.49	10	0.049763	0.074611	163.51	4	0.11726	0.16931	145.35	6	144310000	139000000	5311500	82293000	79110000	3182600	62015000	59886000	2128800
516	Tb11.02.0740	60S ribosomal protein L44	4263;5531;8429;8971;9722;9815	2	6	6	6	6	6	6	6	6	6	37.7	37.7	37.7	12.454	106	16	15	3.6813e-21	0.92669	0.94907	57.49	31	0.88165	0.94071	56.215	16	0.92891	0.95848	60.45	15	143060000	64687000	78377000	57749000	25659000	32090000	85315000	39028000	46287000
517	Tb927.2.6090	60S ribosomal protein L44,ribosomal protein L36a.e (RPL44)	4263;5531;8429;8971;9722;9815	2	6	6	6	6	6	6	6	6	6	37.7	37.7	37.7	12.454	106	16	15	3.6813e-21	0.92669	0.94907	57.49	31	0.88165	0.94071	56.215	16	0.92891	0.95848	60.45	15	143060000	64687000	78377000	57749000	25659000	32090000	85315000	39028000	46287000
518	Tb11.02.0750	T-complex protein 1, zeta subunit, putative (TCP-1-zeta)	1094;1578;2790;3656;3808;3911;5806;7263;7268;8723;8784;8859;8974	1	13	13	13	13	13	13	13	13	13	28.1	28.1	28.1	59.579	544	47	43	4.8644e-141	1.0408	1.3892	69.53	76	1.0177	1.4215	76.642	41	1.0484	1.3892	60.825	35	988220000	484360000	503850000	535660000	246770000	288880000	452560000	237590000	214970000
519	Tb11.02.0760	dynein heavy chain, putative	26;58;201;246;370;428;429;508;511;516;517;533;534;600;659;867;978;1147;1148;1169;1189;1251;1298;1357;1423;1460;1593;1716;1792;2195;2222;2332;2500;2560;2758;2776;2945;3009;3010;3060;3206;3279;3394;3395;3533;3669;3869;3903;3991;4214;4258;4259;4354;4402;4452;4491;4591;4652;4782;4818;4838;5094;5095;5235;5246;5387;5463;5488;5489;5601;5664;5705;5881;6060;6125;6138;6217;6606;6905;7286;7301;7342;7496;759…	1	140	140	139	133	129	133	129	132	128	36.6	36.6	36.3	531.18	4658	222	208	0	0.35135	0.99699	66.625	342	0.3544	0.99807	67.468	179	0.33965	0.99578	65.888	163	2714500000	2189900000	524610000	1429400000	1153800000	275630000	1285000000	1036000000	248980000
520	Tb11.02.0790	kinesin, putative,MCAK-like kinesin, putative (Kif13-5)	2420	1	1	1	1	1	1	1	1	1	1	3.8	3.8	3.8	80.07	719	1	2	5.0544e-06	0.59074	0.71277	23.923	3				1	0.68431	0.86625	27.58	2	11973000	7304900	4668500	6373700	3912800	2461000	5599700	3392200	2207500
521	Tb11.02.0810	protein of unknown function, conserved	722;5715	1	2	2	2	2	2	2	2	2	2	3.1	3.1	3.1	107.86	932	2	2	6.846e-05	0.79189	1.1725	15.431	4	0.78545	1.2016	23.586	2	0.79714	1.1725	12.328	2	10311000	5538900	4771700	5092200	2762200	2330000	5218300	2776600	2441700
522	Tb11.02.0815	ubiquitin-conjugating enzyme, putative,ubiquitin-conjugating enzyme-like protein, putative	2508;4035;4927;5462;6351;6573;7555;11006;11007	1	9	9	9	9	7	9	7	9	7	79	79	79	15.654	138	15	17	1.9072e-75	0.27254	0.28144	63.945	27	0.27073	0.28204	27.542	12	0.27254	0.27786	82.516	15	220220000	170550000	49673000	114750000	89107000	25646000	105470000	81445000	24028000
523	Tb11.02.0850	phospholipid-transporting ATPase 1-like protein, putative	2051;4642;10081	1	3	3	3	2	1	2	1	2	1	4.4	4.4	4.4	126.55	1128	2	1	2.7588e-08	0.10013	0.15819	39.87	3	0.075397	0.11224	48.931	2				1	3987700	3578400	409260	3750700	3365700	385070	236930	212740	24197
524	Tb11.02.0865	protein of unknown function	4891	1	1	1	1	1	1	1	1	1	1	7.5	7.5	7.5	21.725	187	1	1	0.00011512	1.8462	1.923	1.5676	2				1				1	4239400	1538200	2701200	2377500	868740	1508800	1861900	669450	1192500
525	Tb11.02.0870	Ran-binding protein 1, putative	318;630;2834;2873;8876;11917	1	6	6	6	6	6	6	6	6	6	29.9	29.9	29.9	17.703	157	8	11	1.2993e-38	0.76648	0.79997	18.915	17	0.79766	0.81488	25.502	8	0.74678	0.79634	10.199	9	63181000	35492000	27689000	33914000	18513000	15402000	29267000	16979000	12288000
526	Tb11.02.0950	protein of unknown function, conserved	9565	1	1	1	1	1	1	1	1	1	1	5.4	5.4	5.4	32.116	298	1	1	0.00076548	4.9271	6.1526	31.347	2				1				1	567500	80642	486860	148940	16071	132870	418560	64570	353990
527	Tb11.02.0980	protein of unknown function, conserved	602;718;7506;7905;8788;10240	1	6	6	6	6	6	6	6	6	6	13.2	13.2	13.2	87.8	798	10	8	1.6259e-86	0.76585	0.96325	19.344	18	0.72161	0.94495	10.46	10	0.80334	1.0178	24.909	8	81932000	43539000	38393000	41920000	22298000	19622000	40013000	21242000	18771000
528	Tb11.02.0990	protein of unknown function, conserved	4889;5513;6225;6877;8680;10028;11114;12039	1	8	8	8	7	8	7	8	7	8	14.2	14.2	14.2	115.19	1017	15	16	4.6453e-59	0.39136	0.53787	66.01	29	0.39792	0.6199	77.179	14	0.35749	0.53358	56.345	15	93079000	63126000	29953000	50328000	33550000	16778000	42751000	29577000	13175000
529	Tb11.02.1040	XPA-interacting protein, putative	1133;3660;6038;8406	1	4	4	4	4	4	4	4	4	4	21	21	21	31.803	290	7	7	4.7095e-21	0.77501	0.98726	50.204	14	0.73035	0.92378	50.937	7	0.79967	1.0453	53.292	7	29882000	18872000	11011000	14985000	9470900	5513600	14898000	9400900	5496900
530	Tb11.02.1070	aminopeptidase, putative,metallo-peptidase, Clan MA(E) Family M1	430;546;1013;1864;2275;4260;5161;6471;6964;8057;8179;9299;10242;10437;10674;10892;11174;11261;11477;11856;12031	1	21	21	21	20	20	20	20	20	20	35.9	35.9	35.9	98.098	871	46	50	1.9818e-184	1.0422	1.4511	75.012	90	1.0697	1.4332	43.511	44	1.0388	1.4512	96.506	46	456100000	181230000	274870000	208390000	97107000	111290000	247710000	84120000	163590000
531	Tb11.02.1080	protein of unknown function, conserved	6654	1	1	1	1	1	1	1	1	1	1	1.4	1.4	1.4	48.299	435	1	1	0.034995	0.48108	0.48283	3.5406	2				1				1	15674000	10397000	5277000	9564700	6329100	3235600	6108900	4067500	2041400
532	Tb11.02.1085	40S ribosomal protein S4, putative	948;1517;1730;1952;3481;4944;5325;5567;11931	2	9	9	9	9	9	9	9	9	9	23.8	23.8	23.8	30.644	273	21	25	5.8923e-95	0.98309	1.0076	7.8584	12	0.98842	1.0051	9.2226	6	0.96545	1.0164	7.1276	6	197740000	99882000	97859000	97116000	49519000	47597000	100630000	50363000	50263000
533	Tb11.02.1090	40S ribosomal protein S4, putative	948;1517;1730;1952;3481;4944;5325;5567;11931	2	9	9	9	9	9	9	9	9	9	23.8	23.8	23.8	30.644	273	21	25	5.8923e-95	0.98309	1.0076	7.8584	12	0.98842	1.0051	9.2226	6	0.96545	1.0164	7.1276	6	197740000	99882000	97859000	97116000	49519000	47597000	100630000	50363000	50263000
534	Tb11.02.1106	nucleobase/nucleoside transporter 8.1	7605	3	1	1	1	1	1	1	1	1	1	5.5	5.5	5.5	48.175	440	3	6	1.1011e-14	0.063229	0.090551	43.436	8	0.056636	0.089096	2.9619	2	0.07168	0.10427	50.762	6	97684000	8561200	89122000	92153000	3347600	88805000	5531100	5213500	317550
535	Tb11.02.1100	nucleobase/nucleoside transporter 8.1 (NT8.1)	7605	3	1	1	1	1	1	1	1	1	1	5.5	5.5	5.5	48.175	440	3	6	1.1011e-14	0.063229	0.090551	43.436	8	0.056636	0.089096	2.9619	2	0.07168	0.10427	50.762	6	97684000	8561200	89122000	92153000	3347600	88805000	5531100	5213500	317550
536	Tb11.02.1105	nucleobase/nucleoside transporter 8.1 (NT8.1)	7605	3	1	1	1	1	1	1	1	1	1	5.5	5.5	5.5	48.175	440	3	6	1.1011e-14	0.063229	0.090551	43.436	8	0.056636	0.089096	2.9619	2	0.07168	0.10427	50.762	6	97684000	8561200	89122000	92153000	3347600	88805000	5531100	5213500	317550
537	Tb11.02.1120	adenylosuccinate synthetase, putative	15;270;362;1715;3570;3823;3968;4083;4410;4743;5598;5599;5778;5960;6232;6305;9673;9674;9846;10615;11045;11694;11695	1	23	23	23	22	18	22	18	22	18	48.2	48.2	48.2	66.674	602	64	50	0	0.22204	0.34327	42.711	83	0.22964	0.34723	49.755	47	0.21339	0.31661	28.884	36	1231700000	987310000	244380000	772650000	618610000	154040000	459040000	368700000	90340000
538	Tb11.02.1135	dynein light chain, putative,dynein Tctex1 family, putative	5554;10453	1	2	2	2	2	1	2	1	2	1	12.9	12.9	12.9	13.273	116	3	2	5.2312e-51	0.44308	0.4532	39.548	5	0.39833	0.39931	7.595	3	0.68611	0.83658	15.88	2	9621100	6680600	2940500	9392300	6556900	2835400	228840	123660	105180
539	Tb11.02.1210	leucyl-tRNA synthetase, putative (LeuRS)	872;1589;2645;2807;2808;3176;4060;4979;4980;5252;6023;6094;6126;6853;7300;7662;7910;9156;9412;9731;9932;10100;10753;10915;11658	1	25	25	25	25	23	25	23	25	23	34	34	34	121.82	1074	59	63	1.3865e-268	1.2631	1.4492	60.897	96	1.274	1.4882	61.12	48	1.237	1.4341	60.331	48	590120000	247350000	342770000	330500000	137560000	192940000	259620000	109790000	149830000
540	Tb11.02.1230	NADH-cytochrome b5 reductase, putative (B5R)	3789;4398;6757;11941	1	4	4	4	3	2	3	2	3	2	24.5	24.5	24.5	34.091	306	4	3	1.5484e-12	10.296	15.264	14.183	2				1				1	4037200	206360	3830800	2239900	37298	2202600	1797300	169060	1628200
541	Tb11.02.1260	protein of unknown function, conserved	2794;3925;5877;7200	1	4	4	4	4	4	4	4	4	4	21.4	21.4	21.4	28.985	262	7	7	4.0004e-58	0.34424	0.52741	36.514	11	0.34424	0.52741	41.628	5	0.34451	0.53104	34.803	6	34135000	24447000	9687900	16462000	11933000	4528600	17673000	12514000	5159300
542	Tb11.02.1350	protein of unknown function, conserved	9839	1	1	1	1	1	1	1	1	1	1	4.9	4.9	4.9	50.409	451	1	1	7.3031e-14	0.87036	1.2607	87.345	2				1				1	2179100	867120	1312000	1358000	377960	980080	821030	489160	331870
543	Tb11.02.1380	actin, putative (TRYPARP)	9137	1	1	1	1	1	1	1	1	1	1	4.6	4.6	4.6	47.559	433	1	1	1.3121e-05	0.40365	0.59516	35.787	2				1				1	1949100	1153800	795280	1073300	681320	392030	875730	472480	403250
544	Tb11.02.1470	protein of unknown function, conserved	2474;5101;5885	1	3	3	3	1	3	1	3	1	3	5.5	5.5	5.5	78.028	729	1	4	2.8676e-14	4.2862	6.4271	5.1812	3				1	4.4379	6.654	6.7576	2	11051000	2261300	8789700	5699800	1114900	4584900	5351200	1146500	4204800
545	Tb11.02.1480	mitochondrial processing peptidase alpha subunit, putative,metallo-peptidase, Clan ME, Family M16	126;618;893;2884;3002;3201;3202;8565;8860;11563;11564;11710	1	12	12	12	11	9	11	9	11	9	30.1	30.1	30.1	57.037	518	13	11	2.1321e-87	17.573	25.976	166.72	22	13.521	23.34	174.32	11	18.377	26.93	163.2	11	544830000	50001000	494830000	308940000	40933000	268010000	235890000	9068700	226820000
546	Tb11.02.1500	protein of unknown function, conserved	3354;6341	1	2	2	2	2	2	2	2	2	2	6.5	6.5	6.5	62.906	581	4	3	1.8291e-07	0.36261	0.51869	17.96	6	0.41203	0.58836	20.778	4	0.36261	0.51263	4.7811	2	21304000	14570000	6733600	17470000	11830000	5640100	3833800	2740200	1093600
547	Tb11.02.1660	protein of unknown function, conserved	8675	1	1	1	1	1	1	1	1	1	1	7.8	7.8	7.8	52.535	477	1	1	0.0021771	0.57026	0.78825	16.21	2				1				1	4513400	2860000	1653400	3310400	2152800	1157600	1203000	707200	495780
548	Tb11.02.1690	protein of unknown function, conserved	2910;3130;3300;3315;5398;6444;6445;6865;11466	1	9	9	9	8	6	8	6	8	6	19.2	19.2	19.2	69.793	630	10	14	2.0709e-50	0.26407	0.40146	57.525	24	0.25755	0.38684	29.377	10	0.27025	0.40146	72.505	14	104750000	79036000	25717000	42437000	31879000	10558000	62316000	47157000	15159000
549	Tb11.02.1720	protein of unknown function, conserved	7376;9128	1	2	2	2	2	2	2	2	2	2	3.4	3.4	3.4	132.43	1201	3	3	3.5126e-21	0.81951	1.2384	3.7799	4	0.81385	1.2384	0.024212	2	0.84667	1.2799	5.6548	2	3511300	1919200	1592100	1601600	887660	713970	1909700	1031600	878150
550	Tb11.02.1830	40S ribosomal protein S12 (RPS12)	563;9540	1	2	2	2	2	2	2	2	2	2	19.4	19.4	19.4	15.869	144	3	3	4.1549e-36	0.21185	0.21575	11.911	4	0.19082	0.19441	4.7831	2	0.23125	0.23696	3.3139	2	10383000	8038900	2344400	3864800	2857600	1007200	6518500	5181300	1337200
551	Tb11.02.1840	60S ribosomal protein L18, putative (RPL18)	4090;4091;4264;4315;5148;7767	2	6	6	6	6	5	6	5	6	5	34.2	34.2	34.2	21.874	193	28	28	7.3247e-76	1.0023	1.0588	48.003	21	1.0161	1.0628	56.962	11	0.98952	1.0337	34.367	10	62480000	26324000	36156000	41150000	15664000	25486000	21330000	10660000	10670000
552	Tb927.10.9880	60S ribosomal protein L18, putative (TbL18LP)	4090;4091;4264;4315;5148;7767	2	6	6	6	6	5	6	5	6	5	34.2	34.2	34.2	21.874	193	28	28	7.3247e-76	1.0023	1.0588	48.003	21	1.0161	1.0628	56.962	11	0.98952	1.0337	34.367	10	62480000	26324000	36156000	41150000	15664000	25486000	21330000	10660000	10670000
553	Tb11.02.1910	protein of unknown function, conserved	2423;2536;9276	1	3	3	3	3	3	3	3	3	3	14.5	14.5	14.5	36.747	317	7	8	8.3979e-130	0.54625	0.79125	45.002	8	0.53897	0.69201	53.189	3	0.55364	0.81251	46.086	5	11973000	7441000	4532200	6120400	3771700	2348700	5852700	3669300	2183400
554	Tb11.02.1980	protein of unknown function, conserved	6140	1	1	1	1	1	1	1	1	1	1	1.7	1.7	1.7	59.291	529	1	1	0.00023469	0.54522	0.82459	11.97	2				1				1	13359000	8208200	5150900	7874600	4565200	3309400	5484500	3643000	1841500
555	Tb11.02.2030	protein of unknown function, conserved (ALBA2)	499;500;3346;6725;7553;7808;9008	1	7	7	7	7	5	7	5	7	5	66.7	66.7	66.7	12.757	117	13	8	2.6032e-99	1.0968	1.1297	49.237	21	1.104	1.1084	53.958	13	1.0609	1.1691	41.115	8	146090000	67321000	78773000	136260000	63498000	72762000	9834200	3822600	6011600
556	Tb11.02.2040	protein of unknown function, conserved (ALBA1)	176;1785;2756;2757;3078;4364;4365;4648;8511;8512	1	10	10	10	10	10	10	10	10	10	63.2	63.2	63.2	14.038	125	42	35	9.0836e-215	0.41957	0.42548	68.283	25	0.40871	0.42398	84.033	14	0.41957	0.42644	38.59	11	350040000	253830000	96218000	218610000	163540000	55066000	131440000	90284000	41152000
557	Tb11.02.2060	radial spoke protein RSP4/6, putative	785;3526;5544;6723;8038;9595;11486	1	7	7	7	5	7	5	7	5	7	21.2	21.2	21.2	66.905	585	9	8	6.4461e-105	0.19536	0.29675	112.48	14	0.49981	0.7538	136.47	7	0.1698	0.26536	83.456	7	58012000	43029000	14983000	22754000	15431000	7322900	35259000	27598000	7660200
558	Tb11.02.2110	N-acetyltransferase subunit ARD1 (ARD1)	2568;8231	1	2	2	2	2	2	2	2	2	2	7.1	7.1	7.1	27.484	239	2	4	2.4192e-31	1.1802	1.6631	16.279	6	1.2933	1.8975	13.665	2	1.1802	1.5035	11.978	4	8528900	3620600	4908300	3220500	1422800	1797600	5308400	2197700	3110700
559	Tb11.02.2160	small GTPase, putative,small GTP-binding protein Rab5b, putative (RAB5B)	2441;5219	1	2	2	2	2	2	2	2	2	2	11.3	11.3	11.3	21.844	203	2	3	2.4469e-29	0.17425	0.1807	61.871	5	0.16462	0.17523	4.343	2	0.18836	0.20621	84.08	3	5417100	4543800	873280	3094700	2624300	470380	2322400	1919500	402910
560	Tb11.02.2210	protein kinase A regulatory subunit (PKA-R)	1680;2678;3467;3675;4066;4385;4602;5496;6314;6315;6389;6618;8562;8760;8950;9501;10093	1	17	17	17	16	13	16	13	16	13	42.3	42.3	42.3	56.734	499	25	24	1.296e-133	0.14716	0.23087	87.522	49	0.14716	0.23213	68.775	25	0.14711	0.21474	104.43	24	411160000	351330000	59822000	254510000	219660000	34855000	156640000	131680000	24967000
561	Tb11.02.2310	prostaglandin f synthase	453;478;550;672;1615;2130;2526;3019;4318;4830;5444;5445;6021;6022;6604;6748;6994;7598;9023;9519;10357;11470;11764	1	23	23	23	21	22	21	22	21	22	83.3	83.3	83.3	30.992	276	80	92	0	8.177	8.9215	100.74	95	8.6162	8.9544	110.1	44	8.0082	8.7771	92.633	51	1378200000	149230000	1229000000	772600000	82671000	689930000	605600000	66563000	539040000
562	Tb11.02.2380	retrotransposon hot spot protein (RHS, pseudogene), putative,retrotransposon hot spot protein (RHS), degenerate	1983;2483;4078;7757;9500	1	5	2	1	5	5	2	2	1	1	7.1	3.4	2.1	86.217	775	5	3	1.2403e-24	0.79595	0.9647	26.871	8	0.84808	1.0065	31.409	5	0.74702	0.92466	23.064	3	32912000	17013000	15898000	20947000	10964000	9982900	11965000	6049300	5915400
563	Tb11.02.2410	clathrin coat assembly protein, putative	561	1	1	1	1	1	1	1	1	1	1	3.3	3.3	3.3	54.924	492	1	2	1.0197e-14	0.34566	0.47389	40.917	3				1	0.27931	0.37205	54.389	2	12140000	10012000	2128500	918100	662880	255220	11222000	9348900	1873200
564	Tb11.02.2420	protein of unknown function, conserved	6714	1	1	1	1	1	1	1	1	1	1	5.2	5.2	5.2	19.431	174	1	1	0.00024501	1.2401	1.2786	3.5473	2				1				1	3158700	1338800	1820000	1741400	737050	1004400	1417300	601740	815590
565	Tb11.02.2470	protein of unknown function, conserved	982;4208;4252;11655	1	4	4	4	1	4	1	4	1	4	10.9	10.9	10.9	52.008	466	2	4	4.1865e-16	0.068332	0.10918	23.431	2				0	0.068332	0.10918	23.431	2	16579000	15680000	899770	0	0	0	16579000	15680000	899770
566	Tb11.02.2490	protein of unknown function, conserved	2062;2438;7963;8879;11570	1	5	5	5	5	4	5	4	5	4	27	27	27	30.214	274	13	6	3.3804e-71	0.34296	0.57505	107.81	18	0.35881	0.51227	101.31	12	0.32159	0.60589	114.44	6	151390000	106600000	44787000	106310000	73739000	32575000	45075000	32863000	12212000
567	Tb11.02.2510	guanine nucleotide-binding beta subunit-like protein,G-protein (beta)-like protein,beta transducin-like protein	2305;7691	1	2	2	2	1	2	1	2	1	2	5	5	5	61.857	560	3	4	4.1253e-07	0.55443	0.88075	30.938	7	0.46532	0.69362	42.292	3	0.64949	0.97787	26.268	4	63527000	36983000	26543000	18982000	12418000	6563900	44545000	24565000	19979000
568	Tb11.02.2520	protein of unknown function, conserved,predicted ankyrin repeat family protein	1221;1821;4523;5557;6320;7949	1	6	6	6	5	6	5	6	5	6	25.5	25.5	25.5	43.647	392	9	10	4.3344e-81	0.93844	1.4901	36.399	18	0.70835	1.4449	38.354	9	1.0009	1.5618	34.66	9	148890000	73510000	75379000	75633000	36245000	39388000	73256000	37265000	35991000
569	Tb11.02.2530	protein of unknown function, conserved	2303;9604;10142;10367	1	4	4	4	2	4	2	4	2	4	18.8	18.8	18.8	30.707	272	2	5	2.0018e-24	0.35509	0.3645	67.684	7	0.30971	0.31671	19.876	2	0.35509	0.63086	72.204	5	32478000	18001000	14476000	16175000	8355800	7819200	16303000	9645600	6657300
570	Tb11.02.2540	protein of unknown function, conserved	4522	1	1	1	1	1	1	1	1	1	1	4.5	4.5	4.5	27.878	243	1	2	1.7855e-07	0.69007	1.0246	82.167	3				1	1.2231	1.6694	109.15	2	2114200	1230700	883480	1076500	604130	472360	1037700	626570	411110
571	Tb11.02.2640	dynein intermediate chain IC78, putative	9326;9531;11545;12062	1	4	4	4	1	4	1	4	1	4	14	14	14	73.293	655	5	6	7.0426e-18	0.45259	0.78455	77.388	11	0.64949	0.78498	89.449	5	0.4366	0.72614	74.42	6	34608000	22802000	11806000	11352000	6995500	4356300	23256000	15806000	7449700
572	Tb11.02.2670	protein of unknown function, conserved	587;3697	1	2	2	2	2	2	2	2	2	2	2.2	2.2	2.2	186.51	1706	6	5	5.2883e-24	1.0526	1.587	53.488	11	1.0855	1.9094	57.079	6	1.0526	1.587	55.183	5	5625300	2388900	3236400	2644100	1102400	1541700	2981200	1286500	1694600
573	Tb11.02.2680	protein of unknown function, conserved	4254	1	1	1	1	1	1	1	1	1	1	5.1	5.1	5.1	35.573	314	1	1	0.03113	0.70982	1.4895	27.113	2				1				1	9158600	5293300	3865300	5075200	2947600	2127600	4083400	2345700	1737700
574	Tb11.02.2690	protein of unknown function, conserved,leucine-rich repeat protein (LRRP), putative	4776	1	1	1	1	1	1	1	1	1	1	3	3	3	48.562	440	1	1	4.2631e-06	0.26109	0.40092	0.1085	2				1				1	11124000	8691000	2432800	6503000	4998800	1504300	4620700	3692200	928510
575	Tb11.02.2800	ubiquitin carboxyl-terminal hydrolase, putative,cysteine peptidase, Clan CA, family C12, putative	2015;3680;5251	1	3	3	3	3	3	3	3	3	3	21	21	21	34.627	309	6	4	8.1678e-18	0.97347	1.9496	162.57	10	1.0108	2.3717	193.35	6	0.88304	1.6555	111.07	4	63537000	30132000	33405000	29595000	13214000	16381000	33942000	16918000	17024000
576	Tb11.02.2840	protein of unknown function, conserved	2647;7015;8899;10740	1	4	4	4	4	4	4	4	4	4	19.2	19.2	19.2	27.635	250	9	10	7.8412e-107	0.82335	0.99188	36.939	7	0.86642	0.95805	22.811	3	0.82107	1.1609	46.144	4	12372000	6900600	5471400	8166200	4478900	3687300	4205800	2421700	1784100
577	Tb11.02.2890	protein of unknown function, conserved	2696;8085	1	2	2	2	2	2	2	2	2	2	23.8	23.8	23.8	25.968	235	2	2	2.7621e-17	0.64026	0.75006	4.0846	2				1				1	4489600	2638800	1850900	2780800	1647500	1133300	1708900	991250	717620
578	Tb11.02.2920	protein of unknown function, conserved	677;3089;8110;11550	1	4	4	4	3	4	3	4	3	4	4.1	4.1	4.1	177.29	1584	8	7	2.7546e-33	1.3331	2.0839	43.524	11	1.3092	1.9916	52.432	6	1.3746	2.0839	35.696	5	3507100	1468100	2039100	2148900	934610	1214300	1358200	533450	824780
579	Tb11.02.2960	mitochondrial carrier protein, putative	1928;4092;5224;7134	1	4	4	4	4	4	4	4	4	4	32.3	32.3	32.3	29.883	282	8	7	4.4855e-26	2.3104	2.7005	38.399	7	2.0961	2.1478	44.399	5	2.5365	2.8712	8.6709	2	11806000	3387100	8418900	6358400	1924100	4434300	5447500	1462900	3984600
580	Tb11.02.2970	kinesin, putative,mitotic centromere-associated kinesin, putative,MCAK-like kinesin, putative (Kif13-3)	4692;8236	1	2	2	2	1	2	1	2	1	2	4.9	4.9	4.9	62.524	566	2	3	0.0015229	0.23139	0.3043	32.429	5	0.24252	0.31059	2.8942	2	0.23139	0.27724	44.475	3	14084000	11020000	3064000	4440600	3449200	991340	9643100	7570400	2072600
581	Tb11.02.3050	protein of unknown function, conserved	10539	1	1	1	1	1	1	1	1	1	1	2.3	2.3	2.3	76.636	690	2	2	0.00014731	0.056859	0.080319	50.083	2				1				1	2075200	1971500	103710	1248900	1184700	64260	826280	786830	39451
582	Tb11.02.3120	malic enzyme, putative	514;896;1170;1250;1299;4018;4222;4879;5243;5526;7977;8271;8602;8780;9692;9848;11387	1	17	17	17	16	14	16	14	16	14	45.6	45.6	45.6	61.506	564	31	32	1.8851e-154	3.9364	5.6828	64.789	52	4.0207	5.8302	40.333	26	3.8569	5.0114	79.912	26	899940000	163560000	736380000	451330000	79013000	372310000	448610000	84548000	364060000
583	Tb11.02.3130	malic enzyme, putative	1336;2659;3296;4878;5596;7626;8482;9130;9480;10513;11859	1	11	11	11	11	10	11	10	11	10	31.2	31.2	31.2	63.119	571	21	23	1.7785e-64	0.9255	1.3793	53.326	44	0.97019	1.4574	47.911	21	0.90661	1.176	58.67	23	603610000	304760000	298850000	339090000	169950000	169140000	264520000	134810000	129710000
584	Tb11.02.3200	dynein light chain p28, axonemal, putative	9161;10277;10278;11715	1	4	4	4	4	3	4	3	4	3	17.4	17.4	17.4	27.371	235	7	4	3.7372e-130	0.3975	0.42067	23.813	10	0.40587	0.47879	22.052	6	0.38038	0.39955	26.312	4	21639000	15475000	6163400	10090000	7157700	2932100	11549000	8317600	3231300
585	Tb11.02.3210	triosephosphate isomerase (TIM)	1120;1922;3293;4945;8013;8865;9024;9580;9581;10286;11320	1	11	11	11	10	11	10	11	10	11	53.2	53.2	53.2	26.819	250	63	88	1.1837e-240	0.91442	1.0242	30.136	131	0.94094	1.0302	38.057	57	0.90992	1.016	22.491	74	1619800000	799850000	819920000	884520000	434200000	450320000	735250000	365640000	369610000
586	Tb11.02.3390	dynein light chain, putative	2899;4661;4662;5403;5404;5688;5777;7086;10869	1	9	9	9	8	9	8	9	8	9	42.4	42.4	42.4	23.96	210	19	20	2.0688e-100	0.43343	0.43854	93.147	19	0.43486	0.45938	54.574	9	0.40744	0.42231	114.05	10	82404000	53492000	28912000	48064000	28436000	19628000	34340000	25055000	9284200
587	Tb11.02.3595	Protein translation factor SUI1 homolog, putative	9669;10221	1	2	2	2	2	1	2	1	2	1	27.5	27.5	27.5	12.738	109	5	2	2.2975e-25	1.317	1.418	10.749	4	1.2949	1.3663	14.765	2	1.337	1.4275	10.461	2	4454700	1968700	2486000	2897100	1292600	1604400	1557600	676030	881560
588	Tb11.02.3610	RNA-binding protein, putative (RBP38)	8036	1	1	1	1	1	1	1	1	1	1	2.3	2.3	2.3	51.629	471	2	2	0.0011967	0.49749	0.69644	83.339	4	0.7433	1.1156	108.45	2	0.38983	0.57616	68.629	2	80942000	67135000	13807000	8774300	3421700	5352700	72168000	63714000	8454100
589	Tb11.02.3640	protein kinase, putative	9920	1	1	1	1	1	1	1	1	1	1	3.5	3.5	3.5	38.756	342	1	1	2.0217e-06	0.23337	0.34584	17.217	2				1				1	1008700	780770	227920	517760	396990	120770	490920	383780	107140
590	Tb11.02.3680	protein of unknown function, conserved	8937;9487	1	2	2	2	1	2	1	2	1	2	12.8	12.8	12.8	24.523	219	2	2	2.7423e-25	0.21056	0.22627	52.473	4	0.29902	0.33401	55.749	2	0.16883	0.17805	34.567	2	3561000	2977100	583950	1045300	825500	219760	2515800	2151600	364180
591	Tb11.02.3710	protein of unknown function, conserved	975;1793;5790;6566;11463	1	5	5	5	3	3	3	3	3	3	6.8	6.8	6.8	143.97	1257	3	4	9.8977e-14	0.15492	0.22211	43.056	5	0.15492	0.22211	46.706	3	0.12537	0.19585	46.673	2	3529500	3006500	523080	2187900	1849000	338940	1341600	1157500	184140
592	Tb11.02.3770	protein of unknown function, conserved	178;179;180	2	3	3	3	3	3	3	3	3	3	19.7	19.7	19.7	15.568	142	8	13	4.7824e-73	1.7939	2.0419	32.764	21	1.8842	2.0699	13.225	8	1.5367	1.8881	38.665	13	86009000	27348000	58662000	52604000	16643000	35961000	33405000	10705000	22700000
593	Tb11.02.3760	protein of unknown function, conserved	178;179;180	2	3	3	3	3	3	3	3	3	3	19.7	19.7	19.7	15.568	142	8	13	4.7824e-73	1.7939	2.0419	32.764	21	1.8842	2.0699	13.225	8	1.5367	1.8881	38.665	13	86009000	27348000	58662000	52604000	16643000	35961000	33405000	10705000	22700000
594	Tb11.02.3830	protein of unknown function, conserved	5971	1	1	1	1	1	1	1	1	1	1	9.8	9.8	9.8	17.987	164	1	2	2.0425e-10	0.82728	0.87136	2.913	3				1	0.75283	0.87859	4.064	2	2926300	1525700	1400700	1687200	886780	800420	1239100	638910	600230
595	Tb11.02.3880	protein of unknown function, conserved	3151;4461;6183;8494;8991;11053	1	6	6	6	5	4	5	4	5	4	7.5	7.5	7.5	189.56	1707	5	6	5.7564e-62	0.37852	0.99943	130.51	11	0.41905	0.99943	11.975	5	0.37366	0.9998	169.53	6	13629000	10502000	3126500	4802800	3497000	1305800	8826200	7005500	1820700
596	Tb11.02.3920	tatD related deoxyribonuclease, putative	11878	1	1	1	1	1	1	1	1	1	1	7.5	7.5	7.5	37.431	334	2	2	7.1735e-07	0.71692	1.0508	57.811	4	0.71692	1.0508	59.985	2	0.72159	1.0957	80.066	2	3179800	1536700	1643000	1871100	848440	1022700	1308700	688300	620350
597	Tb11.02.3990	S-phase kinase-associated protein, putative,Skp1 family protein, putative,Cyclin A/CDK2-associated protein,Cyclin A/CDK2- associated protein	1668;2391;4811	1	3	3	3	3	3	3	3	3	3	25.8	25.8	25.8	21.125	182	10	7	1.0041e-106	0.98906	1.0675	7.3445	14	0.94578	1.0518	6.8346	8	1.0306	1.0699	8.649	6	51078000	24924000	26154000	30735000	15039000	15696000	20343000	9885500	10458000
598	Tb11.02.4030	eukaryotic release factor 3, putative (ERF3)	404;2642;3929;5065;6735;9706	1	6	6	6	6	5	6	5	6	5	15.8	15.8	15.8	76.914	698	9	6	1.0844e-16	1.1614	1.5441	27.46	15	1.1369	1.5441	33.794	9	1.1842	1.4853	14.691	6	55767000	24900000	30868000	32752000	14765000	17987000	23016000	10135000	12881000
599	Tb11.02.4040	protein transport protein Sec31, putative,cytosolic coat protein, putative	645;2930;4975;5581;9043;10122;11046;11269	1	8	8	8	8	4	8	4	8	4	13.1	13.1	13.1	131.1	1231	15	12	1.0174e-37	1.5589	2.2534	154.11	26	1.7832	2.6872	153.26	14	1.4054	1.9898	161.31	12	82202000	45896000	36306000	59880000	33398000	26481000	22322000	12497000	9824500
600	Tb11.02.4050	60S ribosomal protein L28, putative	5551;6764;8428;10211	2	4	4	4	4	4	4	4	4	4	21.2	21.2	21.2	16.861	146	8	11	2.8381e-36	0.93461	0.97894	78.239	19	0.95251	0.97329	96.45	8	0.91161	0.97894	66.838	11	156760000	78845000	77911000	76450000	38213000	38237000	80306000	40632000	39674000
601	Tb11.02.4070	60S ribosomal protein L28, putative	5551;6764;8428;10211	2	4	4	4	4	4	4	4	4	4	21.2	21.2	21.2	16.861	146	8	11	2.8381e-36	0.93461	0.97894	78.239	19	0.95251	0.97329	96.45	8	0.91161	0.97894	66.838	11	156760000	78845000	77911000	76450000	38213000	38237000	80306000	40632000	39674000
602	Tb11.02.4080	sterol 14-alpha-demethylase (CYP51)	1767;1829;2754;7131	1	4	4	4	3	2	3	2	3	2	13.5	13.5	13.5	54.372	481	5	6	2.6097e-14	3.7586	5.9367	61.922	5	3.8302	6.105	27.066	3	1.5935	2.406	7.1016	2	21022000	4861900	16160000	18772000	4323300	14448000	2250000	538590	1711400
603	Tb11.02.4100	pretranslocation protein, alpha subunit, putative,SEC61-like (pretranslocation process) protein, putative	2120;4815;5970;7347;7417;11519	1	6	6	6	3	5	3	5	3	5	17.5	17.5	17.5	53.647	481	6	6	3.5299e-23	0.18466	0.37004	22.041	7	0.23189	0.4202	15.588	4	0.18381	0.30494	14.369	3	31302000	26118000	5184300	15365000	12676000	2689100	15937000	13441000	2495200
604	Tb11.02.4120	protein of unknown function, conserved	2403;4395;4396;8308	1	4	4	4	4	3	4	3	4	3	18.6	18.6	18.6	27.599	269	12	11	5.2914e-83	5.5414	6.3421	92.271	23	5.8967	6.3373	74.798	12	5.3219	6.3421	111.54	11	91739000	11824000	79915000	62235000	7851400	54383000	29504000	3972600	25531000
605	Tb11.02.4170	40S ribosomal protein S5, putative	4455;6830;9890;10029;10986	1	5	5	5	5	5	5	5	5	5	35.8	35.8	35.8	21.386	190	30	29	1.3834e-137	0.93216	0.99806	20.186	43	0.94426	1.0125	23.77	23	0.91985	0.9829	14.336	20	513080000	255240000	257850000	266500000	132410000	134090000	246590000	122830000	123760000
606	Tb11.02.4200	splicing factor Prp31;date=20090417 (6PGL)	3439;3440;7902;8248;11078;11397	1	6	6	6	6	6	6	6	6	6	32	32	32	28.65	266	9	6	5.6759e-17	0.36529	0.48299	84.662	15	0.36529	0.53525	111.25	9	0.36682	0.43614	10.829	6	29581000	17873000	11708000	14848000	7684600	7162900	14733000	10188000	4544800
607	Tb11.02.4230	protein of unknown function, conserved,leucine-rich repeat protein (LRRP), putative	138;446;1346;4983;6437;7759;8079;8411;8763;10688;10804;10806	1	12	12	12	10	9	10	9	10	9	25.1	25.1	25.1	95.767	879	12	12	7.3421e-75	0.29643	0.45947	74.339	19	0.30598	0.47742	56.62	10	0.2938	0.44405	91.898	9	45680000	36065000	9614500	20127000	14809000	5318600	25552000	21257000	4295900
608	Tb11.02.4250	protein of unknown function, conserved	1930;3421;3437;8021;10264;10565	1	6	6	6	6	6	6	6	6	6	37	37	37	32.852	292	7	9	2.8319e-57	0.28202	0.38112	110.84	16	0.27707	0.3571	168.92	7	0.28686	0.38343	15.757	9	30160000	20143000	10017000	15512000	9211600	6300000	14649000	10931000	3717200
609	Tb11.02.4280	protein of unknown function, conserved	160;1239;9385;10868	1	4	4	4	4	4	4	4	4	4	5.4	5.4	5.4	144.87	1319	5	7	3.444e-42	0.59718	0.88086	84.68	12	0.61398	0.90459	9.6997	5	0.59455	0.82851	111.04	7	10276000	5773800	4501900	4877100	2973700	1903400	5398700	2800100	2598600
610	Tb11.02.4290	protein of unknown function, conserved	5670;12032	1	2	2	2	2	2	2	2	2	2	3.1	3.1	3.1	134.73	1259	9	10	9.7197e-10	0.91076	1.2975	51.686	19	0.97905	1.1251	68.912	9	0.89908	1.435	28.468	10	77363000	39441000	37922000	39732000	20384000	19348000	37631000	19057000	18574000
611	Tb11.02.4300	protein of unknown function, conserved	4618;8041;8287;9668	1	4	4	4	3	3	3	3	3	3	10.4	10.4	10.4	48.841	441	11	7	7.2505e-45	1.4818	2.148	93.127	16	1.1912	1.811	90.55	9	1.5442	2.1716	94.458	7	166500000	68810000	97687000	96312000	37715000	58597000	70185000	31095000	39090000
612	Tb11.02.4320	protein of unknown function, conserved	1095;3045;3068;3286;3380;4546;4910;5319;5653;6455;7498;9144;11137;11154	1	14	14	14	11	10	11	10	11	10	21.3	21.3	21.3	107.35	954	19	21	1.9447e-50	0.48277	0.69085	152.08	38	0.47418	0.62177	96.618	18	0.5276	0.70724	184.34	20	806110000	566480000	239630000	362750000	225520000	137230000	443360000	340950000	102410000
613	Tb11.02.4350	40S ribosomal protein S21, putative	1290	2	1	1	1	1	1	1	1	1	1	8.2	8.2	8.2	21.274	196	7	7	2.1751e-41	0.92974	1.0161	24.918	14	0.96661	1.0431	9.9609	7	0.85459	1.0095	31.895	7	166070000	82372000	83699000	99628000	48960000	50668000	66443000	33412000	33031000
614	Tb11.02.4360	40S ribosomal protein S21, putative	1290	2	1	1	1	1	1	1	1	1	1	8.2	8.2	8.2	21.274	196	7	7	2.1751e-41	0.92974	1.0161	24.918	14	0.96661	1.0431	9.9609	7	0.85459	1.0095	31.895	7	166070000	82372000	83699000	99628000	48960000	50668000	66443000	33412000	33031000
615	Tb11.02.4440	aminopeptidase, putative,metallo-peptidase, Clan MF, Family M17	45;1735;2607;3716;4127;6536;6647;6875;6963;10766;11385	1	11	11	11	10	10	10	10	10	10	34	34	34	55.359	521	24	24	9.1049e-71	1.2855	1.8071	49.756	46	1.2828	1.9925	48.949	23	1.2883	1.5717	50.182	23	632030000	241370000	390660000	365790000	134610000	231180000	266240000	106760000	159480000
616	Tb11.02.4550	protein of unknown function, conserved	6229;9794;9808;11870	1	4	4	4	2	3	2	3	2	3	5.8	5.8	5.8	117.56	1057	4	5	3.5348e-10	8.744	13.322	49.037	3				1	5.9482	8.8739	57.462	2	2985000	602430	2382500	1039100	166060	873010	1945900	436370	1509500
617	Tb11.02.4620	protein of unknown function, conserved,predicted WD40 repeat protein	1083;6336;10583	1	3	3	3	1	3	1	3	1	3	6	6	6	89.011	781	1	6	2.174e-21	1.2889	1.7827	69.581	6				1	0.83878	1.032	69.201	5	8849500	3180100	5669400	2866300	875920	1990300	5983200	2304200	3679100
618	Tb11.02.4640	tubulin-tyrsoine ligase-like protein, putative (TTL)	4219;11241	1	2	2	2	2	1	2	1	2	1	3.2	3.2	3.2	108.44	980	2	1	6.074e-11	0.55766	0.83672	13.173	3	0.50699	0.76277	17.028	2				1	2783200	1760800	1022400	1982600	1291600	690970	800540	469160	331390
619	Tb11.02.4700	14-3-3 protein	1437;2003;2004;2345;2459;4366;4367;7694;8203;8989;8990;11668;12066;12067	1	14	14	14	14	13	14	13	14	13	50.8	50.8	50.8	29.196	252	35	33	0	0.48767	0.52645	35.457	66	0.48562	0.51549	32.37	34	0.48831	0.53059	38.677	32	579040000	380540000	198500000	312560000	204800000	107760000	266480000	175740000	90738000
620	Tb11.02.4760	protein of unknown function, conserved	1022;1347	1	2	2	2	1	2	1	2	1	2	1.9	1.9	1.9	186.37	1665	2	2	6.5029e-38	0.34051	0.9123	37.91	4	0.52075	0.89553	65.286	2	0.34051	0.9123	6.7621	2	4939300	3029800	1909500	3132900	1727400	1405500	1806300	1302400	503930
621	Tb11.02.4870	proteasome alpha 7 subunit, putative (PSA4)	619;1813;3317;3723;3724;6781;7491;11391	1	8	8	8	8	5	8	5	8	5	27.1	27.1	27.1	27.865	247	12	10	2.1503e-32	0.74528	0.82377	39.735	21	0.72395	0.73466	39.431	11	0.74816	0.91934	36.42	10	49425000	26822000	22603000	23755000	13264000	10491000	25670000	13558000	12112000
622	Tb11.02.4900	protein of unknown function, conserved	1960	1	1	1	1	1	1	1	1	1	1	6.2	6.2	6.2	17.077	161	1	1	3.8705e-11	0.24594	0.31448	24.415	2				1				1	1849000	1429300	419730	902990	675960	227030	946040	753340	192700
623	Tb11.02.4950	protein of unknown function, conserved	3257;3506;4376;5358;12061	1	5	5	5	5	5	5	5	5	5	40.4	40.4	40.4	22.711	203	15	16	1.0541e-36	1.3101	1.3673	116.29	19	1.3236	1.3703	33.349	8	1.3054	1.3387	151.76	11	22590000	10948000	11642000	10180000	4436300	5744000	12410000	6512100	5898100
624	Tb11.02.5000	NGG1 interacting factor 3-like	691;2289;4285;4392	1	4	4	4	3	4	3	4	3	4	28.1	28.1	28.1	30.459	281	5	6	6.0028e-59	0.73709	0.92246	12.267	11	0.76777	0.92976	12.141	5	0.6594	0.92193	12.091	6	25216000	14512000	10704000	13593000	7594800	5997800	11624000	6917600	4706000
625	Tb11.02.5020	seryl-tRNA synthetase, putative	1919;2806;2919;11346;11481	1	5	5	5	5	5	5	5	5	5	17.3	17.3	17.3	53.857	479	11	12	1.4237e-67	0.69191	1.0532	56.825	23	0.7072	1.0532	43.512	11	0.65239	1.0428	68.757	12	514310000	294910000	219410000	261850000	146450000	115400000	252460000	148460000	104000000
626	Tb11.02.5150	CMF70 (CMF70)	5392;5464;6388	1	3	3	3	3	2	3	2	3	2	10.1	10.1	10.1	58.672	507	3	2	2.4816e-19	0.35873	0.54359	61.935	5	0.40556	0.61043	15.287	3	0.18973	0.28554	86.662	2	17603000	12621000	4981800	12010000	8344400	3665600	5592600	4276400	1316200
627	Tb11.02.5170	proteasome beta 3 subunit, putative (PSB3)	1819;8979;9793	1	3	3	3	3	3	3	3	3	3	19	19	19	22.484	205	5	6	1.7029e-43	0.70942	0.78197	5.8844	7	0.75064	0.76628	3.0092	3	0.70114	0.78419	7.7723	4	18020000	10212000	7807800	10765000	6012100	4753300	7254400	4199800	3054500
628	Tb11.02.5190	pantothenate kinase subunit, putative	1686;6327	1	2	2	2	1	2	1	2	1	2	2.3	2.3	2.3	162.1	1467	2	2	3.0178e-12	4.5621	6.9653	32.184	4	3.6954	6.3342	39.335	2	4.8227	7.4738	35.867	2	5002600	794000	4208600	2553400	397950	2155500	2449100	396040	2053100
629	Tb11.02.5250	histone H2B variant, putative (H2BVAR)	5051;6319;10909;11462	1	4	4	4	3	4	3	4	3	4	30.1	30.1	30.1	15.786	143	7	12	5.1067e-55	0.43136	0.44022	12.201	10	0.434	0.45316	16.956	4	0.42693	0.43251	5.0805	6	84417000	58269000	26148000	47680000	32580000	15100000	36737000	25689000	11048000
630	Tb11.02.5280	glycerol-3-phosphate dehydrogenase (FAD-dependent), mitochondrial	482;1014;1804;3087;4048;4049;4556;4896;4992;5400;5535;5740;5793;6720;7010;7920;8765;8987;10467;11297;11312	1	21	21	21	16	20	16	20	16	20	42.6	42.6	42.6	66.991	603	39	50	5.0838e-179	0.18453	0.25684	80.422	57	0.17975	0.24031	91.017	25	0.19452	0.27542	72.581	32	678840000	474960000	203880000	367160000	255550000	111610000	311670000	219410000	92266000
631	Tb11.02.5330	protein of unknown function, conserved	799;2893	1	2	2	2	2	1	2	1	2	1	20.6	20.6	20.6	15.514	136	2	1	1.4233e-26	0.46244	0.56395	19.466	3	0.44693	0.55784	1.5421	2				1	2951300	1955800	995490	2688700	1792400	896300	262620	163420	99193
632	Tb11.02.5380	exosome complex exonuclease RRP44p homologue (RRP44)	5646;11609	1	2	2	2	2	2	2	2	2	2	4.9	4.9	4.9	108.88	972	5	4	5.2076e-08	1.1741	1.7675	65.381	3				1	0.66415	1.0241	81.019	2	1544100	667440	876660	600260	269640	330620	943840	397800	546040
633	Tb11.02.5400	cystathionine beta-synthase, putative	591;1152;1332;1385;2122;3165;6559;7388;7796;9087;9652;10119	1	12	12	12	9	8	9	8	9	8	48.9	48.9	48.9	39.464	362	17	15	1.9391e-52	18.379	30.096	205.15	32	19.432	30.81	217.56	17	16.037	29.398	195.91	15	252520000	75954000	176560000	136930000	46596000	90333000	115590000	29358000	86229000
634	Tb11.02.5450	glucose-regulated protein 78, putative,luminal binding protein 1 (BiP), putative	127;529;1376;1980;2268;2904;2915;3066;3067;3696;4134;4275;4800;5169;5340;5427;5524;5796;6375;6376;7214;7468;7818;7832;8150;9271;9554;10276;10465;10511;11116;11125;11340	2	33	33	33	28	29	28	29	28	29	60.3	60.3	60.3	71.434	653	114	95	0	0.1975	0.27452	84.883	115	0.20244	0.27285	81.538	61	0.19201	0.28678	87.67	54	2743200000	2127800000	615380000	1685800000	1326400000	359370000	1057500000	801440000	256010000
635	Tb11.02.5500	glucose-regulated protein 78, putative,luminal binding protein 1 (BiP), putative	127;529;1376;1980;2268;2904;2915;3066;3067;3696;4134;4275;4800;5169;5340;5427;5524;5796;6375;6376;7214;7468;7818;7832;8150;9271;9554;10276;10465;10511;11116;11125;11340	2	33	33	33	28	29	28	29	28	29	60.3	60.3	60.3	71.434	653	114	95	0	0.1975	0.27452	84.883	115	0.20244	0.27285	81.538	61	0.19201	0.28678	87.67	54	2743200000	2127800000	615380000	1685800000	1326400000	359370000	1057500000	801440000	256010000
636	Tb11.02.5460	protein of unknown function, conserved	417;2671;5363;8374	1	4	4	4	4	4	4	4	4	4	33.6	33.6	33.6	26.198	247	7	9	9.5282e-12	0.31705	0.35945	20.569	12	0.30612	0.32739	16.903	5	0.3179	0.36616	23.476	7	39904000	28791000	11112000	20408000	14834000	5574200	19495000	13957000	5538200
637	Tb11.02.5470	vacuolar type h ATPase subunit, putative	8929	1	1	1	1	1	1	1	1	1	1	6	6	6	26.323	252	4	3	8.7639e-15	0.24868	0.25268	191.97	7	0.22744	0.26573	259.44	4	0.24868	0.25268	55.876	3	13401000	9948000	3453200	8615700	6174500	2441200	4785400	3773500	1011900
638	Tb11.02.5510	protein of unknown function, conserved	3126;9069	1	2	2	2	2	2	2	2	2	2	8	8	8	40.557	364	3	3	5.6058e-27	1.847	2.8508	20.321	6	1.952	3.4171	18.969	3	1.8197	2.7052	16.946	3	7973800	2738400	5235400	4570100	1511200	3059000	3403700	1227300	2176400
639	Tb11.02.5530	electron-transfer-flavoprotein, alpha polypeptide, putative	125;10684;10928	1	3	3	3	2	3	2	3	2	3	29.9	29.9	29.9	33.861	324	2	3	3.7246e-29	9.9885	15.944	25.427	5	8.0694	12.908	29.879	2	10.608	17.809	22.759	3	10152000	847000	9305100	3915500	351680	3563800	6236600	495310	5741300
640	Tb11.02.5540	protein of unknown function, conserved	904;3948;4457	1	3	3	3	3	3	3	3	3	3	17.6	17.6	17.6	24.504	221	5	4	2.9267e-40	0.009623	0.0097529	174.93	8	0.0095564	0.0096408	224.54	5	0.0096901	0.0098663	75.673	3	56607000	56176000	430990	47103000	46782000	320560	9504000	9393600	110430
641	Tb11.02.5590	protein of unknown function, conserved	822;3141	1	2	2	2	2	1	2	1	2	1	13.4	13.4	13.4	29.361	261	3	1	3.5755e-09	2.756	5.4743	102.64	4	2.1396	4.6681	115.33	3				1	12809000	4466700	8342700	10291000	3943300	6348000	2518100	523410	1994700
642	Tb11.02.5660	protein of unknown function, conserved	282;503;4803;9600;11680	1	5	5	5	3	4	3	4	3	4	17.9	17.9	17.9	46.237	419	3	4	2.1385e-82	2.7496	4.1426	16.549	7	2.5271	4.0175	6.2669	3	2.8446	4.7881	17.135	4	44974000	11515000	33458000	15053000	4015800	11037000	29921000	7499500	22422000
643	Tb11.02.5720	ribonucleoside-diphosphate reductase large chain (RNR1)	1477;2224;4225;4411;6612;8205;8206;10151;10902	1	9	9	9	8	7	8	7	8	7	14.1	14.1	14.1	94.657	838	15	15	2.0648e-78	0.53557	0.72242	37.6	30	0.54753	0.77509	25.425	15	0.47461	0.71987	47.693	15	111560000	65417000	46140000	64010000	36053000	27957000	47547000	29364000	18183000
644	Tb11.02.5800	calmodulin, putative	4009;11812	1	2	2	2	1	2	1	2	1	2	14.3	14.3	14.3	17.786	154	1	2	2.1588e-10	0.40229	0.45163	25.819	3				1	0.40349	0.41801	10.941	2	3640700	2999300	641460	807860	529260	278600	2832900	2470000	362860
645	Tb11.0290	40S ribosomal protein S14, putative,chrXI additional, unordered contigs (RPS14)	1227;2075	3	2	2	2	2	2	2	2	2	2	8.3	8.3	8.3	15.513	144	7	7	2.0064e-30	0.88935	1.1365	45.328	14	0.8899	1.1677	43.854	7	0.8465	1.0556	50.132	7	33651000	17140000	16511000	18574000	9403700	9169800	15078000	7736300	7341600
646	Tb11.0390	40S ribosomal protein S14, putative,chrXI additional, unordered contigs (RPS14)	1227;2075	3	2	2	2	2	2	2	2	2	2	8.3	8.3	8.3	15.513	144	7	7	2.0064e-30	0.88935	1.1365	45.328	14	0.8899	1.1677	43.854	7	0.8465	1.0556	50.132	7	33651000	17140000	16511000	18574000	9403700	9169800	15078000	7736300	7341600
647	Tb927.6.4980	40S ribosomal protein S14 (RPS14)	1227;2075	3	2	2	2	2	2	2	2	2	2	8.3	8.3	8.3	15.513	144	7	7	2.0064e-30	0.88935	1.1365	45.328	14	0.8899	1.1677	43.854	7	0.8465	1.0556	50.132	7	33651000	17140000	16511000	18574000	9403700	9169800	15078000	7736300	7341600
648	Tb11.03.0030	ABC transporter, putative (ABCD3)	6262	1	1	1	1	1	1	1	1	1	1	3.5	3.5	3.5	75.51	684	1	1	0.030389	0.32889	0.41656	17.478	2				1				1	8278700	5512200	2766500	3753000	2516800	1236200	4525700	2995400	1530200
649	Tb11.03.0090	ribokinase, putative	994;1866;3719;4372;5530;5972;8424;11807	1	8	8	8	8	8	8	8	8	8	42.6	42.6	42.6	35.288	333	25	25	9.3926e-192	2.2004	3.1447	80.936	35	2.4413	4.1951	69.972	16	2.1311	2.9989	88.424	19	290930000	79055000	211870000	161530000	44027000	117500000	129400000	35029000	94370000
650	Tb11.03.0140	Nucleoporin (TbNup158)	502;5045;6243;7036;8278;9974;11003;11366	1	8	8	8	8	8	8	8	8	8	8.4	8.4	8.4	158.38	1553	15	15	7.2733e-51	0.7778	1.1852	42.8	30	0.8507	1.2444	43.125	15	0.73827	1.0452	40.597	15	62205000	33843000	28363000	31798000	16973000	14825000	30408000	16869000	13538000
651	Tb11.03.0210	protein of unknown function, conserved	3430;5197	1	2	2	2	2	1	2	1	2	1	2.8	2.8	2.8	134.26	1220	3	2	5.7423e-07	2.7987	4.1837	12.863	4	3.047	4.5968	4.499	2	2.5772	3.7393	7.0629	2	2072500	488430	1584100	850310	174630	675680	1222200	313800	908390
652	Tb11.03.0250	cyclophilin a,cyclophilin type peptidyl-prolyl cis-trans isomerase (CYPA)	687;688;3164;4265;4482;4807;5146;9003;11418	1	9	9	9	9	8	9	8	9	8	72.3	72.3	72.3	18.717	177	78	91	3.2684e-126	0.57152	0.6248	40.476	38	0.57109	0.61304	19.156	14	0.57189	0.6248	48.982	24	489650000	307630000	182020000	292580000	181760000	110820000	197060000	125870000	71194000
653	Tb11.03.0260	protein of unknown function, conserved	6302	1	1	1	1	1	1	1	1	1	1	4.9	4.9	4.9	28.776	246	1	2	2.9219e-10	3.7068	4.1292	12.132	3				1	3.8043	4.4788	11.496	2	3064800	653420	2411400	1662000	377730	1284300	1402800	275680	1127100
654	Tb11.03.0335	protein of unknown function, conserved	1772;1773;6897	1	3	3	3	3	3	3	3	3	3	16.1	16.1	16.1	14.186	124	5	4	8.1672e-45	1.1679	1.2916	35.85	9	1.1679	1.4102	32.149	5	1.1962	1.2752	45.082	4	53530000	19314000	34216000	34288000	12359000	21929000	19242000	6955000	12287000
655	Tb11.03.0390	protein phosphatase 2C, putative	142;1754;2468;3601;5070;10423;10681;10924;11430;11688	1	10	10	10	10	10	10	10	10	10	31.1	31.1	31.1	45.599	408	26	21	5.2531e-87	0.69358	1.2316	73.734	39	0.70278	1.2463	85.28	21	0.69141	1.1856	59.791	18	238350000	127360000	110990000	110770000	59221000	51547000	127580000	68138000	59441000
656	Tb11.03.0410	eukaryotic translation initiation factor 5a, putative (eIF-5A)	1741;1918;2558;7111;8727;8728;10692;11172;11173	1	9	9	9	9	9	9	9	9	9	65.1	65.1	65.1	17.82	166	72	79	5.2887e-216	1.3144	1.3306	25.212	13	1.3182	1.3306	24.709	7	1.2902	1.3168	27.685	6	389800000	164720000	225080000	256750000	108430000	148320000	133060000	56295000	76760000
657	Tb11.03.0450	RNA polymerase I second largest subunit (RPA134)	1563;2386;3574;4893;11032;11707	1	6	6	6	4	5	4	5	4	5	6.1	6.1	6.1	179.49	1596	8	8	1.7406e-36	1.2664	2.1493	118.44	15	1.2595	3.6312	175.05	7	1.2821	2.0913	33.928	8	17676000	7579900	10096000	8222600	3481700	4740900	9453100	4098200	5354900
658	Tb11.03.0470	protein of unknown function, conserved	3101;3565;8691	1	3	3	3	3	2	3	2	3	2	15.7	15.7	15.7	40.542	356	6	4	2.2081e-16	0.36881	0.93102	241.1	10	0.36881	0.93102	247.65	6	3.4218	5.0904	264.18	4	129330000	20729000	108600000	83872000	12758000	71114000	45462000	7971000	37491000
659	Tb11.03.0475	protein of unknown function, conserved	961;7892	1	2	2	2	2	1	2	1	2	1	34.9	34.9	34.9	12.081	106	3	1	5.8332e-32	5.1754	5.4276	71.325	4	5.3208	5.5437	14.608	3				1	23945000	3675700	20269000	23844000	3631300	20213000	100770	44453	56319
660	Tb11.03.0510	protein of unknown function, conserved	436;6613	1	2	2	2	2	0	2	0	2	0	12.3	12.3	12.3	21.079	187	2		7.1162e-10	7.403	11.089	116.03	2	7.403	11.089	116.03	2				0	1687100	259270	1427800	1687100	259270	1427800	0	0	0
661	Tb11.03.0530	protein of unknown function SCD6.10	1491;2116;3950;7885;9184;11703	1	6	6	6	5	5	5	5	5	5	23.6	23.6	23.6	31.292	280	22	16	4.7426e-61	0.60757	0.89162	75.665	35	0.6414	0.90914	68.259	20	0.5435	0.77555	86.592	15	148260000	89485000	58776000	77860000	47105000	30755000	70401000	42379000	28021000
662	Tb11.03.0550	RNA-binding protein, putative (RBP3)	5944;8330;10316	1	3	3	3	2	3	2	3	2	3	21	21	21	22.331	200	6	9	1.4805e-123	0.98873	1.0093	91.595	13	1.0151	1.0502	102.47	6	0.73455	0.77973	89.574	7	15861000	7823000	8038000	8049800	4042500	4007300	7811200	3780500	4030700
663	Tb11.03.0580	RNA-binding protein, UBP2 (UBP2)	2987;3195	1	2	2	1	2	2	2	2	1	1	17.1	17.1	4.6	19.559	175	13	12	3.5242e-43	1.0941	1.1143	69.5	25	1.1194	1.1198	70.272	13	1.0614	1.0814	71.456	12	98743000	46072000	52671000	44285000	20517000	23768000	54458000	25555000	28904000
664	Tb11.03.0620	RNA-binding protein, UBP1 (UBP1)	2965;3195	1	2	1	1	2	2	1	1	1	1	13.7	3.7	3.7	24.295	219	2	3	8.246e-43	1.15	1.166	90.548	5	1.5071	2.0425	79.276	2	0.848	0.88218	105.86	3	31787000	13872000	17915000	17029000	7406600	9621900	14758000	6465400	8292700
665	Tb11.03.0680	protein of unknown function, conserved,predicted WD40 repeat protein	972	1	1	1	1	1	1	1	1	1	1	2.1	2.1	2.1	103.67	948	2	2	2.405e-07	1.4215	1.9362	31.201	4	1.0317	1.4502	13.529	2	1.6723	2.4403	5.3794	2	1550800	536400	1014400	899750	305650	594090	651070	230750	420330
666	Tb11.03.0760	repressor activator protein 1 (RAP1)	223;2084	1	2	2	2	2	1	2	1	2	1	3.2	3.2	3.2	92.869	855	2	1	4.2739e-12	1.0484	1.5053	9.1903	3	1.0701	1.5464	3.8056	2				1	5800500	3075000	2725400	3822800	1923100	1899700	1977600	1151900	825720
667	Tb11.03.0870	mitochondrial carrier protein, putative	1156;2740	1	2	2	2	1	2	1	2	1	2	18.1	18.1	18.1	33.969	310	1	3	2.868e-10	3.5954	4.6139	22.986	4				1	3.289	4.2792	20.504	3	2098700	437460	1661200	510150	89302	420850	1588500	348160	1240400
668	Tb11.03.0880	protein of unknown function, conserved,predicted WD40 repeat protein (PIFTF6)	301;1113;1909;2771;3173;3630;3631;3725;4234;4240;4542;5661;5720;6114;6935;7029;7608;7876;7952;8301;8750;9401;10216;11453;11767	1	25	25	25	22	21	22	21	22	21	27	27	27	149.06	1356	24	29	1.9033e-171	0.26712	0.39835	37.077	52	0.27024	0.39589	32.789	23	0.26343	0.40082	40.726	29	137330000	104010000	33319000	71405000	55125000	16280000	65929000	48889000	17040000
669	Tb11.03.0890	ubiquitin carboxyl-terminal hydrolase, putative,cysteine peptidase, Clan CA, family C12, putative	6119;7995;10255	1	3	3	3	2	3	2	3	2	3	34.3	34.3	34.3	25.977	236	11	9	3.9e-33	0.63646	0.69697	28.818	20	0.5146	0.69408	30.456	11	0.64178	0.74404	28.297	9	34805000	20720000	14085000	16058000	9602200	6456300	18747000	11118000	7628900
670	Tb11.03.0910	cleavage and polyadenylation specificity factor, putative	3765	1	1	1	1	1	1	1	1	1	1	1.8	1.8	1.8	90.555	818	3	4	9.7219e-06	0.75655	1.0625	30.52	7	0.73665	0.93147	36.862	3	0.85553	1.1844	27.073	4	3868400	2167700	1700600	1363300	755580	607690	2505100	1412200	1092900
671	Tb11.03.0940	elongation factor, putative	2047;2533;2959	1	3	3	3	3	3	3	3	3	3	8.1	8.1	8.1	72.602	653	4	8	3.8561e-26	2.5769	3.2507	173.74	12	2.392	3.0807	27.79	4	4.459	6.3058	196.93	8	60419000	9469900	50949000	13365000	3910300	9454700	47054000	5559600	41495000
672	Tb11.03.0950	electron transfer flavoprotein, putative	6082;7344	1	2	2	2	1	1	1	1	1	1	11.2	11.2	11.2	29.949	269	1	1	8.9844e-08	3.1637	4.5704	99.282	2				1				1	1933500	475590	1457900	1201200	204750	996480	732240	270840	461390
673	Tb11.0360	MSP-A, putative,chrXI additional, unordered contigs	9869	1	1	1	1	1	1	1	1	1	1	1.9	1.9	1.9	68.986	630	2	1	1.9227e-06	0.24832	0.376	113.03	2				1				1	15018000	14740000	278210	11224000	11193000	30284	3794400	3546500	247930
674	Tb11.0370	MSP-A, putative,chrXI additional, unordered contigs	3604;11215	1	2	2	2	2	1	2	1	2	1	5.5	5.5	5.5	64.981	587	4	2	1.9083e-13	0.062373	0.079209	375.55	4	0.06095	0.065285	57.492	3				1	62420000	46396000	16024000	38822000	36430000	2391900	23598000	9966100	13632000
675	Tb11.0400	P27 protein, putative;with=GeneDB:Linj28_V3.1070 (P27)	764;765;4917;5585;6014;8901;9425;11405;11921;12042	2	10	10	10	10	8	10	8	10	8	46.1	46.1	46.1	27.701	241	11	11	1.0597e-100	77.39	80.278	77.979	21	64.572	65.049	72.157	10	84.542	86.768	81.766	11	93218000	4350800	88867000	51639000	3554900	48084000	41579000	795890	40783000
676	Tb11.0300	protein of unknown function,chrXI additional, unordered contigs	764;765;4917;5585;6014;8901;9425;11405;11921;12042	2	10	10	10	10	8	10	8	10	8	46.1	46.1	46.1	27.701	241	11	11	1.0597e-100	77.39	80.278	77.979	21	64.572	65.049	72.157	10	84.542	86.768	81.766	11	93218000	4350800	88867000	51639000	3554900	48084000	41579000	795890	40783000
677	Tb11.50.0001	protein of unknown function, conserved	1077;1382;1499;3255;3256	2	5	5	5	5	5	5	5	5	5	22.7	22.7	22.7	30.18	264	13	11	1.377e-41	0.40626	0.73471	66.343	17	0.40449	0.70159	60.785	9	0.40977	0.74846	75.856	8	76891000	49495000	27396000	31736000	20888000	10848000	45155000	28607000	16548000
678	Tb11.0840	protein of unknown function,chrXI additional, unordered contigs	1077;1382;1499;3255;3256	2	5	5	5	5	5	5	5	5	5	22.7	22.7	22.7	30.18	264	13	11	1.377e-41	0.40626	0.73471	66.343	17	0.40449	0.70159	60.785	9	0.40977	0.74846	75.856	8	76891000	49495000	27396000	31736000	20888000	10848000	45155000	28607000	16548000
679	Tb11.0845	dynein light chain LC8, putative (DYNLL2)	1564;3143;7424;7425	2	4	4	4	4	2	4	2	4	2	38.9	38.9	38.9	10.429	90	14	6	1.23e-65	0.43232	0.42655	13.967	4	0.42614	0.41927	2.5826	3				1	48890000	33900000	14990000	48841000	33866000	14975000	49663	34151	15512
680	Tb11.50.0007	dynein light chain LC8, putative (DYNLL1)	1564;3143;7424;7425	2	4	4	4	4	2	4	2	4	2	38.9	38.9	38.9	10.429	90	14	6	1.23e-65	0.43232	0.42655	13.967	4	0.42614	0.41927	2.5826	3				1	48890000	33900000	14990000	48841000	33866000	14975000	49663	34151	15512
681	Tb11.0880	60S ribosomal protein L21e, putative,chrXI additional, unordered contigs	4307;5394;7566;9528;10595	3	5	5	5	5	5	5	5	5	5	29.6	29.6	29.6	18.002	159	24	29	1.5545e-60	0.96027	0.99166	10.388	20	0.96042	0.97836	6.9086	8	0.96027	1.0167	11.839	12	200140000	100970000	99169000	117440000	59254000	58191000	82694000	41716000	40978000
682	Tb11.50.0005	ribosomal protein L21E (60S), putative	4307;5394;7566;9528;10595	3	5	5	5	5	5	5	5	5	5	29.6	29.6	29.6	18.002	159	24	29	1.5545e-60	0.96027	0.99166	10.388	20	0.96042	0.97836	6.9086	8	0.96027	1.0167	11.839	12	200140000	100970000	99169000	117440000	59254000	58191000	82694000	41716000	40978000
683	Tb927.4.1100	ribosomal protein L21E (60S), putative	4307;5394;7566;9528;10595	3	5	5	5	5	5	5	5	5	5	29.6	29.6	29.6	18.002	159	24	29	1.5545e-60	0.96027	0.99166	10.388	20	0.96042	0.97836	6.9086	8	0.96027	1.0167	11.839	12	200140000	100970000	99169000	117440000	59254000	58191000	82694000	41716000	40978000
684	Tb11.12.0013	target SNARE, putative	2709	1	1	1	1	1	1	1	1	1	1	4.7	4.7	4.7	35.541	318	3	2	1.6577e-21	0.55747	1.0064	233.37	5	0.55747	1.0064	21.03	3	8.9487	11.384	384.57	2	31431000	8029200	23402000	12871000	5956100	6914400	18561000	2073100	16487000
685	Tb11.1220	protein of unknown function,chrXI additional, unordered contigs	1670;2497;4837;4900;10889;11835	2	6	6	6	6	5	6	5	6	5	13	13	13	57.799	485	8	10	4.7884e-28	0.32644	0.52002	59.49	17	0.32131	0.50229	20.399	8	0.3403	0.54324	78.297	9	272610000	201480000	71126000	164840000	122650000	42192000	107770000	78835000	28934000
686	Tb927.10.15250	paraflagellar rod component, putative (PFC15)	1670;2497;4837;4900;10889;11835	2	6	6	6	6	5	6	5	6	5	13	13	13	57.799	485	8	10	4.7884e-28	0.32644	0.52002	59.49	17	0.32131	0.50229	20.399	8	0.3403	0.54324	78.297	9	272610000	201480000	71126000	164840000	122650000	42192000	107770000	78835000	28934000
687	Tb11.1380	protein of unknown function,chrXI additional, unordered contigs	365;711;2346;2389;2510;5784;9772;10141;11957	2	9	9	9	8	8	8	8	8	8	27.1	27.1	27.1	45.633	399	11	14	7.668e-199	0.43003	0.7058	38.863	24	0.43748	0.73141	22.558	11	0.42475	0.66353	49.506	13	282960000	193980000	88977000	158420000	109440000	48983000	124530000	84540000	39994000
688	Tb11.39.0004	protein of unknown function, conserved	365;711;2346;2389;2510;5784;9772;10141;11957	2	9	9	9	8	8	8	8	8	8	27.1	27.1	27.1	45.633	399	11	14	7.668e-199	0.43003	0.7058	38.863	24	0.43748	0.73141	22.558	11	0.42475	0.66353	49.506	13	282960000	193980000	88977000	158420000	109440000	48983000	124530000	84540000	39994000
689	Tb11.1390	protein of unknown function,chrXI additional, unordered contigs	1155;1758	2	2	2	2	2	1	2	1	2	1	4.6	4.6	4.6	62.035	570	2	1	2.98e-52	20.846	21.556	19.303	3	20.12	24.845	24.713	2				1	4155800	236510	3919300	2054800	183450	1871300	2101100	53063	2048000
690	Tb11.39.0005	protein of unknown function, conserved	1155;1758	2	2	2	2	2	1	2	1	2	1	4.6	4.6	4.6	62.035	570	2	1	2.98e-52	20.846	21.556	19.303	3	20.12	24.845	24.713	2				1	4155800	236510	3919300	2054800	183450	1871300	2101100	53063	2048000
691	Tb11.1690	variant surface glycoprotein (VSG, pseudogene), putative,chrXI additional, unordered contigs	4600;6594	1	2	2	2	2	2	2	2	2	2	4.7	4.7	4.7	54.194	516	20	32	1.0254e-58	0.026734	0.039888	63.147	3				1	0.024761	0.040041	89.302	2	77888000	73269000	4619500	21684000	20932000	752210	56204000	52336000	3867300
692	Tb11.1780	retrotransposon hot spot protein (RHS, pseudogene), putative,retrotransposon hot spot protein 1 (RHS1, pseudogene), putative,chrXI additional, unordered contigs	4552;4666;8074	1	3	2	2	2	3	1	2	1	2	7	4.8	4.8	65.449	583	1	3	1.2823e-23	2.0738	3.5428	33.237	4				1	1.9468	2.7726	29.881	3	32926000	10745000	22180000	14461000	4824600	9636100	18465000	5920700	12544000
693	Tb11.18.0002	protein of unknown function, conserved	364	1	1	1	1	1	1	1	1	1	1	1.9	1.9	1.9	97.079	862	2	2	1.0009e-14	0.67236	0.9281	28.374	4	0.67236	0.9281	9.2031	2	0.80778	1.1156	44.631	2	2012800	1036000	976760	1035400	521890	513480	977420	514130	463290
694	Tb11.18.0004	eukaryotic translation initiation factor 4e, putative (eIF4E)	1405;2240;2496;4545;7000	1	5	5	5	4	5	4	5	4	5	24	24	24	26.024	233	5	6	3.3808e-95	0.79857	0.85635	60.994	7	0.81136	0.92507	7.8128	3	0.78397	0.82955	78.706	4	24249000	13587000	10662000	10410000	5406300	5003900	13839000	8180800	5657900
695	Tb11.18.0005	protein of unknown function, conserved	7964	1	1	1	1	1	1	1	1	1	1	5.4	5.4	5.4	26.94	241	1	1	2.6334e-62	0.41962	0.62379	9.8919	2				1				1	2370100	1637400	732660	1260900	867180	393700	1109200	770250	338960
696	Tb11.18.0012	protein of unknown function, conserved	1830;5165	1	2	2	2	1	1	1	1	1	1	2.2	2.2	2.2	122.96	1113	1	1	0.0019978	0.6664	1.0396	71.167	2				1				1	2846200	1814500	1031700	562860	246080	316780	2283400	1568400	714910
697	Tb11.18.0013	proteasome regulatory non-ATP-ase subunit 3 (RPN3)	3136;5104;6745;6747	1	4	4	4	4	3	4	3	4	3	14.4	14.4	14.4	38.167	334	5	6	2.638e-71	0.56521	1.0184	29.575	5	0.54394	0.85238	41.821	3	0.58178	1.0201	0.23676	2	16498000	12819000	3679000	10566000	8625000	1940800	5932500	4194200	1738200
698	Tb11.18.0014	protein of unknown function, conserved	11271	1	1	1	1	1	1	1	1	1	1	1.8	1.8	1.8	88.832	788	3	2	7.0835e-06	1.6682	2.4368	11.073	4	1.8373	2.5448	3.4197	2	1.5869	2.1978	11.883	2	2775300	899080	1876300	1629200	478760	1150500	1146100	420320	725790
699	Tb11.18.0015	protein of unknown function, conserved	10946	1	1	1	1	1	1	1	1	1	1	4.7	4.7	4.7	24.813	214	1	1	0.0016546	0.40852	0.56983	20.166	2				1				1	1862200	1210100	652110	1364300	844480	519850	497880	365620	132260
700	Tb11.1810	retrotransposon hot spot protein (RHS, pseudogene), putative,retrotransposon hot spot protein 1 (RHS1, pseudogene), putative,chrXI additional, unordered contigs	539;1294;6129;7814;8837;9687	1	6	1	1	5	5	1	1	1	1	39.3	3.3	3.3	31.195	275	1	2	3.4083e-62	1.6481	1.8413	32.986	3				1	1.8819	2.4375	39.666	2	30282000	12031000	18251000	18787000	7319500	11467000	11496000	4711600	6784000
701	Tb11.22.0001	protein of unknown function, conserved	1101;2929;3056;4749;7033;7979;7980;7981;8247;9884;10700;11615;11925	1	13	13	13	12	10	12	10	12	10	71.2	71.2	71.2	24.58	222	26	29	1.5625e-259	61.317	64.178	133.22	30	72.261	73.193	148.27	16	42.816	55.032	118.04	14	155960000	7844300	148120000	86512000	3272600	83240000	69447000	4571700	64876000
702	Tb11.22.0005	phenylalanyl-tRNA synthetase (beta subunit), putative	1968;2080;3042;4344;10390	1	5	5	5	5	5	5	5	5	5	13.5	13.5	13.5	70.311	624	6	5	6.8399e-35	1.0308	1.2732	10.498	11	1.0442	1.212	12.679	6	1.0238	1.2776	8.1799	5	76411000	36493000	39918000	38218000	18290000	19928000	38193000	18203000	19990000
703	Tb11.22.0007	protein of unknown function, conserved	3303;4033	1	2	2	2	1	2	1	2	1	2	6.6	6.6	6.6	58.674	528	1	2	1.6051e-07	0.66682	0.91968	10.515	3				1	0.60149	0.89963	14.761	2	13862000	7672500	6189900	5266900	2907300	2359600	8595500	4765200	3830300
704	Tb11.22.0010	protein of unknown function, conserved	1435;2193;6146;10861	1	4	4	4	3	3	3	3	3	3	6.4	6.4	6.4	138.83	1217	4	3	3.9781e-23	0.11897	0.18536	107.46	7	0.1232	0.18129	142.53	4	0.11897	0.18536	63.372	3	16165000	7743700	8421200	8906300	5065900	3840400	7258700	2677800	4580800
705	Tb11.22.0012	eukaryotic peptide chain release factor subunit 1, putative (ERF1)	181;5471;11301	1	3	3	3	3	2	3	2	3	2	11.3	11.3	11.3	50.976	452	5	3	1.18e-08	1.2367	1.8518	58.779	6	0.9124	1.5102	72.712	4	1.2367	1.8518	33.727	2	99124000	39733000	59391000	67799000	25688000	42110000	31325000	14044000	17280000
706	Tb11.42.0003	T-complex protein 1, beta subunit, putative	590;597;1837;2046;3979;4399;4820;4887;4936;4937;6432;7860;7861;9051;9333;10506;11256	1	17	17	17	14	16	14	16	14	16	36.1	36.1	36.1	58.057	529	32	24	6.3027e-180	1.1223	1.7006	30.647	45	1.1257	1.7026	34.464	26	1.1184	1.6945	24.911	19	977450000	442930000	534530000	488490000	219250000	269240000	488960000	223670000	265290000
707	Tb11.42.0004	protein of unknown function, conserved	971;1814;2309;4684;4685;5247;5341;6959;6960;7564;8850;8992;9293	1	13	13	13	12	12	12	12	12	12	58.3	58.3	58.3	36.025	326	24	23	2.1928e-239	0.91893	1.7965	46.806	43	0.91362	1.8904	57.411	22	0.92543	1.706	33.753	21	288670000	147620000	141050000	163210000	82627000	80584000	125460000	64993000	60463000
708	Tb11.46.0001	60S acidic ribosomal subunit protein, putative	914;917;2100;4071;5914;6009;9876;10447;10577;10911;11869	2	11	11	11	11	11	11	11	11	11	56.5	56.5	56.5	34.627	324	71	72	0	0.64717	0.89954	80.885	69	0.71267	1.0224	78.495	32	0.64717	0.89954	83.869	37	1227300000	623610000	603670000	733060000	370030000	363030000	494210000	253580000	240630000
709	Tb11.46.0002	60S acidic ribosomal subunit protein, putative	914;917;2100;4071;5914;6009;9876;10447;10577;10911;11869	2	11	11	11	11	11	11	11	11	11	56.5	56.5	56.5	34.627	324	71	72	0	0.64717	0.89954	80.885	69	0.71267	1.0224	78.495	32	0.64717	0.89954	83.869	37	1227300000	623610000	603670000	733060000	370030000	363030000	494210000	253580000	240630000
710	Tb11.46.0008	arginyl-tRNA synthetase, putative	324;820;3218;3509;5631;6230;6372;6461;6597;6950;7667;8498;9615;10090;10108;10925;11791	1	17	17	17	17	16	17	16	17	16	32.1	32.1	32.1	78.432	692	22	21	7.365e-129	1.3455	1.6657	33.058	42	1.3833	1.6568	40.866	21	1.3333	1.6746	23.879	21	255910000	110540000	145370000	136630000	57537000	79092000	119280000	53004000	66281000
711	Tb11.46.0009	protein of unknown function, conserved,zinc finger protein family member, putative (ZC3H41)	3058;4281;5780;6198;6405;6977;7251;8610	1	8	8	8	6	8	6	8	6	8	21.1	21.1	21.1	58.459	517	12	15	4.1893e-54	0.78841	1.2623	43.463	27	0.82838	1.2319	27.099	12	0.78495	1.3779	52.338	15	392330000	199620000	192710000	185350000	96895000	88453000	206980000	102730000	104260000
712	Tb11.46.0011	protein of unknown function, conserved,leucine-rich repeat protein (LRRP), putative	4757	1	1	1	1	1	1	1	1	1	1	3.6	3.6	3.6	45.499	415	1	1	1.3348e-14	0.43479	0.62649	1.0349	2				1				1	4190300	2799300	1391000	1796100	1264000	532110	2394300	1535400	858930
713	Tb11.47.0004	2-oxoglutarate dehydrogenase E1 component, putative	2009;2063;2071;2087;2088;2979;3159;3478;4209;4355;4758;4768;5859;6484;6595;6670;7398;7790;8007;8712;9661;9893;10555;10625;10626;10723;10777;11684;11881;11983	1	30	30	30	28	26	28	26	28	26	41	41	41	113.38	1008	50	39	0	8.6448	11.76	115.95	72	8.6909	12.078	115.27	41	8.6409	11.229	118.73	31	452570000	54893000	397670000	239870000	27743000	212120000	212700000	27150000	185550000
714	Tb11.47.0006	protein of unknown function, conserved	703;1911;2479;2975;3284;3367;4332;5442;5783;5966;5967;6733;11642	1	13	13	13	11	10	11	10	11	10	23.3	23.3	23.3	86.855	752	18	15	9.1941e-61	0.34648	0.49457	74.97	33	0.3571	0.50168	75.574	18	0.33156	0.46072	76.884	15	164050000	118110000	45936000	78940000	55858000	23082000	85109000	62255000	22854000
715	Tb11.47.0007	protein of unknown function, conserved	1530;7983	1	2	2	2	1	2	1	2	1	2	4.3	4.3	4.3	94.838	860	1	2	0.00021419	0.16437	0.22948	9.237	3				1	0.15193	0.22091	5.3802	2	2563500	2161700	401830	496250	405430	90816	2067200	1756200	311020
716	Tb11.47.0012	glutaredoxin, putative	3505;4255	1	2	2	2	2	0	2	0	2	0	34.7	34.7	34.7	10.576	95	2		2.2497e-10	1.838	2.6082	10.195	2	1.838	2.6082	10.195	2				0	2053900	669480	1384400	2053900	669480	1384400	0	0	0
717	Tb11.47.0016	protein of unknown function, conserved	648;10417	1	2	2	2	2	0	2	0	2	0	23.4	23.4	23.4	12.271	111	3		0.012345	0.88254	1.1247	14.399	3	0.88254	1.1247	14.399	3				0	27703000	14403000	13301000	27703000	14403000	13301000	0	0	0
718	Tb11.47.0022	protein of unknown function, conserved	943;3197;4640;5355;7332;8535	1	6	6	6	5	5	5	5	5	5	40.2	40.2	40.2	20.267	169	5	12	1.9134e-69	5.5681	5.6143	58.55	13	5.6329	5.6143	5.8823	3	5.3424	5.4644	65.209	10	46177000	7227100	38950000	24691000	3682200	21008000	21487000	3544900	17942000
719	Tb11.47.0024	protein of unknown function, conserved	6400;10439	1	2	2	2	1	1	1	1	1	1	3.5	3.5	3.5	98.264	874	1	1	0.011268	1.0191	1.2108	198.61	2				1				1	1225700	496680	728970	537450	326890	210560	688200	169790	518410
720	Tb11.47.0026	protein of unknown function, conserved	8582	1	1	1	1	1	1	1	1	1	1	3.3	3.3	3.3	53.366	448	1	1	2.3393e-12	0.0098218	0.015474	13.125	2				1				1	11267000	10954000	313680	5875500	5685700	189760	5391700	5267800	123920
721	Tb11.47.0028	protein of unknown function, conserved	9063	1	1	1	1	1	1	1	1	1	1	3.6	3.6	3.6	64.79	563	2	3	0.0091881	0.65202	1.0052	33.669	5	0.6614	0.96219	9.7345	2	0.65202	1.0052	44.229	3	2852000	1693500	1158600	2118600	1256200	862360	733430	437230	296200
722	Tb11.47.0031	protein kinase, putative,cdc2-related kinase, putative (CRK6)	6583;7554;7955;9278;11423	1	5	5	5	5	3	5	3	5	3	24.6	24.6	24.6	36.728	325	5	3	6.9159e-27	0.05581	0.093709	41.219	8	0.044457	0.079123	45.028	5	0.067395	0.10977	24.683	3	9047800	8413700	634040	6212300	5792000	420270	2835500	2621700	213780
723	Tb11.47.0033	protein of unknown function, conserved	8734	1	1	1	1	1	1	1	1	1	1	3.3	3.3	3.3	122.93	1107	1	1	0.014789	0.62682	0.95405	16.855	2				1				1	3867400	1913300	1954100	2010000	869410	1140600	1857400	1043900	813520
724	Tb11.47.0034	radial spoke protein RSP3, putative	1366;9852;10847;10848	1	4	4	4	3	3	3	3	3	3	21.4	21.4	21.4	39.377	332	8	6	9.3587e-30	0.34913	0.53898	4.3971	4	0.35164	0.5604	5.3416	2	0.34913	0.53214	1.6388	2	9742800	6967900	2775000	6550900	4805600	1745300	3192000	2162300	1029700
725	Tb11.47.0036	calpain, putative,cysteine peptidase, Clan CA, family C2, putative	3240;3241;4526;4528;4748;7847;8817;8818;10429	1	9	3	1	9	6	3	1	1	1	25.1	5.3	1.6	158.95	1409	7	5	2.7053e-37	0.34957	0.92038	5.7463	2	0.34957	0.92038	5.7463	2				0	2072000	1699200	372760	2072000	1699200	372760	0	0	0
726	Tb11.50.0006	epsinR	304;621;6913;7916;8833	2	5	5	5	4	4	4	4	4	4	16.8	16.8	16.8	55.266	505	7	9	2.0254e-33	0.25765	0.3405	100.65	13	0.16609	0.25015	120.06	6	0.25765	0.3405	89.58	7	53087000	38217000	14870000	28835000	20780000	8054800	24252000	17437000	6814900
727	Tb11.0890	epsin, putative,chrXI additional, unordered contigs	304;621;6913;7916;8833	2	5	5	5	4	4	4	4	4	4	16.8	16.8	16.8	55.266	505	7	9	2.0254e-33	0.25765	0.3405	100.65	13	0.16609	0.25015	120.06	6	0.25765	0.3405	89.58	7	53087000	38217000	14870000	28835000	20780000	8054800	24252000	17437000	6814900
728	Tb11.52.0002	protein of unknown function, conserved	843;10547	1	2	2	2	2	1	2	1	2	1	0.9	0.9	0.9	434.42	3963	2	1	2.2383e-09	0.32405	0.9154	8.5232	3	0.31652	0.86993	7.2053	2				1	5328600	3922400	1406300	2513100	1852800	660370	2815500	2069600	745890
729	Tb11.52.0003	oligopeptidase b,serine peptidase, clan SC, family S9A-like protein (OPB)	2407;2516;4406;8678;9996	1	5	5	5	5	4	5	4	5	4	12.3	12.3	12.3	80.572	715	8	7	1.5322e-25	2.3542	3.7089	79.828	15	2.3949	3.7493	37.279	8	2.1904	3.4659	110.62	7	120000000	38966000	81036000	70672000	21071000	49600000	49331000	17895000	31436000
730	Tb11.52.0006	protein of unknown function, conserved (pseudogene)	2055;3210;4594;8288;8403;9641;9642;10857;11367	1	9	9	9	7	7	7	7	7	7	7.2	7.2	7.2	138.96	1251	10	11	5.3169e-29	0.22356	0.33894	82.007	17	0.2314	0.33425	75.248	8	0.21754	0.33894	91.449	9	30093000	23114000	6978800	17085000	13343000	3741900	13007000	9770400	3236800
731	Tb11.52.0008	protein of unknown function, conserved	384	1	1	1	1	1	1	1	1	1	1	1.3	1.3	1.3	146.58	1299	1	1	0.00061183	4.687	7.292	17.325	2				1				1	316040	77081	238960	81650	23020	58630	234390	54060	180330
732	Tb11.52.0014	ras-like small GTPase, putative (TbRLJ)	11726	1	1	1	1	1	1	1	1	1	1	9.7	9.7	9.7	23.714	216	1	1	7.876e-08	0.6574	0.83278	28.058	2				1				1	236420	129400	107020	63413	31195	32218	173000	98203	74802
733	Tb11.52.0015	protein of unknown function, conserved	9556	1	1	1	1	1	1	1	1	1	1	5.2	5.2	5.2	51.172	445	1	1	2.59e-09	0.08456	0.11235	12.014	2				1				1	1159600	1075000	84584	548420	507400	41023	611140	567580	43561
734	Tb11.55.0006	intraflagellar transport protein IFT88 (IFT88)	121;897;1372;3876;3945;7367;8572;11009	1	8	8	8	7	7	7	7	7	7	15.1	15.1	15.1	89.754	800	8	7	9.971e-77	0.28353	0.37987	26.404	14	0.2716	0.3423	18.008	7	0.29994	0.39002	33.595	7	51953000	33184000	18770000	27518000	18446000	9071800	24436000	14738000	9698000
735	Tb11.55.0009	mitochondrial RNA binding protein 1,gBP21, MRP1 (GBP21)	1112;1443;4464;6311;7112	1	5	5	5	5	3	5	3	5	3	24.3	24.3	24.3	23.253	206	8	7	3.4264e-40	1.6207	1.6375	26.392	15	1.5569	1.5901	15.912	8	1.635	1.6748	35.222	7	44524000	16935000	27589000	25829000	10051000	15778000	18695000	6883700	11811000
736	Tb11.55.0011	protein of unknown function, conserved	5635;9987	1	2	2	2	2	2	2	2	2	2	20.2	20.2	20.2	20.428	183	2	2	1.7642e-16	6.1316	6.8053	12.061	4	6.1316	6.8053	0.85725	2	5.4832	6.1685	18.415	2	4747100	415210	4331900	1975000	192860	1782100	2772200	222350	2549800
737	Tb11.55.0012	vesicular-fusion protein SEC18, putative	1080	1	1	1	1	1	1	1	1	1	1	2.1	2.1	2.1	97.907	888	1	1	1.3053e-14	0.65503	1.0079	2.6519	2				1				1	1896400	952190	944160	973180	498450	474730	923170	453740	469430
738	Tb11.55.0017	protein of unknown function, conserved	7402;11649	1	2	2	2	2	2	2	2	2	2	13	13	13	21.598	192	2	2	5.1618e-41	1.1363	1.1595	0.49892	2				1				1	4320400	1986400	2334000	2174900	1013300	1161600	2145500	973120	1172400
739	Tb11.55.0024	1,2-Dihydroxy-3-keto-5-methylthiopentene dioxygenase, putative;with=GeneDB:LmjF20.0970	76;1476;1841;2064;6178;11237	1	6	6	6	6	6	6	6	6	6	28.1	28.1	28.1	37.611	331	10	10	5.626e-37	1.1248	2.0266	85.21	20	1.0987	2.2125	102.83	10	1.1248	2.0266	68.161	10	103530000	45473000	58059000	59404000	25843000	33561000	44128000	19630000	24498000
740	Tb11.55.0026	isovaleryl-coA dehydrogenase, putative	3983;6256;6817;10917	1	4	4	4	4	0	4	0	4	0	20	20	20	44.799	411	4		2.6006e-22	8.7481	15.158	51.989	4	8.7481	15.158	51.989	4				0	9477300	932950	8544400	9477300	932950	8544400	0	0	0
741	Tb11.57.0008	calpain-like protein, putative,cytoskeleton assocociated protein, putative	55;1859;2395;2573;3071;3240;3241;4526;4528;4964;5082;7827;8817;8818;10852;11872	1	16	16	5	16	12	16	12	5	3	48.2	48.2	1.4	658.19	5795	40	36	8.3507e-78	0.3599	0.94891	44.23	26	0.35955	0.85766	38.515	16	0.3599	0.97737	53.428	10	25810000	17779000	8030900	14433000	9838600	4594000	11377000	7940400	3437000
742	Tb11.v4.0004	ribonucleoside-diphosphate reductase small chain (RNR2)	1461;1999;6127;7779;10561;11449;11825;12043;12044	4	9	9	9	7	8	7	8	7	8	32.6	32.6	32.6	39.017	337	9	10	3.2318e-96	2.2331	4.1733	38.18	18	2.2976	4.5958	40.611	9	2.2317	4.1675	37.91	9	106920000	33635000	73281000	54136000	14525000	39610000	52780000	19110000	33670000
743	Tb11.v4.0005	ribonucleoside-diphosphate reductase small chain (RNR2)	1461;1999;6127;7779;10561;11449;11825;12043;12044	4	9	9	9	7	8	7	8	7	8	32.6	32.6	32.6	39.017	337	9	10	3.2318e-96	2.2331	4.1733	38.18	18	2.2976	4.5958	40.611	9	2.2317	4.1675	37.91	9	106920000	33635000	73281000	54136000	14525000	39610000	52780000	19110000	33670000
744	Tb11.v4.0006	ribonucleoside-diphosphate reductase small chain (RNR2)	1461;1999;6127;7779;10561;11449;11825;12043;12044	4	9	9	9	7	8	7	8	7	8	32.6	32.6	32.6	39.017	337	9	10	3.2318e-96	2.2331	4.1733	38.18	18	2.2976	4.5958	40.611	9	2.2317	4.1675	37.91	9	106920000	33635000	73281000	54136000	14525000	39610000	52780000	19110000	33670000
745	Tb11.v4.0007	ribonucleoside-diphosphate reductase small chain (RNR2)	1461;1999;6127;7779;10561;11449;11825;12043;12044	4	9	9	9	7	8	7	8	7	8	32.6	32.6	32.6	39.017	337	9	10	3.2318e-96	2.2331	4.1733	38.18	18	2.2976	4.5958	40.611	9	2.2317	4.1675	37.91	9	106920000	33635000	73281000	54136000	14525000	39610000	52780000	19110000	33670000
746	Tb927.1.120	retrotransposon hot spot protein 4 (RHS4), putative	340;1536;2661;2824;3572;4166;4331;4613;4680;5679;7459;7482;8251;8402;8658;8976;11829	1	17	11	8	17	14	11	10	8	8	26.3	19.9	16.6	98.024	856	45	35	1.2945e-98	1.0761	1.5557	44.832	65	1.1012	1.5203	50.946	37	1.0618	1.6163	34.766	28	331120000	149700000	181420000	205280000	93178000	112100000	125840000	56518000	69325000
747	Tb927.1.1240	cytidine triphosphate synthase, putative	1259	1	1	1	1	1	1	1	1	1	1	4.1	4.1	4.1	65.212	589	2	1	9.3854e-08	1.5714	2.2243	13.686	3	1.7235	2.2347	0.66089	2				1	23898000	8466800	15431000	14210000	5035500	9174700	9687500	3431300	6256200
748	Tb927.1.1420	protein of unknown function, conserved	4390;4391;11029	1	3	3	3	3	3	3	3	3	3	8	8	8	70.98	663	4	10	1.9685e-07	0.51029	0.75407	78.35	8	0.34777	0.51766	11.883	2	0.93272	1.3497	81.648	6	18804000	14644000	4160100	12287000	11989000	298300	6517300	2655600	3861800
749	Tb927.1.1500	protein of unknown function, conserved	3252	1	1	1	1	1	1	1	1	1	1	2.4	2.4	2.4	73.618	664	1	1	0.016537	0.10863	0.15481	116.33	2				1				1	4853800	4354000	499780	2577100	2232000	345130	2276700	2122100	154660
750	Tb927.1.1620	ATP-dependent DEAD/H RNA helicase, putative	9836	1	1	1	1	1	1	1	1	1	1	2.2	2.2	2.2	81.817	739	1	1	0.017056	0.9581	1.2523	8.98	2				1				1	561420	241880	319540	346940	165090	181850	214480	76794	137680
751	Tb927.1.1670	protein of unknown function, conserved	732;1576;2033;2079;3747;4271;4339;5683;7283;7410;8666;11188;11605;12033	1	14	14	14	11	14	11	14	11	14	19.4	19.4	19.4	120.87	1081	20	19	3.7817e-113	0.75093	1.1064	40.647	39	0.74658	1.1129	26.008	20	0.75093	1.0871	52.35	19	110100000	64647000	45451000	51142000	29086000	22055000	58956000	35560000	23396000
752	Tb927.1.1710	protein of unknown function, conserved	6598;8900;9971;11093	1	4	4	4	3	4	3	4	3	4	3.6	3.6	3.6	195.44	1786	3	5	4.1109e-21	0.60127	1.6667	32.32	8	0.61853	1.6842	23.277	3	0.5845	1.6419	39.427	5	13197000	7713400	5483700	4635600	2737700	1897900	8561500	4975700	3585800
753	Tb927.1.1790	protein of unknown function	11437	1	1	1	1	1	1	1	1	1	1	10.1	10.1	10.1	25.682	227	1	1	1.6542e-07	1.4724	2.0048	8.4916	2				1				1	600190	198290	401900	286000	104410	181590	314190	93880	220310
754	Tb927.1.1930	phosphatidylinositol 3-kinase, putative	874	1	1	1	1	1	1	1	1	1	1	0.5	0.5	0.5	324.21	2903	1	1	1.7333e-15	4.7254	8.9354	63.317	2				1				1	777590	84691	692900	346230	35791	310440	431360	48900	382460
755	Tb927.1.2100	calpain-like cysteine peptidase, putative,cysteine peptidase, Clan CA, family C2, putative	156;232;852;1019;1519;2863;5059;5515;6429;8767;8998;10332;10942;11064;11357;11677;11933	1	17	17	17	16	17	16	17	16	17	30	30	30	126.15	1146	40	44	6.1341e-201	0.6427	1.0119	38.216	58	0.65566	0.99469	43.865	30	0.63866	1.0494	31.875	28	291460000	167140000	124320000	160330000	90463000	69866000	131130000	76673000	54458000
756	Tb927.1.2120	calpain, putative,cysteine peptidase, Clan CA, family C2, putative	2837	1	1	1	1	1	1	1	1	1	1	2.5	2.5	2.5	82.62	732	2	2	1.7352e-09	0.76112	1.0374	27.981	4	0.80985	1.1025	10.068	2	0.59664	0.81161	36.18	2	10021000	5374900	4646200	5329000	2840200	2488900	4692100	2534700	2157400
757	Tb927.1.2230	calpain-like protein fragment, putative	5861;11457	1	2	1	1	2	1	1	0	1	0	35.8	23.6	23.6	13.535	123	2		9.3585e-19	9.7614	9.712	25.115	2	9.7614	9.712	25.115	2				0	14912000	947490	13965000	14912000	947490	13965000	0	0	0
758	Tb927.1.2260	calpain-like protein fragment, putative	6767;11234;11235;11457	1	4	4	3	4	1	4	1	3	0	41.9	41.9	30.2	14.03	129	8	2	1.0067e-23	6.3209	6.3753	14.983	4	6.3209	6.3753	14.983	4				0	31178000	4881000	26297000	31178000	4881000	26297000	0	0	0
759	Tb927.1.2330	beta tubulin	1998;2324;2689;2690;3168;3324;3646;3821;4959;5001;6087;6850;7073;7074;7337;7355;7356;7843;8616;9330;9331;9431;10598;11149;11886	5	25	25	25	24	23	24	23	24	23	71.9	71.9	71.9	49.704	442	309	301	0	0.45356	0.71062	75.995	242	0.4707	0.75098	76.971	126	0.43511	0.66277	74.682	116	9659000000	6499100000	3159900000	5480200000	3684200000	1796100000	4178800000	2815000000	1363800000
760	Tb927.1.2350	beta tubulin	1998;2324;2689;2690;3168;3324;3646;3821;4959;5001;6087;6850;7073;7074;7337;7355;7356;7843;8616;9330;9331;9431;10598;11149;11886	5	25	25	25	24	23	24	23	24	23	71.9	71.9	71.9	49.704	442	309	301	0	0.45356	0.71062	75.995	242	0.4707	0.75098	76.971	126	0.43511	0.66277	74.682	116	9659000000	6499100000	3159900000	5480200000	3684200000	1796100000	4178800000	2815000000	1363800000
761	Tb927.1.2370	beta tubulin	1998;2324;2689;2690;3168;3324;3646;3821;4959;5001;6087;6850;7073;7074;7337;7355;7356;7843;8616;9330;9331;9431;10598;11149;11886	5	25	25	25	24	23	24	23	24	23	71.9	71.9	71.9	49.704	442	309	301	0	0.45356	0.71062	75.995	242	0.4707	0.75098	76.971	126	0.43511	0.66277	74.682	116	9659000000	6499100000	3159900000	5480200000	3684200000	1796100000	4178800000	2815000000	1363800000
762	Tb927.1.2390	beta tubulin	1998;2324;2689;2690;3168;3324;3646;3821;4959;5001;6087;6850;7073;7074;7337;7355;7356;7843;8616;9330;9331;9431;10598;11149;11886	5	25	25	25	24	23	24	23	24	23	71.9	71.9	71.9	49.704	442	309	301	0	0.45356	0.71062	75.995	242	0.4707	0.75098	76.971	126	0.43511	0.66277	74.682	116	9659000000	6499100000	3159900000	5480200000	3684200000	1796100000	4178800000	2815000000	1363800000
763	Tb927.1.2410	beta tubulin, pseudogene	1998;2324;2689;2690;3168;3324;3646;3821;4959;5001;6087;6850;7073;7074;7337;7355;7356;7843;8616;9330;9331;9431;10598;11149;11886	5	25	25	25	24	23	24	23	24	23	71.9	71.9	71.9	49.704	442	309	301	0	0.45356	0.71062	75.995	242	0.4707	0.75098	76.971	126	0.43511	0.66277	74.682	116	9659000000	6499100000	3159900000	5480200000	3684200000	1796100000	4178800000	2815000000	1363800000
764	Tb927.1.2430	histone H3, putative	1577;3196;9351	7	3	3	3	2	3	2	3	2	3	32.3	32.3	32.3	14.75	133	4	20	6.9886e-16	0.45998	0.57589	19.188	13	0.4608	0.51996	13.862	4	0.45998	0.58993	20.684	9	153410000	99952000	53460000	82515000	53314000	29201000	70898000	46638000	24259000
765	Tb927.1.2450	histone H3, putative	1577;3196;9351	7	3	3	3	2	3	2	3	2	3	32.3	32.3	32.3	14.75	133	4	20	6.9886e-16	0.45998	0.57589	19.188	13	0.4608	0.51996	13.862	4	0.45998	0.58993	20.684	9	153410000	99952000	53460000	82515000	53314000	29201000	70898000	46638000	24259000
766	Tb927.1.2470	histone H3, putative	1577;3196;9351	7	3	3	3	2	3	2	3	2	3	32.3	32.3	32.3	14.75	133	4	20	6.9886e-16	0.45998	0.57589	19.188	13	0.4608	0.51996	13.862	4	0.45998	0.58993	20.684	9	153410000	99952000	53460000	82515000	53314000	29201000	70898000	46638000	24259000
767	Tb927.1.2490	histone H3, putative	1577;3196;9351	7	3	3	3	2	3	2	3	2	3	32.3	32.3	32.3	14.75	133	4	20	6.9886e-16	0.45998	0.57589	19.188	13	0.4608	0.51996	13.862	4	0.45998	0.58993	20.684	9	153410000	99952000	53460000	82515000	53314000	29201000	70898000	46638000	24259000
768	Tb927.1.2510	histone H3, putative	1577;3196;9351	7	3	3	3	2	3	2	3	2	3	32.3	32.3	32.3	14.75	133	4	20	6.9886e-16	0.45998	0.57589	19.188	13	0.4608	0.51996	13.862	4	0.45998	0.58993	20.684	9	153410000	99952000	53460000	82515000	53314000	29201000	70898000	46638000	24259000
769	Tb927.1.2530	histone H3, putative	1577;3196;9351	7	3	3	3	2	3	2	3	2	3	32.3	32.3	32.3	14.75	133	4	20	6.9886e-16	0.45998	0.57589	19.188	13	0.4608	0.51996	13.862	4	0.45998	0.58993	20.684	9	153410000	99952000	53460000	82515000	53314000	29201000	70898000	46638000	24259000
770	Tb927.1.2550	histone H3, putative	1577;3196;9351	7	3	3	3	2	3	2	3	2	3	32.3	32.3	32.3	14.75	133	4	20	6.9886e-16	0.45998	0.57589	19.188	13	0.4608	0.51996	13.862	4	0.45998	0.58993	20.684	9	153410000	99952000	53460000	82515000	53314000	29201000	70898000	46638000	24259000
771	Tb927.1.2570	coatomer beta subunit (beta-coP)	253;1937;2947;3989;3990;5935;6260;6293;7668;8046;9222;10042;10075;11687	1	14	14	14	10	14	10	14	10	14	22.6	22.6	22.6	110.05	982	15	17	4.6349e-134	0.49866	0.67502	27.647	31	0.51691	0.66281	18.215	15	0.49723	0.7286	34.819	16	103040000	67375000	35670000	53286000	34418000	18868000	49758000	32957000	16801000
772	Tb927.1.2670	flagellar protein PF16	974;1327;2595;4393;4394;4659;4712;5666;5690;8212;8486;9520	1	12	12	12	11	11	11	11	11	11	37.6	37.6	37.6	56.126	513	21	25	1.9044e-82	0.36083	0.62033	78.747	33	0.39664	0.64191	69.383	15	0.35526	0.57034	86.563	18	341950000	230470000	111480000	224890000	150680000	74207000	117060000	79794000	37270000
773	Tb927.1.2750	protein of unknown function, conserved	545;2984;2990	1	3	3	3	3	3	3	3	3	3	26.8	26.8	26.8	18.698	168	10	7	3.2001e-138	0.63578	0.65136	59.743	12	0.75036	0.90879	36.225	7	0.62833	0.64119	87.478	5	51453000	31539000	19913000	22040000	13481000	8559700	29413000	18059000	11354000
774	Tb927.1.3070	protein of unknown function, conserved	7855	1	1	1	1	1	1	1	1	1	1	6.1	6.1	6.1	44.99	413	2	4	6.2759e-07	1.7453	2.4818	53.107	6	1.7113	2.6197	3.1924	2	1.7453	2.2734	63.766	4	15601000	5920500	9680100	8809100	3360000	5449100	6791400	2560500	4230900
775	Tb927.1.3110	soluble N-ethylmaleimide sensitive factor (NSF) attachment protein, putative	1958;2856;7473;11478	1	4	4	4	4	4	4	4	4	4	23.1	23.1	23.1	32.136	281	8	10	5.6697e-89	0.62679	0.94976	68.662	13	0.68969	0.81335	76.907	6	0.59319	0.98387	66.787	7	43200000	16462000	26739000	22838000	9021300	13817000	20362000	7440300	12922000
776	Tb927.1.3170	protein of unknown function, conserved	1163;1164;11039	1	3	3	3	3	2	3	2	3	2	6.6	6.6	6.6	34.259	305	4	2	1.7522e-18	1.9901	3.2137	46.763	4	1.9247	3.0289	54.458	3				1	6659600	1952500	4707100	4471000	1229100	3241900	2188600	723320	1465200
777	Tb927.1.3180	40S ribosomal protein S11, putative	4746;5408;8599;9574;11927	1	5	1	1	5	5	1	1	1	1	22.4	6.9	6.9	20.059	174	6	7	3.1066e-42	0.98138	1.0057	12.201	13	0.9886	1.0012	11.139	6	0.967	1.0083	13.851	7	55410000	27619000	27791000	34463000	17291000	17172000	20947000	10329000	10619000
778	Tb927.1.3200	phosphatase-like protein, putative	1010;1160;1955;3331;4481;5314;5758	1	7	7	7	7	7	7	7	7	7	51.6	51.6	51.6	24.493	221	18	20	7.1486e-138	0.35396	0.40315	39.384	16	0.35887	0.4168	19.23	8	0.35084	0.39886	54.049	8	101760000	72151000	29604000	47558000	33774000	13784000	54197000	38377000	15820000
779	Tb927.1.3250	protein of unknown function, conserved	7884	1	1	1	1	1	1	1	1	1	1	1.2	1.2	1.2	197.64	1768	1	1	2.954e-11	0.3758	1.0711	31.851	2				1				1	2491000	1733500	757530	1194900	828230	366710	1296100	905270	390820
780	Tb927.1.3260	protein of unknown function, conserved	504;557;1063;1599;4162;4358;6069;6591;10069;10293;10910;11557	1	12	12	12	11	7	11	7	11	7	10.6	10.6	10.6	203.06	1886	22	13	2.5134e-82	0.31978	0.88838	88.857	24	0.33854	0.90348	102.85	14	0.31516	0.8643	57.569	10	62102000	19773000	42330000	48734000	9628000	39106000	13368000	10145000	3223600
781	Tb927.1.3270	protein of unknown function, conserved	5787	1	1	1	1	1	1	1	1	1	1	2.1	2.1	2.1	98.508	911	2	1	0.019454	0.83103	1.229	9.1149	3	0.7888	1.1883	4.7652	2				1	1286900	652520	634400	906560	463540	443030	380360	188980	191380
782	Tb927.1.3300	myotubularin, putative,zinc-binding phosphatase, putative	2986;3947	1	2	2	2	2	2	2	2	2	2	3.6	3.6	3.6	97.543	872	5	5	5.7645e-35	0.23035	0.3592	79.247	10	0.2109	0.34239	25.35	5	0.23498	0.36982	116.1	5	12023000	9497600	2525800	7234100	5731900	1502200	4789300	3765700	1023600
783	Tb927.1.3310	protein of unknown function, conserved	8049	1	1	1	1	1	1	1	1	1	1	4	4	4	28.503	252	1	1	0.0051696	1.2355	2.2994	13.496	2				1				1	7079800	3056500	4023300	4057300	1705000	2352400	3022500	1351600	1670900
784	Tb927.1.3390	protein of unknown function, conserved	3419;3420	1	2	2	2	2	1	2	1	2	1	22.8	22.8	22.8	17.88	162	3	1	4.0209e-10	0.34943	0.36231	41.027	4	0.36047	0.37012	48.812	3				1	4187300	3046400	1140900	2095000	1509300	585790	2092200	1537100	555120
785	Tb927.1.3830	glucose-6-phosphate isomerase, glycosomal (PGI)	592;1698;2168;4105;4274;4703;4969;6196;6528;7013;7180;7181;8551;8960;10230;10763;10934;11012;11182	1	19	19	19	17	17	17	17	17	17	48.8	48.8	48.8	67.614	607	41	35	8.2054e-304	0.086827	0.12997	83.547	46	0.096015	0.13817	84.241	27	0.080371	0.12115	83.397	19	859520000	794300000	65219000	563230000	520070000	43158000	296290000	274230000	22061000
786	Tb927.1.3880	protein of unknown function, conserved	884;3221;4143	1	3	3	3	2	3	2	3	2	3	2.4	2.4	2.4	188.01	1737	2	3	5.5584e-10	0.43292	1.1133	135.41	5	0.50718	1.2933	39.673	2	0.41786	1.1133	180.66	3	5024200	2641900	2382300	2100300	1391000	709290	2923900	1250900	1673000
787	Tb927.1.3950	D-alanine aminotransferase (ALAT)	1603;2599;3217;3625;4794;5214;8145;8508	1	8	8	8	7	6	7	6	7	6	26.8	26.8	26.8	55.704	504	13	11	2.7414e-94	0.49382	0.85601	84.143	23	0.39952	0.61284	57.166	12	0.6848	1.0505	99.066	11	282510000	200740000	81770000	166160000	125450000	40710000	116350000	75295000	41060000
788	Tb927.1.4050	protein phosphatase with EF-Hand domains (PPEF),ser/thr protein phosphatase, putative	555;4108;4723;11398	1	4	4	4	3	3	3	3	3	3	6.1	6.1	6.1	105.75	925	7	4	3.2673e-08	0.87109	1.2055	28.716	9	0.89986	1.3755	10.373	5	0.8455	1.2043	40.822	4	18912000	10265000	8646600	10671000	5593200	5077400	8241200	4672000	3569200
789	Tb927.1.4100	cytochrome oxidase subunit IV (COXIV)	119;376;1694;2590;2748;3253;4686;4856;6793;9435;10491;11549;11610	1	13	13	13	11	8	11	8	11	8	39.4	39.4	39.4	40.534	353	14	10	6.7228e-116	21.422	42.716	80.319	19	19.593	40.625	87.683	11	22.527	56.975	67.979	8	116380000	9733800	106640000	68323000	6779100	61544000	48055000	2954700	45100000
790	Tb927.1.4280	protein of unknown function, conserved	3691;8623;11581	1	3	3	3	2	2	2	2	2	2	5.2	5.2	5.2	75.277	698	2	2	1.9933e-18	0.17982	0.25607	73.077	4	0.10837	0.14976	92.127	2	0.22344	0.3142	45.201	2	8473400	6505000	1968400	6297100	4846000	1451100	2176300	1659000	517300
791	Tb927.1.4310	protein of unknown function, conserved	224;1288;1810;2115;2630;2894;3438;4507;4612;5915;6089;6922;7160;7489;8165;8852;9456;10428;10891	1	19	19	19	14	18	14	18	14	18	18.3	18.3	18.3	183.76	1638	27	35	2.0425e-184	0.15825	0.22483	161.3	46	0.18199	0.25869	168.31	20	0.15034	0.21897	158.81	26	128610000	93339000	35274000	55020000	40544000	14476000	73592000	52794000	20797000
792	Tb927.1.4340	protein of unknown function, conserved	3209;6683	1	2	2	2	2	2	2	2	2	2	7.1	7.1	7.1	77.649	716	3	2	9.0336e-08	0.61565	0.8553	22.128	5	0.61565	0.8553	19.856	3	0.59345	0.77285	29.215	2	5765100	3458900	2306200	4690400	2752100	1938300	1074700	706820	367920
793	Tb927.1.4490	acetyltransferase, putative	7050;7051;8579	1	3	3	3	3	2	3	2	3	2	16.9	16.9	16.9	19.682	172	4	2	9.5904e-11	0.26195	0.28304	6.4774	6	0.25684	0.27109	7.9679	4	0.27331	0.286	0.84815	2	18101000	14136000	3964500	8585000	6609700	1975400	9515600	7526500	1989100
794	Tb927.1.450	retrotransposon hot spot protein (RHS, pseudogene), putative	109;894;2192;4299;6502	1	5	4	4	5	5	4	4	4	4	4	3.6	3.6	229.01	2097	6	6	3.355e-28	1.5145	2.0223	66.124	12	1.6968	2.0529	74.077	6	1.4492	2.0208	64.019	6	59647000	23233000	36414000	36167000	14607000	21560000	23480000	8625700	14854000
795	Tb927.1.4500	protein of unknown function, conserved	1659;3425;10187	1	3	3	3	2	3	2	3	2	3	16.3	16.3	16.3	32.525	295	5	5	3.3902e-22	0.1858	0.18766	10.945	3				1	0.19945	0.20613	13.448	2	23517000	19710000	3806500	12231000	10268000	1962300	11286000	9441600	1844200
796	Tb927.1.4690	arginine N-methyltransferase (PRMT1)	1739;1744;3146;6717;9253	1	5	5	5	4	5	4	5	4	5	20.6	20.6	20.6	39.206	345	5	9	2.7917e-79	2.0079	2.956	62.464	14	2.1187	3.7933	104.97	5	1.9741	2.6638	28.8	9	38817000	12154000	26664000	17819000	5314000	12505000	20998000	6839700	14159000
797	Tb927.1.4740	protein of unknown function, conserved	6677;10408	1	2	2	2	2	2	2	2	2	2	4	4	4	116.56	1059	2	2	2.3129e-06	0.24926	0.37375	26.217	2				1				1	1932800	1360400	572360	851100	616150	234950	1081700	744270	337410
798	Tb927.1.4830	phospholipase A1 (PLA1)	576;3178;4420;5075;5091;7359;8652;8785;12049	1	9	9	9	8	7	8	7	8	7	50.3	50.3	50.3	32.404	300	30	27	4.4437e-147	0.061998	0.066618	119.03	12	0.060728	0.061181	117.06	7	0.063294	0.067964	135.35	5	158340000	146620000	11723000	114440000	105460000	8980300	43908000	41165000	2742800
799	Tb927.1.540	DNA-directed RNA polymerase III, putative,RNA polymerase subunit, putative (RPC128)	2923	1	1	1	1	1	1	1	1	1	1	1.5	1.5	1.5	126.58	1129	2	2	2.6268e-09	0.99365	1.4686	21.087	4	0.88657	1.269	18.424	2	1.1296	1.6677	15.747	2	1676500	793510	882980	760290	382590	377700	916190	410920	505270
800	Tb927.1.690	protein of unknown function, conserved	9995	1	1	1	1	1	1	1	1	1	1	7	7	7	27.397	243	1	1	3.2591e-21	0.29483	0.39478	12.805	2				1				1	4183300	2939100	1244200	2102000	1472900	629080	2081300	1466100	615160
801	Tb927.1.700	phosphoglycerate kinase (PGKC)	993;1805;2321;3699;3700;4036;4626;4851;4880;5569;5578;6710;7343;8040;8593;8597;8663;8668;8703;8981;9006;9367;11124	1	23	23	9	23	18	23	18	9	6	63.9	63.9	23.4	47.245	440	53	49	9.2632e-285	0.20098	0.33566	160.33	51	0.09968	0.15996	157.48	27	0.2295	0.38565	163.28	24	1217000000	1120300000	96722000	744970000	689380000	55590000	472060000	430930000	41132000
802	Tb927.1.710	phosphoglycerate kinase (PGKB)	993;1805;2321;4036;4626;4851;4876;5578;6711;7343;8040;8594;8597;8663;8981;9366;9891;9892;10418;11124	1	20	7	6	20	19	7	7	6	6	58.1	18.6	15.5	45.247	420	10	10	9.2939e-263	33.746	51.623	290.73	17	17.215	27.894	272.25	9	43.673	77.705	324.87	8	587300000	198690000	388610000	332510000	109000000	223510000	254790000	89691000	165090000
803	Tb927.1.720	phosphoglycerate kinase (PGKA)	993;1805;2321;4626;4876;5577;8663;9006	1	8	1	1	8	7	1	1	1	1	23.2	3.3	3.3	55.747	509	2	2	4.2798e-101	0.51965	1.0716	140.67	4	0.51965	1.0716	106.91	2	0.95871	1.5162	216.18	2	50492000	32521000	17971000	28661000	20161000	8500300	21831000	12360000	9471100
804	Tb927.1.750	protein of unknown function, conserved	280;8846	1	2	2	2	2	2	2	2	2	2	21.2	21.2	21.2	132.69	1215	3	3	6.7791e-08	0.77399	2.0644	13.22	6	0.77015	1.7335	13.602	3	0.77784	2.1517	2.4364	3	16915000	9376300	7538600	5876100	3075400	2800700	11039000	6300900	4737800
805	Tb927.1.840	protein of unknown function, conserved	203;3342;3895	1	3	3	3	1	2	1	2	1	2	15.9	15.9	15.9	27.104	239	1	2	2.5951e-08	12.946	13.14	81.455	3				1	7.4802	7.8582	107.27	2	4555400	532690	4022700	2465100	182480	2282600	2090300	350210	1740100
806	Tb927.1.880	protein of unknown function, conserved	1004;9370	1	2	2	2	2	2	2	2	2	2	0.5	0.5	0.5	512.6	4592	2	2	0.0028882	0.67477	1.2203	44.03	4	0.66864	1.1801	24.192	2	0.84564	1.6668	63.547	2	132960000	86396000	46567000	70027000	44908000	25119000	62936000	41488000	21447000
807	Tb927.1.990	protein of unknown function, conserved	4034;4333	1	2	2	2	1	2	1	2	1	2	6.7	6.7	6.7	42.207	374	1	2	0.00011007	0.34683	0.48579	15.666	3				1	0.31756	0.45379	9.6357	2	2319000	1667600	651400	813880	567000	246880	1505100	1100600	404530
808	Tb927.10.10010	60S acidic ribosomal protein, putative	942;1871;4140;5909;5922;6322;11887	1	7	7	7	6	6	6	6	6	6	35.8	35.8	35.8	25.628	226	13	13	9.0134e-84	1.4137	1.5382	40.203	25	1.4573	1.4761	29.84	12	1.4137	1.5382	48.972	13	134310000	63070000	71240000	101120000	47266000	53851000	33192000	15803000	17389000
809	Tb927.10.10080	protein of unknown function, conserved	10167	1	1	1	1	1	1	1	1	1	1	13.7	13.7	13.7	16.419	146	1	2	4.1986e-07	0.59282	0.66834	4.7936	3				1	0.50284	0.6932	5.1664	2	5676800	3867300	1809500	1141200	732270	408970	4535500	3135000	1400500
810	Tb927.10.10140	paraflagellar rod component, putative (PFC19)	41;1556;3498;5044;5539;9436	1	6	6	6	6	4	6	4	6	4	27.8	27.8	27.8	37.014	331	19	11	5.7239e-67	0.23703	0.46991	46.434	11	0.23576	0.43639	45.753	6	0.25082	0.46991	50.806	5	56979000	44964000	12015000	33372000	26441000	6930500	23608000	18523000	5084900
811	Tb927.10.10160	protein of unknown function, conserved	11529	1	1	1	1	1	1	1	1	1	1	2.8	2.8	2.8	42.907	388	2	1	0.00012154	1.0902	1.8047	31.661	3	1.4427	2.1305	42.676	2				1	4856000	2082900	2773100	2642800	1033600	1609100	2213200	1049300	1163900
812	Tb927.10.10280	microtubule-associated protein, putative	286;1914;2112;2637;5555;9391	1	6	3	3	5	5	3	3	3	3	58.4	28.1	28.1	267.6	2371	3	5	1.2506e-42	0.73882	1.8488	53.511	8	0.69967	2.051	17.114	3	0.80265	1.4151	65.46	5	21643000	12369000	9273200	8348800	4918600	3430200	13294000	7450800	5843000
813	Tb927.10.10290	protein of unknown function, conserved	3254;9067	2	2	2	2	2	2	2	2	2	2	19.8	19.8	19.8	20.121	182	4	4	8.3987e-77	0.32406	0.33438	11.766	8	0.34742	0.35681	8.0358	4	0.30646	0.31553	15.455	4	17829000	13370000	4458400	10253000	7614100	2638700	7575800	5756100	1819700
814	Tb927.10.10370	protein of unknown function, conserved	3254;9067	2	2	2	2	2	2	2	2	2	2	19.8	19.8	19.8	20.121	182	4	4	8.3987e-77	0.32406	0.33438	11.766	8	0.34742	0.35681	8.0358	4	0.30646	0.31553	15.455	4	17829000	13370000	4458400	10253000	7614100	2638700	7575800	5756100	1819700
815	Tb927.10.10320	dynein light chain, putative,dynein Tctex1 family, putative	3652;11742	1	2	2	2	2	0	2	0	2	0	14.7	14.7	14.7	12.161	109	2		0.00066802	0.3235	0.48819	8.1091	2	0.3235	0.48819	8.1091	2				0	2431400	1777100	654230	2431400	1777100	654230	0	0	0
816	Tb927.10.10330	protein of unknown function, conserved	8659	1	1	1	1	1	1	1	1	1	1	3.1	3.1	3.1	62.877	557	2	1	2.226e-09	0.68402	0.93759	13.042	2				1				1	4921300	2773500	2147800	2751200	1607700	1143500	2170100	1165800	1004400
817	Tb927.10.10390	trypanothione reductase	2592;3621;7125;7508;8303;9482;9960;9980;10026;10362;10363;10379	1	12	12	12	11	11	11	11	11	11	33.5	33.5	33.5	53.156	492	13	16	3.7357e-46	0.90894	1.5223	26.848	29	0.90894	1.6128	19.635	13	0.87648	1.4578	31.036	16	437050000	234010000	203030000	250750000	130210000	120540000	186290000	103800000	82489000
818	Tb927.10.1060	T-complex protein 1, delta subunit, putative (TCP-1-delta)	1005;1378;1421;2974;3515;3670;5152;5617;5662;7262;8735;9774	1	12	12	12	11	12	11	12	11	12	26.9	26.9	26.9	58.361	536	23	28	3.0745e-158	1.1287	1.5787	25.218	45	1.1359	1.6343	19.072	20	1.1279	1.4583	28.744	25	1201300000	562740000	638570000	782220000	365280000	416940000	419090000	197460000	221630000
819	Tb927.10.10610	protein tyrosine phosphatase, putative	12010	1	1	1	1	1	1	1	1	1	1	5.2	5.2	5.2	25.449	229	2	1	8.976e-11	1.9743	2.0504	69.936	3	1.2836	1.3144	91.999	2				1	12385000	3972200	8413200	9670500	3008800	6661700	2715000	963440	1751500
820	Tb927.10.10620	protein of unknown function, conserved	11295	1	1	1	1	1	1	1	1	1	1	4.7	4.7	4.7	33.272	296	2	2	3.5694e-08	0.67066	0.99571	55.782	4	0.58606	0.92661	90.737	2	0.67066	0.99571	32.402	2	7438400	4076800	3361600	5122000	2734900	2387000	2316500	1341900	974580
821	Tb927.10.10720	protein of unknown function, conserved	1515	1	1	1	1	1	1	1	1	1	1	6	6	6	33.625	301	2	1	5.1068e-09	0.42281	0.61419	32.681	3	0.35533	0.54079	17.999	2				1	4072100	2765200	1306900	2698600	1833000	865560	1373500	932100	441350
822	Tb927.10.10830	HNRNPA (HNRNPA)	11127	1	1	1	1	1	1	1	1	1	1	5	5	5	32.404	320	2	2	0.023299	1.7056	2.9392	50.16	4	1.7288	3.4981	63.397	2	1.632	2.6625	52.765	2	20043000	6596900	13446000	7580100	2548000	5032100	12462000	4048900	8413600
823	Tb927.10.10850	argonaute-like protein (AGO1)	398;909;3073;3531;6517;8477;9214;9589;11016;11754;11851	1	11	11	11	9	11	9	11	9	11	18.9	18.9	18.9	99.184	903	19	22	4.0733e-134	0.72691	1.0457	34.288	41	0.72691	1.0457	22.291	19	0.72924	1.0526	41.831	22	95621000	53873000	41748000	50109000	28835000	21274000	45512000	25038000	20474000
824	Tb927.10.10890	heat shock protein, putative	236;237;486;501;573;574;695;766;767;1222;1223;1479;1759;1826;1827;1939;2155;2237;2238;2415;2715;2800;3008;3333;3847;3848;3849;4272;4441;4442;4443;5216;5217;5287;5422;5437;5451;5549;5712;5869;6031;8102;8553;8615;9649;9914;9931;10770;11958	10	49	49	49	49	41	49	41	49	41	62.1	62.1	62.1	80.763	704	267	231	0	0.44748	0.66763	51.961	277	0.44959	0.65232	58.136	149	0.44165	0.69746	43.36	128	4328000000	2935900000	1392100000	2444400000	1659200000	785190000	1883600000	1276700000	606950000
825	Tb927.10.10900	heat shock protein, putative	236;237;486;501;573;574;695;766;767;1222;1223;1479;1759;1826;1827;1939;2155;2237;2238;2415;2715;2800;3008;3333;3847;3848;3849;4272;4441;4442;4443;5216;5217;5287;5422;5437;5451;5549;5712;5869;6031;8102;8553;8615;9649;9914;9931;10770;11958	10	49	49	49	49	41	49	41	49	41	62.1	62.1	62.1	80.763	704	267	231	0	0.44748	0.66763	51.961	277	0.44959	0.65232	58.136	149	0.44165	0.69746	43.36	128	4328000000	2935900000	1392100000	2444400000	1659200000	785190000	1883600000	1276700000	606950000
826	Tb927.10.10920	heat shock protein, putative	236;237;486;501;573;574;695;766;767;1222;1223;1479;1759;1826;1827;1939;2155;2237;2238;2415;2715;2800;3008;3333;3847;3848;3849;4272;4441;4442;4443;5216;5217;5287;5422;5437;5451;5549;5712;5869;6031;8102;8553;8615;9649;9914;9931;10770;11958	10	49	49	49	49	41	49	41	49	41	62.1	62.1	62.1	80.763	704	267	231	0	0.44748	0.66763	51.961	277	0.44959	0.65232	58.136	149	0.44165	0.69746	43.36	128	4328000000	2935900000	1392100000	2444400000	1659200000	785190000	1883600000	1276700000	606950000
827	Tb927.10.10940	heat shock protein, putative	236;237;486;501;573;574;695;766;767;1222;1223;1479;1759;1826;1827;1939;2155;2237;2238;2415;2715;2800;3008;3333;3847;3848;3849;4272;4441;4442;4443;5216;5217;5287;5422;5437;5451;5549;5712;5869;6031;8102;8553;8615;9649;9914;9931;10770;11958	10	49	49	49	49	41	49	41	49	41	62.1	62.1	62.1	80.763	704	267	231	0	0.44748	0.66763	51.961	277	0.44959	0.65232	58.136	149	0.44165	0.69746	43.36	128	4328000000	2935900000	1392100000	2444400000	1659200000	785190000	1883600000	1276700000	606950000
828	Tb927.10.10950	heat shock protein, putative	236;237;486;501;573;574;695;766;767;1222;1223;1479;1759;1826;1827;1939;2155;2237;2238;2415;2715;2800;3008;3333;3847;3848;3849;4272;4441;4442;4443;5216;5217;5287;5422;5437;5451;5549;5712;5869;6031;8102;8553;8615;9649;9914;9931;10770;11958	10	49	49	49	49	41	49	41	49	41	62.1	62.1	62.1	80.763	704	267	231	0	0.44748	0.66763	51.961	277	0.44959	0.65232	58.136	149	0.44165	0.69746	43.36	128	4328000000	2935900000	1392100000	2444400000	1659200000	785190000	1883600000	1276700000	606950000
829	Tb927.10.10960	heat shock protein, putative	236;237;486;501;573;574;695;766;767;1222;1223;1479;1759;1826;1827;1939;2155;2237;2238;2415;2715;2800;3008;3333;3847;3848;3849;4272;4441;4442;4443;5216;5217;5287;5422;5437;5451;5549;5712;5869;6031;8102;8553;8615;9649;9914;9931;10770;11958	10	49	49	49	49	41	49	41	49	41	62.1	62.1	62.1	80.763	704	267	231	0	0.44748	0.66763	51.961	277	0.44959	0.65232	58.136	149	0.44165	0.69746	43.36	128	4328000000	2935900000	1392100000	2444400000	1659200000	785190000	1883600000	1276700000	606950000
830	Tb927.10.10910	heat shock protein, putative	236;237;486;501;573;574;695;766;767;1222;1223;1479;1759;1826;1827;1939;2155;2237;2238;2415;2715;2800;3008;3333;3847;3848;3849;4272;4441;4442;4443;5216;5217;5287;5422;5437;5451;5549;5712;5869;6031;8102;8553;8615;9649;9914;9931;10770;11958	10	49	49	49	49	41	49	41	49	41	62.1	62.1	62.1	80.763	704	267	231	0	0.44748	0.66763	51.961	277	0.44959	0.65232	58.136	149	0.44165	0.69746	43.36	128	4328000000	2935900000	1392100000	2444400000	1659200000	785190000	1883600000	1276700000	606950000
831	Tb927.10.10970	heat shock protein, putative	236;237;486;501;573;574;695;766;767;1222;1223;1479;1759;1826;1827;1939;2155;2237;2238;2415;2715;2800;3008;3333;3847;3848;3849;4272;4441;4442;4443;5216;5217;5287;5422;5437;5451;5549;5712;5869;6031;8102;8553;8615;9649;9914;9931;10770;11958	10	49	49	49	49	41	49	41	49	41	62.1	62.1	62.1	80.763	704	267	231	0	0.44748	0.66763	51.961	277	0.44959	0.65232	58.136	149	0.44165	0.69746	43.36	128	4328000000	2935900000	1392100000	2444400000	1659200000	785190000	1883600000	1276700000	606950000
832	Tb927.10.10930	heat shock protein, putative	236;237;486;501;573;574;695;766;767;1222;1223;1479;1759;1826;1827;1939;2155;2237;2238;2415;2715;2800;3008;3333;3847;3848;3849;4272;4441;4442;4443;5216;5217;5287;5422;5437;5451;5549;5712;5869;6031;8102;8553;8615;9649;9914;9931;10770;11958	10	49	49	49	49	41	49	41	49	41	62.1	62.1	62.1	80.763	704	267	231	0	0.44748	0.66763	51.961	277	0.44959	0.65232	58.136	149	0.44165	0.69746	43.36	128	4328000000	2935900000	1392100000	2444400000	1659200000	785190000	1883600000	1276700000	606950000
833	Tb927.10.10980	heat shock protein 83,heat shock protein	236;237;486;501;573;574;695;766;767;1222;1223;1479;1759;1826;1827;1939;2155;2237;2238;2415;2715;2800;3008;3333;3847;3848;3849;4272;4441;4442;4443;5216;5217;5287;5422;5437;5451;5549;5712;5869;6031;8102;8553;8615;9649;9914;9931;10770;11958	10	49	49	49	49	41	49	41	49	41	62.1	62.1	62.1	80.763	704	267	231	0	0.44748	0.66763	51.961	277	0.44959	0.65232	58.136	149	0.44165	0.69746	43.36	128	4328000000	2935900000	1392100000	2444400000	1659200000	785190000	1883600000	1276700000	606950000
834	Tb927.10.1100	60S ribosomal protein L9, putative	1990;1991;3069;5351;7738;8942	2	6	6	6	6	6	6	6	6	6	25.4	25.4	25.4	21.857	189	24	21	5.6849e-137	0.91598	0.98371	55.804	34	0.89005	0.99018	55.864	18	0.91598	0.96695	57.473	16	446350000	225840000	220520000	253650000	127500000	126150000	192700000	98339000	94366000
835	Tb927.6.4690	60S ribosomal protein L9, putative	1990;1991;3069;5351;7738;8942	2	6	6	6	6	6	6	6	6	6	25.4	25.4	25.4	21.857	189	24	21	5.6849e-137	0.91598	0.98371	55.804	34	0.89005	0.99018	55.864	18	0.91598	0.96695	57.473	16	446350000	225840000	220520000	253650000	127500000	126150000	192700000	98339000	94366000
836	Tb927.10.11030	protein of unknown function, conserved	786;2216;6091;7976	1	4	4	4	4	1	4	1	4	1	49	49	49	11.261	100	4	1	3.4055e-09	2.7856	2.7551	56.984	3	2.9022	2.8705	5.7995	2				1	7564200	2409800	5154300	4819800	1085200	3734700	2744300	1324700	1419700
837	Tb927.10.11080	paraflagellar rod protein,I17 antigen	2374;9958	1	2	2	2	2	2	2	2	2	2	48.5	48.5	48.5	134.45	1164	11	11	1.2268e-60	0.55208	0.85235	92.786	22	0.65417	0.92368	127.7	11	0.53897	0.83228	33.443	11	265820000	162580000	103240000	132780000	84646000	48133000	133040000	77931000	55109000
838	Tb927.10.11120	protein of unknown function, conserved	1607;11483	1	2	2	2	1	1	1	1	1	1	14.2	14.2	14.2	25.035	218	1	1	9.439e-05	2.3737	3.6111	52.347	2				1				1	972260	233590	738670	549640	122550	427090	422620	111040	311580
839	Tb927.10.11220	procyclic form surface glycoprotein (PSSA-2)	11001;11126	1	2	2	2	0	2	0	2	0	2	6.6	6.6	6.6	46.04	425		2	1.7293e-07	2.8091	6.2828	174.52	2				0	2.8091	6.2828	174.52	2	6183200	2944200	3239000	0	0	0	6183200	2944200	3239000
840	Tb927.10.11250	protein of unknown function, conserved	2293;2294;2554;2747;6655;10445	1	6	6	6	6	5	6	5	6	5	7.8	7.8	7.8	101.14	872	8	5	3.5298e-50	0.48703	0.75476	44.327	13	0.48491	0.6941	52.256	8	0.51085	0.77881	33.054	5	39114000	12847000	26267000	22403000	8007000	14396000	16710000	4839800	11870000
841	Tb927.10.11300	paraflagellar rod component, putative (PFC16)	2233;2932;4883;6952;6953	1	5	5	5	5	4	5	4	5	4	42.1	42.1	42.1	14.328	126	14	7	2.157e-75	0.37306	0.38597	56.884	19	0.3952	0.38998	65.741	12	0.32627	0.34038	33.614	7	369040000	263420000	105610000	367000000	261930000	105060000	2041200	1491500	549650
842	Tb927.10.11310	intraflagellar transport protein IFT55/IFT57, putative (IFT57/55)	2442;8068;8764	1	3	3	3	3	3	3	3	3	3	16.5	16.5	16.5	46.366	413	5	6	1.504e-35	0.28524	0.40351	74.165	9	0.25566	0.40905	90.528	4	0.28524	0.40351	69.024	5	86418000	66247000	20170000	56286000	43239000	13047000	30131000	23008000	7123600
843	Tb927.10.11380	protein of unknown function, conserved	8789	1	1	1	1	1	1	1	1	1	1	4.6	4.6	4.6	44.731	390	2	3	0.0020896	13.198	18.082	183.96	4	13.198	18.082	214.05	2	13.376	19.053	235.96	2	69833000	8206200	61626000	38083000	5371100	32712000	31750000	2835100	28915000
844	Tb927.10.11390	60S ribosomal protein L6, putative	832;833;834;7574;8769;10440;10780	1	7	7	7	7	7	7	7	7	7	32.8	32.8	32.8	21.185	192	25	23	9.5774e-173	0.93558	1.0214	12.756	41	0.92231	1.0135	13.099	22	0.94458	1.0814	11.874	19	464040000	231190000	232840000	278980000	137830000	141150000	185060000	93364000	91693000
845	Tb927.10.11610	protein of unknown function, conserved	5711	1	1	1	1	1	1	1	1	1	1	12.3	12.3	12.3	15.824	138	3	2	7.3595e-30	0.42745	0.49229	26.073	4	0.37199	0.44765	33.585	2	0.44773	0.51558	26.68	2	4338300	2607200	1731100	2654700	1555800	1099000	1683600	1051400	632130
846	Tb927.10.1170	intraflagellar transport protein IFT172, putative (IFT172)	56;57;97;143;153;343;357;523;706;713;1234;1235;1337;2460;2796;2879;3070;3174;3215;3216;3312;3386;4328;4375;4466;4495;4543;4631;4633;5348;6593;7060;7063;7378;8052;9653;9745;10661;10738;10990;11056;11118;11288;11507;11890;12081	2	46	46	46	41	43	41	43	41	43	36.1	36.1	36.1	196.6	1747	72	77	0	0.28682	0.82183	66.539	102	0.29669	0.83098	64.914	49	0.27914	0.81169	68.608	53	370730000	271240000	99490000	182110000	135800000	46317000	188620000	135440000	53173000
847	Tb11.0560	chrX additional, unordered contigs,protein of unknown function, conserved	56;57;97;143;153;343;357;523;706;713;1234;1235;1337;2460;2796;2879;3070;3174;3215;3216;3312;3386;4328;4375;4466;4495;4543;4631;4633;5348;6593;7060;7063;7378;8052;9653;9745;10661;10738;10990;11056;11118;11288;11507;11890;12081	2	46	46	46	41	43	41	43	41	43	36.1	36.1	36.1	196.6	1747	72	77	0	0.28682	0.82183	66.539	102	0.29669	0.83098	64.914	49	0.27914	0.81169	68.608	53	370730000	271240000	99490000	182110000	135800000	46317000	188620000	135440000	53173000
848	Tb927.10.11700	guanylate kinase, putative	3393;5735;10405	1	3	3	3	3	2	3	2	3	2	16.9	16.9	16.9	20.106	178	4	3	7.3107e-09	0.40413	0.41355	24.784	7	0.40667	0.42193	14.782	4	0.30067	0.35534	34.18	3	16775000	11866000	4908500	10826000	7566200	3259400	5949200	4300200	1649000
849	Tb927.10.11760	pumilio/PUF RNA binding protein 6 (PUF6)	2286;5063;10792	1	3	3	3	3	3	3	3	3	3	6.9	6.9	6.9	93.062	843	12	9	5.0406e-74	0.86566	1.2175	82.752	21	1.0677	1.4378	73.852	12	0.65068	0.87235	94.666	9	90835000	36959000	53877000	63150000	24784000	38367000	27685000	12175000	15510000
850	Tb927.10.11780	protein of unknown function, conserved	5815;11067	1	2	2	2	2	1	2	1	2	1	2.7	2.7	2.7	131.27	1163	2	1	1.1587e-10	0.27327	0.39657	28.687	3	0.22384	0.3261	27.67	2				1	5178400	4009200	1169200	3107200	2501100	606120	2071200	1508100	563100
851	Tb927.10.11930	NAD or NADP dependent oxidoreductase, putative,short chain dehydrogenase, putative	1407;4801;8238;10014;10347;10432	1	6	6	6	6	5	6	5	6	5	34.2	34.2	34.2	27.645	260	7	11	9.407e-47	7.513	7.9418	94.745	18	9.2812	9.4217	94.405	7	7.4986	7.7503	99.45	11	39007000	4563900	34443000	19671000	2620800	17050000	19336000	1943100	17393000
852	Tb927.10.11970	kynurenine aminotransferase, putative	4286	1	1	1	1	1	1	1	1	1	1	4.9	4.9	4.9	48.334	429	2	2	8.47e-17	1.3226	2.0942	144.14	4	1.3116	2.0347	174.73	2	1.3984	2.208	178.14	2	20633000	10108000	10525000	9727000	4832700	4894300	10906000	5274900	5631000
853	Tb927.10.11990	protein of unknown function, conserved,RNA-binding protein	5697;6665;9190	1	3	3	3	3	3	3	3	3	3	20.5	20.5	20.5	23.952	215	3	3	2.6623e-26	2.0166	2.1429	6.3093	6	1.9469	2.1946	8.4525	3	2.0889	2.1409	5.2593	3	18391000	5949900	12441000	11535000	3784500	7750300	6856400	2165400	4691000
854	Tb927.10.12030	protein of unknown function, conserved	7863	1	1	1	1	1	1	1	1	1	1	4.8	4.8	4.8	27.19	250	1	2	0.00018451	1.1685	2.1202	122.41	3				1	0.52162	0.74537	150.61	2	8849500	3598100	5251400	3065300	1315600	1749700	5784200	2282600	3501600
855	Tb927.10.12040	protein kinase, putative,mitogen-activated protein kinase 11, putative	1601;2285;4783;11456	1	4	4	4	3	4	3	4	3	4	13.6	13.6	13.6	47.389	413	4	5	2.6805e-47	0.30594	0.52393	11.846	9	0.30823	0.53314	9.3078	4	0.29816	0.50819	14.404	5	106550000	81005000	25545000	52646000	40061000	12585000	53903000	40944000	12959000
856	Tb927.10.1210	katanin, putative	2019	1	1	1	1	1	1	1	1	1	1	3.1	3.1	3.1	75.358	680	2	2	1.391e-16	0.69831	0.89427	5.7066	4	0.70713	0.886	7.3795	2	0.66528	0.89678	6.4636	2	16308000	9646300	6661900	10200000	5967800	4232000	6108400	3678500	2429900
857	Tb927.10.12210	ribulose-5-phosphate 3-epimerase, putative	54;8621	1	2	2	2	2	1	2	1	2	1	10.2	10.2	10.2	26.397	246	2	1	0.0061409	26.548	27.411	110.94	3	11.936	13.038	105.09	2				1	3737300	264510	3472700	2330200	224790	2105500	1407000	39721	1367300
858	Tb927.10.12240	short-chain dehydrogenase, putative	313;1377;3837;4999;6862;7809;10689;11616;11904	1	9	9	9	7	7	7	7	7	7	45	45	45	36.075	327	13	10	6.6752e-91	7.4496	9.9122	145.64	23	6.1791	6.3684	153.4	13	8.3395	10.994	141.61	10	139300000	71241000	68055000	80022000	38464000	41558000	59275000	32777000	26498000
859	Tb927.10.12260	cytosolic nonspecific dipeptidase, putative,peptidase (M20/M25/M40 family), putative	79;5012;5037;8973;9187;10677;11021;11386;11717	1	9	9	9	9	8	9	8	9	8	36.6	36.6	36.6	51.578	475	13	13	7.6713e-44	11.8	17.676	93.58	26	11.929	17.84	104.31	13	11.672	17.513	85.086	13	319060000	49868000	269200000	196650000	40009000	156640000	122420000	9859000	112560000
860	Tb927.10.1230	protein of unknown function, conserved	1238;7261;7962	1	3	3	3	1	3	1	3	1	3	10.5	10.5	10.5	37.682	342	2	4	8.0685e-13	0.22877	0.33955	92.121	6	0.56368	0.84557	159.52	2	0.21387	0.33955	34.033	4	9883100	6292800	3590300	3337200	1802400	1534700	6545900	4490300	2055600
861	Tb927.10.12330	protein of unknown function, conserved,zinc finger protein family member, putative (ZC3H34)	2672	1	1	1	1	1	1	1	1	1	1	5	5	5	22.365	202	2	4	3.8104e-08	0.99849	1.1386	128.28	6	1.9513	2.401	127.91	2	0.97773	1.1386	139.21	4	49909000	17105000	32804000	28585000	10484000	18100000	21325000	6620900	14704000
862	Tb927.10.12360	protein of unknown function, conserved	4218;5608;8062;8914;9409	1	5	5	5	4	5	4	5	4	5	47.1	47.1	47.1	18.601	170	8	9	3.522e-128	0.49411	0.52088	159.89	14	0.50682	0.5275	237.28	6	0.48653	0.5182	67.351	8	63161000	35882000	27279000	30723000	14565000	16159000	32438000	21317000	11121000
863	Tb927.10.12370	gamma-glutamylcysteine synthetase (GCS)	2443;4334;9280	1	3	3	3	2	3	2	3	2	3	10.2	10.2	10.2	77.467	679	4	5	0.0086271	3.7291	5.4312	75.24	3				1	5.486	7.8241	51.626	2	5183000	1075200	4107800	1739800	630460	1109300	3443200	444730	2998500
864	Tb927.10.12390	protein of unknown function, conserved	2083;8644	1	2	2	2	1	2	1	2	1	2	10.5	10.5	10.5	29.658	258	1	2	5.2355e-61	0.4047	0.55457	5.6799	3				1	0.40537	0.58174	6.7653	2	3509100	2514200	994910	1541400	1146200	395230	1967700	1368000	599680
865	Tb927.10.12410	protein of unknown function, conserved	390;1312;1883;3862;5825;6002;6003;8620;11318	1	9	9	9	9	8	9	8	9	8	44.7	44.7	44.7	24.659	228	15	13	1.701e-152	0.35446	0.36928	59.023	19	0.36036	0.37079	38.152	9	0.3454	0.3641	74.443	10	57781000	41306000	16476000	34876000	25152000	9724400	22905000	16154000	6751100
866	Tb927.10.12430	protein of unknown function, conserved	875;10360	1	2	2	2	1	2	1	2	1	2	4.6	4.6	4.6	73.017	649	1	2	3.1421e-20	1.7577	2.1214	6.8649	3				1	1.6223	2.0819	2.6597	2	16246000	6449900	9795900	5636300	1957800	3678500	10610000	4492200	6117400
867	Tb927.10.1250	protein of unknown function, conserved	4919;5054;5630;12019;12078	1	5	5	5	4	5	4	5	4	5	31	31	31	29.381	261	8	11	1.4873e-22	1.2341	1.5952	11.571	7	1.2039	1.7449	10.295	3	1.2655	1.5878	14.002	4	12717000	5052500	7664500	6634400	2413200	4221200	6082500	2639300	3443200
868	Tb927.10.12500	P-type H -ATPase, putative	355;1387;1543;2205;3404;3405;3514;3825;4200;5236;6050;7121;7207;7230;7231;9092;9322;10457;11747	1	19	19	8	18	17	18	17	8	6	32.6	32.6	11.4	100.23	912	62	57	3.7956e-238	2.8622	4.0519	110.18	96	2.8844	4.2629	115.54	50	2.8461	4.0204	105.12	46	542010000	127680000	414330000	307640000	72066000	235580000	234370000	55612000	178760000
869	Tb927.10.12510	P-type H -ATPase, putative	355;1387;1543;3406;3825;4200;5236;6050;7121;7207;7232;7233;9092;9321;10458;11747	1	16	5	5	15	15	5	4	5	4	29.1	8.2	8.2	100.63	920	8	10	7.6678e-231	0.07189	0.097951	96.619	18	0.056397	0.084349	52.99	8	0.089954	0.12948	110.73	10	54492000	47597000	6895700	25025000	23408000	1617800	29467000	24189000	5277900
870	Tb927.10.12590	protein of unknown function, conserved	84;747;2337;3612;6882;7399;10837;11421	1	8	8	8	7	6	7	6	7	6	18.5	18.5	18.5	105.85	933	8	6	2.4686e-99	0.25846	0.38398	46.912	14	0.28882	0.44818	59.82	8	0.24803	0.35372	17.767	6	37378000	29111000	8266900	19459000	14657000	4802700	17919000	14455000	3464200
871	Tb927.10.12630	protein of unknown function, conserved	100;3207;4501	1	3	3	3	3	3	3	3	3	3	16.1	16.1	16.1	25.138	218	3	3	2.2595e-43	0.49079	0.5113	7.6891	6	0.50426	0.51432	3.5056	3	0.4905	0.51088	10.738	3	13821000	9077700	4743400	8468200	5548200	2920000	5352900	3529500	1823400
872	Tb927.10.12700	pyruvate dehydrogenase E1 alpha subunit, putative	1441;2692;3479;3489;3614;5344;8570;8613;10143;10219;10463	1	11	11	11	10	8	10	8	10	8	24.3	24.3	24.3	42.511	378	14	11	1.6678e-50	3.3978	5.3331	68.756	25	3.3313	5.6514	69.529	14	3.5037	5.2942	70.826	11	714930000	74281000	640650000	411060000	45287000	365770000	303870000	28994000	274880000
873	Tb927.10.12710	heat shock protein, putative	1143;1512;2194;2675;3027;3118;3352;4206;4296;4520;5370;5450;5813;5814;5902;5903;6075;6324;7004;7534;7535;7842;7856;8628;10826;11371	1	26	26	26	23	23	23	23	23	23	40.2	40.2	40.2	90.863	811	61	61	0	0.33322	0.48649	40.986	98	0.33617	0.47438	40.152	48	0.32117	0.49438	41.953	50	1043600000	766300000	277280000	566300000	423280000	143020000	477270000	343010000	134260000
874	Tb927.10.12820	protein of unknown function, conserved	337;1062;1079;1091;1245;1374;1375;1400;2326;2464;2609;2750;3155;4050;4449;4450;5155;5241;5457;5682;5691;5701;5745;5792;6294;6483;6519;6609;6680;7042;7810;10109;10260;11130;11208;11209;11981	1	37	37	37	33	33	33	33	33	33	57.6	57.6	57.6	110.24	1013	76	74	0	0.034938	0.054027	111.92	113	0.03559	0.057909	118.41	59	0.033227	0.05013	105.12	54	731370000	685680000	45697000	381590000	350040000	31547000	349790000	335640000	14150000
875	Tb927.10.12840	mitochondrial carrier protein, putative,mitochondrial 2-oxoglutarate/malate carrier protein, putative	62;81;543;757;1379;1380;2118;3454;5980	1	9	9	9	7	7	7	7	7	7	39.5	39.5	39.5	33.131	304	12	17	5.4104e-70	4.2967	5.4855	30.419	18	4.7781	5.6701	41.954	7	3.5869	5.2084	22.718	11	47408000	6647100	40761000	15820000	2289300	13531000	31588000	4357800	27230000
876	Tb927.10.12890	bifunctional aminoacyl-tRNA synthetase, putative	551;552;1738;2336;2719;2838;3450;3493;4629;6071;6451;9146;9303;9377;10297;11460	1	16	16	16	16	15	16	15	16	15	29.7	29.7	29.7	90.96	808	34	32	1.3173e-169	0.876	1.1062	49.801	57	0.88887	1.0355	60.536	28	0.876	1.164	37.742	29	399390000	199990000	199410000	203260000	98139000	105120000	196130000	101850000	94287000
877	Tb927.10.12930	protein of unknown function, conserved	290;1516;5744;6744;7095	1	5	5	5	5	3	5	3	5	3	35.3	35.3	35.3	23.985	207	7	6	1.1148e-12	0.61109	2.1069	77.45	11	1.136	2.1982	73.599	6	0.44865	0.57179	81.457	5	80220000	48649000	31571000	46333000	27460000	18873000	33887000	21189000	12698000
878	Tb927.10.12960	ras-related protein rab-5,small GTPase, putative (RAB5A)	709;710;2542;3361;3362;9464;10207	1	7	7	7	7	6	7	6	7	6	35.7	35.7	35.7	24.484	230	12	14	1.4968e-132	0.16484	0.19528	51.937	26	0.16086	0.20367	32.43	12	0.16605	0.18993	65.147	14	120800000	103380000	17420000	59910000	51544000	8365600	60890000	51835000	9054900
879	Tb927.10.13010	protein kinase A catalytic subunit (PKAC3)	1666;8488	1	2	2	2	2	2	2	2	2	2	10.7	10.7	10.7	39.183	337	2	2	2.2528e-12	0.29701	0.55848	22.575	4	0.31366	0.67687	27.672	2	0.28735	0.52283	9.8133	2	12577000	9270100	3307200	6656400	5071100	1585200	5921000	4199000	1722000
880	Tb927.10.13110	dynein light chain, putative,dynein light chain 2B, cytoplasmic, putative,predicted dynein modulator,roadblock/LC7 family member	5391;6223	1	2	2	2	2	1	2	1	2	1	22.9	22.9	22.9	12.826	118	3	2	5.0428e-32	1.6869	2.238	186.22	2	1.6869	2.238	186.22	2				0	791580	415000	376580	791580	415000	376580	0	0	0
881	Tb927.10.13180	protein of unknown function, conserved	6106;9136	1	2	2	2	2	2	2	2	2	2	2.1	2.1	2.1	136.67	1236	3	2	8.9747e-31	1.8305	2.8255	8.8521	5	1.9825	2.8255	11.706	3	1.7879	2.7374	6.2254	2	8202500	2823600	5378900	4604200	1603300	3000900	3598300	1220300	2378000
882	Tb927.10.13250	protein of unknown function, conserved	8024;11546	1	2	2	2	2	2	2	2	2	2	1.8	1.8	1.8	206.3	1910	3	2	0.10286	1.0176	1.3275	16.55	5	1.0176	1.3254	18.763	3	0.96287	1.5204	19.19	2	966950	489850	477090	455000	232770	222230	511950	257090	254860
883	Tb927.10.13270	periodic tryptophan protein 2, putative,predicted WD40 repeat protein,predicted involvement in cytokinesis,predicted involvement in cell separation	3510;7313	1	2	2	2	2	1	2	1	2	1	4.2	4.2	4.2	102.91	939	2	1	2.684e-11	1.7317	2.47	44.428	3	1.5105	2.2976	62.553	2				1	7147000	2555600	4591400	3982300	1481700	2500600	3164700	1073900	2090800
884	Tb927.10.13280	protein of unknown function, conserved	103;447;549;912;1710;2683;2921;3015;3707;4182;4738;5035;6527;8240;8504;8932;9319;9645;9708;9963;11091;11621	1	22	22	22	22	21	22	21	22	21	14.4	14.4	14.4	286.2	2606	36	30	2.6903e-177	1.1884	3.3175	62.23	56	1.1862	3.2409	54.065	31	1.2079	3.3883	72.094	25	127570000	58773000	68797000	70291000	32593000	37697000	57279000	26179000	31099000
885	Tb927.10.13290	ethanolamine phosphotransferase (EPT)	1149	1	1	1	1	1	1	1	1	1	1	6.1	6.1	6.1	45.283	412	2	2	0.00012762	0.21545	0.29156	10.785	4	0.21545	0.31612	16.741	2	0.2166	0.29156	1.8078	2	2863700	2302400	561250	1666400	1315000	351360	1197300	987440	209890
886	Tb927.10.13320	DNA-directed RNA polymerases II subunit, putative (RPB5)	11104	1	1	1	1	1	1	1	1	1	1	9.6	9.6	9.6	25.21	219	2	3	1.6793e-11	0.77739	0.7855	25.1	5	0.5302	0.61395	34.846	2	0.78408	0.81813	20.867	3	15726000	8423800	7301900	8265700	4780200	3485400	7460000	3643500	3816500
887	Tb927.10.13360	elongation factor Tu, putative	562;849;923;1124;1145;1361;2256;2478;3864;4496;5186;5416;9849;10133;11000;11828	1	16	16	16	9	15	9	15	9	15	50	50	50	51.849	470	21	26	4.2239e-131	4.2956	6.4394	91.652	45	4.1891	6.1249	105.91	21	4.513	6.4677	79.172	24	451310000	108160000	343150000	193150000	48461000	144690000	258170000	59701000	198470000
888	Tb927.10.13450	protein of unknown function, conserved,protein of unknown function	4730;5753	1	2	2	2	2	1	2	1	2	1	7.5	7.5	7.5	67.206	600	2	2	1.5171e-08	0.46824	0.76992	77.23	4	0.4215	0.62854	103.96	2	0.46824	0.79982	80.655	2	19927000	11218000	8709000	6923700	3536200	3387600	13004000	7682200	5321400
889	Tb927.10.13510	zinc metallopeptidase, putative	3355;7763	1	2	2	2	1	1	1	1	1	1	5.8	5.8	5.8	62.779	569	1	1	5.0463e-09	1.5145	2.1654	53.814	2				1				1	5159200	2214500	2944700	1549100	571570	977480	3610100	1643000	1967200
890	Tb927.10.13630	glucosidase, putative	4974;7776	1	2	2	2	1	2	1	2	1	2	4.3	4.3	4.3	91.488	807	1	3	1.0726e-11	0.28074	0.36325	34.279	4				1	0.28625	0.3971	35.818	3	14233000	10787000	3446000	5760200	4397900	1362300	8473000	6389300	2083700
891	Tb927.10.13710	protein of unknown function, conserved	726;1699;7381;7577;11513;11565;11725	1	7	7	7	6	6	6	6	6	6	23.9	23.9	23.9	37.612	331	13	8	5.5471e-56	0.30249	0.49944	20.029	16	0.29994	0.48295	22.848	9	0.30324	0.55059	16.657	7	136130000	103800000	32336000	67345000	50948000	16397000	68788000	52849000	15939000
892	Tb927.10.13730	60S ribosomal protein L7, putative	2601;6227	1	2	2	2	2	2	2	2	2	2	8.4	8.4	8.4	34.502	298	4	3	3.7769e-29	2.1138	3.9252	301.06	7	5.0482	8.8632	292.49	4	1.898	3.4313	223.49	3	411420000	7204900	404210000	401100000	3574100	397520000	10323000	3630800	6691700
893	Tb927.10.13790	protein of unknown function, conserved	934;987;1728;1794;2616;4719;4842;4993;5132;5912;7239;7552;8020;8091;8920;9732;9814;10105	1	18	18	18	15	15	15	15	15	15	40.6	40.6	40.6	74.674	680	21	23	2.8989e-148	0.071767	0.10659	170.44	37	0.072813	0.10659	166.56	19	0.066591	0.10198	179.29	18	187550000	165230000	22323000	109070000	95449000	13621000	78480000	69778000	8702100
894	Tb927.10.13830	chaperone protein DNAj, putative	3187;5127;7802	1	3	3	3	3	2	3	2	3	2	14.6	14.6	14.6	27.234	240	4	2	8.6897e-14	2.2415	2.3479	7.0883	5	2.2054	2.261	9.1818	3	2.3062	2.4184	4.1854	2	11411000	3341500	8069800	7837900	2288800	5549100	3573300	1052600	2520700
895	Tb927.10.13860	GPI-anchor transamidase subunit 8 (GPI8)	5043;9977;11583	1	3	3	3	2	2	2	2	2	2	8.8	8.8	8.8	36.798	319	2	2	3.8407e-09	0.20447	0.33064	9.6223	2				1				1	2157700	1682800	474960	625310	492710	132600	1532400	1190100	342360
896	Tb927.10.1390	hypoxanthine-guanine phosphoribosyltransferase, putative	1857;2491;3251;3888;4468;9169;10406	1	7	7	7	5	7	5	7	5	7	29.5	29.5	29.5	26.36	234	15	24	2.7568e-53	0.91665	0.96034	30.267	25	0.85435	0.92204	19.475	9	0.92066	0.98191	34.016	16	71676000	37456000	34220000	33601000	17491000	16110000	38075000	19965000	18110000
897	Tb927.10.13930	phosphatidic acid phosphatase, putative	6721;7570	1	2	2	2	1	2	1	2	1	2	12.3	12.3	12.3	37.36	332	1	2	1.0544e-08	0.075764	0.14685	13.341	3				1	0.068146	0.15536	18.297	2	11793000	6876500	4916400	1362600	1296200	66462	10430000	5580400	4849900
898	Tb927.10.13950	tubulin-specific chaperone, putative	1459;2541;10364;10365;10492;11706;11759	1	7	7	7	6	7	6	7	6	7	41.4	41.4	41.4	26.459	232	9	9	6.4749e-76	0.85262	0.98367	23.764	18	0.86197	1.04	28.588	9	0.84973	0.92072	18.671	9	60931000	31343000	29588000	28861000	14380000	14481000	32070000	16963000	15107000
899	Tb927.10.1400	hypoxanthine-guanine phosphoribosyltransferase (HGPRT)	1944;4476;4519	2	3	3	3	2	3	2	3	2	3	26.2	26.2	26.2	23.36	210	7	8	3.5937e-29	0.59951	0.66594	31.188	15	0.47695	0.59655	32.376	7	0.61122	0.68794	29.387	8	144540000	91742000	52798000	86521000	55062000	31458000	58020000	36680000	21340000
900	Tb927.10.1470	hypoxanthine-guanine phosphoribosyltransferase (HGPRT)	1944;4476;4519	2	3	3	3	2	3	2	3	2	3	26.2	26.2	26.2	23.36	210	7	8	3.5937e-29	0.59951	0.66594	31.188	15	0.47695	0.59655	32.376	7	0.61122	0.68794	29.387	8	144540000	91742000	52798000	86521000	55062000	31458000	58020000	36680000	21340000
901	Tb927.10.14000	aconitase (ACO)	1610;1822;5204;9191;10999;11337;11676;11858	1	8	8	8	6	3	6	3	6	3	13.6	13.6	13.6	98.314	897	6	3	1.072e-23	7.0489	9.4669	36.777	9	7.0271	9.4294	32.044	6	7.8079	10.886	50.06	3	22016000	4140500	17876000	14952000	2439700	12513000	7063700	1700700	5363000
902	Tb927.10.14010	protein of unknown function, conserved	694;2401;6542;8439	1	4	4	4	4	3	4	3	4	3	15.3	15.3	15.3	50.631	463	4	4	9.6906e-15	0.56407	0.81017	15.31	8	0.57249	0.81281	6.7701	4	0.51375	0.73781	20.192	4	46484000	29254000	17230000	26828000	16624000	10205000	19656000	12630000	7025400
903	Tb927.10.14030	protein of unknown function, conserved	3193;6697;8909;9019;9457	1	5	5	5	3	4	3	4	3	4	13.6	13.6	13.6	50.474	449	6	8	1.7427e-43	0.16625	0.30632	47.076	13	0.17273	0.27759	31.894	6	0.15961	0.30767	57.276	7	81254000	65484000	15770000	43165000	36281000	6884500	38089000	29203000	8885200
904	Tb927.10.14040	vacuolar ATP synthase subunit c, putative	3551;5957;7543;7721;8775;8949;10642;10643	1	8	8	8	6	7	6	7	6	7	31.8	31.8	31.8	43.414	380	11	10	3.2478e-51	0.40046	0.65694	31.272	15	0.41867	0.63499	38.576	7	0.39447	0.6673	26.082	8	71895000	43013000	28882000	21046000	14766000	6279900	50849000	28247000	22602000
905	Tb927.10.14110	protein of unknown function, conserved	868;6951	1	2	2	2	2	1	2	1	2	1	26.9	26.9	26.9	13.205	119	2	1	1.4277e-08	0.53752	0.67541	75.957	2				1				1	1328000	666480	661550	1249200	612170	636980	78880	54306	24574
906	Tb927.10.14130	protein of unknown function, conserved	4154	1	1	1	1	1	1	1	1	1	1	6.6	6.6	6.6	17.116	152	1	1	6.6249e-05	0.92364	1.0489	3.7179	2				1				1	1469300	790310	678950	459250	235960	223290	1010000	554350	455660
907	Tb927.10.14140	pyruvate kinase 1 (PYK1)	1;2;284;698;1047;1277;1278;1513;1588;1651;2339;2348;3341;3472;3473;3695;3722;3743;4590;4655;5030;5192;5193;6019;6020;7285;8034;8574;9257;9469;9719;10403;11648;11939;11961	1	35	35	35	30	32	30	32	30	32	79.2	79.2	79.2	54.423	499	129	131	0	0.051782	0.090335	105.01	125	0.048773	0.086666	106.16	57	0.053514	0.096453	104.66	68	4634300000	4308900000	325420000	2256700000	2082100000	174620000	2377600000	2226800000	150800000
908	Tb927.10.14150	protein of unknown function, conserved	2505;3390;6879;7295;9132;11879	1	6	6	6	6	6	6	6	6	6	15	15	15	55.311	479	8	8	2.4199e-46	0.26174	0.39218	134.81	16	0.26174	0.39218	132.67	8	0.26129	0.36245	146.01	8	239060000	182200000	56866000	146060000	112040000	34020000	92998000	70152000	22846000
909	Tb927.10.14180	protein transport protein Sec13, putative,cytosolic coat protein, putative	2995;10369	1	2	2	2	1	1	1	1	1	1	8.8	8.8	8.8	41.675	374	1	1	1.0294e-05	0.49549	0.94268	99.9	2				1				1	108570000	6191400	102380000	1899100	1485600	413420	106670000	4705800	101970000
910	Tb927.10.1420	methionine aminopeptidase 2, putative,metallo- peptidase, Clan MG, Family M24 (MetAP2)	5731;7710;11369	1	3	3	3	3	2	3	2	3	2	12.5	12.5	12.5	51.382	463	7	6	3.328e-20	1.2601	1.6898	49.531	13	1.2727	1.8896	47.793	7	0.87426	1.4103	51.231	6	174400000	94938000	79461000	73515000	38242000	35273000	100880000	56696000	44188000
911	Tb927.10.14240	N-myristoyltransferase (NMT)	2241;6421;10744;11005	1	4	4	4	4	4	4	4	4	4	19.7	19.7	19.7	50.528	446	4	4	3.728e-14	0.89262	1.4073	12.424	8	0.89902	1.5306	15.355	4	0.88352	1.3838	5.4797	4	65797000	33367000	32430000	36259000	18177000	18082000	29538000	15191000	14347000
912	Tb927.10.1430	protein of unknown function, conserved	4282;5272;7450;8627;8806;11538;11946	1	7	7	7	6	7	6	7	6	7	37.6	37.6	37.6	27.339	245	13	12	2.5097e-78	0.14769	0.17846	46.881	23	0.15289	0.178	41.772	12	0.14274	0.17846	53.789	11	43438000	36784000	6653400	21191000	17905000	3285700	22247000	18879000	3367700
913	Tb927.10.14320	protein of unknown function, conserved	2167;2739;4514;4564;4863;9236;9336;10048;11395	1	9	9	9	9	9	9	9	9	9	11.4	11.4	11.4	121.8	1133	17	20	2.5117e-38	0.44776	0.69343	58.567	37	0.48271	0.74957	34.417	17	0.42324	0.63965	73.975	20	325540000	163310000	162230000	180070000	88639000	91433000	145460000	74666000	70796000
914	Tb927.10.14470	intraflagellar transport protein IFT140, putative (IFT140)	351;1367;1399;2172;2736;3426;3839;4111;4727;4978;5122;6036;6268;6406;7120;9179;9357;9575;9771;10010;10041;11780;12082	1	23	23	23	20	18	20	18	20	18	22.2	22.2	22.2	186.61	1696	26	25	2.5199e-151	0.32856	0.95763	52.548	46	0.34616	0.96484	60.428	24	0.3162	0.88942	43.252	22	117580000	87566000	30012000	63604000	48522000	15082000	53974000	39044000	14930000
915	Tb927.10.14490	protein of unknown function, conserved	78;6078;7374	1	3	3	3	3	3	3	3	3	3	11.7	11.7	11.7	46.24	420	7	7	3.0875e-45	0.26784	0.37637	105.61	11	0.24146	0.3557	125.01	5	0.29032	0.39088	98.435	6	245800000	158980000	86815000	132970000	83861000	49109000	112830000	75121000	37706000
916	Tb927.10.14500	protein of unknown function, conserved	3;106;2235;3796;3921;5509;10755	1	7	7	7	4	6	4	6	4	6	31.8	31.8	31.8	37.027	337	7	11	6.7209e-56	0.31945	0.56967	135.98	12	0.27841	0.56967	29.077	4	0.39679	0.53093	163.74	8	422680000	170970000	251710000	89305000	67501000	21804000	333380000	103470000	229910000
917	Tb927.10.14510	protein of unknown function, conserved	3273;3668;11213	1	3	3	3	3	3	3	3	3	3	8.8	8.8	8.8	95.105	854	5	8	1.5804e-22	0.48826	0.64574	28.394	13	0.48906	0.64574	13.09	5	0.47172	0.65449	34.473	8	38663000	25593000	13069000	20908000	13827000	7081700	17754000	11767000	5987800
918	Tb927.10.14520	protein of unknown function, conserved	1271;4039;11259	1	3	3	3	2	3	2	3	2	3	10.9	10.9	10.9	51.566	466	5	7	6.2555e-14	0.33794	0.55616	63.943	12	0.33444	0.56907	48.505	5	0.34149	0.54354	76.919	7	28155000	20549000	7606000	16173000	11832000	4341600	11982000	8717400	3264500
919	Tb927.10.14550	ATP-dependent DEAD/H RNA helicase, putative	1678;6926;7234;8465;10646	1	5	5	5	4	4	4	4	4	4	8.6	8.6	8.6	71.366	660	9	5	1.9497e-38	1.947	2.4822	23.612	13	1.9511	2.6792	13.338	8	1.8314	2.2765	33.16	5	107220000	33921000	73297000	63875000	19921000	43955000	43343000	14001000	29343000
920	Tb927.10.14600	40S ribosomal protein S2, putative (RPS2)	323;1467;2767;3378;3877;4733;4734;4862;5174;5410	2	10	10	10	9	10	9	10	9	10	39.8	39.8	39.8	28.642	266	42	40	4.2237e-142	0.98269	1.0534	33.809	58	0.96498	1.0348	38.038	32	0.99235	1.0808	27.617	26	631230000	330180000	301050000	364880000	191110000	173760000	266360000	139070000	127290000
921	Tb927.10.14710	40S ribosomal protein S2, putative (RPS2)	323;1467;2767;3378;3877;4733;4734;4862;5174;5410	2	10	10	10	9	10	9	10	9	10	39.8	39.8	39.8	28.642	266	42	40	4.2237e-142	0.98269	1.0534	33.809	58	0.96498	1.0348	38.038	32	0.99235	1.0808	27.617	26	631230000	330180000	301050000	364880000	191110000	173760000	266360000	139070000	127290000
922	Tb927.10.14610	protein of unknown function, conserved,leucine-rich repeat protein (LRRP), putative	1448;3316;4736;5781;9138;10162;10313;10800;10801	1	9	9	9	8	8	8	8	8	8	15.5	15.5	15.5	121.48	1103	10	8	4.6987e-46	0.36338	0.55854	28.512	18	0.37072	0.56593	37.883	10	0.35614	0.53868	9.666	8	50986000	35496000	15490000	28025000	19444000	8581700	22961000	16052000	6908500
923	Tb927.10.14620	protein of unknown function, conserved	2393;3539;11685	2	3	3	3	3	3	3	3	3	3	14	14	14	44.163	385	4	3	9.6071e-15	0.20422	0.38664	43.835	7	0.23929	0.39823	57.919	4	0.20422	0.38664	19.201	3	96403000	74777000	21626000	45245000	34663000	10581000	51158000	40114000	11044000
924	Tb927.10.14740	protein of unknown function, conserved	2393;3539;11685	2	3	3	3	3	3	3	3	3	3	14	14	14	44.163	385	4	3	9.6071e-15	0.20422	0.38664	43.835	7	0.23929	0.39823	57.919	4	0.20422	0.38664	19.201	3	96403000	74777000	21626000	45245000	34663000	10581000	51158000	40114000	11044000
925	Tb927.10.14750	fibrillarin, putative	716;1555;3452;4846;6876;8348;9153	2	7	7	7	6	6	6	6	6	6	28.6	28.6	28.6	31.672	304	19	16	9.0866e-114	1.1216	1.6031	75.288	35	1.1502	1.3121	84.208	19	1.1058	1.6092	65.711	16	137670000	70577000	67098000	80110000	41212000	38898000	57565000	29366000	28199000
926	Tb927.10.14630	fibrillarin, putative	716;1555;3452;4846;6876;8348;9153	2	7	7	7	6	6	6	6	6	6	28.6	28.6	28.6	31.672	304	19	16	9.0866e-114	1.1216	1.6031	75.288	35	1.1502	1.3121	84.208	19	1.1058	1.6092	65.711	16	137670000	70577000	67098000	80110000	41212000	38898000	57565000	29366000	28199000
927	Tb927.10.14760	protein of unknown function, conserved	8233;8305;8306	1	3	3	3	3	2	3	2	3	2	16.4	16.4	16.4	20.51	189	8	6	7.9122e-09	0.25279	0.39373	130.86	14	0.25279	0.39232	130.06	8	0.31925	0.39373	142.07	6	77468000	63649000	13819000	57171000	47151000	10021000	20297000	16498000	3798600
928	Tb927.10.14770	protein kinase, putative	4867	1	1	1	1	1	1	1	1	1	1	2.3	2.3	2.3	70.531	640	2	1	0.00081682	0.41406	0.52968	12.521	3	0.38259	0.50193	17.154	2				1	32114000	22518000	9595800	19504000	13672000	5832100	12610000	8846300	3763700
929	Tb927.10.14780	protein kinase, putative,mitogen-activated protein kinase kinase kinase, putative	186;805;1584;2383;2384;3477;5473;5641;5684;6051	1	10	10	10	9	7	9	7	9	7	42.3	42.3	42.3	31.375	284	19	16	8.7472e-65	0.38889	0.68688	37.776	34	0.39917	0.69326	40.875	18	0.38589	0.67765	34.47	16	233650000	163030000	70621000	143980000	100010000	43968000	89675000	63022000	26653000
930	Tb927.10.14790	aminopeptidase, putative,metallo-peptidase, Clan MG, Family M24	11;134;762;4437;5405;6028;6535;11250;11411	1	9	9	9	9	9	9	9	9	9	28.3	28.3	28.3	42.69	382	17	17	3.3164e-58	1.4824	2.3492	90.769	34	1.464	2.2987	81.396	17	1.4836	2.3516	101.74	17	412440000	170710000	241730000	204870000	86147000	118720000	207570000	84563000	123010000
931	Tb927.10.14800	protein kinase, putative,mitogen-activated protein kinase 9, putative	8273	1	1	1	1	1	1	1	1	1	1	4.9	4.9	4.9	42.749	387	1	2	0.0010004	0.22082	0.34303	31.167	3				1	0.2617	0.38531	43.043	2	4186500	3130500	1056000	2907200	2231500	675680	1279300	899000	380310
932	Tb927.10.14810	protein of unknown function, conserved	407;4176;10651	1	3	3	3	2	3	2	3	2	3	23.8	23.8	23.8	17.974	160	3	4	1.835e-21	1.2008	1.2922	11.083	6	1.1957	1.2479	12.855	3	1.206	1.3382	11.454	3	22431000	10231000	12200000	11494000	5164000	6330500	10937000	5067300	5869500
933	Tb927.10.14820	mitochondrial carrier protein, putative,ADP/ATP translocase 1, putative	3648;3883;6004;6402;7150;7272;7835;7836;8103;8142;9795;11736;11737;11834	3	14	14	14	14	11	14	11	14	11	43.6	43.6	43.6	34.074	307	81	76	1.639e-163	3.7503	4.8101	95.662	42	3.8554	4.6668	105.5	24	3.7503	5.0727	79.991	18	411160000	93346000	317810000	246170000	60752000	185420000	164990000	32594000	132390000
934	Tb927.10.14830	mitochondrial carrier protein, putative,ADP/ATP translocase 1, putative	3648;3883;6004;6402;7150;7272;7835;7836;8103;8142;9795;11736;11737;11834	3	14	14	14	14	11	14	11	14	11	43.6	43.6	43.6	34.074	307	81	76	1.639e-163	3.7503	4.8101	95.662	42	3.8554	4.6668	105.5	24	3.7503	5.0727	79.991	18	411160000	93346000	317810000	246170000	60752000	185420000	164990000	32594000	132390000
935	Tb927.10.14840	mitochondrial carrier protein, putative,ADP/ATP translocase 1, putative	3648;3883;6004;6402;7150;7272;7835;7836;8103;8142;9795;11736;11737;11834	3	14	14	14	14	11	14	11	14	11	43.6	43.6	43.6	34.074	307	81	76	1.639e-163	3.7503	4.8101	95.662	42	3.8554	4.6668	105.5	24	3.7503	5.0727	79.991	18	411160000	93346000	317810000	246170000	60752000	185420000	164990000	32594000	132390000
936	Tb927.10.1490	protein of unknown function, conserved	1660;2131;2219;2651;3838;9620;11252;11868	1	8	8	8	8	8	8	8	8	8	9.2	9.2	9.2	134.81	1220	10	11	4.8737e-89	0.79068	1.1813	16.85	21	0.78294	1.189	10.201	10	0.80484	1.1813	21.673	11	44823000	24314000	20509000	24086000	13176000	10910000	20737000	11138000	9599000
937	Tb927.10.14930	protein of unknown function, conserved,zinc finger protein family member, putative (ZC3H39)	1808;11420	1	2	2	2	1	2	1	2	1	2	9.1	9.1	9.1	31.519	285	2	2	5.8975e-10	2.9987	5.2034	73.561	4	1.9396	3.7448	120.91	2	3.0779	5.2034	23.09	2	19420000	4891800	14528000	9241400	2353300	6888100	10179000	2538500	7640200
938	Tb927.10.14950	RNA binding protein, putative,zinc finger protein family member, putative (ZC3H40)	8066;11306	1	2	2	2	2	1	2	1	2	1	10	10	10	46.194	432	2	1	6.6733e-06	2.7287	3.319	35.569	3	2.3278	3.4439	50.211	2				1	37461000	7521100	29940000	24686000	5325800	19360000	12775000	2195300	10580000
939	Tb927.10.14980	intraflagellar transport protein IFT52, putative (IFT52)	1224;1225;1414;4279;5694;5943	1	6	6	6	4	6	4	6	4	6	13	13	13	72.377	655	4	6	3.4954e-18	0.29838	0.42442	17.621	8	0.3029	0.41259	13.153	3	0.29392	0.42965	21.165	5	20227000	14912000	5315500	8402200	6094700	2307400	11825000	8817100	3008100
940	Tb927.10.14990	intraflagellar transport protein IFT80/CHE2, putative (IFT80)	4288;4870;4902;6401;6855;9004;9760;10459	1	8	8	8	7	6	7	6	7	6	16.1	16.1	16.1	86.676	782	7	7	1.1054e-53	0.24328	0.30644	109.43	14	0.24861	0.31093	40.947	7	0.2261	0.30201	150.02	7	53790000	38719000	15071000	30765000	22034000	8730400	23025000	16684000	6340600
941	Tb927.10.1500	methionyl-tRNA synthetase, putative (MetRS)	235;1333;1685;3000;3662;4996;8515;9057;10525;11480;11704	1	11	11	11	10	10	10	10	10	10	22.5	22.5	22.5	86.91	773	12	15	9.6873e-32	2.2266	2.8017	75.542	26	2.2543	2.8138	25.445	12	2.219	2.7741	96.968	14	148880000	50664000	98221000	81929000	24824000	57105000	66956000	25840000	41116000
942	Tb927.10.15000	protein of unknown function, conserved	4848;4849;6092;11976;11977	1	5	5	5	4	5	4	5	4	5	14.7	14.7	14.7	48.002	422	4	5	1.6739e-37	0.27341	0.44158	18.832	9	0.27218	0.41769	23.557	4	0.29363	0.46699	16.865	5	42288000	32732000	9556200	21769000	16381000	5388000	20519000	16351000	4168100
943	Tb927.10.1510	NOT1 (NOT1)	70;361;583;763;911;1207;1747;1875;1978;2428;2660;2844;2845;2859;2860;2925;3318;4894;5399;5965;6641;6836;6956;6971;7126;7455;7456;7624;7675;8184;8815;8924;9310;9765;9847;10203;10285;11865;11938	1	39	39	39	38	36	38	36	38	36	21.4	21.4	21.4	259.12	2326	79	75	0	0.93433	2.7025	80.903	136	0.95595	2.7025	84.751	70	0.92422	2.7064	77.197	66	370620000	189690000	180930000	174300000	89215000	85080000	196330000	100470000	95853000
944	Tb927.10.15120	40S ribosomal protein S13, putative	1820;1903;3842;4338;6139;8294;10019;10779;11712	2	9	9	9	8	9	8	9	8	9	45	45	45	17.309	151	27	35	2.4201e-78	0.98904	1.018	10.932	21	1.0125	1.0227	4.007	8	0.93522	1.0153	13.645	13	142020000	73979000	68043000	64050000	32581000	31469000	77971000	41398000	36574000
945	Tb927.2.5910	40S ribosomal protein S13, putative (1F7.325)	1820;1903;3842;4338;6139;8294;10019;10779;11712	2	9	9	9	8	9	8	9	8	9	45	45	45	17.309	151	27	35	2.4201e-78	0.98904	1.018	10.932	21	1.0125	1.0227	4.007	8	0.93522	1.0153	13.645	13	142020000	73979000	68043000	64050000	32581000	31469000	77971000	41398000	36574000
946	Tb927.10.15180	nucleosome assembly protein, putative	847;9800;11212	1	3	3	3	3	2	3	2	3	2	9.6	9.6	9.6	41.302	366	6	5	2.8085e-07	1.2682	1.8351	72.019	11	1.4592	2.2781	66.584	6	1.1696	1.7397	82.401	5	79537000	29333000	50204000	51592000	19353000	32239000	27945000	9980300	17965000
947	Tb927.10.1520	small GTPase, putative,Ras-related protein, putative (RAB21)	7447;9392;11335	1	3	3	3	3	2	3	2	3	2	17.5	17.5	17.5	28.639	269	4	4	2.755e-38	0.32136	0.43021	287.95	8	0.32136	0.43021	407.87	4	0.32592	0.44763	32.765	4	107710000	104510000	3197700	100690000	99174000	1518900	7015500	5336700	1678800
948	Tb927.10.15290	protein of unknown function, conserved	1302;1381	1	2	2	2	2	2	2	2	2	2	2.7	2.7	2.7	178.49	1645	4	3	5.7167e-05	0.97675	1.8384	113.44	7	0.70696	1.2356	81.561	4	2.123	4.5943	113.27	3	4914300	1149200	3765100	1270900	632590	638320	3643300	516600	3126800
949	Tb927.10.15330	protein of unknown function, conserved	1886;4966;11561;11693	1	4	4	4	4	4	4	4	4	4	9.6	9.6	9.6	68.478	605	7	6	3.199e-71	0.48509	0.6204	59.084	9	0.45328	0.61377	70.792	6	0.54977	0.74397	14.108	3	27033000	17460000	9573800	13281000	8826000	4454800	13752000	8633500	5119000
950	Tb927.10.15350	histone H3 variant (h3vaR)	1595	1	1	1	1	1	1	1	1	1	1	5	5	5	16.022	139	2	1	0.0011845	0.59358	0.73904	16.964	3	0.57557	0.788	9.0715	2				1	3524000	2119200	1404800	1399200	816500	582650	2124900	1302700	822200
951	Tb927.10.15360	protein of unknown function, conserved	657;7851;10040	1	3	3	3	2	3	2	3	2	3	3.3	3.3	3.3	191.99	1769	3	5	3.4121e-22	1.4932	2.6095	76.709	7	1.4932	2.6095	60.156	3	1.3957	2.551	96.715	4	4760500	2052200	2708300	1428500	581000	847510	3332000	1471200	1860800
952	Tb927.10.15410	glycosomal malate dehydrogenase (gMDH)	1755;2826;3963;4093;4415;4416;5533;6282;6549;6550;7646;8297;8434;8557;8590;8591;8619;11122;11206	1	19	19	19	19	16	19	16	19	16	66.3	66.3	66.3	33.71	323	64	55	2.3849e-175	58.331	82.749	191.94	46	55.388	71.546	182.56	28	62.569	106.5	210.86	18	494490000	7112800	487380000	295120000	3833500	291280000	199370000	3279300	196090000
953	Tb927.10.15440	protein of unknown function, conserved	3308;6832;7620;8229	1	4	4	4	3	3	3	3	3	3	16.5	16.5	16.5	32.727	285	3	4	3.8513e-87	0.20643	0.37057	22.673	7	0.20643	0.37057	17.193	3	0.19286	0.36385	28.17	4	17404000	14059000	3345200	7115400	5890300	1225000	10289000	8168600	2120200
954	Tb927.10.1550	proteasome regulatory non-ATP-ase subunit 5,19S proteasome regulatory subunit (RPN5)	2379;4774;4971;9384	1	4	4	4	4	4	4	4	4	4	11.2	11.2	11.2	54.896	482	5	6	3.0246e-48	0.61292	0.93958	9.0951	11	0.59204	0.91957	12.276	5	0.63189	0.9647	6.6528	6	69329000	42795000	26535000	46423000	28654000	17768000	22907000	14140000	8766600
955	Tb927.10.15520	signal recognition particle protein, putative	5827;7246;8495	1	3	3	3	3	3	3	3	3	3	7.8	7.8	7.8	76.262	676	4	4	4.6479e-22	0.7966	1.0296	27.025	8	0.82333	1.0387	27.841	4	0.77065	0.96901	29.782	4	25282000	13876000	11406000	14242000	7777100	6464800	11041000	6099200	4941300
956	Tb927.10.15530	ABC transporter, putative	4587;10840;11313	1	3	3	3	3	3	3	3	3	3	5.1	5.1	5.1	67.522	602	4	3	7.2507e-09	1.0708	1.3818	74.771	7	1.0282	1.3648	80.261	4	1.2299	1.6794	83.921	3	17103000	7566900	9535700	10269000	4570100	5699300	6833200	2996800	3836400
957	Tb927.10.15580	dynein light chain, putative	10574	1	1	1	1	1	1	1	1	1	1	10.8	10.8	10.8	14.624	130	3	3	3.8458e-30	0.96096	1.1774	58.7	6	0.87686	1.0506	64.531	3	1.0531	1.3194	66.493	3	4952700	2812800	2139900	3412900	1887000	1525900	1539800	925720	614070
958	Tb927.10.15590	FKBP-type peptidyl-prolyl cis-trans isomerase, conserved,FKBP-type peptidylprolyl cis-trans isomerase, putative	1541;5034;6046;7061;8634;9634	1	6	6	6	6	5	6	5	6	5	49	49	49	21.394	196	11	9	3.7008e-16	0.19393	0.23777	95.691	16	0.20753	0.25154	104.34	8	0.19393	0.23777	93.211	8	29058000	19157000	9901800	13270000	9073600	4196700	15788000	10083000	5705100
959	Tb927.10.15710	mitochondrial carrier protein, putative	7439;11028	1	2	2	2	2	1	2	1	2	1	13	13	13	35.875	323	3	3	2.9689e-09	0.65171	0.86923	28.498	6	0.75997	0.97024	32.81	3	0.61524	0.78632	27.986	3	7016400	4893700	2122800	3993200	2805100	1188100	3023300	2088600	934720
960	Tb927.10.15720	proteasome regulatory non-ATP-ase subunit 9,19S proteasome regulatory subunit (RPN9)	266;854;10497	1	3	3	3	3	2	3	2	3	2	19	19	19	45.989	405	9	5	4.5317e-38	0.59688	0.91844	13.198	7	0.59688	0.9061	15.884	5	0.60175	0.93044	1.8352	2	32128000	17780000	14348000	19892000	10382000	9509800	12236000	7397600	4838600
961	Tb927.10.15750	protein of unknown function, conserved	85;8759;12014	1	3	3	3	3	1	3	1	3	1	5.1	5.1	5.1	197.74	1748	3	1	1.7846e-07	0.42227	0.817	16.697	4	0.4224	0.82195	19.388	3				1	2240700	1551800	688860	1821800	1255600	566220	418880	296230	122640
962	Tb927.10.15760	protein of unknown function, conserved	2113;2185;2914;5419	1	4	4	4	3	4	3	4	3	4	13.3	13.3	13.3	36.411	315	11	10	1.8123e-29	0.61171	0.99004	54.704	21	0.62745	0.99004	57.043	11	0.6117	1.0162	54.76	10	278550000	166860000	111690000	122270000	71789000	50482000	156280000	95073000	61212000
963	Tb927.10.15950	TFIID-like protein, putative (TRF4)	50	1	1	1	1	1	1	1	1	1	1	5.3	5.3	5.3	28.822	262	1	1	0.00017326	0.94541	1.2299	1.4946	2				1				1	1231400	623550	607880	673020	337380	335640	558410	286170	272240
964	Tb927.10.16100	peptidylprolyl isomerase-like protein, putative	1099;1307;2704;5010;5819;6772;6929;9034;10205;10206;10831;11275	1	12	12	12	11	11	11	11	11	11	45.6	45.6	45.6	47.604	425	20	22	1.7606e-127	0.16022	0.2649	42.416	42	0.15596	0.27418	41.385	20	0.16191	0.25696	44.292	22	710680000	604280000	106410000	374650000	317110000	57537000	336030000	287170000	48869000
965	Tb927.10.16110	protein of unknown function, conserved	3650	1	1	1	1	1	1	1	1	1	1	2.8	2.8	2.8	42.99	386	2	1	1.0431e-07	0.77688	1.2135	17.935	3	0.67357	1.05	22.445	2				1	9839000	5728200	4110800	6396100	3861900	2534200	3442900	1866300	1576600
966	Tb927.10.16120	inosine-5'-monophosphate dehydrogenase,IMP dehydrogenase	548;3704;6274;11882;11883	1	5	5	5	5	5	5	5	5	5	17.4	17.4	17.4	48.481	447	7	8	1.2066e-46	0.75807	1.2117	24.676	15	0.75807	1.2117	32.234	7	0.69642	1.1508	17.617	8	322940000	173880000	149060000	225980000	120600000	105380000	96963000	53284000	43679000
967	Tb927.10.1630	unspecified product (RLI)	712;9450;10870	1	3	3	3	3	3	3	3	3	3	5.9	5.9	5.9	71.078	631	8	7	2.383e-12	1.1052	1.3948	25.14	9	0.98195	1.3948	27.859	5	1.1707	1.4837	21.367	4	20474000	10155000	10319000	9568300	5019000	4549300	10905000	5135700	5769600
968	Tb927.10.1690	nucleotide binding protein, putative (NBP 1)	6704	1	1	1	1	1	1	1	1	1	1	5.8	5.8	5.8	33.284	312	2	1	5.9589e-06	2.3682	4.2819	147.92	3	0.8679	1.3513	186.79	2				1	7882900	2195100	5687800	3422700	1015300	2407400	4460200	1179800	3280400
969	Tb927.10.170	pseudouridine synthase, Cbf5p	1806;7637;10720;11388;11489;11761	1	6	6	6	4	6	4	6	4	6	16.9	16.9	16.9	48.285	427	4	7	5.7087e-27	0.97319	1.5406	19.641	11	1.0405	1.7028	19.388	4	0.96204	1.5293	18.354	7	83782000	41133000	42649000	30801000	14313000	16488000	52981000	26820000	26161000
970	Tb927.10.1730	protein of unknown function, conserved	1308;11358	1	2	2	2	2	2	2	2	2	2	9	9	9	39.265	357	4	3	3.1158e-10	1.3979	2.3299	99.771	7	0.58496	0.8788	122.32	4	1.3979	2.3299	35.242	3	14009000	7711100	6298000	9832700	6070500	3762200	4176400	1640600	2535800
971	Tb927.10.180	ATP synthase F1 subunit gamma protein, putative	1206;3323;3343;7390;7445;7469;7643;8135;12006	1	9	9	9	7	9	7	9	7	9	30.5	30.5	30.5	34.37	305	13	14	8.6492e-63	7.6019	9.5122	95.248	14	7.6335	8.9942	20.64	6	7.4512	11.071	127.17	8	44543000	5459800	39083000	22072000	2759800	19312000	22471000	2700000	19771000
972	Tb927.10.1830	syntaxin, putative	3776	1	1	1	1	1	1	1	1	1	1	8.3	8.3	8.3	25.824	230	1	1	2.2162e-06	0.45493	0.55388	6.1897	2				1				1	1086800	702580	384230	508980	336490	172490	577830	366080	211740
973	Tb927.10.1890	calpain, putative,cysteine peptidase, Clan CA, family C2, putative	1800;6279;6384;11311	1	4	4	4	4	4	4	4	4	4	2.9	2.9	2.9	178.09	1594	37	16	1.5945e-10	0.033013	0.060592	286.48	38	0.016606	0.022462	283.23	25	0.24738	0.36383	294.26	13	5497500000	5482900000	14548000	4530500000	4520700000	9809400	967030000	962290000	4738500
974	Tb927.10.190	40S ribosomal protein S6, putative	3448;3606;11002	1	3	3	2	1	3	1	3	1	2	17.2	17.2	14.4	28.44	250	4	9	8.7573e-43	1.0022	1.0891	30.479	9	1.0089	1.075	36.52	4	1.0022	1.0891	29.126	5	29457000	17119000	12337000	9446100	4570400	4875700	20011000	12549000	7461800
975	Tb927.10.1970	protein of unknown function, conserved	586;985;3023;4427;5154;5221;5367;8982;9927;10913	1	10	10	10	9	7	9	7	9	7	10.2	10.2	10.2	156.62	1405	16	15	1.8528e-78	0.35638	0.56737	34.632	31	0.35466	0.56722	34.077	16	0.36	0.65635	35.107	15	59282000	38977000	20305000	23412000	15568000	7844800	35870000	23409000	12460000
976	Tb927.10.1990	major vault protein, putative (MVP)	3548;11534	1	2	2	2	2	2	2	2	2	2	5.2	5.2	5.2	95.062	863	4	4	3.4551e-11	0.74813	1.0768	12.077	8	0.74063	1.0523	13.807	4	0.74813	1.1124	12.157	4	15277000	8639000	6637800	8735200	5041600	3693600	6541600	3597400	2944200
977	Tb927.10.2010	hexokinase (HK1)	104;933;935;936;1529;1884;2200;2201;2818;2819;2880;2881;3297;3298;3299;3957;3958;4135;4882;6492;7205;7247;7308;8217;8218;8555;8588;10218;10296;10389;10747;10896;11020	1	33	33	4	31	25	31	25	4	3	71.1	71.1	12.1	51.295	471	73	71	0	0.026943	0.048188	133.98	86	0.026337	0.047058	123.95	44	0.028279	0.049425	144.07	42	1509300000	1437300000	71918000	805460000	766670000	38789000	703810000	670680000	33128000
978	Tb927.10.2020	hexokinase (HK2)	104;933;935;936;1884;2200;2201;2818;2819;2880;2881;3297;3298;3299;4135;4882;6492;7205;7247;7308;8217;8218;8555;8588;10218;10296;10389;10747;10896;11633;11634	1	31	2	2	29	24	2	2	2	2	63.3	4.2	4.2	51.148	471	12	8	0	0.02957	0.052983	116.02	20	0.040701	0.068618	121.89	12	0.02494	0.039217	108.98	8	399620000	388670000	10948000	224160000	217160000	6996000	175460000	171510000	3952400
979	Tb927.10.210	GPI transamidase component GAA1 (TbGAA1)	9337;11079	1	2	2	2	2	1	2	1	2	1	8.7	8.7	8.7	51.313	461	2	1	4.7835e-16	0.1375	0.23515	44.111	3	0.18986	0.34197	52.963	2				1	6488600	5423700	1064900	5464500	4532900	931640	1024000	890780	133260
980	Tb927.10.2100	elongation factor 1-alpha,EF-1-alpha (TEF1)	1979;2245;2909;3304;3706;6553;7394;7495;7737;7985;8476;8962;9346;9768;10507;10656;10666;11653;11654;11669	3	20	20	20	20	20	20	20	20	20	56.1	56.1	56.1	49.105	449	303	315	1.7552e-213	0.84542	1.1972	64.897	304	0.84986	1.2165	65.143	150	0.84245	1.172	64.777	154	6833500000	3232000000	3601500000	3735500000	1651400000	2084100000	3098000000	1580600000	1517500000
981	Tb927.10.2110	elongation factor 1-alpha (TEF1)	1979;2245;2909;3304;3706;6553;7394;7495;7737;7985;8476;8962;9346;9768;10507;10656;10666;11653;11654;11669	3	20	20	20	20	20	20	20	20	20	56.1	56.1	56.1	49.105	449	303	315	1.7552e-213	0.84542	1.1972	64.897	304	0.84986	1.2165	65.143	150	0.84245	1.172	64.777	154	6833500000	3232000000	3601500000	3735500000	1651400000	2084100000	3098000000	1580600000	1517500000
982	Tb927.10.2090	elongation factor 1-alpha,EF-1-alpha (TEF1)	1979;2245;2909;3304;3706;6553;7394;7495;7737;7985;8476;8962;9346;9768;10507;10656;10666;11653;11654;11669	3	20	20	20	20	20	20	20	20	20	56.1	56.1	56.1	49.105	449	303	315	1.7552e-213	0.84542	1.1972	64.897	304	0.84986	1.2165	65.143	150	0.84245	1.172	64.777	154	6833500000	3232000000	3601500000	3735500000	1651400000	2084100000	3098000000	1580600000	1517500000
983	Tb927.10.2190	protein of unknown function, conserved	5136;5137;5926;6534;7044;7145;9856;11739	1	8	8	8	7	7	7	7	7	7	38.4	38.4	38.4	34.552	294	21	21	1.8748e-81	0.38072	0.73445	105.84	24	0.37956	0.8163	68.251	13	0.42481	0.66563	141.22	11	74667000	51380000	23287000	36175000	24490000	11685000	38492000	26890000	11602000
984	Tb927.10.2270	vacuolar protein sorting-associated protein 35, putative	9356;9559	1	2	2	2	2	2	2	2	2	2	4	4	4	104.36	933	5	5	8.1856e-16	0.46068	0.69134	77.397	10	0.47027	0.67902	93.864	5	0.45128	0.70388	67.601	5	15614000	8453800	7160700	7414100	3616100	3798100	8200300	4837700	3362600
985	Tb927.10.2290	chaperone protein DNAj, putative	8200;8416	1	2	2	2	1	2	1	2	1	2	8.9	8.9	8.9	46.795	416	1	2	5.5695e-22	0.88368	1.4116	12.92	3				1	0.83751	1.2776	14.098	2	15048000	7501300	7546500	5014600	2436600	2578000	10033000	5064700	4968500
986	Tb927.10.230	proteasome alpha 5 subunit, putative,20S proteasome subunit alpha 5	4707;6054;7748;11066	1	4	4	4	4	3	4	3	4	3	24.8	24.8	24.8	27.176	246	12	8	1.4093e-80	0.85089	0.87419	22.184	20	0.85212	0.87675	23.561	12	0.85089	0.87352	21.529	8	122450000	64226000	58220000	71167000	36396000	34771000	51279000	27830000	23449000
987	Tb927.10.2350	pyruvate dehydrogenase complex E3 binding protein, putative	172;1067;2074;2519;11148	1	5	5	5	5	5	5	5	5	5	29.6	29.6	29.6	27.335	260	8	8	8.9179e-122	7.861	8.12	128.78	9	13.073	14.003	83.224	4	7.861	8.12	161.11	5	32660000	3508000	29152000	18351000	2015300	16335000	14310000	1492700	12817000
988	Tb927.10.2370	RNA-binding protein, putative (LA)	788;1761;5435;7062;7724;9822;11161;12040	1	8	8	8	8	8	8	8	8	8	44.2	44.2	44.2	37.659	335	18	22	1.0342e-80	1.0685	2.037	63.685	26	1.0646	2.0399	70.239	13	1.1147	2.0369	59.141	13	162430000	80026000	82404000	91804000	47836000	43968000	70626000	32190000	38436000
989	Tb927.10.2380	protein of unknown function, conserved	2457;4248;5880;10107;10253	1	5	5	5	4	4	4	4	4	4	8	8	8	102.45	916	5	5	2.6513e-66	0.46544	0.70884	29.718	9	0.48702	0.71751	17.771	4	0.46544	0.70884	38.65	5	20531000	13837000	6694800	10382000	7023500	3358700	10149000	6813100	3336100
990	Tb927.10.2440	metacaspase MCA4,cysteine peptidase, Clan CD, family C13, putative (MCA4)	714;2140;2693;3222;3550;3558;6792;7467;10575;11843	1	10	10	10	10	10	10	10	10	10	52.1	52.1	52.1	38.969	353	29	30	1.1258e-112	0.038181	0.047251	136.36	46	0.039528	0.0537	146.67	26	0.031531	0.041862	124.93	20	670450000	642440000	28007000	384570000	368880000	15683000	285880000	273560000	12324000
991	Tb927.10.2490	glucose-6-phosphate 1-dehydrogenase (G6PD)	9676;9786	1	2	2	2	1	1	1	1	1	1	4.5	4.5	4.5	63.503	558	1	1	0.0081633	0.63028	0.90678	58.173	2				1				1	5180200	2638300	2541900	4954100	2471500	2482600	226120	166850	59272
992	Tb927.10.2530	adenylate kinase, putative	4064;5258;7582;8051;8462;9439;10702	1	7	7	7	6	6	6	6	6	6	36	36	36	24.941	222	13	17	5.2379e-55	1.1269	1.1809	62.914	13	1.1261	1.1679	3.6089	6	1.1331	1.1853	86.2	7	74768000	24091000	50677000	31404000	14373000	17031000	43364000	9717600	33646000
993	Tb927.10.2550	malate dehydrogenase-related	1638;2366;3247	1	3	3	3	3	3	3	3	3	3	15.4	15.4	15.4	38.998	357	3	3	7.0682e-35	7.5367	12.37	101.6	6	10.609	17.58	128.38	3	6.2089	9.4219	95.671	3	6392300	1033100	5359200	3489300	562270	2927100	2902900	470840	2432100
994	Tb927.10.2560	mitochondrial malate dehydrogenase (mMDH)	607;608;3567;4769;5298;5910;9241;9686;9970;10374;11129;11236	1	12	12	12	10	12	10	12	10	12	61.6	61.6	61.6	33.188	318	33	35	5.3183e-113	15.571	25.659	114.08	66	14.062	24.682	81.324	31	19.166	28.031	137.99	35	746470000	39733000	706740000	374970000	19244000	355720000	371500000	20489000	351020000
995	Tb927.10.2610	protein of unknown function, conserved	3278;9857;10503;10568	1	4	4	4	3	2	3	2	3	2	15.7	15.7	15.7	54.358	484	3	4	1.7407e-29	0.0992	0.13764	64.515	7	0.091923	0.13115	60.495	3	0.10093	0.13783	69.728	4	24425000	19776000	4649200	18949000	15066000	3882500	5476200	4709500	766740
996	Tb927.10.2620	protein of unknown function, conserved	265;9972;10849	1	3	3	3	3	2	3	2	3	2	25.5	25.5	25.5	21.809	192	9	9	8.1842e-36	1.1358	1.31	13.978	16	1.1373	1.2899	11.649	8	1.1358	1.3202	16.728	8	16104000	7114900	8989500	9128800	4075200	5053700	6975600	3039800	3935900
997	Tb927.10.2640	intraflagellar transport protein IFT81, putative	271;3366;6153;8362;8475;9246	1	6	6	6	6	5	6	5	6	5	15.9	15.9	15.9	84.645	740	7	8	8.1619e-56	0.29731	0.44446	31.039	15	0.30052	0.4897	37.181	7	0.28451	0.42349	19.095	8	118370000	80383000	37986000	71033000	43504000	27529000	47335000	36878000	10457000
998	Tb927.10.2650	protein of unknown function, conserved	6911	1	1	1	1	1	1	1	1	1	1	1.4	1.4	1.4	132.99	1175	2	2	1.4485e-09	0.73152	1.0833	37.166	4	0.73152	1.0833	37.809	2	0.69123	1.0122	51.656	2	2362900	1493100	869750	982690	616090	366600	1380200	877020	503150
999	Tb927.10.2730	protein of unknown function, conserved	2188;2726;4175;8009;9513;10131;10634;10940;11964;11965	1	10	10	10	10	8	10	8	10	8	38.8	38.8	38.8	32.833	294	27	19	3.336e-58	0.62782	0.93041	61.192	46	0.62486	0.74642	63.427	27	0.63334	1.0813	58.423	19	189340000	116680000	72660000	102080000	63151000	38933000	87257000	53530000	33727000
1000	Tb927.10.2770	eukaryotic translation initiation factor 5, putative	836;2065;3239;3408;5718;7174;12059	1	7	7	7	7	7	7	7	7	7	24.3	24.3	24.3	42.945	382	10	12	6.2599e-160	1.3764	2.0992	18.474	16	1.3739	2.0794	18.318	7	1.3789	2.1193	19.694	9	164410000	69551000	94859000	85215000	35059000	50156000	79194000	34491000	44703000
1001	Tb927.10.280	cytochrome oxidase subunit VI (COXVI)	595;773;1480;1481;2099;3433;3434;5076;5361;7274;7275;7569	1	12	12	12	7	11	7	11	7	11	75.9	75.9	75.9	19.154	158	11	14	5.948e-50	44.435	50.2	73.491	15	31.634	32.449	79.14	8	75.348	76.131	55.694	7	38427000	1349300	37078000	20951000	911710	20039000	17477000	437610	17039000
1002	Tb927.10.2810	protein of unknown function, conserved	651;1966;2086;10901	1	4	4	4	3	3	3	3	3	3	15.4	15.4	15.4	38.589	338	5	4	6.8163e-32	0.52751	0.96082	32.804	8	0.53152	1.1797	40.914	5	0.52353	0.89506	9.2394	3	23280000	14999000	8280800	15141000	9788600	5352800	8138800	5210800	2928000
1003	Tb927.10.2880	calcium channel protein, putative	871;1711;6261	1	3	2	2	3	3	2	2	2	2	1.5	1.3	1.3	303.77	2693	2	2	4.8027e-43	0.35148	1.0377	9.3934	4	0.35128	1.0152	5.6808	2	0.38172	1.1114	12.266	2	7179500	4978400	2201100	2818800	1925900	892910	4360700	3052500	1308100
1004	Tb927.10.2890	enolase	151;955;2820;2821;2822;2970;4215;4636;4990;5280;5529;5602;5741;5974;6590;8419;8701;8880;11447;11448;11769;11842	1	22	22	22	18	22	18	22	18	22	54.8	54.8	54.8	46.592	429	100	118	1.0386e-301	0.40462	0.69714	40.147	95	0.40763	0.75169	45.428	45	0.4021	0.65014	35.168	50	2714200000	1850500000	863660000	1405700000	955350000	450390000	1308400000	895170000	413280000
1005	Tb927.10.290	proteasome alpha 2 subunit, putative	918;919;2912;2913;3879;5550;6943;10144;12022	1	9	9	9	8	9	8	9	8	9	39	39	39	25.354	231	25	25	2.3988e-119	0.72378	0.78208	36.695	40	0.71656	0.78118	16.619	20	0.72378	0.78208	49.587	20	173290000	97488000	75803000	90965000	51080000	39885000	82326000	46408000	35918000
1006	Tb927.10.2900	importin beta-1 subunit, putative	1640;3874;8081;9311;9404;11721	1	6	6	6	5	5	5	5	5	5	14.3	14.3	14.3	95.068	866	5	6	4.251e-48	0.90045	1.1409	8.9399	10	0.96866	1.1883	8.0006	5	0.84462	1.0961	5.3335	5	39408000	20409000	18999000	21394000	11002000	10392000	18014000	9407000	8606600
1007	Tb927.10.2940	protein of unknown function, conserved	35;144;379;10638	1	4	4	4	4	4	4	4	4	4	16.4	16.4	16.4	38.468	354	6	4	6.7477e-88	0.40379	0.69632	29.531	10	0.39711	0.83485	36.548	6	0.40455	0.67852	3.6317	4	26221000	18600000	7620500	13853000	9856100	3997100	12368000	8744300	3623400
1008	Tb927.10.2950	protein of unknown function, conserved	1185;3960;4371;6976;8393;10182	1	6	6	6	4	6	4	6	4	6	7	7	7	206.8	1867	4	8	1.813e-24	0.40037	0.7349	67.171	9	0.25311	0.73236	95.686	3	0.41464	1.0242	38.691	6	11663000	8955700	2707300	5080300	4159300	920990	6582600	4796400	1786300
1009	Tb927.10.2980	proteasome regulatory non-ATPase subunit 11,19S proteasome regulatory subunit, Metallo-peptidase, Clan MP, Family M67 (RPN11)	741;7586;11150	2	3	3	3	3	3	3	3	3	3	24.6	24.6	24.6	33.847	305	5	5	1.6655e-13	0.24935	0.33677	16.798	3				1	0.25367	0.35913	23.17	2	26504000	20823000	5681100	13006000	10083000	2923000	13498000	10740000	2758100
1010	Tb927.10.3030	proteasome regulatory non-ATPase subunit 11,19S proteasome regulatory subunit, Metallo-peptidase, Clan MP, Family M67 (RPN11)	741;7586;11150	2	3	3	3	3	3	3	3	3	3	24.6	24.6	24.6	33.847	305	5	5	1.6655e-13	0.24935	0.33677	16.798	3				1	0.25367	0.35913	23.17	2	26504000	20823000	5681100	13006000	10083000	2923000	13498000	10740000	2758100
1011	Tb927.10.3150	N-acetyltransferase, putative	5565;10693;10798	1	3	3	3	3	3	3	3	3	3	10.2	10.2	10.2	23.621	205	6	6	1.0111e-08	1.2385	1.3086	45.929	12	1.1258	1.2067	46.934	6	1.3045	1.4778	49.155	6	15262000	5782800	9479200	7577600	2963200	4614300	7684300	2819500	4864800
1012	Tb927.10.3170	ABC transporter, putative	7028	1	1	1	1	1	1	1	1	1	1	5	5	5	82.425	723	1	1	0.008197	1.1351	1.6503	0.30677	2				1				1	6057200	2698600	3358600	3973800	1802300	2171500	2083400	896300	1187100
1013	Tb927.10.3200	U2 splicing auxiliary factor, putative (U2AF35)	1211;3919;4199;5453;5454;6456	1	6	6	6	6	6	6	6	6	6	23.5	23.5	23.5	29.114	247	7	6	1.3656e-34	0.62333	0.76006	23.221	13	0.60787	0.8186	28.192	7	0.63204	0.72548	18.254	6	52982000	32287000	20695000	31315000	19145000	12170000	21666000	13141000	8524900
1014	Tb927.10.3210	delta-1-pyrroline-5-carboxylate dehydrogenase, putative	59;214;469;1176;1490;1763;2126;4192;4193;5102;5271;7202;7780;8023;8773;9778;10969;11617;11796	1	19	19	19	18	18	18	18	18	18	48	48	48	62.036	561	25	25	3.4528e-169	6.0071	8.9706	55.856	50	5.9969	8.6648	65.931	25	6.0895	9.0995	43.874	25	1181300000	150940000	1030300000	674200000	87998000	586210000	507050000	62940000	444110000
1015	Tb927.10.3260	Long-chain-fatty-acid--CoA ligase 5 (EC 6.2.1.3) (Long-chain acyl-CoA synthetase 5) (LACS 5), putative	668;6362;7840;9142;9491	1	5	5	5	5	5	5	5	5	5	13.2	13.2	13.2	78.983	703	11	12	3.8896e-131	0.44964	0.58122	63.362	15	0.44964	0.5299	58.334	7	0.45545	0.58347	71.24	8	85097000	58360000	26736000	40626000	27980000	12646000	44471000	30381000	14090000
1016	Tb927.10.3310	protein of unknown function, conserved	3757	1	1	1	1	1	1	1	1	1	1	2.2	2.2	2.2	110.24	946	1	2	1.4584e-08	0.32165	0.50882	38.755	3				1	0.39977	0.57285	53.947	2	5059400	4020300	1039100	2856800	2307600	549160	2202700	1712700	489940
1017	Tb927.10.3360	protein of unknown function, conserved	663	1	1	1	1	1	1	1	1	1	1	0.9	0.9	0.9	102.76	940	10	8	0.018814	0.0091021	0.011077	121.36	18	0.014833	0.016734	110.12	10	0.0056549	0.0087783	125.88	8	372370000	305680000	66686000	197730000	163290000	34450000	174630000	142400000	32237000
1018	Tb927.10.3370	60S acidic ribosomal protein P2, putative	841;2111;5339;5418;5498;5499	2	6	6	5	6	5	6	5	5	5	81.6	81.6	81.6	11.535	114	16	14	7.2444e-32	0.97953	1.2598	16.57	13	0.96984	1.2549	17.115	7	0.99531	1.2748	16.599	6	201040000	96517000	104530000	129340000	60051000	69284000	71709000	36467000	35242000
1019	Tb927.10.3380	60S acidic ribosomal protein P2, putative	841;2111;5339;5418;5498;5499	2	6	6	5	6	5	6	5	5	5	81.6	81.6	81.6	11.535	114	16	14	7.2444e-32	0.97953	1.2598	16.57	13	0.96984	1.2549	17.115	7	0.99531	1.2748	16.599	6	201040000	96517000	104530000	129340000	60051000	69284000	71709000	36467000	35242000
1020	Tb927.10.350	protein kinase, putative	9038	1	1	1	1	0	1	0	1	0	1	2.7	2.7	2.7	58.557	512		3	0.020626	0.79543	1.0299	22.933	3				0	0.79543	1.0299	22.933	3	7656900	5058400	2598500	0	0	0	7656900	5058400	2598500
1021	Tb927.10.3500	RNA-binding protein, putative (RBSR4)	4069;6891;6904;9163;10893;11389	1	6	6	6	6	5	6	5	6	5	8.8	8.8	8.8	96.56	878	10	7	2.3642e-70	0.97438	1.4474	50.057	12	0.9683	1.5084	65.254	7	0.9805	1.3863	15.581	5	27405000	14695000	12710000	17373000	9299300	8073800	10032000	5395700	4635900
1022	Tb927.10.3520	protease regulatory ATPase subunit 4,serine peptidase, Clan SJ, family S16, putative (RPT4)	454;2695;4123;5436;8160;9883;11300	1	7	7	6	6	6	6	6	5	5	24.6	24.6	21.6	44.855	399	11	10	4.9016e-56	0.60473	0.92239	42.335	15	0.62752	1.008	43.067	8	0.60473	0.88326	43.352	7	93855000	57586000	36268000	56171000	34245000	21926000	37684000	23341000	14342000
1023	Tb927.10.3540	protein of unknown function, conserved	2650;4525	1	2	2	2	2	2	2	2	2	2	21.2	21.2	21.2	24.291	226	3	3	2.5315e-06	1.3698	1.718	12.817	6	1.425	1.6848	18.223	3	1.3685	1.7518	8.0699	3	11583000	4691200	6891700	7375600	2951200	4424400	4207300	1740000	2467300
1024	Tb927.10.3560	arginine N-methyltransferase, putative	3710;8662;11075	1	3	3	3	2	3	2	3	2	3	12.6	12.6	12.6	42.121	389	2	5	6.8509e-23	0.56611	1.1352	81.672	7	0.92879	1.9207	83.802	2	0.56611	1.1352	87.944	5	27355000	13328000	14027000	6594800	2485400	4109400	20760000	10843000	9917200
1025	Tb927.10.360	protein of unknown function, conserved	2625;3569	1	2	2	2	2	2	2	2	2	2	15.8	15.8	15.8	33.791	303	3	2	6.659e-06	0.38986	0.55311	33.942	5	0.38986	0.55311	42.081	3	0.34681	0.56642	26.007	2	3956600	2893700	1062900	1572900	1132300	440640	2383700	1761400	622270
1026	Tb927.10.3640	protein of unknown function, conserved	4159;10502	1	2	2	2	2	2	2	2	2	2	11.6	11.6	11.6	31.534	284	2	4	1.3037e-11	0.46787	0.48455	24.293	3				1	0.48581	0.57781	31.205	2	4452200	2513500	1938700	2148800	1412000	736870	2303300	1101500	1201900
1027	Tb927.10.3650	NADH-dependent fumarate reductase, putative	956;1853;2825;3148;3302;3521;3762;4201;5211;6011;8869	1	11	8	8	10	8	8	6	8	6	14.9	12.6	12.6	133.53	1232	8	8	5.0343e-90	13.698	21.52	61.205	15	13.753	20.424	64.272	8	13.698	21.52	62.604	7	21510000	1978700	19532000	12810000	1130300	11679000	8700700	848400	7852300
1028	Tb927.10.3660	aspartate aminotransferase	200;287;735;1783;1790;3846;5196;6063;8177;8520;9507	1	11	11	11	8	11	8	11	8	11	39	39	39	44.787	403	16	20	2.5481e-68	0.49796	0.80979	105.42	22	0.47468	0.71279	23.782	9	0.54258	0.8872	137.52	13	257390000	161500000	95896000	117760000	74114000	43649000	139630000	87384000	52247000
1029	Tb927.10.3710	proteasome activator protein PA26	1029;1030;1839;2110;5014;6280;8199;9394	1	8	8	8	8	8	8	8	8	8	37.2	37.2	37.2	25.258	231	15	19	1.689e-106	0.98426	1.0052	19.537	29	0.99691	1.0002	15.644	13	0.97748	1.0298	22.676	16	159030000	79299000	79729000	73402000	37096000	36306000	85626000	42203000	43423000
1030	Tb927.10.3760	vacuolar ATP synthase subunit d, putative	4012;8933	1	2	2	2	2	2	2	2	2	2	14.8	14.8	14.8	31.285	283	5	6	2.8299e-29	0.28269	0.36247	73.067	3				1	0.45162	0.56811	96.598	2	5686900	4330800	1356200	2594500	1994100	600360	3092500	2336700	755800
1031	Tb927.10.3770	protein of unknown function, conserved,predicted TPR repeat protein	598	1	1	1	1	1	1	1	1	1	1	3.1	3.1	3.1	78.604	700	1	2	4.3998e-16	3.3488	4.3764	3.2805	3				1	3.3212	4.372	0.14336	2	1954500	390530	1564000	906350	171780	734570	1048200	218750	829430
1032	Tb927.10.3790	protein of unknown function, conserved	260;353;2102;6307;6841;9077;10572;10958	1	8	8	8	5	8	5	8	5	8	3.3	3.3	3.3	432.89	3901	9	11	3.2515e-69	1.8761	4.5339	37.195	12	1.7249	3.4498	52.976	4	1.9018	4.5339	28.179	8	7726600	2604800	5121800	1949900	677310	1272600	5776700	1927500	3849200
1033	Tb927.10.3820	protein of unknown function, conserved	285;2265	1	2	2	2	1	2	1	2	1	2	1.4	1.4	1.4	233.13	2147	1	2	4.2962e-12	0.43693	0.82951	9.5002	3				1	0.37877	0.87703	7.8782	2	1908000	1389600	518360	219770	139690	80081	1688200	1249900	438280
1034	Tb927.10.390	protein of unknown function, conserved	3037;8510;10062	1	3	3	3	3	3	3	3	3	3	31.5	31.5	31.5	16.343	149	4	7	4.2618e-48	0.25487	0.31212	64.036	8	0.19215	0.19219	83.294	3	0.31961	0.47463	59.416	5	88174000	71795000	16379000	52561000	42860000	9700100	35613000	28935000	6678500
1035	Tb927.10.3930	40S ribosomal protein S3A, putative	2768;5345;5587;5782;5924;11302;11416;11458	2	8	8	8	8	7	8	7	8	7	25	25	25	29.408	256	18	21	1.0985e-70	0.97531	1.0343	44.704	36	0.98364	0.98919	51.331	17	0.9711	1.0703	37.814	19	449230000	225570000	223650000	253910000	127450000	126470000	195310000	98124000	97190000
1036	Tb927.10.3940	40S ribosomal protein S3A, putative	2768;5345;5587;5782;5924;11302;11416;11458	2	8	8	8	8	7	8	7	8	7	25	25	25	29.408	256	18	21	1.0985e-70	0.97531	1.0343	44.704	36	0.98364	0.98919	51.331	17	0.9711	1.0703	37.814	19	449230000	225570000	223650000	253910000	127450000	126470000	195310000	98124000	97190000
1037	Tb927.10.3990	DHH1 (DHH1)	1713;2362;2455;3655;4151;4660;4759;4824;7801;8437;8438	1	11	11	11	10	10	10	10	10	10	32.5	32.5	32.5	46.468	406	15	17	1.8384e-138	0.56968	1.085	60.214	25	0.5747	1.0943	63.034	12	0.5662	0.83745	59.095	13	826780000	467160000	359620000	468600000	242910000	225690000	358190000	224260000	133930000
1038	Tb927.10.4000	methylglutaconyl-CoA hydratase, mitochondrial precursor, putative	1455;7117	1	2	2	2	2	2	2	2	2	2	6.9	6.9	6.9	29.195	277	2	2	0.0020091	8.8193	12.506	9.2673	4	8.6865	13.476	0.0631	2	8.8403	11.486	1.5277	2	3430400	716260	2714100	2012500	352970	1659600	1417900	363290	1054600
1039	Tb927.10.4040	3-keto-dihydrosphingosine reductase	1283	1	1	1	1	1	1	1	1	1	1	3.7	3.7	3.7	38.045	348	2	1	0.00011169	0.97518	1.5216	13.139	2				1				1	5377300	2707400	2669900	3187100	1602000	1585100	2190200	1105500	1084800
1040	Tb927.10.4060	protein of unknown function, conserved	2712	1	1	1	1	1	1	1	1	1	1	2.4	2.4	2.4	39.938	368	2	2	6.575e-06	0.45189	0.58473	72.397	4	0.4239	0.54091	82.021	2	0.5055	0.67877	92.093	2	4361200	2579800	1781300	2458000	1410100	1047800	1903200	1169700	733470
1041	Tb927.10.4080	protein of unknown function, conserved	98	1	1	1	1	1	1	1	1	1	1	11	11	11	127.1	1183	2	2	0.010753	24.192	51.253	154.1	4	21.699	45.203	167.77	2	34.098	73.873	201.71	2	6813600	334930	6478700	3777400	179090	3598300	3036200	155850	2880400
1042	Tb927.10.4110	60S ribosomal protein L30 (RPL30)	157;255;5069;5291;8907;12051	2	6	6	6	6	2	6	2	6	2	45.7	45.7	45.7	11.512	105	15	3	2.495e-95	0.9693	0.99431	5.6284	8	0.98776	0.98984	6.6085	6	0.81356	1.007	1.7221	2	60108000	29933000	30174000	59915000	29836000	30079000	193000	97451	95544
1043	Tb927.10.4120	60S ribosomal protein L30 (RPL30)	157;255;5069;5291;8907;12051	2	6	6	6	6	2	6	2	6	2	45.7	45.7	45.7	11.512	105	15	3	2.495e-95	0.9693	0.99431	5.6284	8	0.98776	0.98984	6.6085	6	0.81356	1.007	1.7221	2	60108000	29933000	30174000	59915000	29836000	30079000	193000	97451	95544
1044	Tb927.10.4130	NADH-ubiquinone oxidoreductase complex I subunit, putative,NDUFA5/B13 subunit, putative	9525	1	1	1	1	1	1	1	1	1	1	3.8	3.8	3.8	31.032	265	1	1	6.1668e-14	2.0786	3.1301	22.076	2				1				1	2995700	1069400	1926300	1520700	568850	951880	1475000	500530	974450
1045	Tb927.10.4180	TFIIF-stimulated CTD phosphatase, putative	794;1315;1643;2227;3641;5730;6818;7987;11364;11482;11600	1	11	11	11	9	8	9	8	9	8	62.8	62.8	62.8	28.189	247	12	11	3.278e-74	0.09423	0.1029	53.438	19	0.085924	0.11028	44.732	10	0.10087	0.1029	64.213	9	69593000	62828000	6765200	27018000	23319000	3699200	42575000	39509000	3066000
1046	Tb927.10.4240	protein of unknown function, conserved	7897;7939	1	2	2	2	2	0	2	0	2	0	15	15	15	14.753	120	2		2.0334e-07	25.312	29.856	2.9638	2	25.312	29.856	2.9638	2				0	3670300	181670	3488600	3670300	181670	3488600	0	0	0
1047	Tb927.10.4270	coatomer zeta subunit, putative,cytosolic coat protein, putative (zeta-CoP)	4128;10992;12079	1	3	3	3	3	2	3	2	3	2	13.7	13.7	13.7	20.568	183	4	2	8.4068e-06	0.50099	0.53997	7.377	6	0.50099	0.55056	6.8901	4	0.4989	0.52059	9.3012	2	7903900	5293800	2610000	6416300	4279200	2137100	1487600	1014700	472920
1048	Tb927.10.4280	protein of unknown function, conserved	617;2789;4948;7135;11488;11596;11823;12077	1	8	8	8	7	7	7	7	7	7	49.3	49.3	49.3	24.055	201	10	9	1.0029e-31	15.32	16.438	114.02	12	16.182	18.8	136.12	6	15.32	16.438	100.35	6	49789000	1632600	48156000	33568000	1368300	32200000	16220000	264290	15956000
1049	Tb927.10.450	protein of unknown function, conserved	877;5189;5415;7613;8473	1	5	5	5	4	4	4	4	4	4	18.3	18.3	18.3	65.63	585	9	10	1.5486e-20	0.26811	0.39164	190.6	19	0.26403	0.41632	246.42	9	0.26983	0.39103	124.22	10	88043000	58726000	29317000	49498000	33870000	15629000	38544000	24856000	13688000
1050	Tb927.10.4560	elongation factor 2	267;268;292;293;294;416;484;1105;1492;1687;2676;3099;3407;3780;3914;4070;4137;4955;6984;7472;7745;8747;9380;9900;10372;11222;11951;11952;12080	2	29	29	29	28	25	28	25	28	25	51.5	51.5	51.5	94.333	846	212	196	0	1.0407	1.1596	52.186	155	0.93511	1.103	49.975	82	1.058	1.29	54.468	73	2157300000	1012800000	1144600000	1177000000	549680000	627340000	980320000	463090000	517230000
1051	Tb927.10.4570	elongation factor 2	267;268;292;293;294;416;484;1105;1492;1687;2676;3099;3407;3780;3914;4070;4137;4955;6984;7472;7745;8747;9380;9900;10372;11222;11951;11952;12080	2	29	29	29	28	25	28	25	28	25	51.5	51.5	51.5	94.333	846	212	196	0	1.0407	1.1596	52.186	155	0.93511	1.103	49.975	82	1.058	1.29	54.468	73	2157300000	1012800000	1144600000	1177000000	549680000	627340000	980320000	463090000	517230000
1052	Tb927.10.4610	dolicholphosphate-mannose synthase, putative;with=GeneDB:LmjF36.0220 (DPMS)	2077;4540;8496;11978;11979	1	5	5	5	5	4	5	4	5	4	15.4	15.4	15.4	29.086	259	8	4	3.486e-16	0.46216	0.56026	22.8	12	0.47524	0.6317	24.938	8	0.46216	0.5209	15.285	4	19785000	12469000	7316000	11468000	7069700	4398500	8316700	5399200	2917500
1053	Tb927.10.4620	peptidyl-prolyl cis-trans isomerase, putative (PPIase)	8005	1	1	1	1	1	0	1	0	1	0	8.3	8.3	8.3	11.669	108	2		0.00153	0.66988	0.83298	36.255	2	0.66988	0.83298	36.255	2				0	3319900	1703100	1616800	3319900	1703100	1616800	0	0	0
1054	Tb927.10.4640	EIF3-interacting protein, putative	7045;10202;10736	1	3	3	3	3	3	3	3	3	3	9.2	9.2	9.2	55.649	488	8	6	1.8853e-25	1.1031	1.7516	37.7	14	1.0734	1.5514	45.923	8	1.168	1.8132	24.83	6	194880000	102870000	92005000	113310000	64688000	48619000	81569000	38184000	43386000
1055	Tb927.10.4660	protein of unknown function, conserved	3753	1	1	1	1	1	1	1	1	1	1	10.6	10.6	10.6	20.908	188	1	1	0.0055421	1.039	1.0798	2.2729	2				1				1	3566100	1656100	1910000	2138700	1028800	1109900	1427500	627340	800120
1056	Tb927.10.4690	dynein light chain, putative	2331;4247;8547	1	3	3	3	3	0	3	0	3	0	27.7	27.7	27.7	13.029	112	4		7.4167e-20	0.36012	0.44956	16.081	2	0.36012	0.44956	16.081	2				0	10711000	7463800	3247100	10711000	7463800	3247100	0	0	0
1057	Tb927.10.4710	proteasome beta 2 subunit, putative,20S proteasome subunit (PSB4)	278;5140;9741;11396	1	4	4	4	4	3	4	3	4	3	20.4	20.4	20.4	22.776	206	7	8	1.5857e-31	0.72957	0.78999	18.219	14	0.76345	0.80037	16.907	6	0.71519	0.75838	19.37	8	65097000	36040000	29058000	39437000	21608000	17829000	25660000	14431000	11229000
1058	Tb927.10.4760	protein of unknown function, conserved	4672;6575;9121	1	3	3	3	3	2	3	2	3	2	17.8	17.8	17.8	27.159	242	4	4	6.0731e-45	1.081	1.2122	143.51	8	0.99693	1.0266	199.51	4	1.1188	1.2898	18.759	4	32499000	24741000	7758200	24160000	21116000	3043900	8338900	3624500	4714300
1059	Tb927.10.4780	GPI inositol deacylase precursor (GPIdeAc)	1389;9567	1	2	2	2	2	1	2	1	2	1	5.2	5.2	5.2	61.431	558	2	1	3.3343e-09	0.10938	0.17233	148.85	3	0.031747	0.047619	181.89	2				1	648260	605370	42887	461770	424520	37254	186480	180850	5633.2
1060	Tb927.10.4840	transcription factor IIa, putative (TFIIA-2)	2619	1	1	1	1	1	1	1	1	1	1	14.4	14.4	14.4	19.793	180	1	1	4.1727e-06	0.96334	1.0245	19.366	2				1				1	1371200	679730	691510	640200	280150	360050	731030	399580	331460
1061	Tb927.10.4850	protein of unknown function, conserved	5190;6271;8264	1	3	3	3	2	3	2	3	2	3	12.5	12.5	12.5	51.34	472	5	5	4.0543e-14	1.1386	1.7172	55.575	10	1.0303	1.6366	63.647	5	1.1915	1.7262	50.676	5	44883000	22912000	21971000	17551000	8678300	8872500	27332000	14234000	13098000
1062	Tb927.10.4880	protein of unknown function, conserved	1489;6417;7054;10466	1	4	4	4	3	4	3	4	3	4	31.7	31.7	31.7	25.965	224	4	6	6.465e-30	74.556	80.11	86.913	3				1	39.661	42.096	90.998	2	11967000	196150	11771000	4009400	66113	3943300	7957800	130040	7827700
1063	Tb927.10.4890	protein of unknown function, conserved	4588	1	1	1	1	1	1	1	1	1	1	8	8	8	32.142	301	1	1	0.026839	0.76247	1.356	6.5442	2				1				1	7050600	3858100	3192600	3324300	1856700	1467600	3726300	2001400	1725000
1064	Tb927.10.4940	Nuclear Dbf2-related kinase (PK50)	1693;2018	1	2	2	2	1	2	1	2	1	2	6.9	6.9	6.9	50.146	437	2	4	6.9733e-07	0.64404	0.91446	37.506	6	0.60746	0.86869	19.966	2	0.64404	0.92457	45.909	4	26598000	16227000	10372000	4874700	2759200	2115400	21724000	13467000	8256100
1065	Tb927.10.4980	ubiquitin-like protein DSK2, putative (DSK2)	10180	1	1	1	1	1	1	1	1	1	1	5	5	5	32.186	302	4	5	1.1161e-52	0.90744	1.6886	113.64	9	0.85024	1.7334	111.47	4	0.90744	1.6886	124.08	5	22252000	11428000	10824000	11767000	6086800	5680500	10485000	5341500	5143200
1066	Tb927.10.5010	Mitochondrial elongation factor G, putative	3504;3544;7178	1	3	3	3	2	2	2	2	2	2	5.2	5.2	5.2	83.982	746	2	3	0.01929	0.37354	0.58823	210.82	5	1.7818	2.6524	212.99	2	0.31331	0.48794	240.86	3	9092200	4382700	4709500	4154900	2262800	1892100	4937400	2119900	2817500
1067	Tb927.10.5020	protein of unknown function, conserved	637;1032;2042;5874;7113;7770;10175	1	7	7	7	7	6	7	6	7	6	52.3	52.3	52.3	21.98	195	13	11	5.3728e-55	1.823	1.8854	51.495	18	1.8251	1.8871	55.745	9	1.8079	1.8836	48.247	9	40883000	17242000	23640000	27976000	12680000	15297000	12906000	4562900	8343500
1068	Tb927.10.5040	chaperone protein DNAj, putative	7803	1	1	1	1	1	1	1	1	1	1	10.3	10.3	10.3	30.863	290	1	1	0.00023149	0.60474	1.408	15.306	2				1				1	18747000	11141000	7606100	9189900	5482800	3707100	9557400	5658400	3899000
1069	Tb927.10.5050	protein of unknown function, conserved	1558;11875	1	2	2	2	2	1	2	1	2	1	29.3	29.3	29.3	8.6908	75	3	1	3.7069e-05	1.4607	1.5491	223.98	4	7.3383	7.4078	190.59	3				1	20599000	10812000	9786200	17951000	8521800	9429700	2647200	2290700	356500
1070	Tb927.10.5080	GPI transamidase component Tta2 (TTA2)	9167	1	1	1	1	1	1	1	1	1	1	6.1	6.1	6.1	45.619	410	2	1	0.019729	0.18149	0.28267	10.322	3	0.21156	0.30042	8.6152	2				1	2349600	1959900	389720	1294400	1069500	224950	1055200	890470	164770
1071	Tb927.10.5120	KREPA6 (KREPA6)	1166;6752;10217	1	3	3	3	3	3	3	3	3	3	22	22	22	18.09	164	4	5	1.1064e-15	1.529	1.6751	107.5	9	1.6351	1.7871	118.16	4	1.4837	1.5699	110.5	5	11484000	5571600	5912100	4293400	1810900	2482500	7190400	3760800	3429600
1072	Tb927.10.5140	protein kinase, putative,mitogen-activated protein kinase 2, putative	784;2301;9383	1	3	3	3	3	2	3	2	3	2	8.6	8.6	8.6	49.74	442	3	3	3.2085e-24	0.28053	0.47814	12.463	6	0.28396	0.46574	16.48	3	0.27715	0.49087	9.4405	3	55893000	42756000	13137000	36623000	27926000	8697300	19270000	14831000	4439600
1073	Tb927.10.520	protein of unknown function, conserved	783;1084;7749;8677;9173;10469;11841	1	7	7	7	5	6	5	6	5	6	27.8	27.8	27.8	46.781	396	6	7	3.4094e-38	5.401	9.1131	24.828	13	4.8821	8.7575	28.471	6	5.5308	9.1131	23.587	7	256470000	38161000	218300000	153030000	22226000	130800000	103430000	15935000	87500000
1074	Tb927.10.5230	ADP-ribosylation factor, putative	2434;4094;4097;5156;6898;8453;10116	1	7	7	7	7	7	7	7	7	7	39.6	39.6	39.6	30.327	270	9	14	1.3914e-33	0.42388	0.50058	56.895	18	0.43605	0.60285	73.554	7	0.42194	0.49805	46.219	11	33261000	23488000	9773000	12370000	8429700	3940700	20891000	15059000	5832200
1075	Tb927.10.5260	protein of unknown function, conserved	7756	1	1	1	1	1	1	1	1	1	1	1.8	1.8	1.8	125.06	1135	1	1	1.9453e-09	0.30636	0.44909	3.0378	2				1				1	1544700	1191000	353650	891780	698720	193070	652890	492300	160590
1076	Tb927.10.5300	eukaryotic translation initiation factor 6 (eIF-6), putative	7834;10082	1	2	2	2	2	2	2	2	2	2	10.5	10.5	10.5	26.925	248	6	7	1.0727e-50	1.4979	1.6425	17.881	13	1.4863	1.6213	5.0803	6	1.5703	1.6425	24.471	7	33622000	14076000	19546000	19471000	8066800	11404000	14151000	6009500	8141800
1077	Tb927.10.5330	40S ribosomal protein S18, putative	419;2849;5096;5097;6334	2	5	5	5	5	5	5	5	5	5	25.5	25.5	25.5	17.51	153	16	12	6.3423e-43	0.98939	1.0329	4.6011	12	1.0091	1.026	5.9127	6	0.90675	1.0386	3.3677	6	134190000	66534000	67659000	69803000	34670000	35133000	64390000	31864000	32527000
1078	Tb927.10.5340	40S ribosomal protein S18, putative (RPS18)	419;2849;5096;5097;6334	2	5	5	5	5	5	5	5	5	5	25.5	25.5	25.5	17.51	153	16	12	6.3423e-43	0.98939	1.0329	4.6011	12	1.0091	1.026	5.9127	6	0.90675	1.0386	3.3677	6	134190000	66534000	67659000	69803000	34670000	35133000	64390000	31864000	32527000
1079	Tb927.10.5350	dynein heavy chain, putative	420;879;930;1043;1415;1416;1967;2166;2184;2572;2657;3088;3231;3243;4026;4233;4531;4589;4696;6149;6766;6803;6804;7525;8357;8481;8684;9639;10067;11218;11601;11644	1	32	30	30	28	28	26	27	26	27	12	11.4	11.4	474.7	4142	36	33	4.0195e-222	0.32908	0.91513	27.95	58	0.3416	0.89735	29.499	30	0.31984	0.93127	26.576	28	81738000	56648000	25090000	41218000	28336000	12882000	40519000	28312000	12208000
1080	Tb927.10.5360	40S ribosomal protein S10, putative	350;1760;2943;2944;5329;5606;5607;11894;11895	2	9	9	9	9	9	9	9	9	9	32	32	32	19.285	172	30	26	1.8397e-131	0.9609	0.9904	58.574	51	0.96602	0.97874	46.315	26	0.95248	0.99882	70.014	25	426660000	201810000	224850000	223760000	105660000	118110000	202890000	96154000	106740000
1081	Tb927.10.5370	40S ribosomal protein S10, putative	350;1760;2943;2944;5329;5606;5607;11894;11895	2	9	9	9	9	9	9	9	9	9	32	32	32	19.285	172	30	26	1.8397e-131	0.9609	0.9904	58.574	51	0.96602	0.97874	46.315	26	0.95248	0.99882	70.014	25	426660000	201810000	224850000	223760000	105660000	118110000	202890000	96154000	106740000
1082	Tb927.10.5380	intraflagellar transport protein IFT122, putative	468;2636;2755;3499;3568;4434;6435;6544;6893;7155;7576;10882;10955	1	13	13	13	10	12	10	12	10	12	15.2	15.2	15.2	139.43	1242	20	21	1.8046e-74	0.29723	0.44351	40.139	31	0.29974	0.44351	42.896	15	0.29141	0.43644	38.634	16	98474000	35460000	63014000	47484000	17253000	30231000	50990000	18207000	32783000
1083	Tb927.10.540	ATP-dependent DEAD/H RNA helicase, putative,DEAD box RNA helicase, putative	1935;2365;2523;2918;3826;3827;5610;6820;6974;9021;11877;12001	1	12	12	12	11	12	11	12	11	12	33	33	33	49.226	436	18	18	2.9869e-99	0.52299	0.81409	31.804	25	0.55748	0.9675	37.18	13	0.51376	0.80674	22.051	12	412800000	244170000	168630000	222990000	130190000	92806000	189810000	113980000	75825000
1084	Tb927.10.5400	protein of unknown function, conserved	8756;11291	1	2	2	2	1	1	1	1	1	1	7.7	7.7	7.7	63.396	574	1	1	3.4357e-07	0.16516	0.24753	43.949	2				1				1	10922000	8533200	2389300	9546000	7255600	2290400	1376400	1277600	98845
1085	Tb927.10.5450	protein of unknown function, conserved	1942;4643;6105;6485;6759;9463	1	6	6	6	6	6	6	6	6	6	10.3	10.3	10.3	107.29	957	8	7	6.3978e-53	0.78585	1.2146	124.14	13	0.78387	1.2209	167.49	7	0.79024	1.1799	33.246	6	63973000	46102000	17871000	27648000	17692000	9956100	36326000	28411000	7915000
1086	Tb927.10.5460	60S ribosomal protein L24, putative	520;8037;12054	2	3	3	3	2	3	2	3	2	3	24.8	24.8	24.8	14.625	125	3	10	1.0135e-12	0.94789	1.0937	20.787	8	0.94193	1.0976	17.395	3	0.95743	1.0899	24.189	5	16373000	8438200	7935300	5447400	2881000	2566400	10926000	5557200	5368900
1087	Tb927.10.5480	60S ribosomal protein L24, putative	520;8037;12054	2	3	3	3	2	3	2	3	2	3	24.8	24.8	24.8	14.625	125	3	10	1.0135e-12	0.94789	1.0937	20.787	8	0.94193	1.0976	17.395	3	0.95743	1.0899	24.189	5	16373000	8438200	7935300	5447400	2881000	2566400	10926000	5557200	5368900
1088	Tb927.10.5520	protein of unknown function, conserved	675;11714	1	2	2	2	2	2	2	2	2	2	7.7	7.7	7.7	36.138	323	3	2	9.5865e-25	0.48233	1.1553	63.744	4	0.48112	1.3098	67.456	3				1	16802000	10390000	6412500	11886000	7191300	4694300	4916800	3198500	1718200
1089	Tb927.10.560	40S ribosomal proteins S11, putative	4746;5408;8599;10027;11927	1	5	5	1	5	5	5	5	1	1	22.4	22.4	6.9	20.087	174	13	15	2.7869e-42	1.0629	1.0751	19.289	28	1.0669	1.0772	18.702	13	1.0614	1.0731	20.398	15	319620000	154780000	164840000	184030000	88600000	95431000	135590000	66182000	69410000
1090	Tb927.10.5610	40S ribosomal protein S9, putative	1191;6253;6657;11010	2	4	4	4	4	3	4	3	4	3	18.9	18.9	18.9	22.051	190	6	4	7.4502e-15	0.97937	1.0074	52.54	10	0.99246	1.0074	68.407	6	0.94902	1.006	7.7105	4	67146000	36463000	30683000	34238000	20096000	14143000	32908000	16367000	16541000
1091	Tb927.8.1110	40S ribosomal protein S9, putative	1191;6253;6657;11010	2	4	4	4	4	3	4	3	4	3	18.9	18.9	18.9	22.051	190	6	4	7.4502e-15	0.97937	1.0074	52.54	10	0.99246	1.0074	68.407	6	0.94902	1.006	7.7105	4	67146000	36463000	30683000	34238000	20096000	14143000	32908000	16367000	16541000
1092	Tb927.10.5620	fructose-bisphosphate aldolase, glycosomal (ALD)	161;530;634;913;2816;2817;3138;3507;3508;3781;3782;4161;4311;5072;5612;6207;6208;6811;7298;8614;9590;9591;9592;9704;10036;10037;10729;10730;11631;12068	1	30	30	30	28	22	28	22	28	22	79.6	79.6	79.6	41.071	372	122	106	0	0.081063	0.14144	56.659	87	0.081437	0.14573	54.866	49	0.077468	0.13852	59.503	38	3655300000	3320200000	335070000	2039400000	1845000000	194340000	1615900000	1475200000	140730000
1093	Tb927.10.5670	N-acetyltransferase subunit Nat1, putative (NAT1)	463;9526;9788	1	3	3	3	3	3	3	3	3	3	6.2	6.2	6.2	82.189	711	3	3	3.7329e-46	1.4682	1.7602	11.39	6	1.457	1.7452	8.7189	3	1.4796	1.8695	14.518	3	51702000	20938000	30764000	24915000	10092000	14823000	26787000	10846000	15941000
1094	Tb927.10.5760	adenylate kinase, putative	808;4021;8624;8748;10830;11673	1	6	6	6	5	4	5	4	5	4	28.4	28.4	28.4	24.31	215	5	4	7.2761e-29	10.652	11.038	110.09	8	10.77	10.996	105.15	4	10.652	11.038	130.63	4	22325000	7342400	14982000	12962000	3663600	9298200	9363000	3678900	5684100
1095	Tb927.10.5770	valosin-containing protein homolog,Transitional endoplasmic reticulum ATPase, putative (VCP)	455;977;2452;2453;2669;3685;3899;4120;4897;5232;5800;6102;7075;7430;7451;10725;10726	1	17	17	17	16	15	16	15	16	15	33.7	33.7	33.7	85.825	780	42	47	0	0.56127	0.79844	48.882	72	0.56348	0.75086	47.917	35	0.54733	0.80401	49.961	37	471780000	292520000	179260000	256630000	158050000	98573000	215150000	134460000	80686000
1096	Tb927.10.5810	protein of unknown function, conserved	2400;2410;2971;3134;3649;3681;5120;5135;5352;5671;6420;6586;6673;6790;6791;7083;8587;10030	1	18	18	18	17	15	17	15	17	15	44.8	44.8	44.8	48.257	433	39	44	4.0993e-169	0.14839	0.24906	81.432	72	0.14744	0.24925	75.091	34	0.1552	0.24311	87.587	38	1870500000	1006500000	864020000	907660000	538590000	369070000	962850000	467900000	494950000
1097	Tb927.10.5840	translation elongation factor 1-beta, putative	8;9;1522;1523;4710;6646;6679;6938;7058;9300;9308	1	11	7	7	10	10	6	6	6	6	63.7	49.3	49.3	21.959	201	30	29	4.3678e-99	1.0108	1.1073	25.751	56	0.98077	1.1116	32.349	28	1.0126	1.0907	16.633	28	731430000	345040000	386390000	388000000	182900000	205100000	343430000	162140000	181290000
1098	Tb927.10.5850	protein of unknown function, conserved	10749	1	1	1	1	1	1	1	1	1	1	0.2	0.2	0.2	519.73	4743	4	3	0.028592	0.33467	0.60452	70.448	7	0.34069	0.60521	94.706	4	0.33467	0.57803	12.55	3	46003000	34485000	11518000	27988000	20201000	7786700	18015000	14283000	3731400
1099	Tb927.10.5860	protein of unknown function, conserved	3887;7661	1	2	2	2	2	2	2	2	2	2	33.1	33.1	33.1	16.309	142	5	4	2.4267e-19	0.49356	0.51659	6.3887	4	0.49356	0.51659	3.0567	2	0.49032	0.53195	10.223	2	5858900	3871200	1987800	3388800	2235500	1153400	2470100	1635700	834380
1100	Tb927.10.5880	Proteophosphoglycan, putative	8868	1	1	1	1	1	1	1	1	1	1	2.9	2.9	2.9	66.774	626	2	1	1.3015e-21	0.62004	0.73489	33.723	3	0.68901	0.91457	30.933	2				1	11606000	7029800	4575900	6928700	4096100	2832600	4677000	2933700	1743300
1101	Tb927.10.5940	protein kinase, putative,(OTHER) NEK family, HsNEK1-like	5982;6234;7411;8076;10844;12012	2	6	6	1	6	5	6	5	1	0	15.4	15.4	3	55.11	494	8	7	2.3938e-59	0.65381	1.0188	39.693	15	0.66943	1.0196	51.346	8	0.65347	1.0188	22.964	7	98714000	54407000	44307000	61514000	33741000	27772000	37200000	20665000	16535000
1102	Tb927.10.5930	protein kinase, putative	5982;6234;7411;8076;10844;12012	2	6	6	1	6	5	6	5	1	0	15.4	15.4	3	55.11	494	8	7	2.3938e-59	0.65381	1.0188	39.693	15	0.66943	1.0196	51.346	8	0.65347	1.0188	22.964	7	98714000	54407000	44307000	61514000	33741000	27772000	37200000	20665000	16535000
1103	Tb927.10.600	protein of unknown function, conserved	6179	1	1	1	1	1	1	1	1	1	1	4.1	4.1	4.1	62.775	541	1	1	0.031297	3.6776	5.0244	0.5948	2				1				1	2226500	448470	1778000	1230900	237410	993510	995570	211060	784500
1104	Tb927.10.6000	protein of unknown function, conserved	11541	1	1	1	1	1	1	1	1	1	1	0.9	0.9	0.9	171.85	1535	2	2	1.7174e-06	0.18326	0.43347	26.145	4	0.18211	0.39683	14.878	2	0.22019	0.53153	31.228	2	9956100	8519200	1436900	4954800	4218000	736820	5001300	4301200	700110
1105	Tb927.10.6010	protein of unknown function, conserved	2836;4458;11175	1	3	3	3	3	2	3	2	3	2	5	5	5	128.01	1164	3	2	2.6693e-10	0.60057	0.88367	76.102	5	0.60057	0.88367	9.6107	3	0.26274	0.37525	123.19	2	9232400	5689700	3542700	4176200	2546100	1630100	5056200	3143600	1912600
1106	Tb927.10.6030	proteasome alpha 1 subunit, putative,20S proteasome subunit alpha-6, (putative) (TbPSA6)	589;3365;5946;7040;7798;7882;8598	1	7	7	7	7	7	7	7	7	7	31.2	31.2	31.2	29.353	266	17	15	1.0039e-122	0.77866	0.84166	46.502	31	0.77866	0.81459	36.689	17	0.77732	0.85324	57.588	14	114780000	63035000	51750000	66670000	37011000	29659000	48115000	26024000	22091000
1107	Tb927.10.6050	clathrin heavy chain (CHC)	296;315;371;402;471;532;761;1088;1172;1237;1269;1365;1717;1756;1932;1933;2270;3021;3191;3896;4010;4085;4825;4890;4981;5545;5887;5941;6160;6254;6257;6398;6399;6413;6706;6707;6788;6887;7089;7092;7093;7105;7190;7292;7351;7368;7618;7785;7791;7819;7846;8418;8685;8717;9197;9398;9605;9610;9711;9749;9911;9937;9984;10371;10854;10956;11525;11692;11857;11910	1	70	70	70	59	59	59	59	59	59	56.8	56.8	56.8	190.62	1703	196	187	0	0.17141	0.37139	68.453	192	0.17206	0.33747	67.793	96	0.17088	0.40282	69.462	96	1541300000	1273300000	268070000	755560000	626310000	129260000	785780000	646980000	138810000
1108	Tb927.10.6080	proteasome beta 5 subunit, putative,proteasome beta 5 subunit (PRCE)	901;1506;7587	1	3	3	3	3	3	3	3	3	3	18.1	18.1	18.1	34.416	310	15	13	2.6603e-59	0.70079	0.76351	11.994	7	0.62184	0.76988	19.309	3	0.70249	0.76059	3.3001	4	18286000	10371000	7915200	9542700	5326500	4216200	8743800	5044700	3699000
1109	Tb927.10.6200	protein of unknown function, conserved	5446;6058	1	2	2	2	2	0	2	0	2	0	20.2	20.2	20.2	12.255	104	3		3.1616e-12	43.163	59.863	84.248	3	43.163	59.863	84.248	3				0	3654000	165310	3488700	3654000	165310	3488700	0	0	0
1110	Tb927.10.6400	chaperonin HSP60, mitochondrial precursor (HSP60)	86;256;257;554;940;1001;1012;1452;2862;4188;5312;6123;7901;8919;8956;8957;8961;9913;9959;10050;10235;10345;10346;10602;10603;10828	2	26	26	26	26	23	26	23	26	23	60.7	60.7	60.7	59.503	562	159	150	0	0.83661	1.1994	71.716	186	0.77017	1.1349	69.903	100	0.88701	1.2679	74.157	86	3667200000	1665500000	2001700000	2489500000	1126500000	1363100000	1177700000	539030000	638690000
1111	Tb927.10.6510	chaperonin HSP60, mitochondrial precursor (HSP60)	86;256;257;554;940;1001;1012;1452;2862;4188;5312;6123;7901;8919;8956;8957;8961;9913;9959;10050;10235;10345;10346;10602;10603;10828	2	26	26	26	26	23	26	23	26	23	60.7	60.7	60.7	59.503	562	159	150	0	0.83661	1.1994	71.716	186	0.77017	1.1349	69.903	100	0.88701	1.2679	74.157	86	3667200000	1665500000	2001700000	2489500000	1126500000	1363100000	1177700000	539030000	638690000
1112	Tb927.10.6440	phosphomannomutase, putative	3376;11270;11974	1	3	3	3	3	3	3	3	3	3	19.2	19.2	19.2	27.884	245	6	5	7.8525e-18	0.89697	1.0836	27.207	11	0.88664	1.1041	27.413	6	0.89837	1.0474	26.673	5	15295000	7723200	7571400	8416700	4355200	4061500	6877900	3368000	3509900
1113	Tb927.10.6490	protein of unknown function, conserved	9532	1	1	1	1	1	1	1	1	1	1	6.8	6.8	6.8	19.53	161	2	2	2.1685e-05	0.26379	0.27328	8.6074	2				1				1	6876900	5436900	1440000	3905100	3119300	785780	2971800	2317600	654210
1114	Tb927.10.650	TAX-2,flagellar protein	5227;11646;11647	1	3	3	3	3	2	3	2	3	2	20	20	20	25.588	220	5	4	5.4023e-27	0.34637	0.49759	10.984	3	0.36663	0.52915	14.701	2				1	4573300	3221200	1352000	3466900	2409900	1057000	1106400	811360	295030
1115	Tb927.10.6550	protein of unknown function, conserved	10613	1	1	1	1	1	1	1	1	1	1	9.2	9.2	9.2	26.172	240	2	1	2.8496e-14	0.46733	0.72848	10.857	3	0.47078	0.68368	14.453	2				1	5162400	3532400	1630000	2184200	1498000	686170	2978200	2034400	943830
1116	Tb927.10.660	2-oxoisovalerate dehydrogenase alpha subunit, putative	3937;9288	1	2	2	2	1	2	1	2	1	2	10.6	10.6	10.6	46.369	416	1	2	0.0029853	7.3181	11.065	44.493	3				1	4.9983	7.7634	50.11	2	15746000	2210600	13535000	7796600	909650	6886900	7949300	1300900	6648400
1117	Tb927.10.6630	ATP-dependent DEAD/H RNA helicase HEL64, putative (HEL64)	3038	1	1	1	1	1	1	1	1	1	1	1.6	1.6	1.6	64.082	568	1	2	0.0031816	2.3603	3.4845	22.391	3				1	2.0884	3.0111	20.648	2	10061000	2548800	7512000	4540100	1125900	3414100	5520800	1422900	4097900
1118	Tb927.10.6640	COP-coated vesicle membrane protein erv25 precursor, putative,ER--golgi transport protein erv25 precursor, putative	859;8367;8751;9229;9654;11287	1	6	6	6	5	6	5	6	5	6	30.4	30.4	30.4	28.188	253	8	16	7.1226e-139	0.65017	0.70442	35.681	14	0.68755	0.69457	44.116	5	0.64962	0.71441	32.806	9	35949000	21215000	14734000	17149000	9990300	7158600	18800000	11224000	7575800
1119	Tb927.10.6650	protein of unknown function, conserved,G10 protein homologue, putative	5680	1	1	1	1	1	1	1	1	1	1	7.1	7.1	7.1	27.099	241	1	1	1.3432e-21	0.62941	0.70558	7.309	2				1				1	6296200	3893900	2402200	3236400	1926400	1310000	3059800	1967600	1092200
1120	Tb927.10.6670	dynein light chain, putative	7408	1	1	1	1	1	1	1	1	1	1	8	8	8	14.101	125	1	1	0.00012825	0.37025	0.38762	16.468	2				1				1	2179800	1601600	578210	1563700	1148400	415380	616050	453220	162840
1121	Tb927.10.6800	developmentally regulated GTP-binding protein, putative	3951;4232;4735;6629;9587;10618	1	6	6	6	5	6	5	6	5	6	22.6	22.6	22.6	41.267	368	5	6	1.1461e-30	0.56199	0.89307	120.55	11	0.56199	0.89307	14.602	5	0.56101	0.8863	163.7	6	176400000	42145000	134260000	30415000	19004000	11411000	145990000	23141000	122850000
1122	Tb927.10.6810	guanylate kinase, putative	1236;3104;3974;4447;11656	1	5	5	5	5	5	5	5	5	5	28	28	28	29.956	264	9	7	1.6222e-72	0.79729	0.89936	30.508	16	0.80986	1.0091	35.415	9	0.78491	0.88845	24.992	7	41996000	22501000	19495000	28599000	16171000	12428000	13397000	6329600	7067400
1123	Tb927.10.6820	protein of unknown function, conserved	5845;9097	1	2	2	2	2	2	2	2	2	2	9.9	9.9	9.9	34.82	314	6	6	8.4383e-72	0.52807	0.7808	32.441	12	0.6241	0.88948	31.445	6	0.50438	0.68229	29.19	6	4513200	2757300	1755800	2809400	1678800	1130600	1703800	1078600	625240
1124	Tb927.10.6850	protein of unknown function, conserved	8386	1	1	1	1	1	1	1	1	1	1	3.8	3.8	3.8	36.918	320	1	2	0.016986	2.1908	3.1704	77.425	3				1	1.3962	1.9	72.404	2	2636800	828320	1808500	1033800	212700	821100	1603000	615620	987420
1125	Tb927.10.6880	glyceraldehyde 3-phosphate dehydrogenase, cytosolic (GAP)	385;1451;2906;2976;3358;3496;5583;6957;7488;10802;10881;11324;11325	1	13	13	13	11	13	11	13	11	13	47.7	47.7	47.7	35.61	331	37	51	6.4784e-227	0.30367	0.49638	49.42	25	0.30226	0.50861	62.554	10	0.30572	0.49638	40.468	15	411210000	311130000	100080000	194010000	146190000	47825000	217200000	164940000	52257000
1126	Tb927.10.6960	protein of unknown function, conserved	493;1721;2390;3850;11520	3	5	5	5	5	3	5	3	5	3	20.9	20.9	20.9	36.056	320	6	3	2.5782e-21	0.46401	0.79461	65.481	9	0.48648	0.89511	82.384	6	0.44515	0.79461	6.7493	3	19632000	13459000	6172900	10873000	7416500	3456500	8758600	6042200	2716400
1127	Tb10.v4.0248	protein of unknown function,chrX additional, unordered contigs	493;1721;2390;3850;11520	3	5	5	5	5	3	5	3	5	3	20.9	20.9	20.9	36.056	320	6	3	2.5782e-21	0.46401	0.79461	65.481	9	0.48648	0.89511	82.384	6	0.44515	0.79461	6.7493	3	19632000	13459000	6172900	10873000	7416500	3456500	8758600	6042200	2716400
1128	Tb927.10.6920	protein of unknown function	493;1721;2390;3850;11520	3	5	5	5	5	3	5	3	5	3	20.9	20.9	20.9	36.056	320	6	3	2.5782e-21	0.46401	0.79461	65.481	9	0.48648	0.89511	82.384	6	0.44515	0.79461	6.7493	3	19632000	13459000	6172900	10873000	7416500	3456500	8758600	6042200	2716400
1129	Tb927.10.6980	caltractin, putative	524;2096;6248;6999	1	4	4	4	2	4	2	4	2	4	38	38	38	20.68	184	3	5	1.9942e-28	0.38936	0.42892	17.395	7	0.40183	0.44015	13.283	3	0.36927	0.4203	21.369	4	5853200	4163200	1689900	2861800	2054400	807410	2991400	2108800	882530
1130	Tb927.10.6990	protein of unknown function, conserved	6380	1	1	1	1	1	1	1	1	1	1	6.8	6.8	6.8	16.639	148	1	2	2.6452e-08	0.70928	0.74643	11.144	3				1	0.71846	0.81499	12.427	2	3147400	1806200	1341100	1758500	1025400	733100	1388900	780880	608040
1131	Tb927.10.7090	alternative oxidase (AOX)	1241;1616;1663;2992;3292;4172;5485;5506;6633;6634;6674;6719;7182;7500;7777;8592;10034;11144;11344;11345;11440;11521	1	22	22	22	19	19	19	19	19	19	63.2	63.2	63.2	37.59	329	36	56	1.6069e-210	0.035408	0.05274	128.74	47	0.051537	0.051516	131.12	21	0.030145	0.055302	129.27	26	242950000	215480000	27461000	129960000	116240000	13720000	112980000	99241000	13741000
1132	Tb927.10.7230	protein of unknown function, conserved	1557;3226;3306;3559;3692;4118;4250;4467;4477;4606;4614;4752;4874;5384;6440;6908;7229;7793;7857;7988;7990;8341;9195;9943;10337;10391;11524;11566;11618;11995;12045	1	31	31	31	23	29	23	29	23	29	16.3	16.3	16.3	284.7	2521	30	39	7.0286e-219	0.47648	1.3296	40.432	56	0.49093	1.3681	45.93	24	0.44907	1.3066	36.505	32	127980000	84489000	43493000	57227000	37113000	20114000	70755000	47375000	23379000
1133	Tb927.10.7290	protein of unknown function, conserved	1331;2090;5901	1	3	3	3	2	3	2	3	2	3	4.5	4.5	4.5	129.88	1155	2	3	1.3671e-38	7.0349	10.865	8.8704	5	6.757	9.8247	4.7007	2	7.5184	11.052	5.3815	3	5910500	665040	5245400	2815600	279890	2535700	3094900	385160	2709800
1134	Tb927.10.730	ATP synthase, putative	3923;8541	1	2	2	2	2	2	2	2	2	2	7.7	7.7	7.7	52.901	468	3	3	8.2855e-56	0.28666	0.44057	14.626	6	0.27021	0.40222	12	3	0.30494	0.48257	17.609	3	27709000	21153000	6556200	12904000	9976600	2927200	14806000	11177000	3628900
1135	Tb927.10.7300	protein of unknown function, conserved	9315	1	1	1	1	1	1	1	1	1	1	24.2	24.2	24.2	10.695	95	7	4	6.7922e-08	0.57389	0.78556	81.547	11	0.55572	0.75401	90.575	7	0.72266	1.0224	53.02	4	45646000	24423000	21223000	21900000	12227000	9673100	23746000	12196000	11550000
1136	Tb927.10.7330	40S ribosomal protein S24E, putative	5525;8153;10111;10300	2	4	4	4	4	4	4	4	4	4	34.3	34.3	34.3	15.683	137	20	24	2.1721e-126	0.98262	1.0157	11.659	29	0.97922	1.0002	13.596	13	0.99073	1.0209	9.9491	16	398130000	198860000	199270000	235120000	118220000	116900000	163010000	80640000	82369000
1137	Tb927.10.7340	40S ribosomal protein S24E, putative	5525;8153;10111;10300	2	4	4	4	4	4	4	4	4	4	34.3	34.3	34.3	15.683	137	20	24	2.1721e-126	0.98262	1.0157	11.659	29	0.97922	1.0002	13.596	13	0.99073	1.0209	9.9491	16	398130000	198860000	199270000	235120000	118220000	116900000	163010000	80640000	82369000
1138	Tb927.10.7350	protein of unknown function, conserved	4256;8451;11343	1	3	3	3	3	3	3	3	3	3	2.7	2.7	2.7	197.82	1794	4	5	3.7927e-30	0.4187	1.2076	69.33	5	0.46311	1.3479	15.546	2	0.36822	1.0027	85.786	3	11256000	7697300	3558900	4846100	3135400	1710800	6410100	4561900	1848100
1139	Tb927.10.740	structural maintenance of chromosome 4, putative (SMC4)	9204	1	1	1	1	1	1	1	1	1	1	1	1	1	154.7	1366	2	2	9.0775e-10	0.50479	0.83652	40.54	4	0.45137	0.74816	46.155	2	0.59896	0.94437	47.515	2	1646200	1070500	575750	843680	565780	277900	802530	504680	297850
1140	Tb927.10.7410	succinyl-CoA ligase [GDP-forming] beta-chain, putative;with=GeneDB:LmjF36.2950	684;2214;2565;2608;3855;5594;7052;7245;8181;8980;9007;9568;9569;9625;11681;11682	1	16	16	16	15	16	15	16	15	16	54.4	54.4	54.4	44.905	419	31	29	2.4884e-203	3.8154	6.5629	105.33	47	3.5913	6.3171	110.13	25	4.2927	6.9284	101.07	22	1076400000	359990000	716370000	678520000	287250000	391260000	397840000	72734000	325100000
1141	Tb927.10.7420	protein of unknown function, conserved,predicted bromodomain protein	4074;7209;10268	1	3	3	3	2	2	2	2	2	2	14.7	14.7	14.7	25.531	224	2	2	2.0051e-27	0.71579	0.75666	26.577	3	0.727	0.94634	32.849	2				1	9356900	5243500	4113400	6792600	3612700	3179900	2564300	1630700	933540
1142	Tb927.10.7440	MTR4 (MTR4)	1154;2372;5282;5460;5736;7751;8533;9941;10295;10650	1	10	10	10	10	9	10	9	10	9	16.5	16.5	16.5	107.35	950	11	11	6.8773e-63	1.2172	1.8805	17.716	22	1.2715	1.9075	11.022	11	1.2059	1.8057	22.73	11	38281000	16522000	21759000	20510000	8604700	11905000	17771000	7917000	9853900
1143	Tb927.10.7470	RNA-binding protein, putative (RBP15)	4904	1	1	1	1	1	1	1	1	1	1	8.5	8.5	8.5	13.338	117	1	1	9.7027e-05	0.64651	0.73094	19.11	2				1				1	1765300	1029000	736280	1604700	938360	666340	160610	90667	69942
1144	Tb927.10.7500	fibrillarin (NOP1)	213;717;3721;4845;5613;11383	1	6	6	6	6	6	6	6	6	6	29	29	29	31.643	300	18	13	1.1265e-63	1.0803	2.1462	80.044	21	1.0735	1.9983	101.94	12	1.0922	2.2479	33.497	9	216040000	92330000	123710000	96577000	38341000	58236000	119460000	53989000	65474000
1145	Tb927.10.7550	protein of unknown function, conserved	1440	1	1	1	1	1	1	1	1	1	1	2.3	2.3	2.3	62.61	556	1	1	6.5125e-06	0.67839	0.9194	10.558	2				1				1	1766100	1008200	757850	944820	523220	421600	821240	484980	336260
1146	Tb927.10.7570	dihydrolipoamide acetyltransferase E2 subunit, putative	1075;1419;3831;4267;5159;7895;7896;8042;10174;11298	1	10	10	10	9	10	9	10	9	10	30.4	30.4	30.4	48.107	451	14	17	2.1603e-80	3.0417	5.2214	94.788	29	2.9979	5.233	87.595	13	3.105	5.1291	102.79	16	318510000	107560000	210940000	174610000	52912000	121700000	143890000	54650000	89242000
1147	Tb927.10.7690	protein of unknown function, conserved,rib72 protein- like protein	10944;11802	1	2	2	2	2	2	2	2	2	2	8.1	8.1	8.1	82.837	724	2	2	0.0017758	0.32204	0.43372	4.3775	4	0.32204	0.43372	1.3562	2	0.30905	0.41841	6.5378	2	12463000	9151100	3312200	6438800	4737400	1701300	6024600	4413700	1610900
1148	Tb927.10.7700	ABC transporter, putative	1872;4899;5068;8417;9362;10716;11305;11356	1	8	8	8	4	7	4	7	4	7	17.2	17.2	17.2	75.051	668	9	10	9.8577e-32	8.4306	12.572	100.85	19	8.4306	12.803	101.18	9	8.3204	12.335	105.77	10	92017000	29423000	62594000	48637000	14768000	33869000	43380000	14655000	28725000
1149	Tb927.10.7710	40S ribosomal protein S8, putative	929;11455	1	2	2	2	2	2	2	2	2	2	6.9	6.9	6.9	29.838	260	2	2	0.0010056	3.6455	5.2474	11.602	4	3.2531	4.9265	13.804	2	3.8853	5.4572	10.421	2	3830300	802510	3027800	2348500	506160	1842300	1481800	296350	1185500
1150	Tb927.10.7750	protein of unknown function, conserved	660	1	1	1	1	1	1	1	1	1	1	4.8	4.8	4.8	26.919	251	2	2	0.0045953	0.9885	1.0139	8.6907	2				1				1	4452100	2708400	1743700	2702500	1576500	1126000	1749600	1131900	617700
1151	Tb927.10.7780	mitogen-activated protein kinase 1, putative	2039	1	1	1	1	1	1	1	1	1	1	6.3	6.3	6.3	39.358	350	1	1	9.949e-12	0.47402	0.77973	1.2212	2				1				1	3071800	2065600	1006300	1891300	1310400	580930	1180500	755220	425330
1152	Tb927.10.7790	ubiquitin fusion degradation protein, putative	325	1	1	1	1	1	1	1	1	1	1	3.9	3.9	3.9	33.574	306	1	1	0.001714	0.75851	1.2693	11.175	2				1				1	3896100	1768900	2127200	2110300	975270	1135000	1785900	793620	992240
1153	Tb927.10.790	vesicle-associated membrane protein, putative,synaptobrevin, putative (VAMP)	768;7156	1	2	2	2	2	2	2	2	2	2	14.2	14.2	14.2	26.489	239	4	6	6.4895e-38	0.28675	0.296	8.3952	2				1				1	4840200	3740800	1099400	3545900	2744300	801550	1294400	996510	297850
1154	Tb927.10.7920	protein of unknown function, conserved	4087	1	1	1	1	1	1	1	1	1	1	6.1	6.1	6.1	26.008	230	2	2	0.00035078	0.41078	0.4603	43.902	4	0.56902	0.68418	61.346	2	0.39187	0.44243	10.89	2	1734400	1133200	601170	834670	495970	338700	899730	637260	262470
1155	Tb927.10.7930	2,3-bisphosphoglycerate-independent phosphoglycerate mutase (PGAM)	391;670;941;1474;1749;3248;5005;9012;10009;11096;11674	1	11	11	11	11	10	11	10	11	10	27.4	27.4	27.4	60.603	551	22	25	5.0545e-128	0.44151	0.68021	45.85	36	0.43493	0.65617	50.18	18	0.45502	0.70524	42.54	18	574060000	392080000	181970000	361380000	250020000	111360000	212680000	142060000	70616000
1156	Tb927.10.7990	replication factor C, subunit 5, putative,ATPase, putative	5663;6061;10419	1	3	3	3	3	3	3	3	3	3	21.5	21.5	21.5	38.734	349	3	4	6.3218e-05	0.6697	1.1735	48.977	7	0.68962	1.5901	33.787	3	0.63154	0.88359	41.308	4	25003000	13515000	11488000	14250000	7489100	6761000	10753000	6025700	4727400
1157	Tb927.10.8000	protein of unknown function, conserved	492;3280;5026;6623;6762;6967;11607	1	7	7	7	7	7	7	7	7	7	7.4	7.4	7.4	151.01	1329	13	11	9.4124e-37	0.35774	0.55969	54.805	21	0.38814	0.57543	45.998	11	0.3474	0.52163	65.735	10	41477000	23363000	18113000	21859000	12401000	9458600	19617000	10963000	8654700
1158	Tb927.10.8020	prolyl oligopeptidase, putative,serine peptidase clan SC, family S9A, putative (POP)	215;958;2067;4814;4961;5723;6548;6753;7875;8344;10545;11787;12072	1	13	13	13	11	12	11	12	11	12	25.9	25.9	25.9	77.624	698	19	20	3.8072e-149	2.1405	2.5786	66.861	30	2.1806	2.633	63.847	14	2.0188	2.5385	71.349	16	185190000	66752000	118440000	94129000	34550000	59579000	91065000	32202000	58862000
1159	Tb927.10.8030	protein of unknown function, conserved	32;167;2356;3527;3528;3779;3875;4717;5604;7005;7006;10250;11848;11849	1	14	14	14	11	11	11	11	11	11	51	51	51	28.834	255	23	26	2.2957e-184	6.1609	6.5443	102.28	38	4.9555	5.4548	115.66	18	6.483	6.9197	84.277	20	133160000	24838000	108320000	66790000	12610000	54179000	66372000	12228000	54144000
1160	Tb927.10.8040	adaptin complex 1 subunit, putative,beta-adaptin, fragment (BAD1)	633;1936;2380;2812;3501;6978;8323;10713;11799	1	9	9	9	7	8	7	8	7	8	20.1	20.1	20.1	76.279	695	10	11	7.8478e-63	0.21608	0.27949	77.679	19	0.21957	0.28746	87.214	10	0.20893	0.27611	65.977	9	80736000	61625000	19111000	42872000	32373000	10499000	37864000	29252000	8612200
1161	Tb927.10.8080	protein of unknown function, conserved	976;1017	1	2	2	2	2	2	2	2	2	2	6.2	6.2	6.2	82.38	740	4	2	2.2228e-16	2.0769	3.0053	194.63	6	1.9682	2.7594	196.11	4	3.758	5.5382	267.46	2	16959000	2781100	14178000	10064000	1796900	8267500	6894300	984250	5910100
1162	Tb927.10.810	protein of unknown function, conserved	3121	1	1	1	1	1	1	1	1	1	1	2.8	2.8	2.8	67.488	603	3	1	6.2031e-41	0.80493	1.0592	31.316	4	0.82851	1.0742	36.112	3				1	2390500	1141000	1249500	1260100	612480	647590	1130400	528480	601940
1163	Tb927.10.8140	protein of unknown function, conserved	5486	1	1	1	1	1	1	1	1	1	1	8.7	8.7	8.7	18.489	161	1	1	1.257e-06	0.30888	0.39343	38.308	2				1				1	862690	673710	188980	504860	405070	99792	357830	268640	89187
1164	Tb927.10.8170	nuclear pore complex protein (NUP155), putative,nucleoporin, putative	1752;4679;6309;6321;9759	1	5	5	5	5	4	5	4	5	4	7.1	7.1	7.1	144.37	1325	7	5	2.8153e-33	0.65321	0.86545	16.666	12	0.65028	0.85257	19.884	7	0.65615	0.87852	11.688	5	37670000	20218000	17452000	19816000	10691000	9124700	17854000	9527100	8327200
1165	Tb927.10.8190	T-complex protein 1, theta subunit, putative,CCT-theta, putative (TCP-1-theta)	460;1534;4575;5338;5808;5879;7170;7171;7612;9045;9312;9826;11756	1	13	13	13	12	13	12	13	12	13	33.5	33.5	33.5	58.081	537	35	39	6.6162e-99	1.1312	1.4817	74.894	64	1.0879	1.4782	78.751	30	1.14	1.4817	72.037	34	1091900000	505280000	586660000	629760000	295930000	333830000	462180000	209350000	252830000
1166	Tb927.10.820	protein of unknown function, conserved	3687	1	1	1	1	1	1	1	1	1	1	2.9	2.9	2.9	37.601	345	2	1	0.0045968	0.88753	1.2112	18.549	3	0.73698	1.036	22.099	2				1	4643600	2492800	2150800	2955600	1529900	1425600	1688000	962850	725180
1167	Tb927.10.8200	protein of unknown function, conserved	2014;8804;8825	1	3	3	3	3	2	3	2	3	2	19.3	19.3	19.3	30.838	269	3	2	4.9016e-25	2.1716	2.3651	122.28	5	2.1716	2.3651	158.17	3	2.1812	2.3224	16.599	2	68205000	53153000	15052000	60843000	51094000	9748900	7362000	2058900	5303100
1168	Tb927.10.8230	protein disulfide isomerase,bloodstream- specific protein 2 precursor (BS2)	751;1487;1488;1722;2520;2617;2752;2753;2937;3345;4197;4381;5373;6800;7532;7533;8778;8811;9114;10319;11930	1	21	21	21	21	14	21	14	21	14	43.1	43.1	43.1	55.579	497	36	34	2.8999e-173	0.080856	0.12315	144.81	40	0.078144	0.10921	93.462	19	0.08159	0.17257	169.79	21	735600000	664750000	70849000	425750000	388130000	37617000	309850000	276620000	33231000
1169	Tb927.10.8270	eukaryotic translation initiation factor 3 subunit 8, putative	1672;2563;2602;3597;5347;5743;8710;9031;9101;9411	2	10	10	10	8	8	8	8	8	8	22.2	22.2	22.2	84.339	740	16	16	2.0416e-42	1.2633	1.606	45.222	32	1.2234	1.6506	50.589	16	1.2922	1.5529	40.83	16	117980000	55845000	62133000	59411000	29512000	29899000	58567000	26333000	32234000
1170	Tb927.10.8290	eukaryotic translation initiation factor 3 subunit 8, putative	1672;2563;2602;3597;5347;5743;8710;9031;9101;9411	2	10	10	10	8	8	8	8	8	8	22.2	22.2	22.2	84.339	740	16	16	2.0416e-42	1.2633	1.606	45.222	32	1.2234	1.6506	50.589	16	1.2922	1.5529	40.83	16	117980000	55845000	62133000	59411000	29512000	29899000	58567000	26333000	32234000
1171	Tb927.10.830	adenylate kinase, putative	198;199;207;1061;1621;4821;6958;7627	1	8	8	8	8	8	8	8	8	8	33.5	33.5	33.5	29.765	260	10	10	1.9182e-82	0.23084	0.25359	16.257	14	0.23258	0.25416	11.696	7	0.22509	0.2466	20.804	7	53522000	41872000	11650000	27707000	21872000	5835100	25815000	20000000	5814800
1172	Tb927.10.8330	protein of unknown function, conserved,S. cerevisiae PSP1 homologue, putative	1244;7698	1	2	2	2	2	2	2	2	2	2	22.6	22.6	22.6	26.821	235	7	5	6.7766e-22	0.6417	0.78061	13.276	2				1				1	5164600	2907900	2256700	2922300	1660000	1262300	2242300	1247900	994420
1173	Tb927.10.840	protein of unknown function, conserved	1417;1788;1953;4014;4559;5090;5382;5434;5647;5832;6055;6100;6464;6479;8257;9226;9880;10468;10529;10919;11412;11696	1	22	22	22	14	18	14	18	14	18	18.8	18.8	18.8	195.48	1719	17	23	3.5878e-164	0.13434	0.35206	81.58	40	0.13379	0.35189	100.92	17	0.13489	0.35223	66.204	23	54097000	44612000	9485600	23400000	19506000	3894000	30697000	25106000	5591600
1174	Tb927.10.8410	protein of unknown function, conserved	4109;6729	1	2	2	2	2	2	2	2	2	2	7.6	7.6	7.6	27.797	238	3	3	0.00017401	2.0557	2.1744	21.339	6	2.4031	2.4633	15.62	3	1.9964	2.0639	19.915	3	5966900	1778900	4187900	3417900	930910	2487000	2548900	848020	1700900
1175	Tb927.10.8420	target of rapamycin (TOR) kinase 1 (TOR1)	10288	1	1	1	1	1	1	1	1	1	1	0.5	0.5	0.5	271.39	2432	1	1	1.6051e-10	0.69782	1.3528	10.136	2				1				1	798790	446080	352710	194260	103160	91104	604530	342920	261610
1176	Tb927.10.8490	glucose transporter, putative	1023;1024;1850;1851;2629;4562	9	6	6	6	6	5	6	5	6	5	8.1	8.1	8.1	56.926	529	11	11	4.489e-24	39.587	61.514	188.95	18	18.918	26.778	223.81	10	53.233	78.261	104.75	8	45807000	2184500	43623000	19888000	1119100	18769000	25919000	1065400	24854000
1177	Tb927.10.8500	glucose transporter, putative	1023;1024;1850;1851;2629;4562	9	6	6	6	6	5	6	5	6	5	8.1	8.1	8.1	56.926	529	11	11	4.489e-24	39.587	61.514	188.95	18	18.918	26.778	223.81	10	53.233	78.261	104.75	8	45807000	2184500	43623000	19888000	1119100	18769000	25919000	1065400	24854000
1178	Tb927.10.8510	glucose transporter, putative	1023;1024;1850;1851;2629;4562	9	6	6	6	6	5	6	5	6	5	8.1	8.1	8.1	56.926	529	11	11	4.489e-24	39.587	61.514	188.95	18	18.918	26.778	223.81	10	53.233	78.261	104.75	8	45807000	2184500	43623000	19888000	1119100	18769000	25919000	1065400	24854000
1179	Tb927.10.8520	glucose transporter, putative	1023;1024;1850;1851;2629;4562	9	6	6	6	6	5	6	5	6	5	8.1	8.1	8.1	56.926	529	11	11	4.489e-24	39.587	61.514	188.95	18	18.918	26.778	223.81	10	53.233	78.261	104.75	8	45807000	2184500	43623000	19888000	1119100	18769000	25919000	1065400	24854000
1180	Tb927.10.8530	glucose transporter,glucose transporter 2A (THT2A)	1023;1024;1850;1851;2629;4562	9	6	6	6	6	5	6	5	6	5	8.1	8.1	8.1	56.926	529	11	11	4.489e-24	39.587	61.514	188.95	18	18.918	26.778	223.81	10	53.233	78.261	104.75	8	45807000	2184500	43623000	19888000	1119100	18769000	25919000	1065400	24854000
1181	Tb927.10.8440	glucose transporter 1B (THT1-)	1023;1024;1850;1851;2629;4562	9	6	6	6	6	5	6	5	6	5	8.1	8.1	8.1	56.926	529	11	11	4.489e-24	39.587	61.514	188.95	18	18.918	26.778	223.81	10	53.233	78.261	104.75	8	45807000	2184500	43623000	19888000	1119100	18769000	25919000	1065400	24854000
1182	Tb927.10.8460	glucose transporter, putative	1023;1024;1850;1851;2629;4562	9	6	6	6	6	5	6	5	6	5	8.1	8.1	8.1	56.926	529	11	11	4.489e-24	39.587	61.514	188.95	18	18.918	26.778	223.81	10	53.233	78.261	104.75	8	45807000	2184500	43623000	19888000	1119100	18769000	25919000	1065400	24854000
1183	Tb927.10.8470	glucose transporter, putative	1023;1024;1850;1851;2629;4562	9	6	6	6	6	5	6	5	6	5	8.1	8.1	8.1	56.926	529	11	11	4.489e-24	39.587	61.514	188.95	18	18.918	26.778	223.81	10	53.233	78.261	104.75	8	45807000	2184500	43623000	19888000	1119100	18769000	25919000	1065400	24854000
1184	Tb927.10.8480	glucose transporter, putative	1023;1024;1850;1851;2629;4562	9	6	6	6	6	5	6	5	6	5	8.1	8.1	8.1	56.926	529	11	11	4.489e-24	39.587	61.514	188.95	18	18.918	26.778	223.81	10	53.233	78.261	104.75	8	45807000	2184500	43623000	19888000	1119100	18769000	25919000	1065400	24854000
1185	Tb927.10.8540	chaperone protein DNAj, putative (DNAJ)	2681;2682;5249;5439;5440;5899;5900;8061;8347	1	9	9	9	9	8	9	8	9	8	26.2	26.2	26.2	36.435	336	12	12	1.5537e-41	0.38899	0.82264	21.192	24	0.38899	0.91366	22.655	12	0.38569	0.74574	19.504	12	117330000	81753000	35575000	62015000	42758000	19257000	55313000	38995000	16319000
1186	Tb927.10.8600	protein of unknown function, conserved	11491	1	1	1	1	1	1	1	1	1	1	1.5	1.5	1.5	119.84	1089	3	6	1.23e-05	0.45261	0.58682	50.616	9	0.49323	0.6755	56.929	3	0.42733	0.51552	46.302	6	24931000	16349000	8581500	11154000	7320700	3833600	13777000	9028700	4748000
1187	Tb927.10.8630	protein of unknown function, conserved	2024;6543;6653	1	3	3	3	2	3	2	3	2	3	21.6	21.6	21.6	27.968	255	4	7	1.3339e-76	0.85815	0.97289	85.462	11	0.81567	0.93735	72.543	4	0.85815	0.97289	93.245	7	21250000	11782000	9467600	13086000	7744100	5342100	8163400	4037900	4125500
1188	Tb927.10.8650	protein of unknown function, conserved	1552	1	1	1	1	1	1	1	1	1	1	3.3	3.3	3.3	34.723	337	2	3	0.00012474	1.7179	3.0428	101.13	5	1.3319	2.0908	104.49	2	1.7179	3.0428	122.19	3	7650300	3085000	4565300	4776800	1849500	2927400	2873500	1235500	1638000
1189	Tb927.10.8710	centrin, putative	184;2706;5953	1	3	3	3	3	3	3	3	3	3	26.7	26.7	26.7	18.801	165	3	4	5.6306e-43	0.54394	0.65285	16.191	7	0.55581	0.57466	21.81	3	0.54005	0.67905	12.307	4	7485200	4771100	2714200	4829700	3118600	1711100	2655500	1652500	1003000
1190	Tb927.10.8720	protein of unknown function, conserved	6342;6443	1	2	2	2	2	2	2	2	2	2	7	7	7	61.501	555	2	3	1.3983e-22	0.94153	1.1668	20.287	5	0.98474	1.4719	3.4905	2	0.87036	1.1172	13.051	3	70659000	37333000	33327000	38770000	20482000	18289000	31889000	16851000	15038000
1191	Tb927.10.8780	protein of unknown function, conserved	105;740;945;2142;2813;3344;5904;6871;6979;8365;8401;10003;10873;11205;11476;12073	1	16	16	16	13	13	13	13	13	13	12	12	12	244.9	2169	14	13	3.8942e-82	0.38635	1.089	22.081	26	0.40625	1.1048	23.646	14	0.38444	1.0824	20.758	12	45772000	32490000	13282000	23305000	16237000	7068300	22467000	16253000	6214000
1192	Tb927.10.8790	protein of unknown function, conserved	2073;5334	1	2	2	2	2	2	2	2	2	2	6.4	6.4	6.4	29.422	265	2	2	6.8762e-31	1.3456	1.5645	10.927	4	1.3456	1.7006	11.779	2	1.3091	1.4909	6.7976	2	9265200	3832400	5432800	4961600	2116900	2844700	4303600	1715500	2588200
1193	Tb927.10.8830	protein of unknown function, conserved	7019;9160	1	2	2	2	1	2	1	2	1	2	7.4	7.4	7.4	66.659	585	3	6	5.6356e-06	0.49751	0.73183	58.754	9	0.46391	0.64718	31.327	3	0.5939	0.86066	61.545	6	9500900	5722400	3778500	2180100	1363300	816810	7320800	4359000	2961700
1194	Tb927.10.8890	kinetoplast DNA-associated protein, putative	4031	1	1	1	1	1	1	1	1	1	1	3.8	3.8	3.8	23.503	209	1	1	0.012394	0.33921	0.38126	0.57662	2				1				1	1600500	1170100	430460	386050	276270	109780	1214500	893790	320680
1195	Tb927.10.8930	paraflagellar rod component, putative (PFC18)	3966;4113;4414;5381;6685;7523;8283;8645;11315	1	9	9	9	9	7	9	7	9	7	23.7	23.7	23.7	80.014	710	15	14	1.6251e-42	0.3453	0.43356	62.339	24	0.34662	0.49367	59.472	13	0.31031	0.40513	64.085	11	118650000	84652000	33995000	67222000	46583000	20639000	51425000	38068000	13357000
1196	Tb927.10.8940	protein of unknown function, conserved	1811;1868;4178;4195;4336;8877;10671;10672;11660;11661	1	10	10	10	9	10	9	10	9	10	30.7	30.7	30.7	45.398	411	62	65	3.7306e-120	0.48679	0.77098	76.583	127	0.44463	0.75768	68.191	62	0.51054	0.78058	84.342	65	2405400000	1483300000	922100000	1288300000	798260000	490030000	1117100000	685060000	432060000
1197	Tb927.10.8970	kinetoplast DNA-associated protein, putative	866	2	1	1	1	1	1	1	1	1	1	7.1	7.1	7.1	14.271	127	1	1	0.00021311	0.42888	0.4289	6.9702	2				1				1	4637700	3273400	1364400	2392700	1720500	672230	2245000	1552900	692150
1198	Tb927.10.8950	kinetoplast DNA-associated protein, putative	866	2	1	1	1	1	1	1	1	1	1	7.1	7.1	7.1	14.271	127	1	1	0.00021311	0.42888	0.4289	6.9702	2				1				1	4637700	3273400	1364400	2392700	1720500	672230	2245000	1552900	692150
1199	Tb927.10.8960	protein of unknown function, conserved	5134;10523	1	2	2	2	2	2	2	2	2	2	8.4	8.4	8.4	26.87	237	2	2	2.8112e-18	0.45226	0.66358	10.346	4	0.45226	0.64112	10.956	2	0.47419	0.69177	11.97	2	4433300	2969500	1463800	2114700	1397700	716930	2318600	1571800	746870
1200	Tb927.10.8980	protein of unknown function, conserved	7393;10411;10979	1	3	3	3	3	3	3	3	3	3	21.9	21.9	21.9	17.598	169	8	9	7.1138e-09	1.0108	1.0771	26.575	12	0.98188	1.1442	30.808	6	1.0203	1.0608	20.854	6	86484000	41414000	45071000	49945000	23393000	26552000	36539000	18020000	18519000
1201	Tb927.10.9090	protein of unknown function, conserved	9557	1	1	1	1	1	1	1	1	1	1	5.8	5.8	5.8	27.804	241	1	1	2.0548e-21	0.90582	0.98096	8.6796	2				1				1	1222900	618020	604860	658240	328480	329750	564640	289540	275100
1202	Tb927.10.9150	protein of unknown function, conserved	2431;8485;9065;11827	1	4	4	4	4	4	4	4	4	4	21.7	21.7	21.7	33.243	300	9	10	7.3444e-40	0.51603	0.69335	44.373	15	0.4787	0.69262	43.457	7	0.55195	0.72632	45.933	8	6194700	3618900	2575800	3649900	2196600	1453300	2544800	1422300	1122500
1203	Tb927.10.9190	isoleucyl-tRNA synthetase, putative (IleRS)	494;999;1446;1579;1920;2153;2477;2574;2998;4276;4489;4836;5203;5303;5519;5997;7397;7935;8758;9705;9809;10515;10964;11381;11504;11709;12063	1	27	27	27	26	24	26	24	26	24	36.4	36.4	36.4	130.6	1143	46	42	4.9242e-160	1.1884	1.6223	49.725	82	1.1887	1.6376	61.974	42	1.1749	1.5966	30.755	40	458690000	205760000	252920000	239690000	107230000	132460000	219000000	98538000	120470000
1204	Tb927.10.920	protein of unknown function, conserved	4004	1	1	1	1	1	1	1	1	1	1	6.7	6.7	6.7	32.531	297	2	1	0.00013089	1.1864	1.4098	21.393	3	1.0772	1.42	30.248	2				1	7023900	2972400	4051500	5747700	2410900	3336800	1276100	561520	714630
1205	Tb927.10.9250	G-actin binding protein, putative,CAP/Srv2p, putative	846;4670;8011;8353;8752;11832	1	6	6	6	5	6	5	6	5	6	26	26	26	29.333	269	13	20	9.4918e-89	0.65157	1.1028	66.82	31	0.66816	1.1085	68.843	13	0.63903	1.0046	66.672	18	106740000	58912000	47828000	63595000	34749000	28846000	43145000	24163000	18982000
1206	Tb927.10.9570	paraflagellar rod component, putative (PFC14)	195;990;1229;1770;2174;2288;2411;3160;3274;3371;4030;4596;4628;4656;4852;5115;5177;6216;6505;6840;7284;7296;7479;7515;7516;9073;9075;9353;9369;10614;10649;10884;11377	1	33	33	33	31	32	31	32	31	32	53.1	53.1	53.1	118.67	1082	76	70	0	0.30479	0.36891	64.482	119	0.30883	0.36753	68.185	61	0.30082	0.37444	60.67	58	932000000	688380000	243620000	469850000	345170000	124680000	462150000	343210000	118940000
1207	Tb927.10.9650	protein of unknown function, conserved	862;5024;8632;8954;10396	1	5	5	5	5	5	5	5	5	5	5.4	5.4	5.4	152.97	1406	12	12	1.2153e-23	0.7929	1.2248	47.741	24	0.80818	1.2103	59.558	12	0.78707	1.2923	34.02	12	54835000	31440000	23395000	33050000	19798000	13251000	21785000	11641000	10144000
1208	Tb927.10.970	protein of unknown function, conserved	7127	1	1	1	1	1	1	1	1	1	1	0.9	0.9	0.9	203.6	1756	2	1	3.9765e-15	0.41313	0.88573	252.49	3	0.064162	0.10348	311.08	2				1	3493500	3137500	356030	3028600	2808700	219890	464990	328850	136140
1209	Tb927.10.9700	protein of unknown function, conserved,predicted C2 domain protein	1496;5795;6041;6637;7016	1	5	5	5	5	3	5	3	5	3	5.9	5.9	5.9	132.58	1181	5	3	3.3291e-26	0.28438	0.43705	21.171	8	0.29284	0.47084	24.699	5	0.27617	0.41937	8.8977	3	14757000	10065000	4692100	8915400	6104500	2811000	5842000	3960900	1881100
1210	Tb927.10.9740	proteasome regulatory ATPase subunit 6,19S proteasome regulatory subunit (RPT6)	4123;4360;9934	1	3	2	2	3	2	2	1	2	1	12.7	9.8	9.8	45.699	408	4	2	1.271e-17	0.63096	1.0134	15.946	5	0.59049	0.94621	19.577	3	0.68984	1.1052	12.264	2	22712000	13526000	9185800	14553000	8804800	5748500	8158200	4720900	3437300
1211	Tb927.10.9780	ATP-dependent DEAD/H RNA helicase, putative,ATP- dependent RNA helicase, putative	2360;9133	1	2	2	2	2	2	2	2	2	2	6.2	6.2	6.2	97.494	878	2	2	3.9051e-05	2.6507	3.9553	16.666	4	2.8862	4.3465	6.8055	2	2.3073	3.4141	14.281	2	3733300	989800	2743500	1785700	404860	1380800	1947600	584940	1362700
1212	Tb927.10.9810	protein of unknown function, conserved	1781;3844;5695	1	3	3	3	2	2	2	2	2	2	19.3	19.3	19.3	33.886	301	2	2	1.81e-19	14.563	27.526	64.864	4	13.047	19.229	105.2	2	14.563	27.526	16.388	2	5373400	311470	5061900	1382100	88250	1293900	3991300	223220	3768100
1213	Tb927.10.9820	mitochondrial intermediate peptidase, putative,metallo-peptidase, Clan MA(E) Family M3	8636	1	1	1	1	1	1	1	1	1	1	2.8	2.8	2.8	76.732	675	2	1	1.2705e-14	2.5283	3.6353	20.624	3	2.3728	3.4159	8.8062	2				1	5740800	1218900	4521900	3398100	753680	2644400	2342800	465220	1877600
1214	Tb927.10.9830	protein of unknown function, conserved	92;801;1430;3020;4095;7638;12029;12034;12035	1	9	9	9	7	8	7	8	7	8	58.6	58.6	58.6	17.194	157	11	9	7.1665e-50	6.8821	7.1316	46.214	20	5.9036	6.8405	58.944	11	6.9812	7.2163	25.088	9	73458000	8764900	64693000	40953000	4998500	35955000	32505000	3766400	28738000
1215	Tb927.10.9840	chaperone protein DNAj, putative	1011;8526	1	2	2	2	1	2	1	2	1	2	9.5	9.5	9.5	29.823	262	1	3	6.0115e-12	0.75551	0.8546	21.772	4				1	0.7979	0.85194	25.843	3	13699000	7802200	5896600	3011200	1661200	1350000	10688000	6141000	4546600
1216	Tb927.10.9890	protein of unknown function, conserved	6968	1	1	1	1	1	1	1	1	1	1	2.5	2.5	2.5	97.192	871	1	1	9.7735e-12	0.80946	1.155	5.8246	2				1				1	3140700	1683200	1457500	1536000	824590	711440	1604700	858600	746060
1217	Tb927.10.9970	protein of unknown function, conserved	5919;11578	1	2	2	2	1	2	1	2	1	2	4.4	4.4	4.4	110	1024	2	3	4.6531e-11	1.0033	1.4574	29.827	5	1.0528	1.5043	16.295	2	0.98291	1.4574	39.91	3	5283700	2453500	2830100	2712000	1323700	1388300	2571600	1129800	1441800
1218	Tb927.10.9990	protein of unknown function, conserved	11479	1	1	1	1	1	1	1	1	1	1	6.5	6.5	6.5	21.652	201	2	2	1.8469e-06	1.8137	2.0273	17.497	4	1.7492	1.8925	25.856	2	1.8137	2.0273	14.233	2	6123800	1949100	4174800	3519900	1102000	2417800	2604000	847030	1756900
1219	Tb927.2.1100	retrotransposon hot spot protein (RHS, pseudogene), putative,retrotransposon hot spot protein 3 (RHS3), degenerate	340;2095;7482;10493	1	4	2	2	4	4	2	2	2	2	9.5	6.5	6.5	66.46	582	4	3	3.46e-47	1.032	1.5068	24.545	6	1.231	1.7666	28.092	3	0.86518	1.2852	25.857	3	13097000	5893400	7203100	8212400	3566800	4645600	4884200	2326600	2557600
1220	Tb927.2.1170	retrotransposon hot spot protein 5 (RHS5), putative (25N24.105)	1983;4078;4205;5368;6286;8951;8977;9266;9500;11758	4	10	10	2	9	10	9	10	2	2	14.8	14.8	3.1	76.607	675	21	20	4.6806e-63	1.6218	2.2147	77.782	40	1.7034	2.0745	69.696	20	1.6068	2.3482	86.953	20	307220000	101230000	205990000	161870000	53377000	108500000	145350000	47851000	97496000
1221	Tb11.1790	retrotransposon hot spot protein (RHS, pseudogene), putative,chrXI additional, unordered contigs	1983;4078;4205;5368;6286;8951;8977;9266;9500;11758	4	10	10	2	9	10	9	10	2	2	14.8	14.8	3.1	76.607	675	21	20	4.6806e-63	1.6218	2.2147	77.782	40	1.7034	2.0745	69.696	20	1.6068	2.3482	86.953	20	307220000	101230000	205990000	161870000	53377000	108500000	145350000	47851000	97496000
1222	Tb927.2.980	retrotransposon hot spot protein (RHS, pseudogene), putative,retrotransposon hot spot protein 5 (RHS5), degenerate	1983;4078;4205;5368;6286;8951;8977;9266;9500;11758	4	10	10	2	9	10	9	10	2	2	14.8	14.8	3.1	76.607	675	21	20	4.6806e-63	1.6218	2.2147	77.782	40	1.7034	2.0745	69.696	20	1.6068	2.3482	86.953	20	307220000	101230000	205990000	161870000	53377000	108500000	145350000	47851000	97496000
1223	Tb927.2.720	retrotransposon hot spot protein (RHS, pseudogene), putative,retrotransposon hot spot protein 5 (RHS5), degenerate	1983;4078;4205;5368;6286;8951;8977;9266;9500;11758	4	10	10	2	9	10	9	10	2	2	14.8	14.8	3.1	76.607	675	21	20	4.6806e-63	1.6218	2.2147	77.782	40	1.7034	2.0745	69.696	20	1.6068	2.3482	86.953	20	307220000	101230000	205990000	161870000	53377000	108500000	145350000	47851000	97496000
1224	Tb927.2.1180	retrotransposon hot spot protein 3 (RHS3), putative (25N24.100)	340;3311;7741	1	3	2	2	2	3	1	2	1	2	5.7	4.7	4.7	67.838	579	1	2	1.617e-08	1.0837	1.511	54.288	2				1				1	6638200	4566200	2072000	4177800	2963400	1214500	2460400	1602800	857540
1225	Tb927.2.1260	expression site-associated gene (ESAG, pseudogene), putative,expression site-associated gene 4 (ESAG4), degenerate	4008;5234	2	2	2	2	2	0	2	0	2	0	2.8	2.8	2.8	110.82	1018	2		1.5398e-13	11.929	17.652	16.176	2	11.929	17.652	16.176	2				0	2424500	174060	2250500	2424500	174060	2250500	0	0	0
1226	Tb927.4.130	receptor-type adenylate cyclase GRESAG 4, pseudogene, putative,receptor-type adenylate cyclase GRESAG 4, degenerate	4008;5234	2	2	2	2	2	0	2	0	2	0	2.8	2.8	2.8	110.82	1018	2		1.5398e-13	11.929	17.652	16.176	2	11.929	17.652	16.176	2				0	2424500	174060	2250500	2424500	174060	2250500	0	0	0
1227	Tb927.2.1330	retrotransposon hot spot protein (RHS, pseudogene), putative,retrotransposon hot spot protein 6 (RHS6), degenerate	643;644;2290;2890;6332;9231;10905	1	7	7	7	7	7	7	7	7	7	12.8	12.8	12.8	65.638	602	13	15	5.7307e-51	0.81531	1.1186	26.822	26	0.8408	1.1174	24.716	12	0.80078	1.1186	29.076	14	181620000	96173000	85443000	90615000	47717000	42898000	91001000	48456000	42545000
1228	Tb927.2.1560	cyclophilin-type peptidyl-prolyl cis-trans isomerase, putative (27H14.160)	4180;4483;5020;5412;7877;10488;10489;10731	2	8	8	8	8	8	8	8	8	8	50.5	50.5	50.5	21.165	196	38	36	5.6012e-82	1.9489	2.0308	11.164	32	1.9359	2.0104	11.614	16	1.9509	2.0678	11.069	16	164490000	62879000	101610000	101660000	37207000	64453000	62830000	25672000	37158000
1229	Tb927.2.1680	cyclophilin-type peptidyl-prolyl cis-trans isomerase, putative (27H14.100)	4180;4483;5020;5412;7877;10488;10489;10731	2	8	8	8	8	8	8	8	8	8	50.5	50.5	50.5	21.165	196	38	36	5.6012e-82	1.9489	2.0308	11.164	32	1.9359	2.0104	11.614	16	1.9509	2.0678	11.069	16	164490000	62879000	101610000	101660000	37207000	64453000	62830000	25672000	37158000
1230	Tb927.2.1810	transcription silencer (ISWI)	1695;2027;2292;2964;3693;5925;6284;8527;9902	1	9	9	9	8	6	8	6	8	6	10.3	10.3	10.3	132.76	1160	26	18	8.1925e-41	0.53603	0.74132	80.153	44	0.52775	0.75343	96.588	26	0.53942	0.74132	46.558	18	347410000	222410000	125000000	255380000	164060000	91316000	92028000	58344000	33684000
1231	Tb927.2.1890	E2-like ubiquitin-conjugation enzyme (ATG3)	10145	1	1	1	1	1	1	1	1	1	1	8.9	8.9	8.9	33.628	292	2	2	0.0024965	0.84879	1.493	98.436	4	0.38276	0.81005	159.05	2	0.95393	1.493	5.8713	2	13289000	7096200	6192900	8203300	4289100	3914200	5085700	2807100	2278700
1232	Tb927.2.1920	expression site-associated gene (ESAG) protein, putative,expression site-associated gene 5 (ESAG5) protein, putative (25N14.305)	11169	1	1	1	1	1	1	1	1	1	1	3.5	3.5	3.5	53.133	488	2	1	0.001034	0.12862	0.18391	23.048	3	0.11354	0.15094	27.944	2				1	3232800	2826400	406350	1675500	1424400	251070	1557300	1402000	155270
1233	Tb927.2.2120	protein kinase, putative,NIMA/Nek Serine/threonine-protein kinase family, putative (25N14.205)	3522;10098	1	2	2	2	1	1	1	1	1	1	9.3	9.3	9.3	50.602	453	2	1	1.0364e-07	0.2726	0.40479	282.61	3	1.877	3.4378	359.48	2				1	10605000	5544300	5060600	7065200	2820500	4244700	3539700	2723800	815880
1234	Tb927.2.2130	small GTP-binding protein RAB6, putative (25N14.200)	3463;5218;5372;6122;10302	1	5	5	5	5	5	5	5	5	5	26.1	26.1	26.1	25.385	230	8	10	1.0712e-15	1.8688	2.4744	58.707	18	1.8688	2.4744	29.264	8	1.8329	2.5515	74.523	10	17704000	7569000	10135000	8486300	3333400	5152900	9217400	4235600	4981800
1235	Tb927.2.2160	paraflagellar rod component, putative (PFC11)	309;1802;5180;5181;7725	1	5	5	5	4	4	4	4	4	4	18.8	18.8	18.8	37.731	329	10	11	5.3522e-20	0.33288	0.77274	22.295	4	0.36318	0.8193	19.369	2	0.31931	0.68478	28.185	2	31088000	18690000	12397000	19420000	10231000	9189000	11667000	8459200	3208000
1236	Tb927.2.2370	protein of unknown function, conserved (25N14.80)	3171;9223	1	2	2	2	2	2	2	2	2	2	1.7	1.7	1.7	151.54	1399	4	3	0.00014796	0.54829	0.90912	21.707	7	0.618	0.92847	24.201	4	0.51671	0.90912	22.434	3	10332000	7497000	2834900	4371800	3083100	1288800	5960100	4413900	1546200
1237	Tb927.2.2440	proteasome regulatory non-ATPase subunit 6 (RPN6)	4567;5654;5665;5811;9079;11099	1	6	6	6	5	5	5	5	5	5	13.8	13.8	13.8	57.323	513	6	9	1.1458e-23	0.65591	1.0003	29.393	14	0.61955	0.96943	4.0081	6	0.68433	1.0415	36.638	8	173620000	100910000	72717000	87092000	51128000	35964000	86530000	49777000	36753000
1238	Tb927.2.2460	ubiquitin-conjugating enzyme e2, putative (25N14.35)	1316;5923;9449	1	3	3	3	3	3	3	3	3	3	29.3	29.3	29.3	22.569	198	8	8	4.0215e-18	0.6777	0.71774	39.356	16	0.6635	0.70378	48.824	8	0.68542	0.71888	29.922	8	30450000	17368000	13083000	14894000	8469700	6424700	15556000	8898200	6657900
1239	Tb927.2.2510	voltage-dependent anion-selective channel (25N14.10)	1618;3942;4075;5438;5548;5875;6113;6135;7573;9074;9148;9149;9853	2	13	13	13	13	12	13	12	13	12	60	60	60	29.189	270	34	40	5.4424e-122	3.3951	3.6641	38.727	74	3.4783	3.6078	34.133	34	3.3428	3.7133	41.971	40	598510000	126830000	471680000	344980000	74224000	270750000	253530000	52605000	200930000
1240	Tb927.2.2520	voltage-dependent anion-selective channel (25N14.5)	1618;3942;4075;5438;5548;5875;6113;6135;7573;9074;9148;9149;9853	2	13	13	13	13	12	13	12	13	12	60	60	60	29.189	270	34	40	5.4424e-122	3.3951	3.6641	38.727	74	3.4783	3.6078	34.133	34	3.3428	3.7133	41.971	40	598510000	126830000	471680000	344980000	74224000	270750000	253530000	52605000	200930000
1241	Tb927.2.2770	protein of unknown function, conserved (10C8.185)	1127;1128;3819;3820;6815;8035;8039;10153	1	8	8	8	8	0	8	0	8	0	93.6	93.6	93.6	13.445	125	16		1.2168e-124	0.034129	0.038834	49.081	9	0.034129	0.038834	49.081	9				0	36249000	34987000	1262100	36249000	34987000	1262100	0	0	0
1242	Tb927.2.280	retrotransposon hot spot protein 2 (RHS2), putative (3B10.95)	1056;5143;8087;8219	3	4	4	2	4	4	4	4	2	2	6.1	6.1	3	90.22	789	9	8	4.3353e-13	1.4647	1.9962	29.594	17	1.4844	2.1805	36.926	9	1.277	1.8592	21.027	8	44253000	16583000	27670000	24498000	8892700	15605000	19755000	7690300	12065000
1243	Tb927.2.400	retrotransposon hot spot protein 2 (RHS2), putative (3B10.155)	1056;5143;8087;8219	3	4	4	2	4	4	4	4	2	2	6.1	6.1	3	90.22	789	9	8	4.3353e-13	1.4647	1.9962	29.594	17	1.4844	2.1805	36.926	9	1.277	1.8592	21.027	8	44253000	16583000	27670000	24498000	8892700	15605000	19755000	7690300	12065000
1244	Tb927.2.380	retrotransposon hot spot protein 2 (RHS2), putative (3B10.145)	1056;5143;8087;8219	3	4	4	2	4	4	4	4	2	2	6.1	6.1	3	90.22	789	9	8	4.3353e-13	1.4647	1.9962	29.594	17	1.4844	2.1805	36.926	9	1.277	1.8592	21.027	8	44253000	16583000	27670000	24498000	8892700	15605000	19755000	7690300	12065000
1245	Tb927.2.2940	protein of unknown function, conserved (10C8.270)	6024	1	1	1	1	1	1	1	1	1	1	4	4	4	32.208	299	1	1	2.5618e-10	2.0374	3.3258	13.888	2				1				1	2948200	904930	2043300	1686500	556820	1129700	1261700	348110	913570
1246	Tb927.2.2970	mitochondrial carrier protein, putative (10C8.285)	910;6411;7917	1	3	3	3	3	2	3	2	3	2	17.3	17.3	17.3	33.962	312	5	4	3.652e-14	1.1127	1.1534	85.521	9	1.1	1.1239	84.21	5	1.3087	1.409	98.954	4	26430000	10336000	16094000	14420000	5416800	9002900	12011000	4919100	7091600
1247	Tb927.2.3030	ATP-dependent Clp protease subunit, heat shock protein 78 (HSP78), putative,serine peptidase, putative (10C8.315)	699;1093;7765;10562	1	4	4	4	4	3	4	3	4	3	6.5	6.5	6.5	90.664	812	5	3	3.0456e-31	1.2249	1.4644	8.7091	7	1.2164	1.4373	11.978	4	1.2556	1.5529	3.4246	3	36230000	16315000	19915000	23343000	10624000	12719000	12887000	5691300	7195600
1248	Tb927.2.3180	protein of unknown function, conserved (10C8.390)	7944	1	1	1	1	1	1	1	1	1	1	1.8	1.8	1.8	114.38	1003	4	2	0.00025687	0.54298	0.76148	97.656	6	0.51895	0.72197	105.68	4	0.58079	0.85169	118.53	2	3039500	1827300	1212200	1766700	1135200	631540	1272800	692160	580660
1249	Tb927.2.3280	65 kDa invariant surface glycoprotein (10C8.440)	4859	4	1	1	1	1	1	1	1	1	1	1.8	1.8	1.8	48.281	436	1	2	0.00061801	0.028734	0.038198	51.313	2				0	0.028734	0.038198	51.313	2	24072000	23520000	551810	12529000	12529000	0	11543000	10991000	551810
1250	Tb927.2.3290	65 kDa invariant surface glycoprotein (10C8.445)	4859	4	1	1	1	1	1	1	1	1	1	1.8	1.8	1.8	48.281	436	1	2	0.00061801	0.028734	0.038198	51.313	2				0	0.028734	0.038198	51.313	2	24072000	23520000	551810	12529000	12529000	0	11543000	10991000	551810
1251	Tb927.2.3300	65 kDa invariant surface glycoprotein (10C8.450)	4859	4	1	1	1	1	1	1	1	1	1	1.8	1.8	1.8	48.281	436	1	2	0.00061801	0.028734	0.038198	51.313	2				0	0.028734	0.038198	51.313	2	24072000	23520000	551810	12529000	12529000	0	11543000	10991000	551810
1252	Tb927.2.3310	65 kDa invariant surface glycoprotein (10C8.455)	4859	4	1	1	1	1	1	1	1	1	1	1.8	1.8	1.8	48.281	436	1	2	0.00061801	0.028734	0.038198	51.313	2				0	0.028734	0.038198	51.313	2	24072000	23520000	551810	12529000	12529000	0	11543000	10991000	551810
1253	Tb927.2.3610	protein of unknown function, conserved (28H13.155)	4965;5430;5628;8433;9792	1	5	5	5	4	5	4	5	4	5	42.4	42.4	42.4	16.06	144	12	12	2.5304e-65	2.287	2.6168	103.2	19	2.287	2.6168	113.12	9	2.8526	3.4675	99.369	10	32789000	7125600	25663000	20441000	3511800	16929000	12348000	3613900	8733900
1254	Tb927.2.370	retrotransposon hot spot protein 1 (RHS1), putative (3B10.140)	1294;2192;2334;3096;4300;6129;7037;7715;7814;8837;8849;11738;11846	1	13	10	3	12	11	9	9	3	2	25.2	21.1	7.2	95.139	834	28	28	3.5341e-125	1.5929	2.2876	54.747	44	1.5987	2.3136	50.491	22	1.5385	2.2508	59.623	22	177480000	66466000	111010000	97130000	35877000	61253000	80347000	30589000	49757000
1255	Tb927.2.3780	translation initiation factor IF-2, putative (28H13.240)	456;628;2612;5042;5917;7056;8114;9219	1	8	8	8	8	8	8	8	8	8	15	15	15	94.472	833	20	15	4.3123e-62	1.4874	2.0188	56.709	35	1.486	2.0189	71.651	20	1.4874	1.8945	24.965	15	162680000	61725000	100950000	89910000	34110000	55801000	72768000	27615000	45152000
1256	Tb927.2.3800	mRNA processing protein, putative (28H13.250)	331;7912	1	2	2	2	1	2	1	2	1	2	7.7	7.7	7.7	55.46	492	1	2	1.0606e-11	1.3666	2.2526	7.0816	3				1	1.2911	2.1863	4.2239	2	24315000	9847300	14467000	5961400	2468700	3492600	18353000	7378600	10975000
1257	Tb927.2.4050	protein of unknown function, conserved (28H13.375)	93;8120	1	2	2	2	2	2	2	2	2	2	3.9	3.9	3.9	128.98	1238	2	3	0.00010681	0.40559	1.1624	61.996	5	0.40553	1.1403	2.7145	2	0.41739	1.1899	82.71	3	6723600	4606100	2117500	2494100	1734300	759780	4229500	2871800	1357700
1258	Tb927.2.4090	protein of unknown function, conserved (28H13.395)	5862;9434	1	2	2	2	2	2	2	2	2	2	10.7	10.7	10.7	29.38	270	3	2	6.5766e-60	0.52555	0.72489	30.519	5	0.48071	0.56509	27.302	3	0.5706	0.85569	2.9938	2	8329000	5397300	2931800	5437600	3579300	1858300	2891400	1817900	1073500
1259	Tb927.2.4110	mitochondrial processing peptidase alpha subunit, putative,metallo-peptidase, Clan ME, Family M16 (28H13.405)	2318;10199	1	2	2	2	2	2	2	2	2	2	5.5	5.5	5.5	52.064	469	2	4	1.5206e-42	1.8689	3.012	17.504	6	1.644	2.4182	8.8912	2	2.365	3.3029	9.6534	4	23131000	8050300	15081000	9816200	3324500	6491600	13315000	4725700	8588900
1260	Tb927.2.4210	glycosomal phosphoenolpyruvate carboxykinase (PEPCK)	206;479;1965;2481;2583;2584;3690;4104;4229;4353;5228;5316;6798;6799;7163;7607;7712;7713;7740;8141;8611;8875;9740;10354;10383;12036	1	26	26	26	25	21	25	21	25	21	59.2	59.2	59.2	58.564	525	84	85	0	2.7813	4.0165	68.22	86	2.8674	4.409	69.673	43	2.6977	3.9707	67.28	43	1562100000	290080000	1272000000	931030000	176790000	754240000	631070000	113280000	517790000
1261	Tb927.2.4230	NUP-1 protein, putative (28H13.465)	83;861;1996;2141;5066;6393;6603;7360;7361;7426;7762;8912;10263;11200	1	14	14	14	14	13	14	13	14	13	23.1	23.1	23.1	406.9	3647	18	16	7.1729e-140	0.60471	1.6681	46.383	23	0.62176	1.737	54.755	13	0.57139	1.5949	33.989	10	56397000	33472000	22926000	28939000	17162000	11777000	27459000	16310000	11149000
1262	Tb927.2.4240	GTP binding protein, putative (28H13.470)	2782;3024;5198;6650	1	4	4	4	4	2	4	2	4	2	17.7	17.7	17.7	40.685	367	5	4	5.4351e-31	18.491	36.258	34.238	4	18.132	32.673	38.74	3				1	10434000	790670	9643700	8618400	641780	7976600	1816000	148890	1667200
1263	Tb927.2.4280	kinetoplastid-specific dual specificity phosphatase, putative (28H13.490)	3709;6513	1	2	2	2	2	0	2	0	2	0	4.9	4.9	4.9	114.91	1042	2		1.3898e-13	0.58715	0.91445	11.331	2	0.58715	0.91445	11.331	2				0	2979800	2230700	749060	2979800	2230700	749060	0	0	0
1264	Tb927.2.4330	PFR5 (28H13.515)	860;4918;6632	1	3	3	3	2	2	2	2	2	2	5.6	5.6	5.6	87.142	762	3	4	2.0692e-05	0.3784	0.55144	89.554	7	0.34551	0.43922	21.521	3	0.82464	1.1311	100.7	4	20532000	11920000	8612400	9454100	7210700	2243300	11078000	4709000	6369100
1265	Tb927.2.4370	trypanothione synthetase (TRYS)	2548;2875;3428;3836;5546;11775	1	6	6	6	6	6	6	6	6	6	16.6	16.6	16.6	71.612	627	10	6	7.5599e-63	1.0247	1.2501	17.343	16	1.0296	1.3059	18.619	10	1.0023	1.2149	14.388	6	80068000	38081000	41987000	43839000	20620000	23219000	36229000	17461000	18768000
1266	Tb927.2.4400	protein of unknown function, conserved (30M24.380)	4005;5678	1	2	2	2	2	1	2	1	2	1	2.9	2.9	2.9	136.9	1181	2	1	2.6662e-08	6.6749	10.46	21.436	3	7.8568	12.251	22.356	2				1	6636300	698840	5937400	5331500	520760	4810700	1304800	178080	1126700
1267	Tb927.2.450	retrotransposon hot spot protein 4 (RHS4), putative (3B10.180)	340;1502;1774;2661;3482;3807;4166;4377;4613;5679;7440;7482;8251;8404;10002;11580	1	16	7	5	16	13	7	7	5	5	24.4	13.4	9.6	97.997	857	21	24	4.6717e-102	1.2781	1.9068	30.959	23	1.3204	1.888	25.699	11	1.2133	1.9206	36.058	12	205130000	96144000	108990000	88378000	42525000	45853000	116750000	53619000	63133000
1268	Tb927.2.4520	protein of unknown function, conserved (30M24.320)	835;4432;6329;6906;7020;8823;10932	1	7	7	7	4	6	4	6	4	6	9.9	9.9	9.9	143.93	1254	7	7	3.663e-33	0.30067	0.44619	93.935	14	0.90428	1.3209	93.335	7	0.24523	0.4028	80.74	7	24991000	17714000	7277300	12358000	8278300	4080000	12633000	9435300	3197400
1269	Tb927.2.4530	protein of unknown function, conserved (30M24.315)	291;6894;9096	1	3	3	3	3	3	3	3	3	3	17.3	17.3	17.3	25.526	237	5	4	3.6738e-41	0.30965	0.37665	19.447	7	0.31193	0.36078	24.599	4	0.30331	0.37665	14.904	3	20854000	15728000	5126200	11968000	9094100	2874400	8885500	6633700	2251900
1270	Tb927.2.4550	FtsJ cell division protein, putative (30M24.305)	2295;9206;10926	1	3	3	3	3	3	3	3	3	3	6.3	6.3	6.3	102.88	905	3	3	1.5009e-10	2.8544	4.1713	11.371	6	3.0315	4.4289	11.81	3	2.7527	3.9286	12.325	3	17209000	4740800	12468000	8931000	2356600	6574400	8277900	2384200	5893800
1271	Tb927.2.4580	protein of unknown function, conserved (30M24.290)	348;7886	1	2	2	2	2	2	2	2	2	2	18.4	18.4	18.4	22.66	196	6	5	2.2772e-46	0.66785	0.67709	40.927	11	0.68708	0.69744	44.796	6	0.65934	0.67579	37.395	5	66251000	38307000	27943000	33289000	19274000	14015000	32962000	19034000	13928000
1272	Tb927.2.4590	branched-chain amino acid aminotransferase, putative (30M24.285)	505;1089;4198;5229;5739;5963;5964;6115;8019;8618;10352;10815	2	12	12	12	11	12	11	12	11	12	54.5	54.5	54.5	40.432	367	24	23	7.7066e-141	0.093164	0.19663	130.32	32	0.097163	0.21516	133.17	16	0.089908	0.17848	131.26	16	268370000	196390000	71984000	151270000	105360000	45913000	117100000	91028000	26071000
1273	Tb927.2.4610	branched-chain amino acid aminotransferase, putative (30M24.275)	505;1089;4198;5229;5739;5963;5964;6115;8019;8618;10352;10815	2	12	12	12	11	12	11	12	11	12	54.5	54.5	54.5	40.432	367	24	23	7.7066e-141	0.093164	0.19663	130.32	32	0.097163	0.21516	133.17	16	0.089908	0.17848	131.26	16	268370000	196390000	71984000	151270000	105360000	45913000	117100000	91028000	26071000
1274	Tb927.2.4810	protein of unknown function, conserved (30M24.175)	111;2648;5123;8351	1	4	4	4	4	4	4	4	4	4	4.3	4.3	4.3	150.5	1340	10	11	1.0143e-17	0.38184	0.63323	97.16	16	0.36604	0.61276	113.52	8	0.38236	0.63323	85.614	8	57693000	37347000	20346000	33892000	21808000	12084000	23801000	15539000	8262100
1275	Tb927.2.4850	protein of unknown function, conserved (30M24.155)	746;2319;9298	1	3	3	3	2	3	2	3	2	3	15.9	15.9	15.9	29.04	252	2	4	6.5164e-99	1.253	1.2871	7.8312	5	1.2556	1.2859	0.1313	2	1.225	1.3333	9.7375	3	26381000	11721000	14660000	13887000	6139800	7747200	12494000	5581200	6913200
1276	Tb927.2.4930	esterase, putative (30M24.115)	4227;7999;11505	1	3	3	3	3	3	3	3	3	3	21.6	21.6	21.6	27.191	245	9	10	5.3637e-14	0.71803	0.80202	9.8685	7	0.71803	0.80202	6.5463	3	0.73319	0.80135	12.455	4	10732000	5740800	4990900	5983500	3040900	2942700	4748300	2700000	2048300
1277	Tb927.2.4980	protein of unknown function, conserved (30M24.90)	3975	1	1	1	1	1	1	1	1	1	1	6.5	6.5	6.5	29.837	279	1	1	0.0010729	2.0556	3.0284	13.066	2				1				1	2415100	783810	1631300	1348100	444950	903130	1067000	338860	728180
1278	Tb927.2.5040	protein of unknown function, conserved (30M24.60)	2804	1	1	1	1	1	1	1	1	1	1	5.7	5.7	5.7	19.63	175	1	1	0.022234	0.42175	0.47588	2.5982	2				1				1	665440	466730	198710	330430	225810	104610	335020	240920	94101
1279	Tb927.2.5060	GTP binding protein, putative (30M24.50)	1509;1647;2277;2278;4819;9360;10617	1	7	7	7	6	7	6	7	6	7	22.3	22.3	22.3	44.349	394	17	18	4.1028e-63	0.85225	1.0363	40.257	29	0.77325	0.99209	43.592	14	0.88985	1.1212	38.241	15	339310000	176580000	162730000	224140000	117190000	106950000	115180000	59397000	55778000
1280	Tb927.2.510	retrotransposon hot spot protein 4 (RHS4), putative (3B10.210)	340;2191;2334;3840;4331;9546	1	6	2	1	5	5	1	2	1	1	7.3	4.3	3.1	95.163	837	2	3	1.7262e-21	1.04	1.6588	12.809	5	1.1333	1.779	9.8914	2	1.04	1.5437	15.584	3	16191000	7704800	8486000	9588000	4431300	5156600	6602800	3273400	3329400
1281	Tb927.2.5130	protein of unknown function, conserved (30J2.15)	4667;5700;6530;8352;11375;11776	1	6	6	6	6	3	6	3	6	3	15.4	15.4	15.4	43.557	390	6	4	4.8447e-14	1.8083	2.9215	59.643	9	1.9118	3.2476	64.542	5	1.7568	2.8297	62.706	4	15341000	7451200	7889400	12185000	6274300	5910800	3155600	1177000	1978600
1282	Tb927.2.5160	chaperone protein DNAj, putative (30J2.30)	1605;3052;5108;9515;10533	1	5	5	5	5	5	5	5	5	5	19.8	19.8	19.8	44.327	400	13	14	3.5756e-89	0.36104	0.70146	39.633	11	0.37108	0.70569	20.383	4	0.36104	0.70146	49.008	7	315810000	229570000	86234000	166910000	120530000	46384000	148900000	109050000	39850000
1283	Tb927.2.5270	dynein heavy chain, putative (30J2.85)	440;476;515;719;721;842;1317;1394;2225;2433;2714;3122;3291;3335;3673;3854;4038;4716;4844;6034;6264;6303;6304;6645;6990;7705;8118;8567;8807;8810;9378;9864;10487;10556;11249;11309;11532	1	37	37	37	32	33	32	33	32	33	14.4	14.4	14.4	485.74	4246	43	42	0	0.35003	0.98628	76.996	76	0.36812	0.96467	103.64	38	0.3441	1.01	30.167	38	122770000	90140000	32626000	55944000	40831000	15113000	66822000	49309000	17513000
1284	Tb927.2.560	retrotransposon hot spot protein 4 (RHS4), putative (3B10.235)	1403;1731;2191;2334;4331;4998;5200;6218;6775;7731;8975;11846	1	12	4	3	10	9	4	3	3	3	15.3	5.2	4.3	95.911	845	11	7	4.5323e-77	1.3663	2.0508	102.65	18	1.4041	2.0214	79.349	11	1.3309	2.0805	135.23	7	192130000	111860000	80274000	160050000	96268000	63786000	32075000	15587000	16487000
1285	Tb927.2.5660	adenylate kinase, putative (ADKA)	1037;1354;1586;3698;5698;5699;11030	1	7	7	7	7	7	7	7	7	7	26.9	26.9	26.9	29.339	260	16	17	5.3604e-54	0.29686	0.36637	89.021	18	0.29686	0.34457	90.173	8	0.29765	0.38856	92.721	10	83649000	61293000	22356000	48079000	35314000	12765000	35570000	25979000	9591500
1286	Tb927.2.5760	protein of unknown function, conserved (1F7.250)	65;366;661;3004;3469;7689	1	6	6	6	5	4	5	4	5	4	9.5	9.5	9.5	330.07	3075	5	5	1.8906e-20	0.59583	1.5105	46.438	10	0.59176	1.6363	49.966	5	0.62685	1.3944	48.352	5	33164000	17611000	15554000	16905000	7993700	8911000	16260000	9617100	6642500
1287	Tb927.2.5800	sedoheptulose-1,7-bisphosphatase (SBPase)	4810;12011	1	2	2	2	2	2	2	2	2	2	13.9	13.9	13.9	35.502	332	3	4	0.00022803	0.64714	1.3503	36.09	7	0.68769	1.6411	12.856	3	0.64528	1.2543	44.144	4	45966000	26461000	19506000	19827000	11671000	8155500	26139000	14789000	11350000
1288	Tb927.2.5810	protein of unknown function, conserved (1F7.275)	3379;4100;9198	1	3	3	3	2	2	2	2	2	2	4.5	4.5	4.5	174.02	1543	5	4	2.8733e-07	0.74809	1.2352	42.533	8	0.7675	1.3557	38.934	5	0.71692	0.92184	56.996	3	17130000	8613900	8516300	12630000	5981400	6648400	4500400	2632500	1867900
1289	Tb927.2.5820	protein of unknown function, conserved (1F7.280)	5626;6263	1	2	2	2	2	2	2	2	2	2	5.2	5.2	5.2	117.49	1081	4	5	7.5661e-19	0.90382	1.3596	19.853	2				1				1	5523500	2678900	2844600	4409600	2108800	2300800	1113900	570060	543800
1290	Tb927.2.5850	small nuclear ribonucleoprotein SmD2 (Sm-D2)	1418;9140;10097	1	3	3	3	3	1	3	1	3	1	36	36	36	12.518	111	3	1	2.3626e-31	0.60698	0.75913	67.208	4	0.59982	0.67083	54.056	3				1	11733000	8326900	3405900	11007000	8043500	2963700	725590	283420	442170
1291	Tb927.2.5980	ATP-dependent Clp protease subunit, heat shock protein 100 (HSP100), putative,serine peptidase, putative (HSP100)	441;442;467;1006;3133;3486;4155;4404;4677;5396;5651;5950;7087;8080;8898;9296;9542;9773;10173;10470;11109;11229;11266	1	23	23	23	16	18	16	18	16	18	39.7	39.7	39.7	97.037	870	20	21	3.9504e-140	0.091397	0.12687	78.157	41	0.092667	0.12295	73.354	20	0.090695	0.12893	83.38	21	216880000	182600000	34278000	102510000	84561000	17944000	114370000	98037000	16334000
1292	Tb927.2.6000	glycosylphosphatidylinositol-specific phospholipase C (GPI-PLC)	1214;1292;1494;1650;1908;3123;3277;3886;4089;4701;5270;7289;7416;8575;9001;9002;9112;11577	1	18	18	18	15	16	15	16	15	16	74.3	74.3	74.3	40.662	358	23	20	7.1509e-103	0.021046	0.044868	110.84	33	0.023236	0.055109	86.748	18	0.021046	0.039079	137.1	15	166800000	158830000	7963700	98941000	94842000	4098700	67855000	63990000	3865000
1293	Tb927.2.6050	beta prime COP protein (36E18.25)	8805;11151	1	2	2	2	2	1	2	1	2	1	3.5	3.5	3.5	94.051	851	2	1	1.1694e-26	0.46872	0.64487	7.7065	3	0.46027	0.62889	3.55	2				1	12562000	8567500	3994500	8632400	6078200	2554300	3929500	2489400	1440200
1294	Tb927.2.6070	protein of unknown function, conserved (36E18.35)	51;6338	1	2	2	2	2	2	2	2	2	2	8.4	8.4	8.4	31.486	285	2	2	2.4755e-07	0.99952	1.2412	95.97	4	1.013	1.2335	131.27	2	0.99952	1.2412	101.97	2	18568000	12265000	6302200	10169000	6734800	3434600	8398200	5530500	2867600
1295	Tb927.3.1010	protein of unknown function, conserved	212;1456;3632;4785;10580;10645	1	6	6	6	5	4	5	4	5	4	13.8	13.8	13.8	64.339	600	11	9	1.9255e-52	0.5094	0.71923	54.508	20	0.51679	0.73806	30.938	11	0.50211	0.70089	76.489	9	45143000	29732000	15411000	31319000	20316000	11003000	13824000	9415900	4408000
1296	Tb927.3.1030	RNA-binding protein (RPB28)	8797;9887;10020	1	3	3	3	3	3	3	3	3	3	14.6	14.6	14.6	39.272	357	7	6	3.2984e-31	2.1621	3.2499	3.1364	4	2.1621	3.2499	1.0028	2	2.0867	3.211	5.2014	2	21997000	7090100	14907000	11553000	3824600	7728500	10444000	3265500	7178700
1297	Tb927.3.1040	protein of unknown function, conserved (pseudogene),protein of unknown function, conserved, interrupted	475;1562;5600;12083	1	4	4	4	3	4	3	4	3	4	18.3	18.3	18.3	46.322	398	4	5	2.0168e-15	0.34974	0.43163	95.157	9	0.3857	0.4987	14.324	4	0.31466	0.41582	131.78	5	29340000	21140000	8199900	15143000	10228000	4915300	14197000	10912000	3284500
1298	Tb927.3.1060	protein of unknown function, conserved (pseudogene),protein of unknown function, conserved, interrupted	5504	1	1	1	1	1	1	1	1	1	1	5.2	5.2	5.2	43.823	381	1	1	4.871e-05	0.41791	0.60666	14.309	2				1				1	6794000	4900900	1893200	3680400	2618400	1061900	3113700	2282400	831260
1299	Tb927.3.1110	flagellar transport protein, putative (PIFTA1)	2723;7038;7039;7788	1	4	4	4	2	3	2	3	2	3	14.9	14.9	14.9	52.713	477	2	4	2.8333e-51	0.28108	0.41403	24.55	6	0.30072	0.47551	25.001	2	0.26375	0.37666	23.954	4	24926000	18725000	6201800	13340000	9870800	3469600	11586000	8853900	2732200
1300	Tb927.3.1120	GTP-binding nuclear protein rtb2, putative (rtb2)	1009;3727;3812;4378;4582;5379;5421;6927;7206;7316;9207;10385	1	12	12	12	11	12	11	12	11	12	48.8	48.8	48.8	24.406	217	39	49	5.2817e-153	0.67369	0.72623	75.671	68	0.67689	0.76403	78.949	30	0.66818	0.71165	73.908	38	603440000	348560000	254880000	321390000	183970000	137420000	282050000	164590000	117460000
1301	Tb927.3.1240	protein phosphatase 2A, putative	803;6962	1	2	2	2	1	2	1	2	1	2	10.5	10.5	10.5	36.243	323	1	3	1.053e-10	0.47982	0.8151	39.083	4				1	0.47426	0.77145	47.771	3	10378000	6709600	3668400	3052900	2017700	1035200	7325100	4691800	2633200
1302	Tb927.3.1280	protein of unknown function, conserved	11484	1	1	1	1	1	1	1	1	1	1	3.4	3.4	3.4	56.439	500	3	3	0.032865	1.07	1.4937	104.06	6	1.0553	1.5296	108.73	3	1.0849	1.4586	122.62	3	7400500	3644000	3756500	5504700	2588700	2915900	1895900	1055200	840620
1303	Tb927.3.1290	cullin 4B, putative	9921;10494	1	2	2	2	2	1	2	1	2	1	3.3	3.3	3.3	105.84	947	2	1	0.071481	0.80656	1.2462	24.034	3	0.99253	1.4253	32.173	2				1	3967200	1990400	1976900	2583600	1298300	1285300	1383600	692030	691620
1304	Tb927.3.1380	ATP synthase beta chain, mitochondrial precursor,ATP synthase F1, beta subunit	1200;1324;1894;2232;2451;3263;3638;3985;4745;4949;5006;5474;5645;6672;7059;10192;10612;10691;11960	1	19	19	19	18	14	18	14	18	14	56.6	56.6	56.6	55.775	519	55	54	2.3446e-273	5.5807	8.4057	97.92	93	5.8646	8.4057	101.01	47	5.4019	8.3873	95.771	46	1043400000	174200000	869240000	547760000	79489000	468270000	495680000	94706000	400970000
1305	Tb927.3.1410	cytochrome oxidase subunit VII (COXVII)	2761;5022;8017;8563;10071;11594;12086	1	7	7	7	5	7	5	7	5	7	64.8	64.8	64.8	19.264	165	5	8	6.1805e-18	25.519	28.287	75.514	9	18.458	27.294	69.076	4	29.012	29.639	86.763	5	12874000	572010	12302000	5120600	391120	4729500	7753800	180880	7573000
1306	Tb927.3.1590	protein of unknown function, conserved	9042;9797;10281	1	3	3	3	3	3	3	3	3	3	6.9	6.9	6.9	72.678	668	5	3	0.00048558	0.8341	1.0272	11.381	8	0.76412	1.0243	14.902	5	0.85179	1.0302	1.5099	3	36558000	19978000	16580000	21197000	11666000	9531200	15361000	8312100	7049100
1307	Tb927.3.1600	protein of unknown function, conserved	1220	1	1	1	1	1	0	1	0	1	0	16.7	16.7	16.7	11.872	102	2		0.0013215	2.5698	3.0843	25.379	2	2.5698	3.0843	25.379	2				0	3426900	935630	2491300	3426900	935630	2491300	0	0	0
1308	Tb927.3.1620	protein of unknown function, conserved	1186	1	1	1	1	1	1	1	1	1	1	1.4	1.4	1.4	174.37	1599	2	1	0.00022951	0.69802	1.9626	61.862	3	0.59195	1.1692	76.587	2				1	2504600	1578100	926520	1372900	849830	523080	1131700	728300	403440
1309	Tb927.3.1670	protein of unknown function, conserved	601;8071;10200;10668;10706;10839	1	6	6	6	5	3	5	3	5	3	12.3	12.3	12.3	112.56	1027	6	3	5.006e-17	0.45034	0.67275	25.683	9	0.44686	0.67225	31.303	6	0.4822	0.67275	13.202	3	20457000	13537000	6919600	11679000	7304900	4373900	8777900	6232200	2545700
1310	Tb927.3.1680	protein of unknown function, conserved	3465;4505;6514;7304;7824;11111;11956	1	7	7	7	7	7	7	7	7	7	45.3	45.3	45.3	35.191	318	17	17	8.0961e-185	1.2511	2.1867	66.788	32	1.2671	2.9334	57.276	16	1.2146	1.8379	73.263	16	161790000	68898000	92896000	90596000	37775000	52821000	71198000	31123000	40075000
1311	Tb927.3.1690	protein of unknown function, conserved	593;1876;7043	1	3	3	3	2	3	2	3	2	3	21.4	21.4	21.4	17.154	145	2	3	1.0175e-21	6.126	7.0695	15.319	5	5.8359	7.0837	20.253	2	6.772	7.0695	14.822	3	7499700	1082300	6417400	2914900	377980	2536900	4584800	704320	3880500
1312	Tb927.3.1730	protein of unknown function, conserved	6269	1	1	1	1	1	1	1	1	1	1	10.8	10.8	10.8	25.482	231	1	1	1.6941e-08	6.2397	6.4813	13.344	2				1				1	2973100	340330	2632700	1764300	191990	1572300	1208800	148350	1060400
1313	Tb927.3.1740	protein of unknown function, conserved	358;11168	1	2	2	2	2	1	2	1	2	1	6.6	6.6	6.6	76.97	683	2	1	0.078831	0.43052	0.57014	16.525	3	0.37258	0.49745	19.287	2				1	9831000	7453100	2377800	6685400	5253900	1431600	3145500	2199300	946290
[truncated: 895 more rows]

## Sheet: Table S2 raw
Table S2 raw: The original Excel table generated by MaxQuantt
[truncated: 2,360 more rows]
[truncated: 8 more columns]

## Sheet: Table S3
Table S3: Proteins detected in both the heavy fraction PC and loght fraction SS
		Ribosomal protein
		protein of unknown function
		downregulated >=2 fold
		Unchanged in regulation < 2 fold
		upregulated >=2 fold
[truncated: 1,906 more rows]

## Sheet: Table S3 raw
Table S3 raw: The original Excel table generated by MaxQuantt
[truncated: 1,981 more rows]
[truncated: 8 more columns]
