# Supplementary material for: Proteome remodelling during development from blood to insect-form Trypanosoma brucei quantified by SILAC and mass spectrometry
Source: BMC Genomics. 2012 Oct 16;13:556. doi: 10.1186/1471-2164-13-556 (PMC3545838; doi:10.1186/1471-2164-13-556)
Supplement: Additional file 5 — Table S4. Proteins detected in both PC/LS and PC/SS experiments (overlaps). [file 1471-2164-13-556-S5.xls]

## Sheet: Table S4
Table S4: Proteins detected in both PC/LS and PC/SS experiments
		Downregulated >= 2 fold
		unchanged in regulation
		upregulated >= 2 fold
id	gene_id	protein_name	LS/PC	SS/LS	PC/SS	log2(LS/PC)	log2(SS/LS)	log2(PC/SS)	gene_id	mol_weight	ip	TM_domains	SP_score	SP_seq	EC_number	GO_func	GO_annot	Go_process	GO_func (predicted)	GO_annot predicted	Go_process predicted
1	Tb05.5K5.110	major vault protein, putative,BAC from homologous region on chr5	1.00685	1.58103	0.6282	0.00984383	0.66086	-0.670704	Tb05.5K5.110	94063	7.08	0	null	null	null	null	null	null	null	null	null
2	Tb05.5K5.130	paraflagellar rod component par4, putative,BAC from homologous region on chr5	2.55304	0.309734	1.2646	1.35222	-1.6909	0.338681	Tb05.5K5.130	68315	4.92	0	null	null	null	null	null	null	null	null	null
3	Tb05.5K5.150	small GTP-binding protein, putative,BAC from homologous region on chr5	2.89838	0.76695	0.44986	1.53525	-0.382796	-1.15245	Tb05.5K5.150	21772	7.72	0	NN Sum: 2, NN D: .51, HMM Prob: .09	HMM: MGLFSWFWDMLSFLGFTN, NN: MGLFSWFWDMLSFLGFTNKTGK	null	null	intracellular protein transport, small GTPase mediated signal transduction	null	GTP binding	intracellular protein transport, small GTPase mediated signal transduction	intracellular
4	Tb05.5K5.180	receptor-type adenylate cyclase GRESAG 4, putative,adenylyl cyclase, putative,ATP pyrophosphate-lyase, putative,BAC from homologous region on chr5	0.0779545	2.02638	6.3305	-3.68122	1.0189	2.66232	Tb05.5K5.180	136651	6.02	1	NN Sum: 3, NN D: .49, HMM Prob: .08	HMM: MISIHQSILFGRDVSRVRMENSPVPCINQFRCRLTMSSLSLLLVFLVVVMPPVEAL, NN: MISIHQSILFGRDVSRVRMENSPVPCINQFRCRLTMSSLSLLLVFLVVVMPPVEAL	null	phosphorus-oxygen lyase activity	cyclic nucleotide biosynthetic process, intracellular signaling pathway	null	phosphorus-oxygen lyase activity	cyclic nucleotide biosynthetic process, intracellular signaling pathway	null
5	Tb05.5K5.190	receptor-type adenylate cyclase GRESAG 4, putative,adenylyl cyclase, putative,ATP pyrophosphate-lyase, putative,BAC from homologous region on chr5	0.0779545	2.02638	6.3305	-3.68122	1.0189	2.66232	Tb05.5K5.190	136686	5.57	1	NN Sum: 3, NN D: .49, HMM Prob: .08	HMM: MISIHQSILFGRDVSRVRMENSPVPCINQFRCRLTMSSLSLLLVFLVVVMPPVEAL, NN: MISIHQSILFGRDVSRVRMENSPVPCINQFRCRLTMSSLSLLLVFLVVVMPPVEAL	null	phosphorus-oxygen lyase activity	cyclic nucleotide biosynthetic process, intracellular signaling pathway	null	phosphorus-oxygen lyase activity	cyclic nucleotide biosynthetic process, intracellular signaling pathway	null
6	Tb05.5K5.30	serine/threonine protein phosphatase, putative,BAC from homologous region on chr5	1.08268	0.396085	2.3319	0.114613	-1.33612	1.22151	Tb05.5K5.30	71371	7.51	0	null	null	3.1.3.16 (Phosphoprotein phosphatase)	null	null	null	hydrolase activity	null	null
7	Tb05.5K5.40	protein of unknown function, conserved,BAC from homologous region on chr5	3.98375	0.361201	0.69496	1.99413	-1.46913	-0.524998	Tb05.5K5.40	15064	5.27	0	null	null	null	null	null	null	null	null	null
8	Tb05.5K5.60	protein of unknown function, conserved,BAC from homologous region on chr5	0.645703	3.50869	0.44139	-0.631058	1.81093	-1.17987	Tb05.5K5.60	23594	11.23	0	null	null	null	null	null	null	null	null	null
9	Tb05.5K5.70	nucleolar RNA helicase II, putative,nucleolar RNA helicase Gu, putative,BAC from homologous region on chr5	0.490918	1.82184	1.1181	-1.02645	0.865397	0.161049	Tb05.5K5.70	68787	8.07	0	null	null	null	ATP-dependent helicase activity, RNA binding	null	nucleus	ATP binding, ATP-dependent helicase activity, RNA binding, helicase activity, nucleic acid binding	null	nucleus
10	Tb09.160.0360	protein of unknown function, conserved	0.158173	12.3139	0.51342	-2.66043	3.62222	-0.961789	Tb09.160.0360	22715	4.89	0	null	null	null	null	null	mitochondrial part	null	null	null
11	Tb09.160.0600	protein of unknown function, conserved	1.229	1.69691	0.4795	0.297484	0.762913	-1.0604	Tb09.160.0600	67668	6.7	0	null	null	null	null	null	null	protein binding	null	null
12	Tb09.160.0650	protein of unknown function, conserved	1.64509	0.126437	4.8077	0.718165	-2.98351	2.26535	Tb09.160.0650	502805	5.02	0	null	null	null	null	null	null	null	null	null
13	Tb09.160.0680	sec1 family transport protein, putative (SLY1)	1.4555	1.12557	0.6104	0.541513	0.17066	-0.712173	Tb09.160.0680	69023	5.97	0	null	null	null	protein transporter activity	protein secretion, vesicle docking involved in exocytosis, vesicle-mediated transport	mitochondrion	null	vesicle docking involved in exocytosis, vesicle-mediated transport	null
14	Tb09.160.0770	nitrilase, putative	0.29678	3.91465	0.86074	-1.75253	1.96889	-0.216351	Tb09.160.0770	30299	5.97	0	null	null	3.5.5.1 (Nitrilase)	hydrolase activity, acting on carbon-nitrogen (but not peptide) bonds	nitrogen compound metabolic process	null	null	nitrogen compound metabolic process	null
15	Tb09.160.1120	protein of unknown function, conserved	1.61205	0.486114	1.2761	0.688892	-1.04063	0.351741	Tb09.160.1120	22824	4.53	0	null	null	null	null	null	null	null	null	null
16	Tb09.160.1160	nucleolar protein (NOP86)	1.15081	2.7876	0.31172	0.202655	1.47902	-1.68168	Tb09.160.1160	85915	4.4	0	null	null	null	null	G2/M transition of mitotic cell cycle	nucleolus	null	null	null
17	Tb09.160.1180	nucleolar protein (NOP66)	1.15081	2.7876	0.31172	0.202655	1.47902	-1.68168	Tb09.160.1180	66258	4.67	0	null	null	null	null	null	null	null	null	null
18	Tb09.160.1200	microtubule- associated protein (GB4)	2.23155	0.446157	1.0044	1.15804	-1.16438	0.00633393	Tb09.160.1200	928395	4.22	0	null	null	null	molecular_function	biological_process	cellular_component	null	null	null
19	Tb09.160.1250	protein of unknown function, conserved	1.04891	1.18612	0.80377	0.0688919	0.246253	-0.315145	Tb09.160.1250	121337	6.14	0	null	null	null	null	null	null	null	null	null
20	Tb09.160.1560	protein of unknown function, conserved (3C4.345)	0.271135	7.22426	0.51053	-1.88292	2.85285	-0.969932	Tb09.160.1560	287201	6.18	0	null	null	null	binding	null	null	binding	null	null
21	Tb09.160.1820	cytochrome oxidase subunit V (COXV)	0.0176741	4.41204	12.824	-5.82222	2.14145	3.68077	Tb09.160.1820	22230	6.25	0	null	null	null	null	null	mitochondrial part	null	null	null
22	Tb09.160.1950	acidocalcisomal exopolyphosphatase, putative (3C4.175)	0.538764	1.79611	1.0334	-0.892274	0.844876	0.0473988	Tb09.160.1950	42866	5.3	0	null	null	3.6.1.11 (Exopolyphosphatase)	exopolyphosphatase activity, manganese ion binding	polyphosphate metabolic process	cellular_component, cytoplasm	hydrolase activity, manganese ion binding, pyrophosphatase activity	null	cytoplasm
23	Tb09.160.2050	endo-beta-N-acetylglucosaminidase, putative (3C4.125)	0.929627	0.565563	1.902	-0.105276	-0.822241	0.927517	Tb09.160.2050	115906	5.67	0	null	null	3.2.1.96 (Mannosyl-glycoprotein endo-beta-N-acetylglucosaminidase)	hydrolase activity, acting on glycosyl bonds, mannosyl-glycoprotein endo-beta-N-acetylglucosaminidase activity	biological_process	cellular_component, cytoplasm	mannosyl-glycoprotein endo-beta-N-acetylglucosaminidase activity	null	cytoplasm
24	Tb09.160.2360	poly(A) export protein, putative (TbGLE2)	0.69847	2.16096	0.66253	-0.517729	1.11167	-0.593942	Tb09.160.2360	38352	8.12	0	null	null	null	molecular_function	biological_process	cellular_component	null	null	null
25	Tb09.160.2370	protein of unknown function, conserved (1L12.60)	4.82486	0.653631	0.31709	2.27049	-0.613451	-1.65704	Tb09.160.2370	23951	9.13	2	null	null	null	null	null	null	null	null	null
26	Tb09.160.2420	syntaxin, putative (1L12.80)	7.18339	1.66952	0.083383	2.84467	0.739438	-3.5841	Tb09.160.2420	31107	5.76	1	null	null	null	transporter activity	vesicle-mediated transport	membrane	null	null	null
27	Tb09.160.2490	ribosomal protein S7, putative (1L12.125)	0.985125	0.98928	1.0261	-0.0216219	-0.0155495	0.0371713	Tb09.160.2490	23811	11.9	0	null	null	null	structural constituent of ribosome	translation	intracellular, ribosome	structural constituent of ribosome	translation	intracellular, ribosome
28	Tb09.160.2550	ribosomal protein S7, putative (1L12.160)	0.985125	0.98928	1.0261	-0.0216219	-0.0155495	0.0371713	Tb09.160.2550	23842	11.9	0	null	null	null	structural constituent of ribosome	translation	intracellular, ribosome	structural constituent of ribosome	translation	intracellular, ribosome
29	Tb09.160.2650	protein of unknown function, conserved (1L12.210)	0.508647	1.53115	1.284	-0.975263	0.614618	0.360645	Tb09.160.2650	142129	7.86	0	null	null	null	zinc ion binding	null	null	zinc ion binding	null	null
30	Tb09.160.2770	fatty acyl CoA syntetase 1 (ACS1)	0.939408	0.77317	1.3768	-0.0901759	-0.371143	0.461319	Tb09.160.2770	78961	7.22	0	null	null	6.2.1.3 (Long-chain-fatty-acid--CoA ligase)	fatty-acyl-CoA synthase activity	fatty acid metabolic process	membrane	catalytic activity	metabolic process	null
31	Tb09.160.2810	fatty acyl CoA synthetase 3 (ACS3)	1.24922	9.67629	0.082728	0.321027	3.27445	-3.59548	Tb09.160.2810	77855	6.47	0	null	null	6.2.1.3 (Long-chain-fatty-acid--CoA ligase)	fatty-acyl-CoA synthase activity	fatty acid metabolic process	membrane	catalytic activity	metabolic process	null
32	Tb09.160.2910	tricarboxylate carrier, putative (1L12.345)	0.0530673	4.45896	4.2261	-4.23603	2.15671	2.07933	Tb09.160.2910	35626	9.7	5	null	null	null	cation transmembrane transporter activity	cation transport	mitochondrial inner membrane	cation transmembrane transporter activity	cation transport	membrane
33	Tb09.160.3090	heat shock protein, putative,HSP70-like protein (1L12.440)	2.85347	0.0889219	3.9411	1.51272	-3.49132	1.9786	Tb09.160.3090	90900	9.13	1	NN Sum: 4, NN D: .79, HMM Prob: 1	HMM: MLCLAQWALLLVLCLVGCCCTVSGG, NN: MLCLAQWALLLVLCLVGCCCTVSGGS	null	ATP binding, molecular_function	protein folding	cellular_component, mitochondrial inner membrane	null	null	null
34	Tb09.160.3270	ATP-dependent DEAD box helicase, putative (1L12.525)	0.537143	2.1662	0.85943	-0.896621	1.11517	-0.218548	Tb09.160.3270	45362	6.3	0	null	null	null	ATP binding, ATP-dependent helicase activity, helicase activity, nucleic acid binding	nucleobase, nucleoside, nucleotide and nucleic acid metabolic process, translation	cellular_component, cytosol	ATP binding, ATP-dependent helicase activity, helicase activity, nucleic acid binding	null	null
35	Tb09.160.3470	condensin subunit 1, putative (28G16.50)	1.34805	0.722378	1.0269	0.430878	-0.469174	0.0382957	Tb09.160.3470	141112	6.32	0	null	null	null	binding, molecular_function	mitotic chromosome condensation	condensin complex	binding	null	null
36	Tb09.160.3590	cAMP-specific phosphodiesterase (PDEB1)	0.824266	1.20608	1.0059	-0.278817	0.270331	0.00848689	Tb09.160.3590	103653	5.72	0	null	null	null	3',5'-cyclic-nucleotide phosphodiesterase activity	cell proliferation, signal transduction	cytoplasm	catalytic activity	signal transduction	null
37	Tb09.160.3630	cAMP-specific phosphodiesterase (PDEB2)	3.57015	0.341656	0.81983	1.83599	-1.54938	-0.286603	Tb09.160.3630	103219	5.67	0	null	null	null	3',5'-cyclic-nucleotide phosphodiesterase activity	cell proliferation, signal transduction	cytoplasm	catalytic activity	signal transduction	null
38	Tb09.160.3710	proliferative cell nuclear antigen (PCNA), putative (28G16.165)	0.912242	1.29074	0.84928	-0.132511	0.368199	-0.235688	Tb09.160.3710	32315	4.64	0	null	null	null	DNA binding, DNA polymerase processivity factor activity	regulation of DNA replication	PCNA complex	DNA binding, DNA polymerase processivity factor activity	regulation of DNA replication	PCNA complex
39	Tb09.160.3820	nucleolar RNA binding protein, putative (28G16.220)	0.541389	4.74833	0.389	-0.885262	2.24742	-1.36216	Tb09.160.3820	55005	9.36	1	NN Sum: 3, NN D: .5, HMM Prob: .34	HMM: MSGAILVYIMLHTAYKTISS, NN: MSGAILVYIMLHTAYKTISS	null	snoRNA binding	nuclear mRNA splicing, via spliceosome	nucleus	null	null	null
40	Tb09.160.3980	eukaryotic translation initation factor 4 gamma, putative (28G16.290)	0.803859	0.4409	2.8215	-0.314986	-1.18148	1.49646	Tb09.160.3980	97342	7.79	0	null	null	null	RNA binding, nucleic acid binding, protein binding	RNA metabolic process, nucleobase, nucleoside, nucleotide and nucleic acid metabolic process, translation	cellular_component	binding, protein binding	RNA metabolic process	null
41	Tb09.160.4020	ubiquitin carboxyl-terminal hydrolase, putative,cysteine peptidase, Clan CA, family C19, putative (28G16.310)	0.582785	2.00756	0.85472	-0.778965	1.00544	-0.226476	Tb09.160.4020	151163	5.32	0	null	null	3.1.2.15 (Ubiquitin thiolesterase)	cysteine-type endopeptidase activity, ubiquitin thiolesterase activity, ubiquitin-specific protease activity	protein deubiquitination, ubiquitin-dependent protein catabolic process	null	ubiquitin thiolesterase activity	ubiquitin-dependent protein catabolic process	null
42	Tb09.160.4220	general transcription factor IIB (28G16.400)	0.710278	1.54041	0.91398	-0.493545	0.62331	-0.129765	Tb09.160.4220	37652	6.73	0	null	null	null	general RNA polymerase II transcription factor activity	transcription, transcription from RNA polymerase II promoter	nucleus	null	null	null
43	Tb09.160.4240	nucleosome assembly protein-like protein (28G16.410)	0.326947	2.41062	1.2688	-1.61287	1.26941	0.343465	Tb09.160.4240	47585	4.31	0	null	null	null	histone binding	nucleosome assembly	nucleus	null	nucleosome assembly	nucleus
44	Tb09.160.4250	tryparedoxin peroxidase (TRYP1)	0.764234	1.97557	0.66234	-0.387914	0.98227	-0.594356	Tb09.160.4250	22425	6.5	0	null	null	1.11.1.15 (Peroxiredoxin)	antioxidant activity, trypanothione-disulfide reductase activity	cell redox homeostasis, oxidation-reduction process	cytoplasm	antioxidant activity, oxidoreductase activity	cell redox homeostasis	null
45	Tb09.160.4280	tryparedoxin peroxidase (TRYP1)	0.764234	1.97557	0.66234	-0.387914	0.98227	-0.594356	Tb09.160.4280	22425	6.5	0	null	null	1.11.1.15 (Peroxiredoxin)	antioxidant activity, trypanothione-disulfide reductase activity	cell redox homeostasis, oxidation-reduction process	cytoplasm	antioxidant activity, oxidoreductase activity	cell redox homeostasis	null
46	Tb09.160.4310	glutamate dehydrogenase (GDH)	0.0466418	25.0599	0.85555	-4.42223	4.64731	-0.225076	Tb09.160.4310	112115	7.48	0	null	null	1.4.1.2 (Glutamate dehydrogenase)	binding, glutamate dehydrogenase activity, oxidoreductase activity	cellular amino acid metabolic process, glutamate catabolic process to 2-oxoglutarate	mitochondrial part, mitochondrion	binding, catalytic activity, glutamate dehydrogenase activity, oxidoreductase activity	cellular amino acid metabolic process, glutamate catabolic process to 2-oxoglutarate, metabolic process, oxidation-reduction process	null
47	Tb09.160.4380	succinate dehydrogenase, putative (28G16.480)	0.0956938	3.71661	2.8117	-3.38543	1.89399	1.49144	Tb09.160.4380	21281	9.63	0	null	null	null	iron-sulfur cluster binding, oxidoreductase activity	null	mitochondrial part	iron-sulfur cluster binding, oxidoreductase activity	null	null
48	Tb09.160.4430	NAD/FAD dependent dehydrogenase, putative,ubiquitin-activating enzyme, putative (28G16.510)	0.956023	9.94486	0.10518	-0.0648829	3.31395	-3.24907	Tb09.160.4430	42022	5.34	0	null	null	null	catalytic activity	biological_process	cellular_component	catalytic activity	null	null
49	Tb09.160.4450	40S ribosomal protein S3, putative (RPS3)	0.937207	1.86516	0.57207	-0.0935602	0.899297	-0.805736	Tb09.160.4450	30402	9.94	0	NN Sum: 3, NN D: .56, HMM Prob: .24	HMM: MFLFSYTTSVLTLFYFPIAR, NN: MFLFSYTTSVLTLFYFPIARVCE	null	nucleic acid binding, structural constituent of ribosome	ribosome biogenesis, translation	intracellular, ribosome, small ribosomal subunit	RNA binding, structural constituent of ribosome	translation	intracellular, ribosome, small ribosomal subunit
50	Tb09.160.4460	TFIIF-stimulated CTD phosphatase, putative	0.0919033	5.76905	1.8861	-3.44374	2.52833	0.915406	Tb09.160.4460	39500	7.08	0	null	null	null	protein tyrosine phosphatase activity	null	glycosome, mitochondrial part	null	null	null
51	Tb09.160.4520	calmodulin, putative	2.10624	0.399747	1.1877	1.07467	-1.32284	0.24817	Tb09.160.4520	17842	4.47	0	null	null	null	calcium ion binding	biological_process	cellular_component	calcium ion binding	null	null
52	Tb09.160.4570	arginine kinase (AK)	0.835143	0.636339	1.8817	-0.259905	-0.652131	0.912037	Tb09.160.4570	41598	5.92	0	null	null	2.7.3.3 (Arginine kinase)	kinase activity, transferase activity, transferring phosphorus-containing groups	biological_process	cellular_component	kinase activity	null	null
53	Tb09.160.4590	arginine kinase (AK)	1.25815	1.12142	0.70876	0.3313	0.165331	-0.496631	Tb09.160.4590	40197	6.42	0	null	null	2.7.3.3 (Arginine kinase)	kinase activity, transferase activity, transferring phosphorus-containing groups	biological_process	cellular_component	kinase activity	null	null
54	Tb09.160.4600	ABC transporter, putative	0.0626999	10.8971	1.4636	-3.99539	3.44587	0.549521	Tb09.160.4600	72217	7.16	7	null	null	null	ATP binding, ATPase activity, coupled to transmembrane movement of substances	transport	integral to membrane, internal side of plasma membrane, membrane	ATP binding, ATPase activity, nucleoside-triphosphatase activity, nucleotide binding	null	membrane
55	Tb09.160.4630	protein of unknown function, conserved	16.3263	1.94553	0.031483	4.02912	0.96016	-4.98928	Tb09.160.4630	52587	5.27	10	null	null	null	null	null	null	null	null	null
56	Tb09.160.4680	Rab geranylgeranyl transferase component A, putative,Rab escort protein 1, putative	0.676498	0.833681	1.7731	-0.563841	-0.262432	0.826274	Tb09.160.4680	107566	5.02	0	null	null	null	Rab GTPase binding	regulation of GTPase activity, vesicle-mediated transport	Rab-protein geranylgeranyltransferase complex, cytoplasm	null	regulation of GTPase activity	null
57	Tb09.160.4770	protein kinase, putative	2.0528	5.90924	0.082437	1.03759	2.56297	-3.60056	Tb09.160.4770	76466	5.57	0	null	null	null	ATP binding, protein kinase activity, protein serine/threonine kinase activity	protein phosphorylation	cellular_component	ATP binding, protein kinase activity, protein serine/threonine kinase activity	protein phosphorylation	null
58	Tb09.160.5100	protein of unknown function, conserved	0.371264	0.969338	2.7787	-1.42948	-0.044928	1.47441	Tb09.160.5100	26871	4.82	0	null	null	null	null	null	null	null	null	null
59	Tb09.160.5170	protein of unknown function, conserved	0.995025	1.5875	0.63307	-0.0071955	0.666759	-0.659563	Tb09.160.5170	13925	10.41	0	null	null	null	null	null	null	null	null	null
60	Tb09.160.5200	protein of unknown function, conserved	3.36961	4.50594	0.065862	1.75258	2.17183	-3.92441	Tb09.160.5200	32573	7.93	0	null	null	null	null	null	null	null	null	null
61	Tb09.160.5250	adenosine monophosphate deaminase, putative,AMP deaminase, putative	1.02175	0.624257	1.5678	0.0310467	-0.679788	0.648742	Tb09.160.5250	189713	6.16	0	null	null	3.5.4.6 (AMP deaminase)	AMP deaminase activity	purine ribonucleoside monophosphate biosynthetic process	cellular_component	deaminase activity	purine ribonucleoside monophosphate biosynthetic process	null
62	Tb09.160.5300	ADP-ribosylation factor-like protein, putative (ARL1B)	4.15507	0.425302	0.56588	2.05487	-1.23344	-0.821432	Tb09.160.5300	21093	7.06	0	null	null	null	GTP binding	intracellular protein transport, small GTPase mediated signal transduction	cellular_component	GTP binding	intracellular protein transport, protein transport, small GTPase mediated signal transduction	intracellular
63	Tb09.160.5530	protein of unknown function, conserved	8.3612	2.2936	0.052145	3.06371	1.19762	-4.26133	Tb09.160.5530	38017	4.47	0	null	null	null	molecular_function	biological_process	cellular_component	null	null	null
64	Tb09.160.5560	adenylosuccinate lyase, putative	0.861846	0.399415	2.905	-0.214498	-1.32404	1.53854	Tb09.160.5560	53121	7.21	0	null	null	4.3.2.2 (Adenylosuccinate lyase)	N6-(1,2-dicarboxyethyl)AMP AMP-lyase (fumarate-forming) activity	IMP biosynthetic process, purine base metabolic process	cellular_component	catalytic activity	IMP biosynthetic process, purine ribonucleotide biosynthetic process	null
65	Tb09.160.5580	60S ribosomal protein L11, putative	1.03033	0.979078	0.9913	0.0431107	-0.0305043	-0.0126064	Tb09.160.5580	22370	10.98	0	null	null	null	structural constituent of ribosome	translation	intracellular, organellar large ribosomal subunit, ribosome	structural constituent of ribosome	translation	intracellular, ribosome
66	Tb09.160.5590	60S ribosomal protein L11, putative	1.03033	0.979078	0.9913	0.0431107	-0.0305043	-0.0126064	Tb09.160.5590	22370	10.98	0	null	null	null	structural constituent of ribosome	translation	intracellular, organellar large ribosomal subunit, ribosome	structural constituent of ribosome	translation	intracellular, ribosome
67	Tb09.160.5600	ADP-ribosylation factor, putative	1.99434	0.64626	0.77588	0.995909	-0.629814	-0.366095	Tb09.160.5600	21295	6.51	0	null	null	null	GTP binding	intracellular protein transport, small GTPase mediated signal transduction	cellular_component	GTP binding	intracellular protein transport, small GTPase mediated signal transduction	intracellular
68	Tb09.160.5670	protein of unknown function, conserved,predicted tetratricopeptide repeat protein	2.04901	1.06197	0.45956	1.03493	0.0867462	-1.12167	Tb09.160.5670	151633	6.45	0	null	null	null	molecular_function	biological_process	cellular_component	null	null	null
69	Tb09.211.0040	protein of unknown function, conserved	0.176308	2.32303	2.4416	-2.50383	1.21601	1.28783	Tb09.211.0040	15755	8.68	0	null	null	null	molecular_function	biological_process	mitochondrial part, mitochondrion	null	null	null
70	Tb09.211.0050	ubiquitin-conjugating enzyme e2, putative,ubiquitin carrier protein, putative,ubiquitin-protein ligase, putative	3.09943	1.95563	0.16498	1.632	0.967634	-2.59964	Tb09.211.0050	17132	8.45	0	null	null	6.3.2.19 (Ubiquitin--protein ligase)	ubiquitin-protein ligase activity	post-translational protein modification, protein modification process, regulation of protein metabolic process	cytoplasm	small conjugating protein ligase activity	post-translational protein modification, regulation of protein metabolic process	null
71	Tb09.211.0110	60S ribosomal protein L10, putative,QM-like protein (QM)	1.05683	0.897326	1.0545	0.0797372	-0.156296	0.0765591	Tb09.211.0110	24737	11.13	0	null	null	null	structural constituent of ribosome	translation	ribosome	structural constituent of ribosome	translation	intracellular, ribosome
72	Tb09.211.0120	nascent polypeptide associated complex subunit, putative	0.835701	1.14288	1.047	-0.258941	0.19268	0.0662614	Tb09.211.0120	20130	4.3	0	null	null	null	transcription coactivator activity	de novo' cotranslational protein folding, translation	nascent polypeptide-associated complex	null	null	null
73	Tb09.211.0130	nascent polypeptide associated complex subunit, putative	0.835701	1.14288	1.047	-0.258941	0.19268	0.0662614	Tb09.211.0130	20130	4.3	0	null	null	null	transcription coactivator activity	de novo' cotranslational protein folding, translation	nascent polypeptide-associated complex	null	null	null
74	Tb09.211.0180	protein of unknown function, conserved	0.524356	1.71255	1.1136	-0.93138	0.776149	0.155231	Tb09.211.0180	76421	10.21	0	null	null	null	null	cell proliferation	intracellular, nucleolus	null	cell proliferation	intracellular, nucleolus
75	Tb09.211.0330	chaperone protein DNAj, putative	0.231589	4.63718	0.93117	-2.11036	2.21325	-0.102884	Tb09.211.0330	35595	8.86	0	null	null	null	unfolded protein binding	protein folding	cellular_component, mitochondrial part	heat shock protein binding, unfolded protein binding	protein folding	null
76	Tb09.211.0340	60S ribosomal protein L10, putative,QM-like protein	1.05683	0.897326	1.0545	0.0797372	-0.156296	0.0765591	Tb09.211.0340	24737	11.13	0	null	null	null	structural constituent of ribosome	translation	ribosome	structural constituent of ribosome	translation	intracellular, ribosome
77	Tb09.211.0350	adenylate kinase (ADKG)	0.422083	0.948857	2.4969	-1.2444	-0.0757381	1.32014	Tb09.211.0350	22441	7.44	0	null	null	2.7.4.3 (Adenylate kinase)	ATP binding, adenylate kinase activity, cytidylate kinase activity, uridylate kinase activity	nucleobase, nucleoside and nucleotide interconversion, nucleobase, nucleoside, nucleotide and nucleic acid metabolic process	null	ATP binding	null	null
78	Tb09.211.0410	protein of unknown function, conserved	0.404531	2.07348	1.1922	-1.30568	1.05205	0.253626	Tb09.211.0410	32199	4.16	0	null	null	null	null	null	null	binding	null	null
79	Tb09.211.0510	cytochrome c oxidase assembly factor, putative	0.150732	3.9046	1.6991	-2.72994	1.96517	0.764771	Tb09.211.0510	30641	6.05	1	null	null	null	copper ion binding	cellular copper ion homeostasis, copper ion transport, oxidation-reduction process, respiratory chain complex IV assembly	mitochondrial inner membrane, mitochondrial part, mitochondrion	copper ion binding	cellular copper ion homeostasis, copper ion transport, respiratory chain complex IV assembly	mitochondrial inner membrane
80	Tb09.211.0540	fructose-1,6-bisphosphatase (FBPase)	2.35816	1.39315	0.30439	1.23766	0.478347	-1.71601	Tb09.211.0540	38535	9.31	0	null	null	3.1.3.11 (Fructose-bisphosphatase)	fructose 1,6-bisphosphate 1-phosphatase activity	carbohydrate metabolic process	cytoplasm	phosphoric ester hydrolase activity	carbohydrate metabolic process	null
81	Tb09.211.0560	RNA-binding protein (DRBD3)	0.72998	2.42602	0.56467	-0.454071	1.27859	-0.82452	Tb09.211.0560	36985	9.6	0	null	null	null	RNA binding	RNA processing, mRNA stabilization	ribonucleoprotein complex	nucleic acid binding	null	null
82	Tb09.211.0610	protein of unknown function, conserved	0.616295	0.467339	3.472	-0.698307	-1.09746	1.79577	Tb09.211.0610	119549	9.03	0	null	null	null	null	null	null	null	null	null
83	Tb09.211.0680	CAAX prenyl protease 1, putative,metallo- peptidase, Clan M- Family M48	1.80796	1.90478	0.29038	0.854362	0.929624	-1.78399	Tb09.211.0680	48905	8.6	5	NN Sum: 2, NN D: .53, HMM Prob: .69	HMM: MVAWGGMTFYGTALIGLNALAL, NN: MVAWGGMTFYGTALIGLNAL	3.4.24.- (Metalloendopeptidases.)	metalloendopeptidase activity	proteolysis	membrane, mitochondrial inner membrane	metalloendopeptidase activity	proteolysis	membrane
84	Tb09.211.0690	protein of unknown function, conserved	1.24966	0.589177	1.3582	0.321531	-0.763227	0.441696	Tb09.211.0690	38857	5.1	0	null	null	null	molecular_function	biological_process	cellular_component	null	null	null
85	Tb09.211.0740	p21 antigen protein, putative	1.53043	0.86727	0.75341	0.61394	-0.205447	-0.408493	Tb09.211.0740	21060	9.46	0	null	null	null	null	null	null	null	null	null
86	Tb09.211.0790	tRNA (guanine-N(7)-)-methyltransferase, putative,methyltransferase, putative	0.843739	1.60388	0.73896	-0.245131	0.681562	-0.436432	Tb09.211.0790	28001	8.01	0	null	null	2.1.1.33 (tRNA (guanine-N(7)-)-methyltransferase)	tRNA (guanine-N7-)-methyltransferase activity	tRNA modification	cellular_component	null	tRNA modification	null
87	Tb09.211.0900	protein of unknown function, conserved	1.3554	1.1685	0.6314	0.438718	0.224656	-0.663374	Tb09.211.0900	18806	3.82	0	null	null	null	null	null	null	null	null	null
88	Tb09.211.0930	Polyadenylate-binding protein 1 (Poly(A)-binding protein 1) (PABP 1) (PABP1)	0.339432	1.16332	2.5325	-1.55881	0.218244	1.34056	Tb09.211.0930	63030	8.95	0	null	null	null	RNA binding, poly(A) RNA binding	RNA processing, regulation of translational initiation	cellular_component	RNA binding, nucleic acid binding	null	null
89	Tb09.211.1070	protein of unknown function, conserved,zinc finger protein family member, putative (ZC3H28)	0.649477	0.0991755	15.525	-0.622649	-3.33387	3.95652	Tb09.211.1070	114748	7.93	0	null	null	null	RNA binding, zinc ion binding	null	null	nucleic acid binding, zinc ion binding	null	null
90	Tb09.211.1240	protein of unknown function, conserved	0.201179	3.10049	1.6032	-2.31345	1.63249	0.680954	Tb09.211.1240	38296	8.82	0	null	null	null	null	null	mitochondrial part	null	null	null
91	Tb09.211.1250	proteasome alpha 1 subunit, putative,20S proteasome subunit alpha-6, (putative) (TbPSA6)	1.21789	1.05635	0.77729	0.284388	0.0790874	-0.363475	Tb09.211.1250	27544	6.66	0	null	null	null	endopeptidase activity, threonine-type endopeptidase activity	ubiquitin-dependent protein catabolic process	proteasome core complex	endopeptidase activity, threonine-type endopeptidase activity	proteolysis involved in cellular protein catabolic process, ubiquitin-dependent protein catabolic process	proteasome core complex
92	Tb09.211.1290	protein of unknown function, conserved	0.907523	1.38072	0.79806	-0.139993	0.465424	-0.325431	Tb09.211.1290	36787	9.55	1	NN Sum: 4, NN D: .74, HMM Prob: 1	HMM: MFYLMVVALLVAVAIAVAPAAQAL, NN: MFYLMVVALLVAVAIAVAPAAQAL	null	null	null	null	null	null	null
93	Tb09.211.1350	peptidyl-prolyl cis-trans isomerase (cyclophilin- 40), putative,cyclophilin-40, putative	2.93971	0.796651	0.427	1.55567	-0.32798	-1.22769	Tb09.211.1350	38096	6.26	0	null	null	5.2.1.8 (Peptidylprolyl isomerase)	peptidyl-prolyl cis-trans isomerase activity	null	null	peptidyl-prolyl cis-trans isomerase activity	null	null
94	Tb09.211.1370	glyceraldehyde-3-phosphate dehydrogenase, putative	1.34898	3.0559	0.24258	0.431871	1.6116	-2.04347	Tb09.211.1370	38803	5.73	0	null	null	1.2.1.12 (Glyceraldehyde-3-phosphate dehydrogenase (phosphorylating)); 5.3.1.1 (Triose-phosphate isomerase)	NAD or NADH binding, glyceraldehyde-3-phosphate dehydrogenase (phosphorylating) activity	glycolysis	cellular_component	NAD or NADH binding, binding, catalytic activity	glucose metabolic process, metabolic process	null
95	Tb09.211.1390	protein of unknown function, conserved	4.28927	1.28856	0.18093	2.10073	0.365765	-2.4665	Tb09.211.1390	79859	8.58	0	NN Sum: 4, NN D: .75, HMM Prob: .98	HMM: MRVLANEIRRMLVAFLLTAAFGYDVTSAN, NN: MRVLANEIRRMLVAFLLTAAFGYDVTSAN	null	ATP binding, molecular_function	protein folding	cellular_component	ATP binding	null	null
96	Tb09.211.1470	PACRGB,flagellar component	1.85808	0.575266	0.93555	0.893813	-0.797699	-0.0961133	Tb09.211.1470	35354	9.76	0	null	null	null	binding	null	null	binding	null	null
97	Tb09.211.1590	protein of unknown function, conserved	0.603209	1.8413	0.90034	-0.72927	0.880728	-0.151458	Tb09.211.1590	15737	6.52	0	null	null	null	null	null	null	null	null	null
98	Tb09.211.1620	protein of unknown function, conserved	0.150482	5.3363	1.2453	-2.73233	2.41584	0.316493	Tb09.211.1620	160655	7.47	0	null	null	null	molecular_function	biological_process	cellular_component	null	null	null
99	Tb09.211.1680	protein of unknown function, conserved	1.2288	0.686056	1.1862	0.297254	-0.543601	0.246347	Tb09.211.1680	17384	3.53	0	null	null	null	null	null	null	null	null	null
100	Tb09.211.1690	protein of unknown function, conserved	1.36513	0.423795	1.7285	0.44904	-1.23856	0.789521	Tb09.211.1690	18769	4.02	0	null	null	null	null	null	null	null	null	null
101	Tb09.211.1750	mitochondrial carrier protein, putative,mitochondrial phosphate transporter, putative	0.656254	1.08063	1.4101	-0.607674	0.111876	0.495797	Tb09.211.1750	34296	9.56	1	null	null	null	binding	transport	mitochondrial inner membrane, mitochondrial part	binding	transport	membrane
102	Tb09.211.1770	protein of unknown function, conserved	0.953289	0.29956	3.5018	-0.0690147	-1.73908	1.8081	Tb09.211.1770	23469	6.8	0	null	null	null	molecular_function	protein transport, vesicle-mediated transport	cellular_component	null	protein transport	null
103	Tb09.211.1800	protein of unknown function, conserved	0.294083	21.1599	0.1607	-1.7657	4.40326	-2.63756	Tb09.211.1800	53634	10.18	0	null	null	null	null	null	null	null	null	null
104	Tb09.211.1910	protein of unknown function, conserved	0.713521	0.623332	2.2484	-0.486972	-0.681927	1.1689	Tb09.211.1910	118719	5.84	0	null	null	null	null	null	null	null	null	null
105	Tb09.211.2150	Polyadenylate-binding protein 2 (Poly(A)-binding protein 2) (Poly(A)-binding protein II) (PABII) (Polyadenylate-binding nuclear protein 1) (Nuclear poly(A)-binding protein 1) (PABP2), putative (PABP2)	0.891902	2.99778	0.37401	-0.165044	1.58389	-1.41885	Tb09.211.2150	62148	9.76	0	null	null	null	RNA binding, poly(A) RNA binding	RNA processing	cellular_component	RNA binding, nucleic acid binding	null	null
106	Tb09.211.2190	protein of unknown function, conserved	1.1883	0.920249	0.91447	0.248896	-0.119904	-0.128992	Tb09.211.2190	20983	6.17	0	null	null	null	catalytic activity, molecular_function	biological_process	cellular_component	catalytic activity	null	null
107	Tb09.211.2250	protein of unknown function, conserved	1.64061	0.493947	1.234	0.714231	-1.01757	0.303342	Tb09.211.2250	31569	4.65	0	null	null	null	cAMP-dependent protein kinase regulator activity	signal transduction	null	cAMP-dependent protein kinase regulator activity	signal transduction	null
108	Tb09.211.2330	small GTPase, putative,GTP-binding protein, putative (RAB7)	2.4841	1.4259	0.28232	1.31272	0.511872	-1.8246	Tb09.211.2330	23833	5.14	0	null	null	null	GTPase activity, protein binding	intracellular protein transport, nucleocytoplasmic transport, small GTPase mediated signal transduction	cellular_component	GTP binding, GTPase activity, protein binding	intracellular protein transport, nucleocytoplasmic transport, protein transport, signal transduction, small GTPase mediated signal transduction	intracellular
109	Tb09.211.2360	protein kinase A catalytic subunit isoform 2,protein kinase A catalytic subunit (PKAC2)	0.42613	7.82755	0.2998	-1.23063	2.96856	-1.73793	Tb09.211.2360	38570	9.4	0	null	null	null	ATP binding, protein serine/threonine kinase activity, protein tyrosine kinase activity	protein phosphorylation	cellular_component	ATP binding, protein kinase activity, protein serine/threonine kinase activity, protein tyrosine kinase activity	protein phosphorylation	null
110	Tb09.211.2380	protein of unknown function, conserved	2.79228	0.787757	0.45462	1.48144	-0.344178	-1.13727	Tb09.211.2380	58541	9.4	0	null	null	null	null	null	null	null	null	null
111	Tb09.211.2410	protein kinase A catalytic subunit isoform 1,protein kinase A catalytic subunit (PKAC1)	4.06537	0.82048	0.2998	2.02339	-0.285459	-1.73793	Tb09.211.2410	38040	9.12	0	null	null	null	ATP binding, protein serine/threonine kinase activity, protein tyrosine kinase activity	protein phosphorylation	cellular_component	ATP binding, protein kinase activity, protein serine/threonine kinase activity, protein tyrosine kinase activity	protein phosphorylation	null
112	Tb09.211.2420	PRP8 protein homologue,U5 snRNA-associated splicing factor (p277)	0.442478	3.66574	0.61652	-1.17632	1.8741	-0.69778	Tb09.211.2420	277003	8.43	0	null	null	null	null	null	null	null	null	spliceosomal complex
113	Tb09.211.2530	protein of unknown function, conserved	0.29738	3.06704	1.0964	-1.74962	1.61685	0.132774	Tb09.211.2530	41552	8.03	1	null	null	null	null	null	mitochondrial part	null	null	null
114	Tb09.211.2570	T-complex protein 1, eta subunit, putative,t- complex protein 1 (eta subunit), putative (TCP-1-eta)	0.624259	1.55615	1.0294	-0.679784	0.63798	0.0418037	Tb09.211.2570	61472	7.6	0	null	null	null	unfolded protein binding	protein folding, regulation of cell cycle	chaperonin-containing T-complex	ATP binding, protein binding, unfolded protein binding	cellular protein metabolic process, protein folding	null
115	Tb09.211.2590	proteasome beta 2 subunit, putative,20S proteasome subunit	1.34784	0.850116	0.87274	0.430645	-0.234269	-0.196376	Tb09.211.2590	27403	8.32	0	null	null	null	endopeptidase activity, threonine-type endopeptidase activity	ubiquitin-dependent protein catabolic process	proteasome core complex, beta-subunit complex	endopeptidase activity, threonine-type endopeptidase activity	proteolysis involved in cellular protein catabolic process	proteasome core complex
116	Tb09.211.2630	60S ribosomal protein L23, putative	1.02256	0.979507	0.9984	0.0321821	-0.029872	-0.00231016	Tb09.211.2630	14963	10.98	0	NN Sum: 1, NN D: .27, HMM Prob: .54	HMM: MGKDKANVKGCRFRVSLALPVGAVVNCA, NN: MGKDKANVKGCRFRVSLALPVGAVVNCADNTGAK	null	structural constituent of ribosome	translation	intracellular, ribosome	structural constituent of ribosome	translation	intracellular, ribosome
117	Tb09.211.2640	60S ribosomal protein L23, putative	1.02256	0.979507	0.9984	0.0321821	-0.029872	-0.00231016	Tb09.211.2640	14963	10.98	0	NN Sum: 1, NN D: .27, HMM Prob: .54	HMM: MGKDKANVKGCRFRVSLALPVGAVVNCA, NN: MGKDKANVKGCRFRVSLALPVGAVVNCADNTGAK	null	structural constituent of ribosome	translation	intracellular, ribosome	structural constituent of ribosome	translation	intracellular, ribosome
118	Tb09.211.2650	60S ribosomal protein L27a,60S ribosomal protein L28,60S ribosomal protein L29 (RPL27A)	1.02265	0.946703	1.0329	0.0323149	-0.0790155	0.0467006	Tb09.211.2650	16266	11.19	0	null	null	null	RNA binding, structural constituent of ribosome	translation	intracellular, ribosome	structural constituent of ribosome	translation	intracellular, ribosome
119	Tb09.211.2700	protein of unknown function, conserved	0.923446	1.50359	0.72021	-0.1149	0.58841	-0.47351	Tb09.211.2700	50787	5.26	0	null	null	null	null	null	null	null	null	null
120	Tb09.211.2730	Gim5A protein,glycosomal membrane protein (gim5A)	0.923191	2.33781	0.46334	-0.1153	1.22516	-1.10986	Tb09.211.2730	26409	9.89	1	null	null	null	molecular_function	biological_process	glycosome membrane	null	null	null
121	Tb09.211.2750	protein of unknown function, conserved	4.11117	1.1802	0.2061	2.03955	0.239036	-2.27858	Tb09.211.2750	26958	10.56	0	NN Sum: 0, NN D: .25, HMM Prob: .89	HMM: MSSLPPDKTLFGSHSQRLVAVAQFCSLVSAGVAGS, NN: MSSLPPDKTLFGSHSQRLVAVAQFCSLVSAGVAGS	null	null	null	null	null	null	null
122	Tb09.211.2830	iron-sulfur cluster assembly protein, putative	0.385475	2.32977	1.1135	-1.37529	1.22019	0.155102	Tb09.211.2830	19437	9.7	0	NN Sum: 4, NN D: .69, HMM Prob: .91	HMM: MRRLISSHIVLPTLAA, NN: MRRLISSHIVLPTLAA	null	iron ion binding, iron-sulfur cluster binding	iron-sulfur cluster assembly	null	iron ion binding, iron-sulfur cluster binding	iron-sulfur cluster assembly	null
123	Tb09.211.2960	protein of unknown function, conserved	0.395617	1.85424	1.3632	-1.33783	0.890828	0.446997	Tb09.211.2960	22403	9.82	0	null	null	null	RNA binding, molecular_function	biological_process	cellular_component	RNA binding	null	null
124	Tb09.211.2970	structural maintenance of chromosome 1, putative (SMC1)	0.94162	1.07247	0.99024	-0.0867838	0.100934	-0.0141499	Tb09.211.2970	144542	8.86	0	null	null	null	ATP binding, protein binding	chromosome organization, chromosome segregation, mitotic sister chromatid segregation	condensin complex, nucleus	ATP binding, protein binding	chromosome organization	chromosome
125	Tb09.211.3140	protein of unknown function, conserved	0.924214	0.614528	1.7607	-0.1137	-0.702449	0.816149	Tb09.211.3140	109871	6.26	0	null	null	null	null	null	null	null	null	null
126	Tb09.211.3180	6-phosphogluconate dehydrogenase, decarboxylating (gnD)	2.61465	0.789473	0.48445	1.38662	-0.341039	-1.04558	Tb09.211.3180	52166	8.03	0	null	null	1.1.1.44 (Phosphogluconate dehydrogenase (decarboxylating))	NADP or NADPH binding, phosphogluconate dehydrogenase (decarboxylating) activity	oxidation-reduction process, pentose-phosphate shunt	cytoplasm	NADP or NADPH binding, binding, catalytic activity, oxidoreductase activity	metabolic process, oxidation-reduction process, pentose-phosphate shunt	null
127	Tb09.211.3270	60S ribosomal subunit protein L31, putative	1.04889	0.887452	1.0743	0.0688616	-0.172259	0.103397	Tb09.211.3270	21693	11.95	0	null	null	null	structural constituent of ribosome	translation	intracellular, ribosome	structural constituent of ribosome	translation	intracellular, ribosome
128	Tb09.211.3280	60S ribosomal subunit protein L31, putative	1.04889	0.887452	1.0743	0.0688616	-0.172259	0.103397	Tb09.211.3280	21693	11.95	0	null	null	null	structural constituent of ribosome	translation	intracellular, ribosome	structural constituent of ribosome	translation	intracellular, ribosome
129	Tb09.211.3300	Peroxin 19	0.512085	1.93098	1.0113	-0.965544	0.949333	0.016211	Tb09.211.3300	30860	3.84	0	null	null	null	protein binding	null	glycosome, peroxisome	null	null	peroxisome
130	Tb09.211.3310	replication factor C, subunit 3, putative	0.899038	1.1331	0.98164	-0.153546	0.18028	-0.0267341	Tb09.211.3310	39625	7.75	0	null	null	null	ATP binding, DNA binding, DNA clamp loader activity	DNA replication	DNA replication factor C complex, nucleus	ATP binding, DNA binding, DNA clamp loader activity, nucleoside-triphosphatase activity, nucleotide binding	DNA replication	DNA replication factor C complex
131	Tb09.211.3330	cystathione gamma lyase, putative	0.0391635	3.27233	7.803	-4.67435	1.71032	2.96403	Tb09.211.3330	49041	7	1	NN Sum: 4, NN D: .72, HMM Prob: 1	HMM: MYCYCLCILFFFFFFSFCEGK, NN: MYCYCLCILFFFFFFSFCEGK	4.4.1.1 (Cystathionine gamma-lyase)	cystathionine gamma-lyase activity, pyridoxal phosphate binding	sulfur amino acid metabolic process	cellular_component	pyridoxal phosphate binding	cellular amino acid metabolic process	null
132	Tb09.211.3340	protein of unknown function, conserved	2.35023	0.415355	1.0244	1.2328	-1.26758	0.0347792	Tb09.211.3340	17834	6.5	0	null	null	null	null	null	null	null	null	null
133	Tb09.211.3510	ATP-dependent DEAD/H RNA helicase, putative (DED1)	0.57107	3.30646	0.5296	-0.808261	1.72529	-0.917025	Tb09.211.3510	82742	8.48	0	null	null	null	ATP binding, ATP-dependent helicase activity, helicase activity	nucleobase, nucleoside, nucleotide and nucleic acid metabolic process	cellular_component	ATP binding, ATP-dependent helicase activity, helicase activity, nucleic acid binding	null	null
134	Tb09.211.3540	glycerol kinase, glycosomal (glk1)	1.69693	6.73416	0.087509	0.762926	2.7515	-3.51442	Tb09.211.3540	56337	8.36	0	null	null	2.7.1.30 (Glycerol kinase)	ATP binding, glycerol kinase activity	glycerol-3-phosphate metabolic process	glycosome	glycerol kinase activity	carbohydrate metabolic process, glycerol-3-phosphate metabolic process	null
135	Tb09.211.3550	glycerol kinase, glycosomal (glk1)	1.69693	6.73416	0.087509	0.762926	2.7515	-3.51442	Tb09.211.3550	56367	8.36	0	null	null	2.7.1.30 (Glycerol kinase)	ATP binding, glycerol kinase activity	glycerol-3-phosphate metabolic process	glycosome	glycerol kinase activity	carbohydrate metabolic process, glycerol-3-phosphate metabolic process	null
136	Tb09.211.3560	glycerol kinase, glycosomal (glk1)	1.69693	6.73416	0.087509	0.762926	2.7515	-3.51442	Tb09.211.3560	56427	8.36	0	null	null	2.7.1.30 (Glycerol kinase)	ATP binding, glycerol kinase activity	glycerol-3-phosphate metabolic process	glycosome	glycerol kinase activity	carbohydrate metabolic process, glycerol-3-phosphate metabolic process	null
137	Tb09.211.3570	glycerol kinase, glycosomal (glk1)	1.69693	6.73416	0.087509	0.762926	2.7515	-3.51442	Tb09.211.3570	56413	8.24	0	null	null	2.7.1.30 (Glycerol kinase)	ATP binding, glycerol kinase activity	glycerol-3-phosphate metabolic process	glycosome	glycerol kinase activity	carbohydrate metabolic process, glycerol-3-phosphate metabolic process	null
138	Tb09.211.3590	glycerol kinase, glycosomal (glk1)	1.69693	6.73416	0.087509	0.762926	2.7515	-3.51442	Tb09.211.3590	56427	8.36	0	null	null	2.7.1.30 (Glycerol kinase)	ATP binding, glycerol kinase activity	glycerol-3-phosphate metabolic process	glycosome	glycerol kinase activity	carbohydrate metabolic process, glycerol-3-phosphate metabolic process	null
139	Tb09.211.3610	ubiquitin-activating enzyme e1, putative (UBA2)	3.23698	1.65851	0.18627	1.69465	0.729885	-2.42453	Tb09.211.3610	134656	6.68	0	null	null	null	ATP binding, ubiquitin-protein ligase activity	protein modification process	mitochondrion	ATP binding, catalytic activity, small protein activating enzyme activity	protein modification process	null
140	Tb09.211.3680	chaperone protein DNAj, putative	0.421905	3.59453	0.65939	-1.24501	1.8458	-0.600796	Tb09.211.3680	48593	9.2	0	NN Sum: 4, NN D: .72, HMM Prob: .87	HMM: MLRFTSVSSIWRRLAAAPPTAATAAFAN, NN: MLRFTSVSSIWRRLAAA	null	chaperone binding, unfolded protein binding	protein folding	cellular_component, mitochondrial part	heat shock protein binding, unfolded protein binding	protein folding	null
141	Tb09.211.3890	protein of unknown function, conserved	1.36006	0.12298	5.9787	0.443674	-3.02351	2.57983	Tb09.211.3890	143910	6.8	0	null	null	null	molecular_function	biological_process	cellular_component	null	null	null
142	Tb09.211.3940	protein of unknown function, conserved	0.938791	8.43255	0.12632	-0.0911243	3.07597	-2.98485	Tb09.211.3940	135485	6.29	0	null	null	null	null	null	null	null	null	null
143	Tb09.211.4100	protein of unknown function, conserved	0.809454	2.20108	0.56127	-0.304978	1.13821	-0.833233	Tb09.211.4100	18381	11.74	0	null	null	null	null	null	null	null	null	null
144	Tb09.211.4240	phosphoinositide-binding protein, putative	3.42806	2.89165	0.10088	1.77739	1.53189	-3.30929	Tb09.211.4240	48173	7.16	0	null	null	null	molecular_function, oxidoreductase activity, phosphoinositide binding, protein binding, transition metal ion binding	intracellular signaling pathway	cellular_component	oxidoreductase activity, phosphoinositide binding, protein binding, transition metal ion binding	cell communication	null
145	Tb09.211.4280	protein of unknown function, conserved	1.01957	0.669403	1.4652	0.0279544	-0.579052	0.551098	Tb09.211.4280	177370	6.79	0	null	null	null	null	null	null	null	null	null
146	Tb09.211.4290	protein of unknown function, conserved	1.01307	1.25174	0.78858	0.0187318	0.323939	-0.342671	Tb09.211.4290	29537	4.06	0	NN Sum: 1, NN D: .39, HMM Prob: .58	HMM: MDIFPLFLPAVICCDAI, NN: MDIFPLFLPAVICCDAI	null	null	null	null	null	null	null
147	Tb09.211.4330	aminopeptidase P, putative,metallo-peptidase, Clan MG, Family M24	0.510412	2.4623	0.79568	-0.970265	1.3	-0.32974	Tb09.211.4330	54409	5.88	0	null	null	null	aminopeptidase activity, manganese ion binding	cellular process	null	aminopeptidase activity, manganese ion binding	cellular process	null
148	Tb09.211.4350	ribonuclease, putative	1.5302	0.882037	0.74091	0.613719	-0.181089	-0.43263	Tb09.211.4350	70757	6.76	0	null	null	null	nucleic acid binding, transcription repressor activity	negative regulation of transcription	nucleus	nucleic acid binding	null	nucleus
149	Tb09.211.4430	helicase, putative	1.42829	0.694514	1.0081	0.514285	-0.525923	0.0116388	Tb09.211.4430	149242	6.95	0	null	null	null	ATP binding, ATP-dependent helicase activity, helicase activity, nucleic acid binding	nucleobase, nucleoside, nucleotide and nucleic acid metabolic process	cellular_component	ATP binding, helicase activity, nucleic acid binding	null	null
150	Tb09.211.4460	ADP-ribosylation factor, putative	9.34143	1.34222	0.079756	3.22364	0.42462	-3.64826	Tb09.211.4460	20652	9.03	0	null	null	null	GTP binding	intracellular protein transport, small GTPase mediated signal transduction	cellular_component	GTP binding	intracellular protein transport, protein transport, small GTPase mediated signal transduction	intracellular
151	Tb09.211.4470	ADP-ribosylation factor, putative	2.94872	1.02422	0.33111	1.56009	0.0345278	-1.59462	Tb09.211.4470	20624	9.03	0	null	null	null	GTP binding	intracellular protein transport, small GTPase mediated signal transduction	cellular_component	GTP binding	intracellular protein transport, protein transport, small GTPase mediated signal transduction	intracellular
152	Tb09.211.4480	ADP-ribosylation factor, putative	2.94872	1.02422	0.33111	1.56009	0.0345278	-1.59462	Tb09.211.4480	20624	9.03	0	null	null	null	GTP binding	intracellular protein transport, small GTPase mediated signal transduction	cellular_component	GTP binding	intracellular protein transport, protein transport, small GTPase mediated signal transduction	intracellular
153	Tb09.211.4490	ADP-ribosylation factor, putative	2.94872	1.02422	0.33111	1.56009	0.0345278	-1.59462	Tb09.211.4490	20624	9.03	0	null	null	null	GTP binding	intracellular protein transport, small GTPase mediated signal transduction	cellular_component	GTP binding	intracellular protein transport, protein transport, small GTPase mediated signal transduction	intracellular
154	Tb09.211.4540	RNA-binding protein, putative (DRBD2)	0.643749	2.50982	0.61893	-0.635429	1.32758	-0.692152	Tb09.211.4540	34619	8.27	0	null	null	null	RNA binding	RNA processing	cellular_component	nucleic acid binding	null	null
155	Tb09.211.4550	60S ribosomal protein L12, putative	0.970968	1.55356	0.66293	-0.0425043	0.635576	-0.593072	Tb09.211.4550	24018	10.79	0	NN Sum: 4, NN D: .57, HMM Prob: .97	HMM: MLTFRCLLWFTASNLCPLVLSR, NN: MLTFRCLLWFTASNLCPLVLSR	null	structural constituent of ribosome	translation	intracellular, ribosome	structural constituent of ribosome	translation	intracellular, ribosome
156	Tb09.211.4610	vesicle-associated membrane protein, putative	1.507	0.569979	1.1642	0.591679	-0.811018	0.219339	Tb09.211.4610	23168	7.34	0	null	null	null	null	null	null	null	transport, vesicle-mediated transport	integral to membrane
157	Tb09.211.4700	rieske iron-sulfur protein, mitochondrial precursor (RISP)	0.0186074	3.70609	14.501	-5.74798	1.8899	3.85808	Tb09.211.4700	33656	6.37	1	NN Sum: 3, NN D: .41, HMM Prob: .23	HMM: MFRRSCISAFQPTAFLRVSLVFKQLEGS, NN: MFRRSCISAFQPTAFLRVSLVFKQLEGS	1.10.2.2 (Ubiquinol--cytochrome-c reductase)	2 iron, 2 sulfur cluster binding, electron carrier activity, glutathione-disulfide reductase activity, ubiquinol-cytochrome-c reductase activity	aerobic respiration	mitochondrial inner membrane, mitochondrial part, mitochondrion, respiratory chain complex III	electron carrier activity, oxidoreductase activity, ubiquinol-cytochrome-c reductase activity	oxidation-reduction process	membrane
158	Tb09.211.4850	60S ribosomal protein L26, putative	1.01798	0.964781	1.0182	0.0257056	-0.0517266	0.026021	Tb09.211.4850	16455	11.67	0	null	null	null	structural constituent of ribosome	translation	large ribosomal subunit, ribosome	structural constituent of ribosome	translation	large ribosomal subunit
159	Tb09.211.4890	casein kinase II, putative	0.937998	1.36428	0.78144	-0.0923428	0.448136	-0.355793	Tb09.211.4890	41018	8.52	0	null	null	null	ATP binding, protein serine/threonine kinase activity, protein tyrosine kinase activity	protein phosphorylation	nucleolus	ATP binding, protein kinase activity, protein serine/threonine kinase activity, protein tyrosine kinase activity	protein phosphorylation	null
160	Tb09.244.2560	kinesin, putative	0.491376	0.963315	2.1126	-1.0251	-0.0539199	1.07902	Tb09.244.2560	74616	7.16	0	null	null	null	ATP binding, microtubule motor activity, motor activity	microtubule-based movement, microtubule-based process	microtubule associated complex	ATP binding, microtubule motor activity	microtubule-based movement	null
161	Tb09.244.2570	calcium motive p-type ATPase, putative	0.619157	1.59485	1.0127	-0.691623	0.673417	0.0182069	Tb09.244.2570	113977	5.76	8	null	null	3.6.3.- (Acting on acid anhydrides; catalyzing transmembrane movement of substances.)	ATP binding, ATPase activity, coupled to transmembrane movement of ions, phosphorylative mechanism, calcium-transporting ATPase activity	cation transport, metabolic process	integral to membrane, plasma membrane	ATP binding, catalytic activity	ATP biosynthetic process, cation transport, metabolic process	membrane
162	Tb09.244.2590	60S ribosomal protein L32	0.991473	0.918747	1.0978	-0.0123541	-0.122261	0.134615	Tb09.244.2590	15353	11.83	0	null	null	null	structural constituent of ribosome	translation	intracellular, ribosome	structural constituent of ribosome	translation	intracellular, ribosome
163	Tb09.244.2650	protein of unknown function, conserved	0.374448	2.41116	1.1076	-1.41716	1.26973	0.147437	Tb09.244.2650	100037	7.59	0	null	null	null	null	null	null	null	null	null
164	Tb09.244.2660	protein of unknown function, conserved	0.0767813	4.42767	2.9415	-3.7031	2.14655	1.55655	Tb09.244.2660	149761	6.3	0	null	null	null	null	null	null	null	null	null
165	Tb09.244.2720	ribosomal protein L15, putative	0.811491	1.22739	1.004	-0.301354	0.295594	0.00575927	Tb09.244.2720	26397	12.33	0	null	null	null	structural constituent of ribosome	translation	ribosome	structural constituent of ribosome	translation	intracellular, ribosome
166	Tb09.244.2725	ribosomal protein L36, putative	1.05118	0.85511	1.1125	0.0720126	-0.225818	0.153805	Tb09.244.2725	12457	12.13	0	null	null	null	structural constituent of ribosome	translation	intracellular, ribosome	structural constituent of ribosome	translation	intracellular, ribosome
167	Tb09.244.2730	60S ribosomal protein L5, putative	0.629129	1.29291	1.2294	-0.668573	0.370619	0.297954	Tb09.244.2730	34636	10.76	0	null	null	null	5S rRNA binding, structural constituent of ribosome	ribosome assembly, translation	ribosome	5S rRNA binding, structural constituent of ribosome	translation	intracellular, ribosome
168	Tb09.244.2740	60S ribosomal protein L5, putative	0.629129	1.29291	1.2294	-0.668573	0.370619	0.297954	Tb09.244.2740	34636	10.76	0	null	null	null	5S rRNA binding, structural constituent of ribosome	ribosome assembly, translation	ribosome	5S rRNA binding, structural constituent of ribosome	translation	intracellular, ribosome
169	Tb09.244.2760	cytosolic coat protein, putative	2.75171	1.76199	0.20625	1.46033	0.817204	-2.27753	Tb09.244.2760	24596	8.68	2	NN Sum: 3, NN D: .64, HMM Prob: .76	HMM: MERIASGHRMSMLLLGVGLLCLYGSLLVNGFAF, NN: MERIASGHRMSMLLLGVGLLCLYGSLLVNGFAF	null	protein transmembrane transporter activity	ER to Golgi vesicle-mediated transport	ER to Golgi transport vesicle membrane, integral to membrane	null	transport	integral to membrane
170	Tb09.244.2790	rRNA processing protein, putative	0.379118	4.75793	0.55438	-1.39928	2.25033	-0.851053	Tb09.244.2790	28484	10.84	0	null	null	null	molecular_function	ribosome biogenesis	nucleus	null	null	null
171	Tb09.244.2850	protein of unknown function, conserved	0.872676	0.552268	2.0749	-0.196481	-0.856561	1.05304	Tb09.244.2850	27214	8	0	null	null	null	null	null	cytoplasm, nucleus	null	null	null
172	Tb09.v1.0380	spermidine synthase (SpSyn)	0.356392	3.84834	0.72912	-1.48846	1.94424	-0.455772	Tb09.v1.0380	32927	4.84	0	null	null	2.5.1.16 (Spermidine synthase)	spermidine synthase activity	null	null	catalytic activity	null	null
173	Tb09.v1.0420	protein of unknown function, conserved	0.0656771	0.793351	19.192	-3.92847	-0.333968	4.26243	Tb09.v1.0420	22987	9.74	1	null	null	null	null	null	mitochondrial membrane, mitochondrial part	null	null	null
174	Tb09.v1.0490	protein of unknown function, conserved	0.176308	2.32303	2.4416	-2.50383	1.21601	1.28783	Tb09.v1.0490	9410	5.45	0	NN Sum: 0, NN D: .25, HMM Prob: .76	HMM: MGSGLLGNVASVAAGSVIGH, NN: MGSGLLGNVASVAAGSVIGH	null	null	null	null	null	null	null
175	Tb09.v1.0525	protein of unknown function, conserved	0.176308	2.32303	2.4416	-2.50383	1.21601	1.28783	Tb09.v1.0525	9470	5.45	0	NN Sum: 0, NN D: .28, HMM Prob: .78	HMM: MGSGLLGNVASVAAGSVIGH, NN: MGSGLLGNVASVAAGSVIGH	null	null	null	null	null	null	null
176	Tb09.v1.0640	60S ribosomal protein L27a,60S ribosomal protein L28,60S ribosomal protein L29 (RPL27A)	1.02265	0.946703	1.0329	0.0323149	-0.0790155	0.0467006	Tb09.v1.0640	16266	11.19	0	null	null	null	RNA binding, structural constituent of ribosome	translation	intracellular, ribosome	structural constituent of ribosome	translation	intracellular, ribosome
177	Tb09.v1.0650	protein of unknown function, conserved	12.8363	0.916917	0.084963	3.68216	-0.125137	-3.55702	Tb09.v1.0650	62490	7.54	2	NN Sum: 4, NN D: .81, HMM Prob: .98	HMM: MTGDVRPSLLLIVFASAFITMLNGAVSD, NN: MTGDVRPSLLLIVFASAFITMLNGA	null	null	null	null	null	null	null
178	Tb09.v2.0030	protein of unknown function, conserved	16.3263	1.94553	0.031483	4.02912	0.96016	-4.98928	Tb09.v2.0030	52683	5.45	10	null	null	null	molecular_function	biological_process	cellular_component	null	null	null
179	Tb09.v4.0013	retrotransposon hot spot (RHS) protein, putative,chrIX additional, unordered contigs	0.479249	1.89639	1.1003	-1.06115	0.923257	0.137897	Tb09.v4.0013	67731	8.5	0	null	null	null	null	null	null	null	null	null
180	Tb10.v4.0033	pumillo RNA binding protein PUF1,chrX additional, unordered contigs (PUF1)	0.745657	2.64345	0.50733	-0.423417	1.40242	-0.979004	Tb10.v4.0033	63853	6.1	0	null	null	null	RNA binding	null	null	RNA binding, binding	null	null
181	Tb10.v4.0035	stress-inducible protein STI1-like, putative,chrX additional, unordered contigs	2.89687	0.568708	0.60699	1.5345	-0.81424	-0.720255	Tb10.v4.0035	28425	8.33	0	null	null	null	null	null	null	null	null	null
182	Tb10.v4.0045	prohibitin, putative,chrX additional, unordered contigs	0.171857	3.81311	1.526	-2.54072	1.93097	0.609755	Tb10.v4.0045	32215	8.76	1	null	null	null	null	null	mitochondrial inner membrane	null	null	membrane
183	Tb10.v4.0052	microtubule-associated protein 2,chrX additional, unordered contigs	3.2174	9.15844	0.033937	1.6859	3.1951	-4.881	Tb10.v4.0052	561216	5.25	0	null	null	null	null	null	null	null	null	null
184	Tb10.v4.0053	protein of unknown function,chrX additional, unordered contigs	3.2174	9.15844	0.033937	1.6859	3.1951	-4.881	Tb10.v4.0053	483814	5.52	0	null	null	null	null	null	null	null	null	null
185	Tb10.v4.0220	retrotransposon hot spot protein (RHS, pseudogene), putative,retrotransposon hot spot protein (RHS, pseudogene), fragment,chrX additional, unordered contigs	0.244051	3.31191	1.2372	-2.03474	1.72767	0.307079	Tb10.v4.0220	37224	7.45	0	null	null	null	null	null	null	null	null	null
186	Tb10.v4.0247	s-adenosyl-L-methionine-c-24-delta-sterol-methy lt ransferase a, putative,chrX additional, unordered contigs	0.0125475	4.75945	16.745	-6.31645	2.2508	4.06566	Tb10.v4.0247	40128	5.17	0	null	null	2.1.1.41 (Sterol 24-C-methyltransferase)	null	null	null	methyltransferase activity	metabolic process, steroid biosynthetic process	null
187	Tb11.0050	retrotransposon hot spot protein (RHS, pseudogene), putative,retrotransposon hot spot protein 1 (RHS1, pseudogene), putative,chrXI additional, unordered contigs	0.624142	4.04821	0.39578	-0.680054	2.01728	-1.33723	Tb11.0050	36247	6.54	0	null	null	null	null	null	null	null	null	null
188	Tb11.01.0120	haloacid dehalogenase-like hydrolase, putative	23.2008	0.453863	0.094967	4.5361	-1.13967	-3.39643	Tb11.01.0120	31585	5.75	0	null	null	null	hydrolase activity	null	null	catalytic activity, hydrolase activity	metabolic process	null
189	Tb11.01.0170	NADPH--cytochrome p450 reductase, putative (CPR)	1.55683	0.757099	0.84841	0.638613	-0.401447	-0.237166	Tb11.01.0170	70948	5.49	1	NN Sum: 2, NN D: .62, HMM Prob: .13	HMM: METKAIMLLVVSAIGVVMLT, NN: METKAIMLLVVSAIGVVMLTWLFVSICT	1.6.2.4 (NADPH--hemoprotein reductase)	iron ion binding, oxidoreductase activity	oxidation-reduction process	integral to membrane	FMN binding, electron carrier activity, iron ion binding, oxidoreductase activity	null	null
190	Tb11.01.0200	katanin, putative,serine peptidase, Clan SJ, family S16, putative	1.73536	2.73792	0.21047	0.795233	1.45308	-2.24831	Tb11.01.0200	62458	9.71	0	null	null	null	ATP binding, nucleoside-triphosphatase activity	endosome transport	katanin complex	ATP binding, nucleoside-triphosphatase activity, nucleotide binding	null	null
191	Tb11.01.0370	protein of unknown function, conserved	0.724113	2.45966	0.56146	-0.465713	1.29846	-0.832745	Tb11.01.0370	31118	5.72	0	null	null	null	null	null	null	protein binding	vesicle-mediated transport	membrane
192	Tb11.01.0390	dynein heavy chain, putative	1.01203	0.851305	1.1607	0.0172564	-0.232252	0.214995	Tb11.01.0390	473843	5.33	0	null	null	null	ATP binding, ATPase activity, microtubule motor activity	microtubule-based movement	dynein complex	ATP binding, ATPase activity, microtubule motor activity	microtubule-based movement	dynein complex
193	Tb11.01.0450	protein phosphatase 1, putative	0.997208	1.06012	0.94593	-0.0040339	0.0842286	-0.0801947	Tb11.01.0450	34444	4.95	0	null	null	3.1.3.16 (Phosphoprotein phosphatase)	hydrolase activity, protein serine/threonine phosphatase activity	cellular process	null	hydrolase activity	null	null
194	Tb11.01.0480	protein of unknown function, conserved	4.76372	0.666751	0.31484	2.25209	-0.584779	-1.66731	Tb11.01.0480	63597	8.07	9	null	null	null	molecular_function	biological_process	integral to membrane	null	null	null
195	Tb11.01.0490	protein of unknown function, conserved	0.539724	2.82931	0.65486	-0.889707	1.50045	-0.610742	Tb11.01.0490	60078	5.3	0	null	null	null	null	gene silencing	nucleus	null	gene silencing	nucleus
196	Tb11.01.0620	protein of unknown function, conserved	0.581226	2.30522	0.74635	-0.782828	1.2049	-0.422076	Tb11.01.0620	40693	5.83	0	null	null	null	null	null	null	null	null	null
197	Tb11.01.0625	DNA-dependent RNA polymerases, putative (RPC19)	0.775855	0.998915	1.2903	-0.36614	-0.0015662	0.367707	Tb11.01.0625	14852	4.52	0	null	null	2.7.7.6 (DNA-directed RNA polymerase)	DNA binding, DNA-directed RNA polymerase activity, protein dimerization activity	transcription, DNA-dependent	nucleus	DNA binding, DNA-directed RNA polymerase activity, protein dimerization activity	transcription	null
198	Tb11.01.0680	leucine rich repeat (TbLRRP1)	1.39117	0.967209	0.74319	0.476298	-0.0481005	-0.428197	Tb11.01.0680	78962	8.84	0	null	null	null	null	null	null	null	null	null
199	Tb11.01.0790	protein of unknown function, conserved	0.800512	1.22615	1.0188	-0.321004	0.294134	0.0268709	Tb11.01.0790	44584	4.56	0	null	null	null	null	null	null	null	null	null
200	Tb11.01.0870	replication factor A, 51kDa subunit, putative	0.544514	1.30128	1.4113	-0.876959	0.379934	0.497025	Tb11.01.0870	52332	5.7	0	null	null	null	DNA binding	DNA replication	nucleus	DNA binding, nucleic acid binding	DNA replication	nucleus
201	Tb11.01.0880	protein of unknown function, conserved	0.524439	4.69852	0.40583	-0.931154	2.23221	-1.30105	Tb11.01.0880	18648	9.4	0	NN Sum: 4, NN D: .61, HMM Prob: .99	HMM: MRSSRGILFLSGAFAIRGMSAY, NN: MRSSRGILFLSGAFAIRGMSAY	null	null	null	mitochondrial part	null	null	null
202	Tb11.01.0910	DNA topoisomerase III, putative	1.15187	1.71962	0.50485	0.203984	0.78209	-0.986073	Tb11.01.0910	93690	8.23	0	null	null	5.99.1.2 (DNA topoisomerase)	DNA binding, DNA topoisomerase type I activity	DNA modification, DNA topological change, DNA unwinding involved in replication	nucleus	DNA binding, DNA topoisomerase activity, DNA topoisomerase type I activity, nucleic acid binding	DNA metabolic process, DNA topological change	chromosome
203	Tb11.01.0920	ADP-ribosylation factor GTPase activating protein, putative,centaurin beta 5 (Cnt-b5)	1.4586	9.74209	0.070374	0.544582	3.28423	-3.82881	Tb11.01.0920	31715	8.48	0	null	null	null	ARF GTPase activator activity, DNA binding, zinc ion binding	ER to Golgi vesicle-mediated transport, regulation of ARF GTPase activity	nucleus	ARF GTPase activator activity, zinc ion binding	regulation of ARF GTPase activity	null
204	Tb11.01.0960	proteasome regulatory non-ATP-ase subunit 2 (RPN2)	0.970874	1.02528	1.0046	-0.0426443	0.0360232	0.00662118	Tb11.01.0960	106509	6.22	0	null	null	null	binding, endopeptidase activity, enzyme regulator activity	proteasomal ubiquitin-dependent protein catabolic process, regulation of protein catabolic process	proteasome complex, proteasome regulatory particle	binding, enzyme regulator activity	regulation of protein catabolic process	proteasome complex
205	Tb11.01.1170	protein of unknown function, conserved	1.50405	0.0984249	6.7551	0.588856	-3.34483	2.75598	Tb11.01.1170	95907	4.15	0	null	null	null	null	null	null	null	null	null
206	Tb11.01.1190	ATP synthase, putative	3.18939	1.26407	0.24804	1.67328	0.338077	-2.01136	Tb11.01.1190	24789	8.04	0	null	null	3.6.3.14 (H( )-transporting two-sector ATPase)	proton-transporting ATPase activity, rotational mechanism	ATP synthesis coupled proton transport	proton-transporting two-sector ATPase complex, catalytic domain	null	ATP synthesis coupled proton transport	null
207	Tb11.01.1290	14-3-3-I protein	1.90223	1.07168	0.49054	0.927688	0.099869	-1.02756	Tb11.01.1290	30311	4.6	0	null	null	null	DNA binding, protein binding, protein domain specific binding	Ras protein signal transduction, endocytosis	nucleus	protein domain specific binding	null	null
208	Tb11.01.1310	replication factor C, subunit 4, putative	0.824131	1.40476	0.86378	-0.279055	0.490319	-0.211264	Tb11.01.1310	37587	8.57	0	null	null	null	ATP binding, DNA binding, DNA clamp loader activity	DNA replication	DNA replication factor C complex, nucleus	ATP binding, DNA binding, DNA clamp loader activity, nucleoside-triphosphatase activity, nucleotide binding	DNA replication	DNA replication factor C complex
209	Tb11.01.1350	S-adenosylhomocysteine hydrolase, putative	0.541126	4.98113	0.371	-0.885965	2.31647	-1.43051	Tb11.01.1350	48448	6.43	0	null	null	3.3.1.1 (Adenosylhomocysteinase)	adenosylhomocysteinase activity, binding	one-carbon metabolic process	null	adenosylhomocysteinase activity, binding, catalytic activity	metabolic process, one-carbon metabolic process	null
210	Tb11.01.1370	eukaryotic translation initiation factor 3 subunit, putative,TGF-beta receptor interacting protein 1 (eIF-3 beta)	0.529857	5.82734	0.32387	-0.916324	2.54284	-1.62651	Tb11.01.1370	37737	5.91	0	null	null	null	translation initiation factor activity	regulation of translational initiation	eukaryotic translation initiation factor 3 complex	null	null	null
211	Tb11.01.1390	protein of unknown function, conserved	0.964227	0.965553	1.0741	-0.052555	-0.0505733	0.103128	Tb11.01.1390	25504	4.55	0	null	null	null	molecular_function	protein transport, vesicle-mediated transport	cellular_component	null	protein transport	null
212	Tb11.01.1400	glycyl-tRNA synthetase, putative	0.725637	1.36771	1.0076	-0.462681	0.451758	0.010923	Tb11.01.1400	70177	6.12	0	null	null	6.1.1.14 (Glycine--tRNA ligase)	glycine-tRNA ligase activity	glycyl-tRNA aminoacylation, translation	glycine-tRNA ligase complex	ATP binding, aminoacyl-tRNA ligase activity, glycine-tRNA ligase activity, nucleotide binding	glycyl-tRNA aminoacylation, tRNA aminoacylation for protein translation, translation	cytoplasm
213	Tb11.01.1470	60S ribosomal protein L10a, putative (RPL10A)	0.975039	1.07234	0.95641	-0.0364682	0.100767	-0.0642989	Tb11.01.1470	24597	10.22	0	null	null	null	RNA binding, structural constituent of ribosome	RNA processing, translation	large ribosomal subunit	RNA binding	RNA processing	null
214	Tb11.01.1550	calmodulin, putative	2.10877	0.318006	1.4912	1.0764	-1.65288	0.576474	Tb11.01.1550	18411	3.99	0	null	null	null	calcium ion binding	biological_process	cellular_component	calcium ion binding	null	null
215	Tb11.01.1680	polyubiquitin, putative	1.96998	1.67808	0.3025	0.978179	0.746814	-1.72499	Tb11.01.1680	76605	7.94	0	null	null	null	protein binding	protein modification process	cellular_component	null	null	null
216	Tb11.01.1730	protein of unknown function, conserved	0.872829	1.19047	0.96239	-0.196229	0.251536	-0.0553064	Tb11.01.1730	20748	9.49	0	null	null	null	null	null	null	null	null	null
217	Tb11.01.1740	2-oxoglutarate dehydrogenase E1 component, putative	0.0924642	13.395	0.80739	-3.43496	3.74362	-0.308662	Tb11.01.1740	112953	6.76	0	null	null	1.2.4.2 (Oxoglutarate dehydrogenase (succinyl-transferring))	oxoglutarate dehydrogenase (succinyl-transferring) activity, thiamin pyrophosphate binding	glycolysis, lysine catabolic process, tricarboxylic acid cycle, tryptophan metabolic process	mitochondrial part, mitochondrion, oxoglutarate dehydrogenase complex	thiamin pyrophosphate binding	glycolysis, metabolic process	null
218	Tb11.01.1820	Biotin--acetyl-CoA-carboxylase ligase, putative,biotin--protein ligase, putative	0.173109	2.07758	2.7805	-2.53025	1.0549	1.47534	Tb11.01.1820	26488	5.62	0	null	null	6.3.4.15 (Biotin--[acetyl-CoA-carboxylase] ligase)	biotin-[acetyl-CoA-carboxylase] ligase activity	biotin biosynthetic process	cellular_component	biotin-[acetyl-CoA-carboxylase] ligase activity, catalytic activity	protein modification process	null
219	Tb11.01.1830	protein of unknown function, conserved	1.50768	0.739522	0.89689	0.592332	-0.435335	-0.156997	Tb11.01.1830	25415	4.75	0	null	null	null	molecular_function	biological_process	cellular_component	null	null	null
220	Tb11.01.1910	protein of unknown function, conserved	0.296165	1.79592	1.8801	-1.75553	0.844719	0.910809	Tb11.01.1910	137640	6.15	0	null	null	null	catalytic activity	metabolic process	mitochondrial part	catalytic activity	metabolic process	null
221	Tb11.01.1920	60S ribosomal protein L22, putative	1.01513	1.66074	0.59317	0.0216579	0.731825	-0.753482	Tb11.01.1920	15259	10.86	0	null	null	null	structural constituent of ribosome	translation	intracellular, ribosome	structural constituent of ribosome	translation	intracellular, ribosome
222	Tb11.01.2000	hslVU complex proteolytic subunit, putative,hslVU complex proteolytic subunit, threonine peptidase, Clan T(1), family T1B	0.657592	1.71577	0.88631	-0.604736	0.778852	-0.174117	Tb11.01.2000	22684	6.54	0	null	null	3.4.25.- (Threonine endopeptidases.)	endopeptidase activity, threonine-type endopeptidase activity	protein catabolic process, proteolysis involved in cellular protein catabolic process	mitochondrial part, mitochondrion, proteasome core complex	threonine-type endopeptidase activity	proteolysis involved in cellular protein catabolic process	proteasome core complex
223	Tb11.01.2250	protein of unknown function, conserved	0.404351	7.37336	0.33541	-1.30632	2.88232	-1.576	Tb11.01.2250	106944	6.34	0	null	null	null	molecular_function	biological_process	cellular_component	null	null	null
224	Tb11.01.2280	ubiquinone biosynthesis methyltransferase, putative	0.386997	2.71951	0.95017	-1.36961	1.44335	-0.0737424	Tb11.01.2280	32095	5.11	0	null	null	2.1.1.- (Methyltransferases.)	2-polyprenyl-6-methoxy-1,4-benzoquinone methyltransferase activity	coenzyme biosynthetic process, ubiquinone metabolic process	cellular_component, mitochondrial part	methyltransferase activity	null	null
225	Tb11.01.2310	protein of unknown function, conserved	1.92045	0.445013	1.1701	0.941448	-1.16808	0.226632	Tb11.01.2310	99445	5.46	0	null	null	null	null	null	null	null	null	null
226	Tb11.01.2330	eukaryotic translation initation factor 4 gamma, putative	0.356113	0.358666	7.8293	-1.48959	-1.47929	2.96888	Tb11.01.2330	79701	6.52	0	null	null	null	RNA binding, protein binding	RNA metabolic process, nucleobase, nucleoside, nucleotide and nucleic acid metabolic process, translation	cellular_component	binding, protein binding	RNA metabolic process	null
227	Tb11.01.2350	protein of unknown function, conserved	1.11444	1.65895	0.54089	0.156322	0.730271	-0.886593	Tb11.01.2350	99089	4.84	0	null	null	null	null	Golgi organization, protein transport	membrane	null	Golgi organization, protein transport	membrane
228	Tb11.01.2460	protein of unknown function, conserved	4.45276	2.26143	0.099309	2.1547	1.17723	-3.33193	Tb11.01.2460	45230	9.05	1	null	null	null	null	null	endoplasmic reticulum	null	null	null
229	Tb11.01.2510	vacuolar sorting-associated protein-like, putative	0.945895	1.9667	0.53755	-0.0802483	0.975777	-0.895529	Tb11.01.2510	25190	4.96	0	null	null	null	molecular_function	protein targeting to vacuole	endosome	null	null	null
230	Tb11.01.2530	kinesin-like protein, putative	0.545554	0.714314	2.5661	-0.874207	-0.485371	1.35958	Tb11.01.2530	69886	7.98	0	null	null	null	ATP binding, microtubule motor activity, motor activity	microtubule-based movement, microtubule-based process	microtubule associated complex	ATP binding, microtubule motor activity	microtubule-based movement	null
231	Tb11.01.2540	protein of unknown function, conserved	0.256588	0.628404	6.2019	-1.96247	-0.670235	2.63271	Tb11.01.2540	48944	5.74	0	null	null	null	null	intracellular protein transport	null	null	intracellular protein transport	null
232	Tb11.01.2560	40S ribosomal protein SA, putative	1.05052	1.90924	0.49858	0.0711029	0.933	-1.0041	Tb11.01.2560	27610	7.18	0	null	null	null	structural constituent of ribosome	translation	intracellular, organellar small ribosomal subunit, ribosome	structural constituent of ribosome	translation	intracellular, ribosome, small ribosomal subunit
233	Tb11.01.2570	protein of unknown function, conserved	2.04671	0.545356	0.89591	1.0333	-0.874729	-0.158574	Tb11.01.2570	29848	8.26	0	null	null	null	null	null	null	null	null	null
234	Tb11.01.2680	40S ribosomal protein SA, putative	1.05052	1.90924	0.49858	0.0711029	0.933	-1.0041	Tb11.01.2680	31354	8.34	0	NN Sum: 2, NN D: .45, HMM Prob: .75	HMM: MTETSRRDLIFLVLSPFSPSLSS, NN: MTETSRRDLIFLVLSPFSPSLSSK	null	structural constituent of ribosome	translation	intracellular, organellar small ribosomal subunit, ribosome	structural constituent of ribosome	translation	intracellular, ribosome, small ribosomal subunit
235	Tb11.01.2740	protein of unknown function, conserved	1.15663	0.429754	2.0118	0.209929	-1.21842	1.00849	Tb11.01.2740	71774	6.39	0	NN Sum: 4, NN D: .5, HMM Prob: .98	HMM: MRRCLILPVLTTASKSSFAS, NN: MRRCLILPVLTTASKSSFAS	null	null	null	mitochondrial part	null	null	null
236	Tb11.01.2800	protein of unknown function, conserved	2.0639	0.494625	0.97957	1.04537	-1.01559	-0.0297795	Tb11.01.2800	41654	9.99	0	null	null	null	null	null	null	null	null	null
237	Tb11.01.2820	exosome-associated protein 4 (EAP4)	0.729129	1.75775	0.78026	-0.455755	0.813728	-0.357973	Tb11.01.2820	24273	5.31	0	null	null	null	3'-5'-exoribonuclease activity	rRNA processing	cytoplasmic exosome (RNase complex), nuclear exosome (RNase complex)	3'-5'-exoribonuclease activity, RNA binding	RNA processing	null
238	Tb11.01.2880	Nucleoporin (TbNup149)	0.350951	0.212198	13.428	-1.51066	-2.23651	3.74717	Tb11.01.2880	149233	8.61	0	null	null	null	hormone activity	response to stress	extracellular region, nuclear pore	null	null	null
239	Tb11.01.2960	protein of unknown function, conserved	1.66664	0.740689	0.81007	0.736942	-0.43306	-0.303882	Tb11.01.2960	19424	5.04	0	null	null	null	null	null	null	null	null	null
240	Tb11.01.3020	40S ribosomal protein L14, putative	0.968898	0.944368	1.0929	-0.0455828	-0.0825786	0.128161	Tb11.01.3020	21470	11.4	0	null	null	null	structural constituent of ribosome	translation	intracellular, ribosome	structural constituent of ribosome	translation	intracellular, ribosome
241	Tb11.01.3040	cytosolic malate dehydrogenase (cMDH)	1.34862	1.30854	0.56666	0.431481	0.387963	-0.819445	Tb11.01.3040	35152	7.39	0	null	null	1.1.1.37 (Malate dehydrogenase)	L-malate dehydrogenase activity, binding, malate dehydrogenase activity	glycolysis, tricarboxylic acid cycle	cytoplasm	L-malate dehydrogenase activity, binding, catalytic activity, malate dehydrogenase activity, oxidoreductase activity	carbohydrate metabolic process, cellular carbohydrate metabolic process, glycolysis, malate metabolic process, metabolic process, oxidation-reduction process	null
242	Tb11.01.3080	heat shock protein 70, putative	1.25631	0.676969	1.1758	0.329196	-0.562839	0.233643	Tb11.01.3080	73632	4.86	0	null	null	null	ATP binding, molecular_function	protein folding	cellular_component	ATP binding	null	null
243	Tb11.01.3110	heat shock protein 70	1.48139	3.15631	0.21387	0.566955	1.65824	-2.22519	Tb11.01.3110	75367	6.29	0	null	null	null	ATP binding, molecular_function	protein folding	cellular_component	ATP binding	null	null
244	Tb11.01.3170	guanine nucleotide-binding protein beta subunit- like protein,activated protein kinase c receptor (TRACK)	0.916926	1.28586	0.84815	-0.125122	0.362731	-0.237609	Tb11.01.3170	34690	6.41	0	null	null	null	protein binding, protein kinase C binding	apoptosis, regulation of cytokinesis	ribosome	null	null	null
245	Tb11.01.3180	guanine nucleotide-binding protein beta subunit-like protein,activated protein kinase c receptor	0.916926	1.28586	0.84815	-0.125122	0.362731	-0.237609	Tb11.01.3180	34690	6.41	0	null	null	null	molecular_function, protein binding	biological_process, regulation of cytokinesis	cellular_component, ribosome	null	null	null
246	Tb11.01.3190	protein of unknown function, conserved	0.431667	6.22842	0.37194	-1.21201	2.63887	-1.42686	Tb11.01.3190	61506	6.36	0	NN Sum: 0, NN D: .26, HMM Prob: .98	HMM: MLRRGATLLTSAAAGGSSVGN, NN: MLRRGATLLTSAAAGGSSVGN	null	null	null	mitochondrial part	null	null	null
247	Tb11.01.3290	protein of unknown function, conserved	0.285095	2.32107	1.5112	-1.81048	1.21479	0.595695	Tb11.01.3290	69000	5.28	0	null	null	null	null	null	mitochondrial part	null	null	null
248	Tb11.01.3320	Trichohyalin, putative	2.73344	5.09938	0.071742	1.45072	2.35032	-3.80104	Tb11.01.3320	78968	10.57	0	null	null	null	null	null	null	null	null	null
249	Tb11.01.3370	glycosomal membrane protein, putative (PEX11)	1.108	0.764467	1.1806	0.147953	-0.387473	0.23952	Tb11.01.3370	24027	10.6	2	null	null	null	null	null	null	null	null	null
250	Tb11.01.3390	DNA topoisomerase II, putative (TOP2)	1.74663	0.581568	0.98446	0.804577	-0.781981	-0.0225955	Tb11.01.3390	162713	6.44	0	null	null	5.99.1.3 (DNA topoisomerase (ATP-hydrolyzing))	DNA topoisomerase (ATP-hydrolyzing) activity	DNA topological change	cellular_component	ATP binding, DNA binding	DNA topological change	chromosome
251	Tb11.01.3420	eukaryotic translation initiation factor, putative	0.465983	2.05143	1.0461	-1.10165	1.03663	0.0650208	Tb11.01.3420	46678	5.1	0	null	null	null	translation initiation factor activity	translational initiation	eukaryotic translation initiation factor 3 complex	null	null	null
252	Tb11.01.3550	2-oxoglutarate dehydrogenase E2 component, putative	0.0706065	25.2051	0.56191	-3.82405	4.65564	-0.831589	Tb11.01.3550	41144	8.27	0	null	null	2.3.1.61 (Dihydrolipoyllysine-residue succinyltransferase)	dihydrolipoyllysine-residue succinyltransferase activity	tricarboxylic acid cycle	mitochondrial part, oxoglutarate dehydrogenase complex	acyltransferase activity, dihydrolipoyllysine-residue succinyltransferase activity	metabolic process, tricarboxylic acid cycle	oxoglutarate dehydrogenase complex
253	Tb11.01.3560	vacuolar ATP synthase subunit b, putative,v- ATPase B subunit,vacuolar proton pump B subunit	2.87629	2.88451	0.12053	1.52421	1.52833	-3.05254	Tb11.01.3560	55621	5.29	0	null	null	3.6.3.14 (H( )-transporting two-sector ATPase)	hydrogen ion transporting ATP synthase activity, rotational mechanism, hydrogen-exporting ATPase activity, phosphorylative mechanism, proton-transporting ATPase activity, rotational mechanism	ATP hydrolysis coupled proton transport	lysosomal proton-transporting V-type ATPase complex, proton-transporting V-type ATPase, V1 domain	null	ATP metabolic process, ATP synthesis coupled proton transport, proton transport	proton-transporting two-sector ATPase complex
254	Tb11.01.3580	protein of unknown function, conserved	10.8208	1.15569	0.079965	3.43573	0.208758	-3.64449	Tb11.01.3580	38701	7.7	0	null	null	null	null	null	null	null	null	null
255	Tb11.01.3675	40S ribosomal protein S17, putative	1.00074	1.00822	0.99111	0.00106799	0.0118149	-0.0128829	Tb11.01.3675	16222	11.47	0	null	null	null	structural constituent of ribosome	translation	intracellular, ribosome	structural constituent of ribosome	translation	intracellular, ribosome
256	Tb11.01.3676	40S ribosomal protein S17, putative	1.00074	1.00822	0.99111	0.00106799	0.0118149	-0.0128829	Tb11.01.3676	16222	11.47	0	null	null	null	structural constituent of ribosome	translation	intracellular, ribosome	structural constituent of ribosome	translation	intracellular, ribosome
257	Tb11.01.3690	splicing factor 3B subunit 1, putative	1.10385	1.17058	0.77391	0.142544	0.227218	-0.369762	Tb11.01.3690	122037	7.05	0	null	null	null	binding	null	null	binding	null	null
258	Tb11.01.3740	coatomer gamma subunit, putative,cytosolic coat protein, putative (TbCoatomerGamma)	1.48652	1.41332	0.47598	0.571943	0.499084	-1.07103	Tb11.01.3740	97589	5.49	0	null	null	null	molecular_function, structural molecule activity	retrograde vesicle-mediated transport, Golgi to ER	COPI vesicle coat, Golgi-associated vesicle	binding, protein binding, structural molecule activity	intracellular protein transport, vesicle-mediated transport	Golgi-associated vesicle, membrane coat
259	Tb11.01.3805	microtubule-associated protein,corset-associated protein 15 (CAP15)	18.8413	0.795524	0.066717	4.23582	-0.330022	-3.9058	Tb11.01.3805	14092	10.45	0	null	null	null	null	null	null	null	null	null
260	Tb11.01.4230	protein kinase, putative	1.2315	0.519294	1.5637	0.300413	-0.945377	0.644964	Tb11.01.4230	53171	8.78	0	null	null	2.7.1.- (Phosphotransferases with an alcohol group as acceptor.)	ATP binding, protein serine/threonine kinase activity, protein tyrosine kinase activity	protein phosphorylation	cellular_component	ATP binding, protein kinase activity, protein serine/threonine kinase activity, protein tyrosine kinase activity	protein phosphorylation	null
261	Tb11.01.4250	protein kinase, putative	1.2315	0.519294	1.5637	0.300413	-0.945377	0.644964	Tb11.01.4250	54921	8.73	0	null	null	2.7.1.- (Phosphotransferases with an alcohol group as acceptor.)	ATP binding, protein serine/threonine kinase activity, protein tyrosine kinase activity	protein phosphorylation	cellular_component	ATP binding, protein kinase activity, protein serine/threonine kinase activity, protein tyrosine kinase activity	protein phosphorylation	null
262	Tb11.01.4310	protein of unknown function, conserved	1.21133	2.37846	0.34709	0.27659	1.25003	-1.52662	Tb11.01.4310	238279	6.19	0	null	null	null	null	null	null	null	null	null
263	Tb11.01.4370	protein of unknown function, conserved	1.5817	0.703447	0.89876	0.661479	-0.507486	-0.153992	Tb11.01.4370	90656	8.56	0	NN Sum: 0, NN D: .24, HMM Prob: .93	HMM: MSTSLVTLASVLASDCT, NN: MSTSLVTLASVLASDCTHYAGD	null	null	null	null	null	null	null
264	Tb11.01.4390	leucine-rich repeat protein (LRRP), putative	1.95293	0.177629	2.8827	0.965643	-2.49306	1.52742	Tb11.01.4390	70033	5.04	0	null	null	null	null	null	null	null	null	null
265	Tb11.01.4430	protein of unknown function, conserved	2.24427	0.593956	0.75019	1.16624	-0.751572	-0.414672	Tb11.01.4430	27969	9.37	3	null	null	null	null	null	null	null	null	null
266	Tb11.01.4520	prefoldin subunit 2, putative	0.83703	0.892433	1.3387	-0.256648	-0.164184	0.420833	Tb11.01.4520	15902	4.89	0	null	null	null	protein binding, unfolded protein binding	protein folding	prefoldin complex	unfolded protein binding	protein folding	prefoldin complex
267	Tb11.01.4621	calmodulin	2.62192	0.503764	0.7571	1.39062	-0.989179	-0.401444	Tb11.01.4621	16839	3.86	0	null	null	null	calcium ion binding	biological_process	flagellum	calcium ion binding	null	null
268	Tb11.01.4622	calmodulin	2.62192	0.503764	0.7571	1.39062	-0.989179	-0.401444	Tb11.01.4622	16839	3.86	0	null	null	null	calcium ion binding	biological_process	flagellum	calcium ion binding	null	null
269	Tb11.01.4623	calmodulin	2.62192	0.503764	0.7571	1.39062	-0.989179	-0.401444	Tb11.01.4623	16839	3.86	0	null	null	null	calcium ion binding	biological_process	flagellum	calcium ion binding	null	null
270	Tb11.01.4624	calmodulin	2.62192	0.503764	0.7571	1.39062	-0.989179	-0.401444	Tb11.01.4624	16839	3.86	0	null	null	null	calcium ion binding	biological_process	flagellum	calcium ion binding	null	null
271	Tb11.01.4660	elongation factor 1 gamma, putative	0.644039	2.32988	0.66643	-0.634779	1.22025	-0.585475	Tb11.01.4660	46304	5.98	0	NN Sum: 0, NN D: .33, HMM Prob: .7	HMM: MSLTLWFQPHHENARNLKLLVVAAFANVPVTVKAC, NN: MSLTLWFQPHHENARNLKLLVVAAFANVPVTVKAC	null	translation elongation factor activity	translational elongation	eukaryotic translation elongation factor 1 complex	translation elongation factor activity	translational elongation	eukaryotic translation elongation factor 1 complex
272	Tb11.01.4701	membrane-bound acid phosphatase 1 precursor (MBAP1)	6.1222	1.67432	0.097556	2.61405	0.743576	-3.35763	Tb11.01.4701	59377	7.42	2	NN Sum: 4, NN D: .72, HMM Prob: .96	HMM: MKERKGSWVNLAVVCVFFTFLHIHSYAAQ, NN: MKERKGSWVNLAVVCVFFTFLHIHSYAA	null	acid phosphatase activity	biological_process	integral to membrane, lysosomal membrane	acid phosphatase activity	null	null
273	Tb11.01.4740	protein of unknown function, conserved	0.308195	8.49598	0.38191	-1.69809	3.08678	-1.3887	Tb11.01.4740	61212	5.15	1	NN Sum: 2, NN D: .46, HMM Prob: .97	HMM: MPSKRKTIAVVAGAAAAVGAAAY, NN: MPSKRKTIAVVAGAAAAVGAAAY	null	null	null	mitochondrial inner membrane, mitochondrial part	null	null	null
274	Tb11.01.4750	elongation factor 1 gamma, putative	0.644039	2.32988	0.66643	-0.634779	1.22025	-0.585475	Tb11.01.4750	60500	6.05	0	null	null	null	translation elongation factor activity	translational elongation	eukaryotic translation elongation factor 1 complex	translation elongation factor activity	translational elongation	eukaryotic translation elongation factor 1 complex
275	Tb11.01.4810	protein of unknown function, conserved	3.29023	0.600237	0.50635	1.71819	-0.736396	-0.981793	Tb11.01.4810	23910	9.56	1	null	null	null	structural molecule activity	null	null	structural molecule activity	null	null
276	Tb11.01.4860	mitochondrial RNA binding protein 2 (GBP25)	0.941265	2.95136	0.35997	-0.0873271	1.56138	-1.47405	Tb11.01.4860	25107	9.74	0	NN Sum: 0, NN D: .31, HMM Prob: .92	HMM: MLRRIISQQTTLIRKPLGAALFATSALRLEAA, NN: MLRRIISQQTTLIRKPLGAALFATSALRLEAA	null	RNA binding	RNA modification	mitochondrial part, mitochondrion	null	null	null
277	Tb11.01.4880	protein of unknown function, conserved	3.08394	0.933257	0.34745	1.62478	-0.0996543	-1.52512	Tb11.01.4880	16922	4.41	0	null	null	null	null	null	null	null	null	null
278	Tb11.01.4940	AAA ATPase, putative	0.576469	0.218694	7.9321	-0.794686	-2.19302	2.9877	Tb11.01.4940	141173	6.54	0	null	null	null	ATP binding, ATPase activity	protein metabolic process	cellular_component	ATP binding, nucleoside-triphosphatase activity, nucleotide binding	null	null
279	Tb11.01.4960	regulator of nonsense transcripts 1, putative,nonsense mRNA reducing factor 1, putative	0.916758	0.821386	1.328	-0.125387	-0.283869	0.409255	Tb11.01.4960	223542	7.55	0	null	null	null	nucleoside-triphosphatase activity, nucleotide binding	null	null	nucleoside-triphosphatase activity, nucleotide binding	null	null
280	Tb11.01.5100	par1	1.6824	0.52144	1.1399	0.750518	-0.939426	0.188907	Tb11.01.5100	68351	5.13	0	null	null	null	calmodulin binding, molecular_function	flagellum organization	microtubule-based flagellum	calmodulin binding	null	microtubule-based flagellum
281	Tb11.01.5120	protein of unknown function, conserved	2.37051	1.29561	0.3256	1.2452	0.373629	-1.61883	Tb11.01.5120	105385	8.42	1	NN Sum: 3, NN D: .55, HMM Prob: .01	HMM: MGSGFVTRLVSLRRRKRLLFHVVVVAFALYILSILFMLYAD, NN: MGSGFVTRLVSLRRRKRLLFHVVVVAFALYILSI	null	null	null	null	null	null	null
282	Tb11.01.5170	protein of unknown function, conserved	1.20482	1.20144	0.69084	0.268817	0.26476	-0.533576	Tb11.01.5170	14738	6.09	0	null	null	null	null	null	null	sequence-specific DNA binding transcription factor activity	null	null
283	Tb11.01.5300	ornithine decarboxylase (ODC)	0.353332	3.95605	0.71541	-1.5009	1.98406	-0.483158	Tb11.01.5300	49177	5.66	0	null	null	4.1.1.17 (Ornithine decarboxylase)	ornithine decarboxylase activity	polyamine biosynthetic process	cellular_component	catalytic activity	polyamine biosynthetic process	null
284	Tb11.01.5310	receptor-type adenylate cyclase GRESAG 4, putative	0.125603	1.81184	4.3942	-2.99306	0.857458	2.1356	Tb11.01.5310	133786	4.69	2	NN Sum: 4, NN D: .64, HMM Prob: .98	HMM: MTTTKASCLISSDSALRRNSIVATAPLLLLLALTLPVGNGE, NN: MTTTKASCLISSDSALRRNSIVATAPLLLLLALTLPVGNGE	4.6.1.1 (Adenylate cyclase)	adenylate cyclase activity	cyclic nucleotide biosynthetic process, intracellular signaling pathway	integral to membrane	phosphorus-oxygen lyase activity	cyclic nucleotide biosynthetic process, intracellular signaling pathway	null
285	Tb11.01.5320	small GTPase, putative,ras-related rab-4 (RAB4)	1.44007	1.30821	0.53081	0.52614	0.387592	-0.913733	Tb11.01.5320	22057	5.7	0	null	null	null	GTPase activity, protein binding	intracellular protein transport, nucleocytoplasmic transport, small GTPase mediated signal transduction	cellular_component	GTP binding, GTPase activity, protein binding	intracellular protein transport, nucleocytoplasmic transport, protein transport, signal transduction, small GTPase mediated signal transduction	intracellular
286	Tb11.01.5350	profilin	2.88684	1.1935	0.29024	1.52949	0.255193	-1.78468	Tb11.01.5350	16122	4.75	0	null	null	null	actin binding	actin cytoskeleton organization, cytoskeleton organization	actin cytoskeleton	actin binding	cytoskeleton organization	actin cytoskeleton
287	Tb11.01.5400	protein of unknown function, conserved	2.2604	0.374788	1.1804	1.17658	-1.41585	0.239276	Tb11.01.5400	82093	6.89	0	null	null	null	null	null	mitochondrial part	null	null	null
288	Tb11.01.5440	protein of unknown function, conserved	0.94688	3.73775	0.28255	-0.0787464	1.90217	-1.82342	Tb11.01.5440	21129	7.07	0	null	null	null	null	null	null	null	null	null
289	Tb11.01.5490	kinesin-II 85 Kd subunit, putative	2.45507	0.809395	0.50324	1.29577	-0.305084	-0.990681	Tb11.01.5490	127470	5.52	0	NN Sum: 0, NN D: .29, HMM Prob: .59	HMM: MGSSVTVCCLVEVSICR, NN: MGSSVTVCCLVEVSICR	null	ATP binding, microtubule motor activity, motor activity	microtubule-based movement, microtubule-based process	microtubule associated complex	ATP binding, microtubule motor activity	microtubule-based movement	null
290	Tb11.01.5500	U3 small nucleolar ribonucleoprotein protein IMP3, putative	0.502715	2.92934	0.67906	-0.992188	1.55058	-0.558389	Tb11.01.5500	26669	10.26	0	null	null	null	RNA binding, rRNA binding	maturation of SSU-rRNA	intracellular, nucleus	RNA binding	null	null
291	Tb11.01.5570	RNA-binding protein (NRBD1)	1.09839	0.908966	1.0016	0.135396	-0.137702	0.00230647	Tb11.01.5570	28776	11.17	0	null	null	null	RNA binding, protein binding	RNA processing	nucleus	nucleic acid binding	null	null
292	Tb11.01.5590	RNA-binding protein (NRBD2)	1.09839	0.908966	1.0016	0.135396	-0.137702	0.00230647	Tb11.01.5590	30275	11.25	0	null	null	null	RNA binding, protein binding	RNA processing	nucleus	nucleic acid binding	null	null
293	Tb11.01.5660	cyclin 2,G1 cyclin (CYC2)	0.593401	1.51533	1.1121	-0.75292	0.599633	0.153287	Tb11.01.5660	24302	6.84	0	null	null	null	cyclin binding, cyclin-dependent protein kinase regulator activity	cell cycle	cyclin-dependent protein kinase holoenzyme complex	null	null	null
294	Tb11.01.5680	protein of unknown function, conserved	2.66361	1.28076	0.29313	1.41338	0.357003	-1.77039	Tb11.01.5680	51675	8.12	0	null	null	null	null	null	null	null	null	null
295	Tb11.01.5690	DRBD4 (DRBD4)	0.911743	18.726	0.058571	-0.1333	4.22697	-4.09367	Tb11.01.5690	54708	7.03	0	null	null	null	RNA binding	RNA processing	cellular_component	nucleic acid binding	null	null
296	Tb11.01.5710	phenylalanyl-tRNA synthetase alpha chain, putative	0.909174	1.08439	1.0143	-0.137372	0.116888	0.0204844	Tb11.01.5710	57057	8.47	0	null	null	6.1.1.20 (Phenylalanine--tRNA ligase)	phenylalanine-tRNA ligase activity, tRNA binding	phenylalanyl-tRNA aminoacylation	cytoplasm	ATP binding, aminoacyl-tRNA ligase activity, nucleotide binding, phenylalanine-tRNA ligase activity, tRNA binding	phenylalanyl-tRNA aminoacylation, tRNA aminoacylation for protein translation, translation	cytoplasm
297	Tb11.01.5720	ribosomal protein L18, putative	1.02097	0.880097	1.1129	0.0299415	-0.184265	0.154324	Tb11.01.5720	20905	11.07	0	null	null	null	structural constituent of ribosome	translation	intracellular, ribosome	structural constituent of ribosome	translation	intracellular, ribosome
298	Tb11.01.5780	protein of unknown function, conserved	1.91205	0.639052	0.8184	0.935117	-0.645995	-0.289122	Tb11.01.5780	100475	8.09	0	null	null	null	protein binding	RNA interference	RNA-induced silencing complex	nucleic acid binding, protein binding	RNA interference	RNA-induced silencing complex
299	Tb11.01.5790	ubiquitin-conjugating enzyme e2, putative,ubiquitin carrier protein, putative,ubiquitin-protein ligase, putative	1.78142	1.40665	0.39907	0.833028	0.492259	-1.32529	Tb11.01.5790	28163	4.36	0	null	null	6.3.2.19 (Ubiquitin--protein ligase)	ubiquitin-protein ligase activity	post-translational protein modification, protein modification process, regulation of protein metabolic process	cytoplasm	small conjugating protein ligase activity	post-translational protein modification, regulation of protein metabolic process	null
300	Tb11.01.5800	protein of unknown function, conserved	0.159373	3.87417	1.6196	-2.64952	1.95389	0.695638	Tb11.01.5800	165629	6.96	0	NN Sum: 3, NN D: .62, HMM Prob: .89	HMM: MLTIPLPLSLVYFRTVLLITAF, NN: MLTIPLPLSLVYFRTVLLITAF	null	calcium-dependent cysteine-type endopeptidase activity	proteolysis	cellular_component, intracellular	calcium-dependent cysteine-type endopeptidase activity	proteolysis	intracellular
301	Tb11.01.5820	protein of unknown function, conserved	0.431295	0.391398	5.9239	-1.21325	-1.35329	2.56655	Tb11.01.5820	54406	5.63	0	null	null	null	null	null	null	null	null	null
302	Tb11.01.5860	T-complex protein 1, epsilon subunit, putative (TCP-1-epsilon)	0.674855	1.22889	1.2058	-0.567351	0.29736	0.269991	Tb11.01.5860	59382	4.97	0	null	null	null	unfolded protein binding	protein folding, regulation of cell cycle	chaperonin-containing T-complex	ATP binding, protein binding, unfolded protein binding	cellular protein metabolic process, protein folding	null
303	Tb11.01.5900	vacuolar sorting protein, putative	2.93832	1.86882	0.18211	1.55499	0.902124	-2.45712	Tb11.01.5900	25076	5.88	0	null	null	null	hydrolase activity, acting on ester bonds	protein transport, vesicle-mediated transport	cytoplasm, membrane	null	null	null
304	Tb11.01.5910	dynein intermediate chain IC70, putative	1.79504	6.84302	0.08141	0.844018	2.77463	-3.61865	Tb11.01.5910	68117	6.25	0	null	null	null	microtubule motor activity, motor activity	null	dynein complex	null	null	null
305	Tb11.01.5930	protein of unknown function, conserved	0.658111	4.40039	0.34531	-0.603597	2.13763	-1.53404	Tb11.01.5930	176834	5.59	0	null	null	null	acid-amino acid ligase activity, zinc ion binding	protein modification process	intracellular	acid-amino acid ligase activity, binding, zinc ion binding	protein modification process	intracellular
306	Tb11.01.5960	mitochondrial carrier protein, putative	1.94469	1.3863	0.37093	0.959542	0.471239	-1.43078	Tb11.01.5960	38054	9.89	2	null	null	null	binding	transport	integral to membrane, membrane, mitochondrial part	binding	transport	membrane
307	Tb11.01.6030	proteasome regulatory non-ATP-ase subunit	1.2421	1.14959	0.70033	0.312778	0.201115	-0.513893	Tb11.01.6030	31281	5.44	0	null	null	null	endopeptidase activity	proteolysis	proteasome regulatory particle	null	null	null
308	Tb11.01.6060	ADP-ribosylation factor GTPase activating protein 1, putative	2.58438	1.16313	0.33267	1.36982	0.218018	-1.58784	Tb11.01.6060	34005	6.42	0	null	null	null	ARF GTPase activator activity, DNA binding, zinc ion binding	biological_process, regulation of ARF GTPase activity	nucleus	ARF GTPase activator activity, zinc ion binding	regulation of ARF GTPase activity	null
309	Tb11.01.6170	cleavage and polyadenylation specificity factor-like protein, putative	1.09973	1.17731	0.77236	0.137156	0.235499	-0.372655	Tb11.01.6170	159061	6.73	0	NN Sum: 0, NN D: .17, HMM Prob: .69	HMM: MLHATVAPSLPASAVTHSVSGR, NN: MLHATVAPSLPASAVTHSVSGR	null	nucleic acid binding	mRNA cleavage, mRNA polyadenylation	nucleus	nucleic acid binding	null	nucleus
310	Tb11.01.6200	protein of unknown function, conserved	1.21202	0.572925	1.4401	0.277412	-0.803581	0.526169	Tb11.01.6200	70341	6.57	0	null	null	null	null	null	null	null	null	null
311	Tb11.01.6310	protein of unknown function, conserved	3.26275	0.633218	0.48402	1.70609	-0.659227	-1.04686	Tb11.01.6310	38474	6.18	1	null	null	null	null	null	null	null	null	null
312	Tb11.01.6360	metalloprotease, putative,cell division protein FtsH homologue, putative	0.400432	2.48537	1.0048	-1.32037	1.31346	0.00690837	Tb11.01.6360	74477	8.12	1	null	null	3.4.24.- (Metalloendopeptidases.)	ATPase activity, zinc ion binding	proteolysis	integral to membrane, mitochondrial inner membrane	ATP binding, metalloendopeptidase activity, nucleoside-triphosphatase activity, nucleotide binding, zinc ion binding	proteolysis	integral to membrane
313	Tb11.01.6410	phosphomannose isomerase, putative	0.179115	2.40181	2.3245	-2.48104	1.26412	1.21692	Tb11.01.6410	46483	6	0	null	null	5.3.1.8 (Mannose-6-phosphate isomerase)	mannose-6-phosphate isomerase activity, zinc ion binding	carbohydrate metabolic process	cytoplasm	mannose-6-phosphate isomerase activity, zinc ion binding	carbohydrate metabolic process	null
314	Tb11.01.6510	paraflagellar rod component, putative (PFC9)	7.91891	0.0176816	7.1419	2.9853	-5.82161	2.83631	Tb11.01.6510	41086	3.73	0	null	null	null	null	null	null	null	null	null
315	Tb11.01.6530	coatomer epsilon subunit, putative,cytosolic coat protein, putative	1.19383	1.51193	0.55402	0.255598	0.596392	-0.85199	Tb11.01.6530	34595	4.97	0	null	null	null	protein binding, protein transporter activity, structural molecule activity	intracellular protein transport, retrograde vesicle-mediated transport, Golgi to ER	COPI vesicle coat, cytoplasm, membrane	protein binding, structural molecule activity	null	COPI vesicle coat
316	Tb11.01.6590	zinc finger protein 2 (ZFP2)	0.800897	1.60836	0.77632	-0.320311	0.685588	-0.365277	Tb11.01.6590	15768	8.83	0	null	null	null	RNA binding, nucleic acid binding, protein binding, zinc ion binding	cell differentiation, microtubule polymerization	cytoplasm	nucleic acid binding, protein binding, zinc ion binding	null	null
317	Tb11.01.6660	iron superoxide dismutase (TbSODB)	0.466744	1.02581	2.0886	-1.0993	0.036759	1.06254	Tb11.01.6660	23280	7.32	0	null	null	1.15.1.1 (Superoxide dismutase)	metal ion binding, superoxide dismutase activity	superoxide metabolic process	cellular_component, glycosome	metal ion binding, superoxide dismutase activity	oxidation-reduction process, superoxide metabolic process	null
318	Tb11.01.6670	small GTPase (X3)	2.74469	0.569299	0.63998	1.45664	-0.812741	-0.643901	Tb11.01.6670	22782	6.79	0	null	null	null	GTPase activity, protein binding	intracellular protein transport, nucleocytoplasmic transport, small GTPase mediated signal transduction	cellular_component	GTP binding, GTPase activity, protein binding	intracellular protein transport, nucleocytoplasmic transport, protein transport, signal transduction, small GTPase mediated signal transduction	intracellular
319	Tb11.01.6740	Tb5.20	1.4699	1.10022	0.61835	0.555715	0.13779	-0.693504	Tb11.01.6740	127923	3.71	0	null	null	null	null	null	null	null	null	null
320	Tb11.01.6780	chaperone protein DNAj, putative,heat shock protein-like protein, putative	1.41555	0.530082	1.3327	0.501361	-0.915713	0.414352	Tb11.01.6780	35320	5.13	0	null	null	null	heat shock protein binding, protein binding	protein folding	cellular_component	heat shock protein binding, unfolded protein binding	protein folding	null
321	Tb11.01.6800	1-acyl-sn-glycerol-3-phosphate acyltransferase, putative	0.537086	0.778289	2.3923	-0.896776	-0.361623	1.2584	Tb11.01.6800	30360	8.13	1	NN Sum: 3, NN D: .64, HMM Prob: .07	HMM: MGANYAVRCLATVYLFLLMLIGWIGAW, NN: MGANYAVRCLATVYLFLLMLIGWIGAW	2.3.1.51 (1-acylglycerol-3-phosphate O-acyltransferase)	1-acylglycerol-3-phosphate O-acyltransferase activity	metabolic process	integral to membrane	acyltransferase activity	metabolic process	null
322	Tb11.01.6880	cytosolic coat protein, putative	1.47469	1.54777	0.43812	0.560409	0.630193	-1.1906	Tb11.01.6880	25565	10.27	2	NN Sum: 4, NN D: .85, HMM Prob: 1	HMM: MTMRAMPLRVSGTIARLSLPLGLLLVTLSTFITTVRAD, NN: MTMRAMPLRVSGTIARLSLPLGLLLVTLSTFITTVRAD	null	protein transmembrane transporter activity	ER to Golgi vesicle-mediated transport	ER to Golgi transport vesicle membrane, integral to membrane	null	transport	integral to membrane
323	Tb11.01.6890	small GTPase, putative,ras-related protein rab-2a, putative (RAB2)	4.44267	1.00044	0.22499	2.15143	0.000641084	-2.15207	Tb11.01.6890	23512	7.89	0	null	null	null	GTPase activity, protein binding	intracellular protein transport, nucleocytoplasmic transport, small GTPase mediated signal transduction	cellular_component	GTP binding, GTPase activity, protein binding	intracellular protein transport, nucleocytoplasmic transport, protein transport, signal transduction, small GTPase mediated signal transduction	intracellular
324	Tb11.01.7010	protein of unknown function, conserved (TbKap123)	0.729501	1.79361	0.76427	-0.455018	0.842864	-0.387846	Tb11.01.7010	117884	4.37	0	null	null	null	binding	null	null	binding	null	null
325	Tb11.01.7070	protein of unknown function, conserved	0.770713	1.28925	1.0064	-0.375735	0.366531	0.00920383	Tb11.01.7070	23057	4.58	0	null	null	null	translation initiation factor activity	translational initiation	nucleus	binding	null	null
326	Tb11.01.7080	U5 small nuclear ribonucleoprotein component, putative,U5 snrnp-specific protein, putative	0.78883	2.05839	0.61587	-0.342213	1.04152	-0.699302	Tb11.01.7080	105470	4.88	0	null	null	null	GTP binding, GTPase activity, protein binding	translation	nucleus	GTP binding, GTPase activity	null	null
327	Tb11.01.7120	protein of unknown function, conserved	5.73296	0.329051	0.5301	2.51928	-1.60362	-0.915664	Tb11.01.7120	23085	6.16	0	null	null	null	null	null	null	null	null	null
328	Tb11.01.7190	NADH-cytochrome b5 reductase, putative (B5R)	0.0385877	1.59408	16.257	-4.69572	0.672726	4.02299	Tb11.01.7190	33886	8.44	0	NN Sum: 4, NN D: .55, HMM Prob: .96	HMM: MKFLTFTAASILGAAFKARVSSQ, NN: MKFLTFTAASILGAAFKARVSSQ	1.6.2.2 (Cytochrome-b5 reductase)	cytochrome-b5 reductase activity	null	cellular_component	electron carrier activity, oxidoreductase activity	null	null
329	Tb11.01.7325	protein of unknown function, conserved	1.30049	1.30159	0.59077	0.379057	0.380274	-0.759332	Tb11.01.7325	14492	4.18	0	null	null	null	null	null	null	null	null	null
330	Tb11.01.7390	AMP deaminase, putative	1.62713	0.332979	1.8457	0.702327	-1.5865	0.884168	Tb11.01.7390	163209	6.94	0	null	null	3.5.4.6 (AMP deaminase)	AMP deaminase activity	generation of precursor metabolites and energy, purine ribonucleoside monophosphate biosynthetic process	cellular_component	deaminase activity	purine ribonucleoside monophosphate biosynthetic process	null
331	Tb11.01.7400	GPI transamidase subunit Tta1 (TTA1)	2.17169	0.878944	0.52389	1.11882	-0.186157	-0.932664	Tb11.01.7400	41916	8.66	2	null	null	null	GPI-anchor transamidase activity	null	GPI-anchor transamidase complex, integral to membrane	null	null	null
332	Tb11.01.7550	iron superoxide dismutase	1.47669	0.426818	1.5866	0.562367	-1.22831	0.665938	Tb11.01.7550	22048	6.07	0	null	null	1.15.1.1 (Superoxide dismutase)	metal ion binding, superoxide dismutase activity	superoxide metabolic process	cellular_component	metal ion binding, superoxide dismutase activity	oxidation-reduction process, superoxide metabolic process	null
333	Tb11.01.7690	proteasome regulatory non-ATP-ase subunit 7 (RPN7)	1.02568	1.36796	0.71271	0.0365851	0.452028	-0.488613	Tb11.01.7690	45550	5.64	0	null	null	null	endopeptidase activity	ubiquitin-dependent protein catabolic process	proteasome regulatory particle	null	null	null
334	Tb11.01.7740	protein of unknown function, conserved	0.629842	1.16204	1.3663	-0.666938	0.216664	0.450274	Tb11.01.7740	32905	5.19	0	null	null	null	null	intracellular protein transport	Golgi apparatus, endoplasmic reticulum	null	null	null
335	Tb11.01.7760	ubiquitin carboxyl-terminal hydrolase, putative	0.881523	1.2038	0.94235	-0.181929	0.267595	-0.0856651	Tb11.01.7760	131255	5.4	0	null	null	3.1.2.15 (Ubiquitin thiolesterase)	cysteine-type endopeptidase activity, ubiquitin thiolesterase activity, ubiquitin-specific protease activity	protein deubiquitination, ubiquitin-dependent protein catabolic process	null	ubiquitin thiolesterase activity	ubiquitin-dependent protein catabolic process	null
336	Tb11.01.7800	nucleoside diphosphate kinase (NDPK)	0.662515	1.39824	1.0795	-0.593975	0.483612	0.110363	Tb11.01.7800	16857	9	0	null	null	2.7.4.6 (Nucleoside-diphosphate kinase)	ATP binding, nucleoside diphosphate kinase activity	CTP biosynthetic process, GTP biosynthetic process, UTP biosynthetic process	nucleus	ATP binding, nucleoside diphosphate kinase activity	CTP biosynthetic process, GTP biosynthetic process, UTP biosynthetic process	null
337	Tb11.01.7830	ATP binding protein-like protein	1.16082	0.509649	1.6903	0.215144	-0.972424	0.757279	Tb11.01.7830	22050	4.91	0	null	null	null	glutathione-disulfide reductase activity	oxidation-reduction process	cellular_component	null	null	null
338	Tb11.01.7880	microtubule-associated protein,corset-associated protein 17 (CAP17)	0.035643	1.098	25.552	-4.81024	0.134873	4.67536	Tb11.01.7880	14854	9.12	0	null	null	null	molecular_function	cytoskeleton organization	microtubule cytoskeleton	null	null	null
339	Tb11.01.7910	protein of unknown function, conserved	0.652997	2.07352	0.73855	-0.614851	1.05208	-0.437232	Tb11.01.7910	111776	6.41	0	null	null	null	null	null	null	null	null	null
340	Tb11.01.7960	60S ribosomal protein L2, putative,60S ribosomal protein L8, putative	1.00814	0.938084	1.0574	0.0116898	-0.092211	0.0805212	Tb11.01.7960	28314	11.37	0	null	null	null	structural constituent of ribosome	translation	intracellular, ribosome	structural constituent of ribosome	translation	intracellular, ribosome
341	Tb11.01.8200	enoyl-CoA hydratase/isomerase family protein, putative	0.0820008	5.03343	2.4228	-3.60822	2.33154	1.27668	Tb11.01.8200	40235	6.65	0	null	null	null	catalytic activity	metabolic process	cellular_component, mitochondrial part	catalytic activity	metabolic process	null
342	Tb11.01.8225	protein of unknown function, conserved	0.0109389	3.59994	25.394	-6.51439	1.84797	4.66642	Tb11.01.8225	16327	9.85	0	null	null	null	null	null	mitochondrial part	null	null	null
343	Tb11.01.8390	protein of unknown function, conserved	1.91179	1.21438	0.43073	0.934924	0.28022	-1.21514	Tb11.01.8390	234417	5.58	0	null	null	null	null	null	null	binding	null	null
344	Tb11.01.8470	dihydrolipoyl dehydrogenase (GCVL-2)	0.0968429	51.7828	0.19941	-3.36821	5.6944	-2.32619	Tb11.01.8470	50434	7.46	0	null	null	1.8.1.4 (Dihydrolipoyl dehydrogenase)	dihydrolipoyl dehydrogenase activity, disulfide oxidoreductase activity	cell redox homeostasis, oxidation-reduction process	cytoplasm, mitochondrial inner membrane, mitochondrial part, mitochondrion	FAD or FADH2 binding, dihydrolipoyl dehydrogenase activity, oxidoreductase activity	cell redox homeostasis	cytoplasm
345	Tb11.01.8500	protein of unknown function, conserved	0.109132	1.81073	5.0605	-3.19585	0.856572	2.33928	Tb11.01.8500	25872	10.44	1	null	null	null	null	null	mitochondrial part	null	null	null
346	Tb11.01.8510	T-complex protein 1, alpha subunit, putative (TCP-1-alpha)	0.774653	1.36444	0.9461	-0.368377	0.448313	-0.0799354	Tb11.01.8510	54625	4.97	0	null	null	null	unfolded protein binding	protein folding, regulation of cell cycle	chaperonin-containing T-complex	ATP binding, protein binding	cellular protein metabolic process	null
347	Tb11.01.8520	glucosamine-6-phosphate isomerase, putative	1.59875	1.1107	0.56315	0.676941	0.151468	-0.828409	Tb11.01.8520	31088	5.87	0	null	null	3.5.99.6 (Glucosamine-6-phosphate deaminase)	glucosamine-6-phosphate deaminase activity	N-acetylglucosamine catabolic process, carbohydrate metabolic process	cellular_component	glucosamine-6-phosphate deaminase activity	carbohydrate metabolic process	null
348	Tb11.01.8570	dynein light intermediate chain D1bLIC, putative	2.76083	1.20741	0.29999	1.4651	0.271912	-1.73701	Tb11.01.8570	45169	6.72	0	null	null	null	null	null	null	null	null	null
349	Tb11.01.8590	Rab-like 5, small G protein (RABL5)	2.8664	0.748825	0.46589	1.51924	-0.4173	-1.10194	Tb11.01.8590	24467	5.16	0	null	null	null	GTP binding	flagellum assembly	null	null	null	null
350	Tb11.01.8630	NADH dehydrogenase subunit NI8M, putative	1.04674	0.892684	1.0702	0.0658987	-0.163779	0.0978804	Tb11.01.8630	18806	4.65	0	NN Sum: 2, NN D: .35, HMM Prob: .7	HMM: MSWRARFTPCVASLTVWLN, NN: MSWRARFTPCVASLTVWLNPKDPN	1.6.5.3 (NADH dehydrogenase (ubiquinone))	null	mitochondrial electron transport, NADH to ubiquinone	mitochondrial part, mitochondrion	null	null	null
351	Tb11.01.8650	protein of unknown function, conserved	0.935279	0.153025	6.9871	-0.0965317	-2.70816	2.80469	Tb11.01.8650	228842	10.96	0	null	null	null	molecular_function	biological_process	cellular_component	null	null	null
352	Tb11.01.8740	protein phosphatase 4, putative	0.833194	1.35875	0.88331	-0.263275	0.442283	-0.179008	Tb11.01.8740	34433	4.74	0	null	null	3.1.3.16 (Phosphoprotein phosphatase)	phosphoric ester hydrolase activity, protein serine/threonine phosphatase activity	phosphate metabolic process	protein phosphatase type 2A complex	hydrolase activity	null	null
353	Tb11.01.8770	protein of unknown function, conserved,leucine-rich repeat protein (LRRP), putative	1.28588	3.17472	0.24496	0.362751	1.66663	-2.02938	Tb11.01.8770	110121	4.28	0	null	null	null	molecular_function, protein binding	biological_process	cellular_component	carbohydrate binding, protein binding	null	null
354	Tb11.02.0010	protein of unknown function, conserved	90.7441	0.314812	0.035005	6.50373	-1.66744	-4.8363	Tb11.02.0010	24436	9.51	0	null	null	null	null	null	null	null	null	null
355	Tb11.02.0030	dynein heavy chain, putative (DHC1b)	1.67468	2.68566	0.22234	0.743883	1.42528	-2.16916	Tb11.02.0030	484976	6.66	0	null	null	null	ATP binding, ATPase activity, microtubule motor activity	microtubule-based movement	dynein complex	ATP binding, ATPase activity, microtubule motor activity, nucleotide binding	microtubule-based movement	dynein complex
356	Tb11.02.0070	aminopeptidase, putative,metallo-peptidase, Clan MF, Family M17	0.799424	0.434854	2.8766	-0.322966	-1.2014	1.52436	Tb11.02.0070	60586	7.44	0	null	null	3.4.11.- (Aminopeptidases.)	aminopeptidase activity	proteolysis	intracellular	aminopeptidase activity	proteolysis	intracellular
357	Tb11.02.0090	kinesin, putative,Unc104-like kinesin, putative	3.39905	1.34645	0.2185	1.76513	0.429164	-2.19429	Tb11.02.0090	172386	8.03	0	null	null	null	ATP binding, microtubule motor activity, motor activity	microtubule-based movement, vesicle transport along microtubule	microtubule associated complex	ATP binding, microtubule motor activity	microtubule-based movement	null
358	Tb11.02.0100	carboxypeptidase, putative,metallo-peptidase, Clan MA(E) Family M32	0.366919	10.1531	0.26843	-1.44647	3.34385	-1.89738	Tb11.02.0100	57684	5.93	0	null	null	3.4.17.19 (Carboxypeptidase Taq)	metallocarboxypeptidase activity	proteolysis	cellular_component	metallocarboxypeptidase activity	proteolysis	null
359	Tb11.02.0110	protein of unknown function, conserved	0.514907	2.4564	0.79063	-0.957617	1.29654	-0.338925	Tb11.02.0110	145689	9.89	0	null	null	null	binding	null	null	binding	null	null
360	Tb11.02.0170	protein of unknown function, conserved	2.27931	2.78347	0.15762	1.18859	1.47688	-2.66548	Tb11.02.0170	63117	6.21	0	NN Sum: 0, NN D: .24, HMM Prob: .65	HMM: MVATGTCNASTVVGVPPCAAA, NN: MVATGTCNASTVVGVPPCAAA	null	null	null	null	null	null	null
361	Tb11.02.0190	protein of unknown function, conserved	0.955475	1.37711	0.76	-0.0657102	0.461639	-0.395929	Tb11.02.0190	121147	6.89	0	null	null	null	null	null	null	null	null	null
362	Tb11.02.0210	protein of unknown function, conserved	1.22041	1.15259	0.71092	0.28736	0.204881	-0.492241	Tb11.02.0210	50888	4.8	0	null	null	null	null	null	null	null	null	null
363	Tb11.02.0250	heat shock protein 84, putative	0.706314	2.53564	0.55836	-0.501617	1.34235	-0.840733	Tb11.02.0250	84202	6	0	NN Sum: 0, NN D: .32, HMM Prob: .62	HMM: MMRRVCQRVNRQALTSTVVARCTAT, NN: MMRRVCQRVNRQALTSTVVARCTAT	null	ATPase activity, coupled, unfolded protein binding	protein folding, response to stress	mitochondrial part, mitochondrion	ATP binding, unfolded protein binding	protein folding, response to stress	null
364	Tb11.02.0270	Nucleoporin (TbNup59)	0.688042	16.7202	0.086925	-0.539432	4.06352	-3.52409	Tb11.02.0270	58823	8.42	0	NN Sum: 0, NN D: .07, HMM Prob: .92	HMM: MVNRKAKKSSPARSSTAAGAAAAAARVAKAE, NN: MVNRKAKKSSPARSSTAAGAAAAAARVAKAE	null	null	null	null	null	null	null
365	Tb11.02.0290	succinyl-coA:3-ketoacid-coenzyme A transferase, mitochondrial precursor, putative	0.1587	26.9213	0.23406	-2.65563	4.75068	-2.09505	Tb11.02.0290	53098	7.17	0	null	null	2.8.3.5 (3-oxoacid CoA-transferase)	CoA-transferase activity	ketone body catabolic process, metabolic process	mitochondrial part, mitochondrion	CoA-transferase activity	ketone body catabolic process, metabolic process	mitochondrion
366	Tb11.02.0352	protein of unknown function, conserved	2.35799	0.393953	1.0765	1.23756	-1.34391	0.106348	Tb11.02.0352	31598	9.21	0	null	null	null	null	null	null	null	null	null
367	Tb11.02.0530	phosphoribosylpyrophosphate synthetase, putative (PRS)	0.731315	1.46986	0.93029	-0.451435	0.555683	-0.104248	Tb11.02.0530	49244	8.06	1	null	null	2.7.6.1 (Ribose-phosphate diphosphokinase)	ATP binding, magnesium ion binding, ribose phosphate diphosphokinase activity	nucleoside metabolic process, purine ribonucleotide biosynthetic process	integral to membrane	magnesium ion binding, ribose phosphate diphosphokinase activity	nucleoside metabolic process, nucleotide biosynthetic process	null
368	Tb11.02.0620	nucleolar GTP-binding protein 1 (NOG1)	0.255304	4.14873	0.94412	-1.96971	2.05267	-0.0829579	Tb11.02.0620	74754	10.03	0	null	null	null	GTP binding	ribosome biogenesis	nucleolus	GTP binding	null	null
369	Tb11.02.0730	metacaspase,cysteine peptidase, Clan CD, family C13 (mca1)	7.87464	2.23866	0.056726	2.97721	1.16263	-4.13985	Tb11.02.0730	40181	4.94	1	null	null	null	cysteine-type endopeptidase activity	mitochondrion organization, proteolysis	mitochondrion	cysteine-type endopeptidase activity	proteolysis	null
370	Tb11.02.0740	60S ribosomal protein L44	1.05366	1.02248	0.9282	0.0754136	0.0320788	-0.107492	Tb11.02.0740	12454	11.04	0	null	null	null	structural constituent of ribosome	translation	ribosome	structural constituent of ribosome	translation	intracellular, ribosome
371	Tb11.02.0750	T-complex protein 1, zeta subunit, putative (TCP-1-zeta)	0.719839	1.43382	0.96888	-0.474254	0.519864	-0.0456101	Tb11.02.0750	59581	8.13	0	null	null	null	unfolded protein binding	protein folding, regulation of cell cycle	chaperonin-containing T-complex	ATP binding, protein binding, unfolded protein binding	cellular protein metabolic process, protein folding	null
372	Tb11.02.0760	dynein heavy chain, putative	1.00302	0.932638	1.069	0.00434906	-0.100611	0.0962619	Tb11.02.0760	531191	5.12	0	null	null	null	ATP binding, ATPase activity, microtubule motor activity	microtubule-based movement	dynein complex	ATP binding, ATPase activity, microtubule motor activity, nucleoside-triphosphatase activity, nucleotide binding	bioluminescence, microtubule-based movement, protein-chromophore linkage	dynein complex
373	Tb11.02.0790	kinesin, putative,MCAK-like kinesin, putative (Kif13-5)	1.40298	0.755325	0.94366	0.488491	-0.404831	-0.0836609	Tb11.02.0790	80072	9.29	0	null	null	null	ATP binding, microtubule motor activity, motor activity	microtubule-based movement, microtubule-based process	cell, microtubule associated complex	ATP binding, microtubule motor activity	microtubule-based movement	null
374	Tb11.02.0815	ubiquitin-conjugating enzyme, putative,ubiquitin-conjugating enzyme-like protein, putative	3.55316	1.6944	0.1661	1.8291	0.760775	-2.58988	Tb11.02.0815	15654	6.93	0	null	null	null	ubiquitin-protein ligase activity	post-translational protein modification, protein modification process, regulation of protein metabolic process	cytoplasm	small conjugating protein ligase activity	post-translational protein modification, regulation of protein metabolic process	null
375	Tb11.02.0870	Ran-binding protein 1, putative	1.25005	1.26196	0.63391	0.321982	0.335668	-0.65765	Tb11.02.0870	17703	4.84	0	null	null	null	GDP-dissociation inhibitor activity	nuclear transport	cytoplasm, nucleus	null	intracellular transport	null
376	Tb11.02.0980	protein of unknown function, conserved	1.03815	0.993062	0.96998	0.0540178	-0.0100447	-0.0439731	Tb11.02.0980	87802	7.53	0	null	null	null	null	null	null	null	null	null
377	Tb11.02.0990	protein of unknown function, conserved	1.85919	235.66	0.0022824	0.894671	7.88056	-8.77523	Tb11.02.0990	115189	4.74	0	null	null	null	binding, catalytic activity, molecular_function	biological_process, metabolic process	cellular_component	binding, catalytic activity	metabolic process	null
378	Tb11.02.1040	XPA-interacting protein, putative	1.0129	1.73225	0.56993	0.018498	0.792645	-0.811143	Tb11.02.1040	31804	5.44	0	NN Sum: 1, NN D: .39, HMM Prob: .84	HMM: MSTKPKPLVILVVGMAGTGKTT, NN: MSTKPKPLVILVVGMAGTGKTT	null	GTP binding, molecular_function, nucleoside-triphosphatase activity	biological_process, small GTPase mediated signal transduction	cellular_component	GTP binding, nucleoside-triphosphatase activity, nucleotide binding	small GTPase mediated signal transduction	null
379	Tb11.02.1070	aminopeptidase, putative,metallo-peptidase, Clan MA(E) Family M1	0.689132	2.19714	0.66045	-0.537147	1.13563	-0.598479	Tb11.02.1070	98100	5.82	0	null	null	null	metalloexopeptidase activity, metallopeptidase activity, zinc ion binding	proteolysis	cellular_component	metallopeptidase activity, zinc ion binding	null	null
380	Tb11.02.1085	40S ribosomal protein S4, putative	0.992457	1.05248	0.95736	-0.010923	0.0737896	-0.0628666	Tb11.02.1085	30645	11	0	null	null	null	RNA binding, structural constituent of ribosome	translation	intracellular, ribosome	RNA binding, structural constituent of ribosome	translation	intracellular, ribosome
381	Tb11.02.1090	40S ribosomal protein S4, putative	0.992457	1.05248	0.95736	-0.010923	0.0737896	-0.0628666	Tb11.02.1090	30645	11	0	null	null	null	RNA binding, structural constituent of ribosome	translation	intracellular, ribosome	RNA binding, structural constituent of ribosome	translation	intracellular, ribosome
382	Tb11.02.1120	adenylosuccinate synthetase, putative	2.91316	1.70256	0.20162	1.54258	0.767705	-2.31029	Tb11.02.1120	66676	8.26	0	null	null	6.3.4.4 (Adenylosuccinate synthase)	GTP binding, adenylosuccinate synthase activity, magnesium ion binding	purine nucleotide biosynthetic process	cytoplasm	GTP binding, adenylosuccinate synthase activity, magnesium ion binding	purine nucleotide biosynthetic process	null
383	Tb11.02.1210	leucyl-tRNA synthetase, putative (LeuRS)	0.690036	0.800486	1.8104	-0.535257	-0.321052	0.856308	Tb11.02.1210	121826	6.58	0	null	null	6.1.1.4 (Leucine--tRNA ligase)	ATP binding, leucine-tRNA ligase activity	leucyl-tRNA aminoacylation	cellular_component	ATP binding, aminoacyl-tRNA ligase activity, leucine-tRNA ligase activity, nucleotide binding	leucyl-tRNA aminoacylation, tRNA aminoacylation for protein translation, translation	cytoplasm
384	Tb11.02.1260	protein of unknown function, conserved	1.89606	1.37838	0.38263	0.923003	0.462975	-1.38598	Tb11.02.1260	28985	5.71	0	null	null	null	molecular_function	biological_process	cellular_component	ATP binding, nucleoside diphosphate kinase activity	CTP biosynthetic process, GTP biosynthetic process, UTP biosynthetic process	null
385	Tb11.02.1470	protein of unknown function, conserved	0.155591	2.22823	2.8844	-2.68417	1.1559	1.52827	Tb11.02.1470	78030	7.02	0	null	null	null	RNA binding	null	null	null	null	null
386	Tb11.02.1480	mitochondrial processing peptidase alpha subunit, putative,metallo-peptidase, Clan ME, Family M16	0.0384971	1.24843	20.807	-4.69911	0.32011	4.379	Tb11.02.1480	57038	7.29	0	NN Sum: 0, NN D: .24, HMM Prob: .61	HMM: MYRRAVAAAIPAVTAKNAR, NN: MYRRAVAAAIPAVTAK	3.4.99.41 (Transferred entry: 3.4.24.64)	catalytic activity, metalloendopeptidase activity, zinc ion binding	proteolysis	mitochondrial part, mitochondrion	catalytic activity, metal ion binding, metalloendopeptidase activity, zinc ion binding	proteolysis	null
387	Tb11.02.1690	protein of unknown function, conserved	2.49091	0.530779	0.75636	1.31667	-0.913817	-0.402855	Tb11.02.1690	69795	4.79	0	null	null	null	ubiquitin-protein ligase activity	protein ubiquitination	ubiquitin ligase complex	binding, ubiquitin-protein ligase activity	protein ubiquitination	ubiquitin ligase complex
388	Tb11.02.1720	protein of unknown function, conserved	0.807494	2.1784	0.56849	-0.308477	1.12327	-0.814793	Tb11.02.1720	132436	4.44	0	null	null	null	binding	null	null	binding	null	null
389	Tb11.02.1840	60S ribosomal protein L18, putative (RPL18)	0.944465	0.836401	1.2659	-0.0824301	-0.257733	0.340163	Tb11.02.1840	21874	12.3	0	null	null	null	structural constituent of ribosome	translation	intracellular, ribosome	structural constituent of ribosome	translation	intracellular, ribosome
390	Tb11.02.1910	protein of unknown function, conserved	1.26382	0.82482	0.9593	0.337795	-0.277848	-0.059946	Tb11.02.1910	36748	8.59	0	NN Sum: 4, NN D: .78, HMM Prob: 1	HMM: MVGVPLLIALIFHCVLSR, NN: MVGVPLLIALIFHCVLSR	null	null	null	null	null	null	null
391	Tb11.02.2030	protein of unknown function, conserved (ALBA2)	0.885191	1.71606	0.65831	-0.17594	0.779101	-0.603161	Tb11.02.2030	12758	9.8	0	null	null	null	nucleic acid binding	null	null	nucleic acid binding	null	null
392	Tb11.02.2040	protein of unknown function, conserved (ALBA1)	2.35029	0.77249	0.55079	1.23284	-0.372411	-0.860426	Tb11.02.2040	14038	7.67	0	null	null	null	nucleic acid binding	null	null	nucleic acid binding	null	null
393	Tb11.02.2060	radial spoke protein RSP4/6, putative	3.36984	0.0921126	3.2216	1.75268	-3.44046	1.68778	Tb11.02.2060	66906	3.97	0	null	null	null	molecular_function	ciliary or flagellar motility	radial spoke	null	null	null
394	Tb11.02.2160	small GTPase, putative,small GTP-binding protein Rab5b, putative (RAB5B)	5.53403	0.505723	0.35731	2.46833	-0.98358	-1.48475	Tb11.02.2160	21845	8.19	0	null	null	null	GTPase activity, protein binding	intracellular protein transport, nucleocytoplasmic transport, small GTPase mediated signal transduction	cellular_component	GTP binding, GTPase activity, protein binding	intracellular protein transport, nucleocytoplasmic transport, protein transport, signal transduction, small GTPase mediated signal transduction	intracellular
395	Tb11.02.2210	protein kinase A regulatory subunit (PKA-R)	4.33144	0.863388	0.2674	2.11485	-0.211919	-1.90293	Tb11.02.2210	56735	5.01	0	null	null	null	cAMP-dependent protein kinase regulator activity	intracellular signaling pathway, protein phosphorylation, regulation of protein phosphorylation	cAMP-dependent protein kinase complex	cAMP-dependent protein kinase regulator activity	regulation of protein phosphorylation	cAMP-dependent protein kinase complex
396	Tb11.02.2310	prostaglandin f synthase	0.112089	7.2315	1.2337	-3.15729	2.85429	0.302992	Tb11.02.2310	30993	6.79	0	null	null	1.1.-.- (Acting on the CH-OH group of donors.)	D-arabinose 1-dehydrogenase [NAD(P) ] activity, aldo-keto reductase activity	D-arabinose catabolic process, biological_process	cellular_component	oxidoreductase activity	oxidation-reduction process	null
397	Tb11.02.2380	retrotransposon hot spot protein (RHS, pseudogene), putative,retrotransposon hot spot protein (RHS), degenerate	1.03659	1.05928	0.91071	0.0518477	0.0830886	-0.134936	Tb11.02.2380	85624	10.09	3	null	null	null	null	null	null	null	null	null
398	Tb11.02.2420	protein of unknown function, conserved	0.782105	2.06856	0.61811	-0.354565	1.04863	-0.694064	Tb11.02.2420	19431	11.45	0	NN Sum: 3, NN D: .67, HMM Prob: .92	HMM: MRALRLTTFITATSAVRLQ, NN: MRALRLTTFITATSAV	null	null	null	mitochondrial part	null	null	null
399	Tb11.02.2470	protein of unknown function, conserved	9.15919	1.61068	0.067785	3.19522	0.687671	-3.88289	Tb11.02.2470	52009	5.93	0	null	null	null	protein binding, zinc ion binding	null	null	protein binding, zinc ion binding	null	null
400	Tb11.02.2490	protein of unknown function, conserved	1.73898	1.15264	0.4989	0.798241	0.204937	-1.00318	Tb11.02.2490	30214	9.99	0	null	null	null	null	null	null	null	null	null
401	Tb11.02.2510	guanine nucleotide-binding beta subunit-like protein,G-protein (beta)-like protein,beta transducin-like protein	1.1354	0.469733	1.875	0.183196	-1.09009	0.906891	Tb11.02.2510	61858	6.3	0	null	null	null	molecular_function	biological_process	cellular_component	null	null	null
402	Tb11.02.2520	protein of unknown function, conserved,predicted ankyrin repeat family protein	0.671096	0.575017	2.5914	-0.575409	-0.798323	1.37373	Tb11.02.2520	43648	7.17	0	null	null	null	null	null	null	null	null	null
403	Tb11.02.2640	dynein intermediate chain IC78, putative	1.27462	0.724557	1.0828	0.350063	-0.464829	0.114767	Tb11.02.2640	73294	6.61	0	null	null	null	motor activity	microtubule-based movement	cytoskeleton, dynein complex	null	null	null
404	Tb11.02.2670	protein of unknown function, conserved	0.63012	1.35363	1.1724	-0.666302	0.436837	0.229465	Tb11.02.2670	186518	6.22	0	null	null	null	protein binding, zinc ion binding	null	null	binding, protein binding, zinc ion binding	null	null
405	Tb11.02.2800	ubiquitin carboxyl-terminal hydrolase, putative,cysteine peptidase, Clan CA, family C12, putative	0.512926	0.659473	2.9563	-0.963178	-0.600615	1.56379	Tb11.02.2800	34628	4.83	0	null	null	3.4.19.12 (Ubiquitinyl hydrolase 1)	ubiquitin thiolesterase activity	ubiquitin-dependent protein catabolic process	cytoplasm, intracellular, proteasome regulatory particle	ubiquitin thiolesterase activity	ubiquitin-dependent protein catabolic process	intracellular
406	Tb11.02.2840	protein of unknown function, conserved	1.00819	1.31752	0.75284	0.0117625	0.397822	-0.409585	Tb11.02.2840	27636	4.63	0	NN Sum: 4, NN D: .79, HMM Prob: .96	HMM: MQRHSSHLLLLLVAVVIPVCSE, NN: MQRHSSHLLLLLVAVVIPVCSE	null	null	null	null	null	null	null
407	Tb11.02.2920	protein of unknown function, conserved	0.479869	2.46583	0.84511	-1.05929	1.30208	-0.242789	Tb11.02.2920	177296	7.63	0	null	null	null	null	null	null	null	null	null
408	Tb11.02.2960	mitochondrial carrier protein, putative	0.370302	1.44111	1.8739	-1.43323	0.527183	0.906044	Tb11.02.2960	29884	9.82	1	null	null	null	binding	transport	integral to membrane, membrane, mitochondrial inner membrane, mitochondrial part	binding	transport	membrane
409	Tb11.02.2970	kinesin, putative,mitotic centromere-associated kinesin, putative,MCAK-like kinesin, putative (Kif13-3)	3.28623	0.342414	0.88869	1.71643	-1.54619	-0.170248	Tb11.02.2970	62525	6.75	0	null	null	null	ATP binding, microtubule motor activity, motor activity	microtubule-based movement, microtubule-based process	cell part, microtubule associated complex	ATP binding, microtubule motor activity	microtubule-based movement	null
410	Tb11.02.3050	protein of unknown function, conserved	12.4504	0.274595	0.2925	3.63811	-1.86462	-1.77349	Tb11.02.3050	76637	9.13	7	null	null	null	null	null	null	null	null	null
411	Tb11.02.3120	malic enzyme, putative	0.17597	3.21244	1.769	-2.5066	1.68367	0.822934	Tb11.02.3120	61508	6.43	0	null	null	1.1.1.40 (Malate dehydrogenase (oxaloacetate-decarboxylating) (NADP( )))	NAD or NADH binding, malic enzyme activity	malate metabolic process	mitochondrion	NAD or NADH binding, binding, catalytic activity, malic enzyme activity	malate metabolic process, metabolic process	null
412	Tb11.02.3130	malic enzyme, putative	0.725005	1.48587	0.92828	-0.463936	0.571304	-0.107368	Tb11.02.3130	63120	6.63	0	null	null	1.1.1.40 (Malate dehydrogenase (oxaloacetate-decarboxylating) (NADP( )))	NADP binding, malic enzyme activity	malate metabolic process	mitochondrial part, mitochondrion	NAD or NADH binding, binding, catalytic activity, malic enzyme activity	malate metabolic process, metabolic process	null
413	Tb11.02.3210	triosephosphate isomerase (TIM)	0.976372	1.20714	0.84845	-0.0344975	0.271596	-0.237098	Tb11.02.3210	26819	9.4	0	null	null	5.3.1.1 (Triose-phosphate isomerase)	triose-phosphate isomerase activity	glycolysis	glycosome	triose-phosphate isomerase activity	metabolic process	null
414	Tb11.02.3390	dynein light chain, putative	2.28029	0.421633	1.0401	1.18922	-1.24594	0.0567222	Tb11.02.3390	23960	7.44	0	null	null	null	motor activity	microtubule-based movement	dynein complex	null	null	null
415	Tb11.02.3595	Protein translation factor SUI1 homolog, putative	0.705219	1.71099	0.82876	-0.503858	0.774831	-0.270974	Tb11.02.3595	12739	9.57	0	null	null	null	translation initiation factor activity	translation, translational initiation	cellular_component	translation initiation factor activity	translation, translational initiation	null
416	Tb11.02.3610	RNA-binding protein, putative (RBP38)	1.43587	0.505216	1.3785	0.521929	-0.985028	0.463099	Tb11.02.3610	51630	9.96	0	null	null	null	RNA binding	biological_process	cytosol	null	null	null
417	Tb11.02.3640	protein kinase, putative	2.89151	6.14728	0.056259	1.53182	2.61995	-4.15177	Tb11.02.3640	38757	6.44	0	null	null	2.7.1.- (Phosphotransferases with an alcohol group as acceptor.)	ATP binding, protein serine/threonine kinase activity, protein tyrosine kinase activity	protein phosphorylation	cellular_component	ATP binding, protein kinase activity, protein serine/threonine kinase activity, protein tyrosine kinase activity	protein phosphorylation	null
418	Tb11.02.3710	protein of unknown function, conserved	4.50227	1.93358	0.11487	2.17065	0.951272	-3.12193	Tb11.02.3710	143976	6.31	0	null	null	null	null	null	null	null	null	null
419	Tb11.02.3760	protein of unknown function, conserved	0.48974	0.750809	2.7196	-1.02991	-0.413482	1.44339	Tb11.02.3760	11278	4.15	2	NN Sum: 4, NN D: .9, HMM Prob: 1	HMM: MFSKSVALVFAIAFVMEVVRAA, NN: MFSKSVALVFAIAFVMEVVRAA	null	null	null	null	null	null	null
420	Tb11.02.3770	protein of unknown function, conserved	0.48974	0.750809	2.7196	-1.02991	-0.413482	1.44339	Tb11.02.3770	15568	4.49	2	NN Sum: 3, NN D: .4, HMM Prob: .69	HMM: MLRCFYFKTLSFSLFFYCDRILLAQFFSQAILKFVMFSKSVALVFAIAFVMEVVRAA, NN: MLRCFYFKTLSFSLFFYCDRILLAQFFSQAILKFVMFSKSVALVFAIAFVMEVVRAA	null	null	null	null	null	null	null
421	Tb11.02.3830	protein of unknown function, conserved	1.14763	1.03297	0.84355	0.198659	0.0467953	-0.245455	Tb11.02.3830	17988	8.34	0	null	null	null	null	null	mitochondrial part	null	null	null
422	Tb11.02.3990	S-phase kinase-associated protein, putative,Skp1 family protein, putative,Cyclin A/CDK2-associated protein,Cyclin A/CDK2- associated protein	0.936768	0.912315	1.1701	-0.0942361	-0.132396	0.226632	Tb11.02.3990	21125	4.44	0	null	null	null	molecular_function, protein binding	ubiquitin-dependent protein catabolic process	cellular_component	protein binding	ubiquitin-dependent protein catabolic process	null
423	Tb11.02.4030	eukaryotic release factor 3, putative (ERF3)	0.647626	3.86102	0.39992	-0.626766	1.94898	-1.32222	Tb11.02.4030	76915	7.3	0	null	null	null	GTP binding, GTPase activity, translation elongation factor activity	translation, translational elongation	cellular_component	GTP binding, GTPase activity	null	null
424	Tb11.02.4040	protein transport protein Sec31, putative,cytosolic coat protein, putative	0.443774	6.5714	0.34291	-1.1721	2.7162	-1.5441	Tb11.02.4040	131104	6.38	0	NN Sum: 4, NN D: .63, HMM Prob: 1	HMM: MRLKATPLTCVFAWAPEVLGT, NN: MRLKATPLTCVFAWAPEVLGT	null	molecular_function	transport	cellular_component	null	null	null
425	Tb11.02.4050	60S ribosomal protein L28, putative	1.02151	0.816328	1.1992	0.0307077	-0.29278	0.262072	Tb11.02.4050	16861	12.04	0	null	null	null	structural constituent of ribosome	translation	intracellular, ribosome	structural constituent of ribosome	translation	intracellular, ribosome
426	Tb11.02.4070	60S ribosomal protein L28, putative	1.02151	0.816328	1.1992	0.0307077	-0.29278	0.262072	Tb11.02.4070	16861	12.04	0	null	null	null	structural constituent of ribosome	translation	intracellular, ribosome	structural constituent of ribosome	translation	intracellular, ribosome
427	Tb11.02.4080	sterol 14-alpha-demethylase (CYP51)	0.168444	0.772465	7.6854	-2.56966	-0.372459	2.94212	Tb11.02.4080	54373	7.35	0	NN Sum: 4, NN D: .69, HMM Prob: .9	HMM: MLLEVAIFLLTALALYSFYFVKSF, NN: MLLEVAIFLLTALALYSFYFVKSF	1.14.13.70 (Sterol 14-demethylase)	electron carrier activity, heme binding, oxidoreductase activity	metabolic process	cellular_component	electron carrier activity, heme binding, iron ion binding, monooxygenase activity	null	null
428	Tb11.02.4100	pretranslocation protein, alpha subunit, putative,SEC61-like (pretranslocation process) protein, putative	2.70241	1.1719	0.31576	1.43425	0.228853	-1.6631	Tb11.02.4100	53649	8.51	9	NN Sum: 4, NN D: .53, HMM Prob: .24	HMM: MTDILMKMSPILAFLPEVATPLRVVPIRERIMWTFVALFIFLVCCQVPVFGA, NN: MTDILMKMSPILAFLPEVATPLRVVPIRERIMWTFVALFIFLVCCQVPVFGA	null	P-P-bond-hydrolysis-driven protein transmembrane transporter activity	protein secretion, protein transport	endoplasmic reticulum, integral to membrane, membrane	P-P-bond-hydrolysis-driven protein transmembrane transporter activity	protein transport	membrane
429	Tb11.02.4120	protein of unknown function, conserved	0.157676	4.86619	1.3033	-2.66496	2.28279	0.382169	Tb11.02.4120	27600	9.72	0	NN Sum: 3, NN D: .42, HMM Prob: .99	HMM: MSKQLTFISAGATAAVLQSASAI, NN: MSKQLTFISAGATAAVLQSASAI	null	null	null	mitochondrial inner membrane, mitochondrial part	null	null	null
430	Tb11.02.4170	40S ribosomal protein S5, putative	1.00194	1.26377	0.78975	0.00280155	0.337731	-0.340532	Tb11.02.4170	21386	10.96	0	null	null	null	structural constituent of ribosome	translation	intracellular, ribosome, small ribosomal subunit	structural constituent of ribosome	translation	intracellular, ribosome, small ribosomal subunit
431	Tb11.02.4230	protein of unknown function, conserved,leucine-rich repeat protein (LRRP), putative	2.17642	0.374741	1.2261	1.12196	-1.41603	0.294077	Tb11.02.4230	95769	4.87	0	null	null	null	molecular_function	biological_process	cellular_component	null	null	null
432	Tb11.02.4250	protein of unknown function, conserved	2.62385	1.60702	0.23716	1.39168	0.684385	-2.07607	Tb11.02.4250	32852	7.24	0	null	null	null	null	null	null	null	null	null
433	Tb11.02.4280	protein of unknown function, conserved	1.13525	0.90156	0.97704	0.183015	-0.149505	-0.0335105	Tb11.02.4280	144874	8.16	0	null	null	null	binding	null	null	binding	null	null
434	Tb11.02.4300	protein of unknown function, conserved	0.465549	0.234605	9.1558	-1.10299	-2.09169	3.19469	Tb11.02.4300	48842	7.26	0	null	null	null	null	null	null	null	null	null
435	Tb11.02.4320	protein of unknown function, conserved	1.44749	0.114107	6.0544	0.533556	-3.13154	2.59798	Tb11.02.4320	107355	6.97	0	null	null	null	null	null	null	null	null	null
436	Tb11.02.4350	40S ribosomal protein S21, putative	0.984155	0.993449	1.0228	-0.0230424	-0.00948167	0.0325241	Tb11.02.4350	21274	11.81	0	null	null	null	structural constituent of ribosome	translation	intracellular, ribosome	structural constituent of ribosome	translation	intracellular, ribosome
437	Tb11.02.4360	40S ribosomal protein S21, putative	0.984155	0.993449	1.0228	-0.0230424	-0.00948167	0.0325241	Tb11.02.4360	21119	11.88	0	null	null	null	structural constituent of ribosome	translation	intracellular, ribosome	structural constituent of ribosome	translation	intracellular, ribosome
438	Tb11.02.4440	aminopeptidase, putative,metallo-peptidase, Clan MF, Family M17	0.553373	2.71565	0.66544	-0.853676	1.4413	-0.58762	Tb11.02.4440	55360	6.43	0	null	null	null	aminopeptidase activity	proteolysis	intracellular	aminopeptidase activity	proteolysis	intracellular
439	Tb11.02.4550	protein of unknown function, conserved	0.0750638	4.01338	3.3194	-3.73574	2.00482	1.73092	Tb11.02.4550	117565	6.79	0	null	null	null	null	null	null	null	null	null
440	Tb11.02.4570	pumilio/PUF RNA binding protein 10, putative (PUF10)	0.451467	2.02988	1.0912	-1.14731	1.02139	0.125916	Tb11.02.4570	75169	7.83	0	null	null	null	RNA binding	mRNA metabolic process	cellular_component	RNA binding, binding	null	null
441	Tb11.02.4620	protein of unknown function, conserved,predicted WD40 repeat protein	0.560947	0.150999	11.806	-0.834064	-2.72738	3.56145	Tb11.02.4620	89013	7.45	0	null	null	null	molecular_function	biological_process, rRNA processing	cellular_component, nucleus	null	rRNA processing	nucleus
442	Tb11.02.4700	14-3-3 protein	1.89952	1.04378	0.50437	0.925632	0.0618141	-0.987446	Tb11.02.4700	29197	4.68	0	null	null	null	protein binding, protein domain specific binding, protein phosphorylated amino acid binding	DNA damage checkpoint, endocytosis, regulation of mitosis	nucleus	protein domain specific binding	null	null
443	Tb11.02.4870	proteasome alpha 7 subunit, putative (PSA4)	1.21393	1.00538	0.81936	0.279687	0.00774412	-0.287431	Tb11.02.4870	27866	7.05	0	null	null	3.4.25.1 (Proteasome endopeptidase complex)	threonine-type endopeptidase activity	ubiquitin-dependent protein catabolic process	cytosol, nucleus, proteasome core complex	endopeptidase activity, threonine-type endopeptidase activity	proteolysis involved in cellular protein catabolic process, ubiquitin-dependent protein catabolic process	proteasome core complex
444	Tb11.02.4950	protein of unknown function, conserved	0.731368	0.893485	1.5303	-0.45133	-0.162485	0.613815	Tb11.02.4950	22711	7.15	0	null	null	null	RNA binding	biological_process	cellular_component	RNA binding	null	null
445	Tb11.02.5020	seryl-tRNA synthetase, putative	0.949487	1.51701	0.69426	-0.0747794	0.601231	-0.526452	Tb11.02.5020	53858	5.78	0	null	null	6.1.1.11 (Serine--tRNA ligase)	ATP binding, serine-tRNA ligase activity	seryl-tRNA aminoacylation	cytoplasm	ATP binding, aminoacyl-tRNA ligase activity, nucleotide binding, serine-tRNA ligase activity	seryl-tRNA aminoacylation, tRNA aminoacylation for protein translation, translation	cytoplasm
446	Tb11.02.5190	pantothenate kinase subunit, putative	0.143569	2.14442	3.2481	-2.80019	1.10059	1.6996	Tb11.02.5190	162106	6.84	0	null	null	2.7.1.33 (Pantothenate kinase)	ATP binding, pantothenate kinase activity	coenzyme A biosynthetic process	cellular_component	ATP binding, catalytic activity, pantothenate kinase activity	coenzyme A biosynthetic process, metabolic process	null
447	Tb11.02.5250	histone H2B variant, putative (H2BVAR)	2.27159	0.520588	0.84562	1.1837	-0.941785	-0.241919	Tb11.02.5250	15787	11.39	0	null	null	null	DNA binding	DNA replication, nucleosome assembly	nucleosome, nucleus	DNA binding	nucleosome assembly	nucleosome, nucleus
448	Tb11.02.5280	glycerol-3-phosphate dehydrogenase (FAD-dependent), mitochondrial	3.89347	0.530135	0.48448	1.96106	-0.915567	-1.04549	Tb11.02.5280	66993	8.3	0	NN Sum: 0, NN D: .23, HMM Prob: .6	HMM: MSRIPEKILCASAGAFVGCIGF, NN: MSRIPEKILCASAGAFVGCIGF	null	FAD or FADH2 binding, glycerol-3-phosphate dehydrogenase activity	glycerol catabolic process, glycerol-3-phosphate metabolic process	glycerol-3-phosphate dehydrogenase complex, mitochondrial part, mitochondrion	glycerol-3-phosphate dehydrogenase activity, oxidoreductase activity	glycerol-3-phosphate metabolic process	glycerol-3-phosphate dehydrogenase complex
449	Tb11.02.5380	exosome complex exonuclease RRP44p homologue (RRP44)	0.565771	0.572878	3.0853	-0.82171	-0.803701	1.62541	Tb11.02.5380	108887	6.17	0	null	null	null	RNA binding, guanyl-nucleotide exchange factor activity, ribonuclease activity	rRNA processing	exosome (RNase complex), mitochondrion	RNA binding, ribonuclease activity	null	null
450	Tb11.02.5400	cystathionine beta-synthase, putative	0.033227	3.0096	10	-4.9115	1.58957	3.32193	Tb11.02.5400	39465	6.01	0	null	null	4.2.1.22 (Cystathionine beta-synthase)	cystathionine beta-synthase activity, pyridoxal phosphate binding	cysteine biosynthetic process	cellular_component	catalytic activity, pyridoxal phosphate binding	metabolic process	null
451	Tb11.02.5420	NADPH--cytochrome p450 reductase, putative (CPR)	1.55683	0.757099	0.84841	0.638613	-0.401447	-0.237166	Tb11.02.5420	69988	7.68	1	NN Sum: 4, NN D: .78, HMM Prob: .9	HMM: MIFLVISTAIIAVLAWFVAGV, NN: MIFLVISTAIIAVLAWFVAGV	1.6.2.4 (NADPH--hemoprotein reductase)	iron ion binding, oxidoreductase activity	oxidation-reduction process	integral to membrane	FMN binding, electron carrier activity, iron ion binding, oxidoreductase activity	null	null
452	Tb11.02.5450	glucose-regulated protein 78, putative,luminal binding protein 1 (BiP), putative	3.64272	3.87095	0.070918	1.86502	1.95269	-3.8177	Tb11.02.5450	71436	5.12	0	NN Sum: 4, NN D: .91, HMM Prob: 1	HMM: MSRMWLTTAAVFLTVTVAAVSAA, NN: MSRMWLTTAAVFLTVTVAAVSAA	null	ATP binding, molecular_function	SRP-dependent cotranslational protein targeting to membrane, protein folding	endoplasmic reticulum	ATP binding	null	null
453	Tb11.02.5470	vacuolar type h ATPase subunit, putative	3.95757	1.11761	0.22609	1.98462	0.160414	-2.14503	Tb11.02.5470	26323	9.08	6	null	null	null	hydrogen-exporting ATPase activity, phosphorylative mechanism	ATP hydrolysis coupled proton transport	vacuolar proton-transporting V-type ATPase complex	hydrogen ion transmembrane transporter activity	ATP synthesis coupled proton transport	null
454	Tb11.02.5500	glucose-regulated protein 78, putative,luminal binding protein 1 (BiP), putative	3.64272	3.87095	0.070918	1.86502	1.95269	-3.8177	Tb11.02.5500	71436	5.12	0	NN Sum: 4, NN D: .91, HMM Prob: 1	HMM: MSRMWLTTAAVFLTVTVAAVSAA, NN: MSRMWLTTAAVFLTVTVAAVSAA	null	ATP binding, molecular_function	SRP-dependent cotranslational protein targeting to membrane, protein folding	endoplasmic reticulum	ATP binding	null	null
455	Tb11.02.5510	protein of unknown function, conserved	0.350779	1.221	2.3348	-1.51137	0.288068	1.2233	Tb11.02.5510	40557	6.09	0	null	null	null	null	null	null	null	null	null
456	Tb11.02.5530	electron-transfer-flavoprotein, alpha polypeptide, putative	0.0627195	1.23015	12.961	-3.99494	0.298837	3.69611	Tb11.02.5530	33862	5.9	0	NN Sum: 4, NN D: .55, HMM Prob: .55	HMM: MFRYTAAFFGKVLVLAETHQN, NN: MFRYTAAFFGKVLVLAE	null	FAD or FADH2 binding, electron carrier activity	null	mitochondrial part, mitochondrion	FAD or FADH2 binding, electron carrier activity	null	null
457	Tb11.02.5540	protein of unknown function, conserved	102.534	0.187347	0.052058	6.67995	-2.41622	-4.26374	Tb11.02.5540	24505	5.7	4	null	null	null	null	null	null	null	null	null
458	Tb11.02.5590	protein of unknown function, conserved	0.182672	0.31074	17.617	-2.45267	-1.68622	4.1389	Tb11.02.5590	29361	8.24	0	null	null	null	null	null	null	null	null	null
459	Tb11.02.5660	protein of unknown function, conserved	0.241394	4.66105	0.88877	-2.05054	2.22065	-0.170118	Tb11.02.5660	46238	7.61	1	null	null	null	binding	null	mitochondrial inner membrane, mitochondrial part	binding	null	null
460	Tb11.02.5720	ribonucleoside-diphosphate reductase large chain (RNR1)	1.38424	0.53473	1.351	0.46909	-0.903118	0.434028	Tb11.02.5720	94659	7.08	0	null	null	1.17.4.1 (Ribonucleoside-diphosphate reductase)	ATP binding, protein binding, ribonucleoside-diphosphate reductase activity	DNA replication	nucleus, ribonucleoside-diphosphate reductase complex	ATP binding, protein binding, ribonucleoside-diphosphate reductase activity	DNA replication, oxidation-reduction process	ribonucleoside-diphosphate reductase complex
461	Tb11.0290	40S ribosomal protein S14, putative,chrXI additional, unordered contigs (RPS14)	0.879894	1.07146	1.0607	-0.184598	0.099581	0.0850167	Tb11.0290	15513	10.54	0	null	null	null	structural constituent of ribosome	translation	intracellular, ribosome	structural constituent of ribosome	translation	intracellular, ribosome
462	Tb11.03.0090	ribokinase, putative	0.317995	2.54921	1.2336	-1.65292	1.35005	0.302875	Tb11.03.0090	35288	5.39	0	null	null	2.7.1.15 (Ribokinase)	ribokinase activity	D-ribose metabolic process	cellular_component	ribokinase activity	D-ribose metabolic process	null
463	Tb11.0300	protein of unknown function,chrXI additional, unordered contigs	0.0124567	1.75081	45.852	-6.32693	0.80802	5.51891	Tb11.0300	27629	9.67	1	null	null	null	null	null	null	null	null	null
464	Tb11.03.0140	Nucleoporin (TbNup158)	0.843739	0.919259	1.2893	-0.245131	-0.121457	0.366588	Tb11.03.0140	158382	7.69	0	null	null	null	molecular_function	biological_process, protein homooligomerization, transport	cellular_component, membrane, nuclear pore	electron carrier activity, metal ion binding, oxidoreductase activity	protein homooligomerization, transport	membrane, nuclear pore
465	Tb11.03.0210	protein of unknown function, conserved	0.239023	1.45232	2.8807	-2.06478	0.53836	1.52642	Tb11.03.0210	134267	5.89	0	null	null	null	binding	null	null	binding	null	null
466	Tb11.03.0250	cyclophilin a,cyclophilin type peptidyl-prolyl cis-trans isomerase (CYPA)	1.60051	0.869771	0.71835	0.678534	-0.201292	-0.477241	Tb11.03.0250	18717	8.34	0	null	null	5.2.1.8 (Peptidylprolyl isomerase)	peptidyl-prolyl cis-trans isomerase activity	protein folding	cytosol, flagellum	peptidyl-prolyl cis-trans isomerase activity	null	null
467	Tb11.03.0335	protein of unknown function, conserved	0.774234	0.413868	3.1208	-0.369159	-1.27276	1.64192	Tb11.03.0335	14186	4.39	0	null	null	null	unfolded protein binding	protein folding	prefoldin complex	unfolded protein binding	protein folding	prefoldin complex
468	Tb11.03.0390	protein phosphatase 2C, putative	0.811952	1.18412	1.0401	-0.300534	0.243812	0.0567222	Tb11.03.0390	45600	4.54	0	null	null	3.1.3.16 (Phosphoprotein phosphatase)	protein serine/threonine phosphatase activity	protein dephosphorylation	protein serine/threonine phosphatase complex	catalytic activity	null	null
469	Tb11.03.0410	eukaryotic translation initiation factor 5a, putative (eIF-5A)	0.751541	0.659431	2.0178	-0.412077	-0.600706	1.01278	Tb11.03.0410	17820	4.52	0	null	null	null	translation initiation factor activity	peptidyl-lysine modification to hypusine, translational initiation	cytoplasm	RNA binding, ribosome binding, translation elongation factor activity	peptidyl-lysine modification to hypusine, positive regulation of translational elongation, positive regulation of translational termination, translational frameshifting	null
470	Tb11.03.0450	RNA polymerase I second largest subunit (RPA134)	0.465268	2.04073	1.0532	-1.10387	1.02909	0.0747794	Tb11.03.0450	179493	8.03	0	null	null	2.7.7.6 (DNA-directed RNA polymerase)	DNA-directed RNA polymerase activity, ribonucleoside binding	transcription	nucleus	DNA binding, DNA-directed RNA polymerase activity	transcription	nucleus
471	Tb11.03.0470	protein of unknown function, conserved	1.07409	0.681617	1.3659	0.103116	-0.552968	0.449852	Tb11.03.0470	40543	6.64	0	NN Sum: 3, NN D: .54, HMM Prob: .08	HMM: MIHKLFVTTWMYFFPIEST, NN: MIHKLFVTTWMYFFPIEST	null	null	null	null	null	null	null
472	Tb11.03.0530	protein of unknown function SCD6.10	1.12155	0.53946	1.6528	0.165499	-0.890411	0.724912	Tb11.03.0530	31293	9.96	0	null	null	null	protein binding	null	cytoplasm	null	null	null
473	Tb11.03.0550	RNA-binding protein, putative (RBP3)	0.990786	5.70065	0.17705	-0.0133551	2.51113	-2.49777	Tb11.03.0550	22332	5.26	0	null	null	null	RNA binding	RNA processing	cytoplasm	nucleic acid binding	null	null
474	Tb11.03.0580	RNA-binding protein, UBP2 (UBP2)	0.897424	0.211679	5.2641	-0.156138	-2.24005	2.39619	Tb11.03.0580	19560	9.81	0	null	null	null	RNA binding	RNA processing	cytoplasm, nucleus	nucleic acid binding	null	null
475	Tb11.03.0620	RNA-binding protein, UBP1 (UBP1)	0.857633	0.643239	1.8127	-0.221568	-0.636572	0.85814	Tb11.03.0620	24296	9.65	0	null	null	null	RNA binding	RNA processing	cytoplasm, nucleus	nucleic acid binding	null	null
476	Tb11.03.0680	protein of unknown function, conserved,predicted WD40 repeat protein	0.516476	1.72567	1.122	-0.953228	0.787155	0.166073	Tb11.03.0680	103670	7.2	0	null	null	null	molecular_function	biological_process, rRNA processing	cellular_component, small-subunit processome	null	rRNA processing	small-subunit processome
477	Tb11.03.0760	repressor activator protein 1 (RAP1)	0.664319	4.38416	0.34335	-0.590051	2.1323	-1.54225	Tb11.03.0760	92871	4.65	0	null	null	null	null	null	nuclear chromosome, telomeric region, nucleus	null	null	intracellular
478	Tb11.03.0880	protein of unknown function, conserved,predicted WD40 repeat protein (PIFTF6)	2.51036	0.801864	0.49678	1.32789	-0.318571	-1.00932	Tb11.03.0880	149065	6.6	0	null	null	null	null	null	null	null	null	null
479	Tb11.03.0890	ubiquitin carboxyl-terminal hydrolase, putative,cysteine peptidase, Clan CA, family C12, putative	1.43478	1.72881	0.40315	0.520832	0.78978	-1.31061	Tb11.03.0890	25978	4.53	0	null	null	3.4.19.12 (Ubiquitinyl hydrolase 1)	phospholipase C activity, ubiquitin thiolesterase activity	intracellular signaling pathway, lipid metabolic process, ubiquitin-dependent protein catabolic process	cytoplasm, intracellular	phospholipase C activity, ubiquitin thiolesterase activity	intracellular signaling pathway, lipid metabolic process, ubiquitin-dependent protein catabolic process	intracellular
480	Tb11.03.0910	cleavage and polyadenylation specificity factor, putative	0.941176	1.60218	0.66316	-0.0874628	0.680034	-0.592571	Tb11.03.0910	90557	5.81	0	null	null	null	mRNA 3'-UTR binding	mRNA cleavage, mRNA polyadenylation	mRNA cleavage and polyadenylation specificity factor complex	null	null	null
481	Tb11.03.0940	elongation factor, putative	0.307626	2.13161	1.525	-1.70075	1.09194	0.608809	Tb11.03.0940	72603	6.85	0	null	null	null	GTP binding, GTPase activity	biological_process	cellular_component	GTP binding, GTPase activity	null	null
482	Tb11.0390	40S ribosomal protein S14, putative,chrXI additional, unordered contigs (RPS14)	0.879894	1.07146	1.0607	-0.184598	0.099581	0.0850167	Tb11.0390	15513	10.54	0	null	null	null	structural constituent of ribosome	translation	intracellular, ribosome	structural constituent of ribosome	translation	intracellular, ribosome
483	Tb11.0400	P27 protein, putative;with=GeneDB:Linj28_V3.1070 (P27)	0.0124567	1.75081	45.852	-6.32693	0.80802	5.51891	Tb11.0400	27701	9.56	1	null	null	null	null	regulation of oxidative phosphorylation	cytochrome complex, mitochondrial inner membrane	null	null	null
484	Tb11.0560	chrX additional, unordered contigs,protein of unknown function, conserved	1.2168	2.52459	0.32553	0.283088	1.33605	-1.61914	Tb11.0560	131699	5.16	0	null	null	null	null	null	null	null	null	null
485	Tb11.0840	protein of unknown function,chrXI additional, unordered contigs	1.36108	1.54455	0.47568	0.444753	0.627184	-1.07194	Tb11.0840	29807	9.63	0	null	null	null	null	null	null	null	null	null
486	Tb11.0880	60S ribosomal protein L21e, putative,chrXI additional, unordered contigs	1.00841	0.915829	1.0828	0.0120825	-0.126849	0.114767	Tb11.0880	18002	11.18	0	null	null	null	structural constituent of ribosome	translation	intracellular, ribosome	structural constituent of ribosome	translation	intracellular, ribosome
487	Tb11.0890	epsin, putative,chrXI additional, unordered contigs	2.93686	4.88564	0.069694	1.55427	2.28855	-3.84282	Tb11.0890	53967	6.43	0	null	null	null	null	null	null	null	null	null
488	Tb11.12.0013	target SNARE, putative	0.993641	3.85816	0.26085	-0.00920383	1.94791	-1.93871	Tb11.12.0013	35542	5.16	1	NN Sum: 1, NN D: .14, HMM Prob: .52	HMM: MDRLLQFHSQSGVGFMRGSPPPGSSGGLSRLTAVVPVAAPGSVEAE, NN: MDRLLQFHSQSGVGFMRGSPPPGSSGGLSRLTAVVPVAAPGSVEAE	null	SNAP receptor activity	cellular membrane fusion, vesicle-mediated transport	integral to membrane, membrane	protein binding	vesicle-mediated transport	membrane
489	Tb11.1220	protein of unknown function,chrXI additional, unordered contigs	1.923	0.597896	0.86975	0.943361	-0.742034	-0.201327	Tb11.1220	57800	10.2	0	null	null	null	null	null	null	null	null	null
490	Tb11.1380	protein of unknown function,chrXI additional, unordered contigs	1.41683	1.63508	0.43166	0.502669	0.709364	-1.21203	Tb11.1380	45634	5.68	0	null	null	null	null	null	null	null	null	null
491	Tb11.1390	protein of unknown function,chrXI additional, unordered contigs	0.0463908	5.32641	4.047	-4.43002	2.41316	2.01685	Tb11.1390	62036	6.11	6	NN Sum: 4, NN D: .91, HMM Prob: 1	HMM: MYNALRSAALAVGLVLLFAATPASAT, NN: MYNALRSAALAVGLVLLFAATPASAT	null	null	null	null	null	null	null
492	Tb11.1690	variant surface glycoprotein (VSG, pseudogene), putative,chrXI additional, unordered contigs	25.0702	0.745556	0.053501	4.6479	-0.423611	-4.22429	Tb11.1690	54033	9.72	0	null	null	null	null	evasion or tolerance of host immune response	null	null	evasion or tolerance of host immune response	null
493	Tb11.1780	retrotransposon hot spot protein (RHS, pseudogene), putative,retrotransposon hot spot protein 1 (RHS1, pseudogene), putative,chrXI additional, unordered contigs	0.282263	2.19518	1.6139	-1.82489	1.13434	0.690551	Tb11.1780	65270	9.12	0	null	null	null	null	null	null	null	null	null
494	Tb11.1790	retrotransposon hot spot protein (RHS, pseudogene), putative,chrXI additional, unordered contigs	0.451528	2.04667	1.0821	-1.14711	1.03328	0.113834	Tb11.1790	47376	10.08	0	null	null	null	null	null	null	null	null	null
495	Tb11.18.0002	protein of unknown function, conserved	1.07747	0.934097	0.99358	0.107648	-0.0983559	-0.00929196	Tb11.18.0002	97081	6.54	0	null	null	null	null	null	null	null	null	null
496	Tb11.18.0004	eukaryotic translation initiation factor 4e, putative (eIF4E)	1.16775	1.34617	0.63614	0.223728	0.428856	-0.652584	Tb11.18.0004	26025	6.52	0	null	null	null	RNA binding, translation initiation factor activity	translational initiation	cytoplasm	RNA binding, translation initiation factor activity	translational initiation	cytoplasm
497	Tb11.18.0005	protein of unknown function, conserved	1.6031	0.725742	0.85952	0.680868	-0.462471	-0.218397	Tb11.18.0005	26941	10.65	0	null	null	null	null	null	null	null	null	null
498	Tb11.18.0013	proteasome regulatory non-ATP-ase subunit 3 (RPN3)	0.981932	9.74079	0.10455	-0.0263043	3.28404	-3.25774	Tb11.18.0013	38168	6.44	0	null	null	null	endopeptidase activity, enzyme regulator activity	regulation of protein catabolic process, ubiquitin-dependent protein catabolic process	proteasome complex, proteasome regulatory particle	enzyme regulator activity	regulation of protein catabolic process	proteasome complex
499	Tb11.18.0014	protein of unknown function, conserved	0.410374	4.19033	0.58153	-1.28499	2.06706	-0.782074	Tb11.18.0014	88834	7.43	0	null	null	null	null	null	null	binding	null	null
500	Tb11.18.0015	protein of unknown function, conserved	1.75491	1.59179	0.35798	0.811397	0.670653	-1.48205	Tb11.18.0015	24814	5.3	0	null	null	null	molecular_function	biological_process, protein transport	cellular_component	null	protein transport	null
501	Tb11.1810	retrotransposon hot spot protein (RHS, pseudogene), putative,retrotransposon hot spot protein 1 (RHS1, pseudogene), putative,chrXI additional, unordered contigs	0.543095	3.66698	0.50213	-0.880725	1.87459	-0.993867	Tb11.1810	31142	8.26	0	null	null	null	null	null	null	null	null	null
502	Tb11.22.0001	protein of unknown function, conserved	0.0155817	2.43819	26.322	-6.00401	1.28581	4.7182	Tb11.22.0001	24580	9.24	0	null	null	null	null	null	null	null	null	null
503	Tb11.22.0005	phenylalanyl-tRNA synthetase (beta subunit), putative	0.785423	0.735954	1.73	-0.348459	-0.442313	0.790772	Tb11.22.0005	70312	5.62	0	null	null	6.1.1.20 (Phenylalanine--tRNA ligase)	magnesium ion binding, phenylalanine-tRNA ligase activity	phenylalanyl-tRNA aminoacylation	cytoplasm, phenylalanine-tRNA ligase complex	ATP binding, RNA binding, magnesium ion binding, nucleotide binding, phenylalanine-tRNA ligase activity	phenylalanyl-tRNA aminoacylation, translation	cytoplasm
504	Tb11.22.0007	protein of unknown function, conserved	1.08733	1.25171	0.73474	0.120796	0.323898	-0.444694	Tb11.22.0007	58676	9.65	0	null	null	null	molecular_function	biological_process	cellular_component	null	null	null
505	Tb11.22.0010	protein of unknown function, conserved	5.39491	1.54081	0.1203	2.4316	0.623693	-3.05529	Tb11.22.0010	138837	6.76	0	null	null	null	null	null	null	null	null	null
506	Tb11.22.0012	eukaryotic peptide chain release factor subunit 1, putative (ERF1)	0.540015	2.73272	0.67764	-0.888928	1.45034	-0.561409	Tb11.22.0012	50978	5.74	0	null	null	null	translation release factor activity, translation release factor activity, codon specific	translation, translational termination	cytoplasm	null	translational termination	cytoplasm
507	Tb11.39.0004	protein of unknown function, conserved	1.41683	1.63508	0.43166	0.502669	0.709364	-1.21203	Tb11.39.0004	45634	5.68	0	null	null	null	null	null	null	null	null	null
508	Tb11.39.0005	protein of unknown function, conserved	0.0463908	5.32641	4.047	-4.43002	2.41316	2.01685	Tb11.39.0005	62036	6.11	6	NN Sum: 4, NN D: .91, HMM Prob: 1	HMM: MYNALRSAALAVGLVLLFAATPASAT, NN: MYNALRSAALAVGLVLLFAATPASAT	null	null	null	null	null	null	null
509	Tb11.42.0003	T-complex protein 1, beta subunit, putative	0.588028	2.02003	0.84187	-0.766044	1.01437	-0.248331	Tb11.42.0003	58059	6.45	0	null	null	null	unfolded protein binding	protein folding, regulation of cell cycle	chaperonin-containing T-complex	ATP binding, protein binding, unfolded protein binding	cellular protein metabolic process, protein folding	null
510	Tb11.42.0004	protein of unknown function, conserved	0.556638	1.45113	1.238	-0.845189	0.537178	0.308011	Tb11.42.0004	36025	6.22	0	null	null	null	molecular_function	biological_process	cellular_component	null	null	null
511	Tb11.46.0001	60S acidic ribosomal subunit protein, putative	1.11168	1.34906	0.66679	0.152741	0.431955	-0.584696	Tb11.46.0001	34628	4.89	0	null	null	null	structural constituent of ribosome	ribosome biogenesis, translation, translational elongation	large ribosomal subunit, ribosome	structural constituent of ribosome	ribosome biogenesis, translational elongation	intracellular, ribosome
512	Tb11.46.0002	60S acidic ribosomal subunit protein, putative	1.11168	1.34906	0.66679	0.152741	0.431955	-0.584696	Tb11.46.0002	34628	4.89	0	null	null	null	structural constituent of ribosome	ribosome biogenesis, translation, translational elongation	large ribosomal subunit, ribosome	structural constituent of ribosome	ribosome biogenesis, translational elongation	intracellular, ribosome
513	Tb11.46.0008	arginyl-tRNA synthetase, putative	0.600348	1.36343	1.2217	-0.736129	0.447239	0.28889	Tb11.46.0008	78434	6.47	0	null	null	6.1.1.19 (Arginine--tRNA ligase)	arginine-tRNA ligase activity	arginyl-tRNA aminoacylation	cytoplasm	ATP binding, aminoacyl-tRNA ligase activity, arginine-tRNA ligase activity, nucleotide binding	arginyl-tRNA aminoacylation, tRNA aminoacylation for protein translation, translation	cytoplasm
514	Tb11.46.0009	protein of unknown function, conserved,zinc finger protein family member, putative (ZC3H41)	0.792205	1.52143	0.82968	-0.336055	0.605428	-0.269373	Tb11.46.0009	58461	8.74	0	null	null	null	ATP binding, RNA binding, helicase activity, molecular_function, zinc ion binding	biological_process	cellular_component	ATP binding, helicase activity, nucleic acid binding, zinc ion binding	null	null
515	Tb11.47.0004	2-oxoglutarate dehydrogenase E1 component, putative	0.085034	15.7297	0.74763	-3.55582	3.97542	-0.419604	Tb11.47.0004	113387	6.54	0	null	null	null	oxoglutarate dehydrogenase (succinyl-transferring) activity, thiamin pyrophosphate binding	glycolysis, lysine catabolic process, tricarboxylic acid cycle, tryptophan metabolic process	mitochondrial part, mitochondrion, oxoglutarate dehydrogenase complex	thiamin pyrophosphate binding	glycolysis, metabolic process	null
516	Tb11.47.0006	protein of unknown function, conserved	2.02196	0.480865	1.0285	1.01575	-1.0563	0.0405418	Tb11.47.0006	86857	5.91	0	null	null	null	null	ciliary or flagellar motility	null	null	null	null
517	Tb11.47.0022	protein of unknown function, conserved	0.178117	4.81583	1.1658	-2.48911	2.26779	0.22132	Tb11.47.0022	20268	10.05	2	null	null	null	null	null	mitochondrial inner membrane, mitochondrial part	null	null	null
518	Tb11.47.0024	protein of unknown function, conserved	0.8259	1.16233	1.0417	-0.275961	0.217021	0.0589399	Tb11.47.0024	98266	6.86	0	null	null	null	null	null	mitochondrial part	null	null	null
519	Tb11.47.0031	protein kinase, putative,cdc2-related kinase, putative (CRK6)	10.6713	1.15984	0.080795	3.41567	0.213922	-3.62959	Tb11.47.0031	36729	8.44	0	null	null	2.7.1.- (Phosphotransferases with an alcohol group as acceptor.)	ATP binding, protein serine/threonine kinase activity, protein tyrosine kinase activity	protein phosphorylation	cellular_component	ATP binding, protein kinase activity, protein serine/threonine kinase activity, protein tyrosine kinase activity	protein phosphorylation	null
520	Tb11.47.0034	radial spoke protein RSP3, putative	1.85536	0.479221	1.1247	0.891696	-1.06124	0.16954	Tb11.47.0034	39378	6	0	null	null	null	null	ciliary or flagellar motility	radial spoke	null	null	null
521	Tb11.50.0001	protein of unknown function, conserved	1.36108	1.54455	0.47568	0.444753	0.627184	-1.07194	Tb11.50.0001	30181	9.37	0	null	null	null	null	null	null	null	null	null
522	Tb11.50.0005	ribosomal protein L21E (60S), putative	1.00841	0.915829	1.0828	0.0120825	-0.126849	0.114767	Tb11.50.0005	18002	11.18	0	null	null	null	structural constituent of ribosome	translation	intracellular, ribosome	structural constituent of ribosome	translation	intracellular, ribosome
523	Tb11.50.0006	epsinR	2.93686	4.88564	0.069694	1.55427	2.28855	-3.84282	Tb11.50.0006	55267	6.52	0	null	null	null	clathrin binding	receptor-mediated endocytosis	clathrin coat of coated pit, cytosol, endosome membrane, flagellar pocket	null	null	null
524	Tb11.52.0003	oligopeptidase b,serine peptidase, clan SC, family S9A-like protein (OPB)	0.269622	8.30623	0.44652	-1.89099	3.05419	-1.1632	Tb11.52.0003	80573	6.32	0	null	null	3.4.21.83 (Oligopeptidase B)	serine-type endopeptidase activity, serine-type peptidase activity	proteolysis	cellular_component	serine-type endopeptidase activity, serine-type peptidase activity	proteolysis	null
525	Tb11.52.0006	protein of unknown function, conserved (pseudogene)	2.95037	0.552938	0.61298	1.5609	-0.85481	-0.706088	Tb11.52.0006	138966	6.68	0	null	null	null	lipid binding	lipid transport, lipoprotein metabolic process	extracellular region	lipid binding	lipid transport, lipoprotein metabolic process	extracellular region
526	Tb11.52.0008	protein of unknown function, conserved	0.137137	18.9605	0.38459	-2.86631	4.24492	-1.37861	Tb11.52.0008	146581	9.49	0	null	null	null	lipid binding	lipid transport, lipoprotein metabolic process	extracellular region	lipid binding	lipid transport, lipoprotein metabolic process	extracellular region
527	Tb11.52.0015	protein of unknown function, conserved	8.90076	0.317552	0.3538	3.15393	-1.65493	-1.49899	Tb11.52.0015	51174	9.44	0	null	null	null	null	null	null	null	null	null
528	Tb11.55.0006	intraflagellar transport protein IFT88 (IFT88)	2.63248	1.35118	0.28114	1.39642	0.434217	-1.83064	Tb11.55.0006	89756	5.57	0	null	null	null	molecular_function	establishment of cell polarity, flagellum assembly, regulation of cell size	microtubule-based flagellum	null	null	null
529	Tb11.55.0009	mitochondrial RNA binding protein 1,gBP21, MRP1 (GBP21)	0.610687	2.34026	0.69971	-0.711495	1.22667	-0.515171	Tb11.55.0009	23254	10	0	null	null	null	RNA binding	mRNA modification	mitochondrial part, mitochondrion	null	null	null
530	Tb11.55.0017	protein of unknown function, conserved	0.862441	1.86445	0.6219	-0.213503	0.898748	-0.685245	Tb11.55.0017	21599	8.87	0	null	null	null	null	null	mitochondrial part	null	null	null
531	Tb11.55.0024	1,2-Dihydroxy-3-keto-5-methylthiopentene dioxygenase, putative;with=GeneDB:LmjF20.0970	0.493437	1.61753	1.2529	-1.01906	0.69379	0.325271	Tb11.55.0024	37611	6.29	0	null	null	null	dioxygenase activity, metal ion binding	L-methionine salvage from methylthioadenosine	cytosol	dioxygenase activity, metal ion binding	L-methionine salvage from methylthioadenosine, cell redox homeostasis	null
532	Tb11.55.0026	isovaleryl-coA dehydrogenase, putative	0.0659718	16.5258	0.91723	-3.92201	4.04665	-0.124645	Tb11.55.0026	44800	7.85	0	null	null	1.3.99.10 (Isovaleryl-CoA dehydrogenase)	acyl-CoA dehydrogenase activity, oxidoreductase activity	metabolic process	mitochondrial part, mitochondrion	acyl-CoA dehydrogenase activity	metabolic process	null
533	Tb11.57.0008	calpain-like protein, putative,cytoskeleton assocociated protein, putative	1.05384	1.19357	0.79502	0.0756568	0.25528	-0.330937	Tb11.57.0008	658203	4.44	0	null	null	null	calcium-dependent cysteine-type endopeptidase activity	proteolysis	cellular_component, intracellular	calcium-dependent cysteine-type endopeptidase activity	proteolysis	intracellular
534	Tb11.v4.0004	ribonucleoside-diphosphate reductase small chain (RNR2)	0.239619	0.186125	22.422	-2.06119	-2.42565	4.48684	Tb11.v4.0004	39018	4.98	1	null	null	1.17.4.1 (Ribonucleoside-diphosphate reductase)	ribonucleoside-diphosphate reductase activity, transition metal ion binding	deoxyribonucleoside diphosphate metabolic process	null	oxidoreductase activity, ribonucleoside-diphosphate reductase activity, transition metal ion binding	deoxyribonucleoside diphosphate metabolic process	null
535	Tb11.v4.0005	ribonucleoside-diphosphate reductase small chain (RNR2)	0.239619	0.186125	22.422	-2.06119	-2.42565	4.48684	Tb11.v4.0005	39062	4.98	1	null	null	1.17.4.1 (Ribonucleoside-diphosphate reductase)	ribonucleoside-diphosphate reductase activity, transition metal ion binding	deoxyribonucleoside diphosphate metabolic process	null	oxidoreductase activity, ribonucleoside-diphosphate reductase activity, transition metal ion binding	deoxyribonucleoside diphosphate metabolic process	null
536	Tb11.v4.0006	ribonucleoside-diphosphate reductase small chain (RNR2)	0.239619	0.186125	22.422	-2.06119	-2.42565	4.48684	Tb11.v4.0006	39088	4.98	1	null	null	1.17.4.1 (Ribonucleoside-diphosphate reductase)	ribonucleoside-diphosphate reductase activity, transition metal ion binding	deoxyribonucleoside diphosphate metabolic process	null	oxidoreductase activity, ribonucleoside-diphosphate reductase activity, transition metal ion binding	deoxyribonucleoside diphosphate metabolic process	null
537	Tb11.v4.0007	ribonucleoside-diphosphate reductase small chain (RNR2)	0.239619	0.186125	22.422	-2.06119	-2.42565	4.48684	Tb11.v4.0007	39315	6.41	1	null	null	1.17.4.1 (Ribonucleoside-diphosphate reductase)	ribonucleoside-diphosphate reductase activity, transition metal ion binding	deoxyribonucleoside diphosphate metabolic process	null	oxidoreductase activity, ribonucleoside-diphosphate reductase activity, transition metal ion binding	deoxyribonucleoside diphosphate metabolic process	null
538	Tb927.10.10010	60S acidic ribosomal protein, putative	0.650111	2.20559	0.69741	-0.621243	1.14116	-0.519921	Tb927.10.10010	25629	10.05	0	null	null	null	structural constituent of ribosome	ribosome biogenesis, translation	intracellular, ribosome	null	ribosome biogenesis	intracellular
539	Tb927.10.10140	paraflagellar rod component, putative (PFC19)	2.12807	2.88182	0.16306	1.08954	1.52698	-2.61653	Tb927.10.10140	37014	5.16	0	null	null	null	null	null	null	null	null	null
540	Tb927.10.10280	microtubule-associated protein, putative	0.540891	0.184919	9.9979	-0.886589	-2.43504	3.32163	Tb927.10.10280	267601	5.14	0	null	null	null	microtubule binding	biological_process	cytoplasm	null	null	null
541	Tb927.10.10290	protein of unknown function, conserved	2.99061	0.26832	1.2462	1.58044	-1.89798	0.317536	Tb927.10.10290	20121	9.84	0	null	null	null	null	null	null	null	null	null
542	Tb927.10.1030	serine carboxypeptidase III precursor, putative,serine peptidase, Clan SC, Family S10 (CBP1)	17.1447	1.20421	0.048436	4.09969	0.268084	-4.36778	Tb927.10.1030	51080	4.35	0	NN Sum: 4, NN D: .92, HMM Prob: 1	HMM: MMLCHTSLFLISLLLLLQSASAL, NN: MMLCHTSLFLISLLLLLQSASAL	3.4.16.5 (Carboxypeptidase C)	serine-type carboxypeptidase activity	proteolysis	cellular_component	serine-type carboxypeptidase activity	proteolysis	null
543	Tb927.10.10360	microtubule-associated protein, putative	3.2174	9.15844	0.033937	1.6859	3.1951	-4.881	Tb927.10.10360	373542	5.79	0	null	null	null	microtubule binding	biological_process	cytoplasm	null	null	null
544	Tb927.10.10370	protein of unknown function, conserved	2.99061	0.26832	1.2462	1.58044	-1.89798	0.317536	Tb927.10.10370	20152	9.45	0	null	null	null	null	null	null	null	null	null
545	Tb927.10.10390	trypanothione reductase	0.656901	2.82478	0.53891	-0.606253	1.49814	-0.891884	Tb927.10.10390	53157	6.68	0	null	null	1.8.1.12 (Trypanothione-disulfide reductase)	disulfide oxidoreductase activity, trypanothione-disulfide reductase activity	cell redox homeostasis, oxidation-reduction process	cytoplasm	FAD or FADH2 binding, disulfide oxidoreductase activity, oxidoreductase activity	cell redox homeostasis, oxidation-reduction process	cytoplasm
546	Tb927.10.1040	serine carboxypeptidase III precursor, putative,serine carboxypeptidase (CBP1) precursor, putative,serine peptidase, Clan SC, Family S10 (CBP1)	17.1447	1.20421	0.048436	4.09969	0.268084	-4.36778	Tb927.10.1040	51510	4.17	0	NN Sum: 4, NN D: .92, HMM Prob: 1	HMM: MMLCHTSLFLISLLLLLQSASAL, NN: MMLCHTSLFLISLLLLLQSASAL	3.4.16.5 (Carboxypeptidase C)	serine-type carboxypeptidase activity	proteolysis	cellular_component	serine-type carboxypeptidase activity	proteolysis	null
547	Tb927.10.10460	histone H2B, putative	1.91091	1.13433	0.46134	0.934262	0.181835	-1.1161	Tb927.10.10460	12570	12.29	0	null	null	null	DNA binding	chromosome organization, nucleosome assembly	nucleosome, nucleus	DNA binding	nucleosome assembly	nucleosome, nucleus
548	Tb927.10.10470	histone H2B, putative	1.91091	1.13433	0.46134	0.934262	0.181835	-1.1161	Tb927.10.10470	12570	12.29	0	null	null	null	DNA binding	chromosome organization, nucleosome assembly	nucleosome, nucleus	DNA binding	nucleosome assembly	nucleosome, nucleus
549	Tb927.10.10480	histone H2B, putative	1.91091	1.13433	0.46134	0.934262	0.181835	-1.1161	Tb927.10.10480	12570	12.29	0	null	null	null	DNA binding	chromosome organization, nucleosome assembly	nucleosome, nucleus	DNA binding	nucleosome assembly	nucleosome, nucleus
550	Tb927.10.10490	histone H2B, putative	1.91091	1.13433	0.46134	0.934262	0.181835	-1.1161	Tb927.10.10490	12570	12.29	0	null	null	null	DNA binding	chromosome organization, nucleosome assembly	nucleosome, nucleus	DNA binding	nucleosome assembly	nucleosome, nucleus
551	Tb927.10.10500	histone H2B, putative	1.91091	1.13433	0.46134	0.934262	0.181835	-1.1161	Tb927.10.10500	12570	12.29	0	null	null	null	DNA binding	chromosome organization, nucleosome assembly	nucleosome, nucleus	DNA binding	nucleosome assembly	nucleosome, nucleus
552	Tb927.10.1050	serine carboxypeptidase III precursor, putative,serine peptidase, Clan SC, Family S10 (CBP1)	17.1447	1.20421	0.048436	4.09969	0.268084	-4.36778	Tb927.10.1050	51818	4.83	1	NN Sum: 4, NN D: .8, HMM Prob: .96	HMM: MRLISYPVMLSLLAACILVVVLAN, NN: MRLISYPVMLSLLAACILVVVLAN	3.4.16.5 (Carboxypeptidase C)	serine-type carboxypeptidase activity	proteolysis	cellular_component	serine-type carboxypeptidase activity	proteolysis	null
553	Tb927.10.10510	histone H2B, putative	1.91091	1.13433	0.46134	0.934262	0.181835	-1.1161	Tb927.10.10510	12570	12.29	0	null	null	null	DNA binding	chromosome organization, nucleosome assembly	nucleosome, nucleus	DNA binding	nucleosome assembly	nucleosome, nucleus
554	Tb927.10.10520	histone H2B, putative	1.91091	1.13433	0.46134	0.934262	0.181835	-1.1161	Tb927.10.10520	12570	12.29	0	null	null	null	DNA binding	chromosome organization, nucleosome assembly	nucleosome, nucleus	DNA binding	nucleosome assembly	nucleosome, nucleus
555	Tb927.10.10530	histone H2B, putative	1.91091	1.13433	0.46134	0.934262	0.181835	-1.1161	Tb927.10.10530	12570	12.29	0	null	null	null	DNA binding	chromosome organization, nucleosome assembly	nucleosome, nucleus	DNA binding	nucleosome assembly	nucleosome, nucleus
556	Tb927.10.10540	histone H2B, putative	1.91091	1.13433	0.46134	0.934262	0.181835	-1.1161	Tb927.10.10540	12570	12.29	0	null	null	null	DNA binding	chromosome organization, nucleosome assembly	nucleosome, nucleus	DNA binding	nucleosome assembly	nucleosome, nucleus
557	Tb927.10.10550	histone H2B, putative	1.91091	1.13433	0.46134	0.934262	0.181835	-1.1161	Tb927.10.10550	12570	12.29	0	null	null	null	DNA binding	chromosome organization, nucleosome assembly	nucleosome, nucleus	DNA binding	nucleosome assembly	nucleosome, nucleus
558	Tb927.10.10560	histone H2B, putative	1.91091	1.13433	0.46134	0.934262	0.181835	-1.1161	Tb927.10.10560	12570	12.29	0	null	null	null	DNA binding	chromosome organization, nucleosome assembly	nucleosome, nucleus	DNA binding	nucleosome assembly	nucleosome, nucleus
559	Tb927.10.10570	histone H2B, putative	1.91091	1.13433	0.46134	0.934262	0.181835	-1.1161	Tb927.10.10570	12570	12.29	0	null	null	null	DNA binding	chromosome organization, nucleosome assembly	nucleosome, nucleus	DNA binding	nucleosome assembly	nucleosome, nucleus
560	Tb927.10.10580	histone H2B, putative	1.91091	1.13433	0.46134	0.934262	0.181835	-1.1161	Tb927.10.10580	12570	12.29	0	null	null	null	DNA binding	chromosome organization, nucleosome assembly	nucleosome, nucleus	DNA binding	nucleosome assembly	nucleosome, nucleus
561	Tb927.10.10590	histone H2B, putative	1.91091	1.13433	0.46134	0.934262	0.181835	-1.1161	Tb927.10.10590	12570	12.29	0	null	null	null	DNA binding	chromosome organization, nucleosome assembly	nucleosome, nucleus	DNA binding	nucleosome assembly	nucleosome, nucleus
562	Tb927.10.1060	T-complex protein 1, delta subunit, putative (TCP-1-delta)	0.633433	1.66067	0.95064	-0.658737	0.731766	-0.073029	Tb927.10.1060	58363	7.03	0	null	null	null	unfolded protein binding	protein folding, regulation of cell cycle	chaperonin-containing T-complex	ATP binding, protein binding, unfolded protein binding	cellular protein metabolic process, protein folding	null
563	Tb927.10.10830	HNRNPA (HNRNPA)	0.340229	14.0497	0.2092	-1.55542	3.81247	-2.25705	Tb927.10.10830	32405	8.25	0	NN Sum: 2, NN D: .42, HMM Prob: .9	HMM: MKRTPVRVLNATVAFLQGWGGGSSGG, NN: MKRTPVRVLNATVAFLQGWGGGSSG	null	RNA binding	RNA processing	external side of mitochondrial outer membrane, mitochondrial part	nucleic acid binding	null	null
564	Tb927.10.10850	argonaute-like protein (AGO1)	0.956297	1.88048	0.55608	-0.064469	0.911105	-0.846636	Tb927.10.10850	99186	9.58	0	null	null	null	molecular_function, ribosome binding	RNA interference, production of siRNA involved in RNA interference	cytoplasm	null	null	null
565	Tb927.10.10890	heat shock protein, putative	1.49784	1.16684	0.57217	0.582879	0.222605	-0.805484	Tb927.10.10890	80764	4.81	0	null	null	null	unfolded protein binding	protein folding, response to stress	null	ATP binding, unfolded protein binding	protein folding, response to stress	null
566	Tb927.10.10900	heat shock protein, putative	1.49784	1.16684	0.57217	0.582879	0.222605	-0.805484	Tb927.10.10900	80764	4.81	0	null	null	null	unfolded protein binding	protein folding, response to stress	null	ATP binding, unfolded protein binding	protein folding, response to stress	null
567	Tb927.10.10910	heat shock protein, putative	1.49784	1.16684	0.57217	0.582879	0.222605	-0.805484	Tb927.10.10910	80750	4.81	0	null	null	null	unfolded protein binding	protein folding, response to stress	null	ATP binding, unfolded protein binding	protein folding, response to stress	null
568	Tb927.10.10920	heat shock protein, putative	1.49784	1.16684	0.57217	0.582879	0.222605	-0.805484	Tb927.10.10920	80764	4.81	0	null	null	null	unfolded protein binding	protein folding, response to stress	null	ATP binding, unfolded protein binding	protein folding, response to stress	null
569	Tb927.10.10930	heat shock protein, putative	1.49784	1.16684	0.57217	0.582879	0.222605	-0.805484	Tb927.10.10930	80767	4.81	0	null	null	null	unfolded protein binding	protein folding, response to stress	null	ATP binding, unfolded protein binding	protein folding, response to stress	null
570	Tb927.10.10940	heat shock protein, putative	1.49784	1.16684	0.57217	0.582879	0.222605	-0.805484	Tb927.10.10940	80764	4.81	0	null	null	null	unfolded protein binding	protein folding, response to stress	null	ATP binding, unfolded protein binding	protein folding, response to stress	null
571	Tb927.10.10950	heat shock protein, putative	1.49784	1.16684	0.57217	0.582879	0.222605	-0.805484	Tb927.10.10950	80764	4.81	0	null	null	null	unfolded protein binding	protein folding, response to stress	null	ATP binding, unfolded protein binding	protein folding, response to stress	null
572	Tb927.10.10960	heat shock protein, putative	1.49784	1.16684	0.57217	0.582879	0.222605	-0.805484	Tb927.10.10960	80764	4.81	0	null	null	null	unfolded protein binding	protein folding, response to stress	null	ATP binding, unfolded protein binding	protein folding, response to stress	null
573	Tb927.10.10970	heat shock protein, putative	1.49784	1.16684	0.57217	0.582879	0.222605	-0.805484	Tb927.10.10970	80794	4.81	0	null	null	null	unfolded protein binding	protein folding, response to stress	null	ATP binding, unfolded protein binding	protein folding, response to stress	null
574	Tb927.10.10980	heat shock protein 83,heat shock protein	1.49784	1.16684	0.57217	0.582879	0.222605	-0.805484	Tb927.10.10980	80794	4.81	0	null	null	null	ATPase activity, coupled, unfolded protein binding	protein folding, protein refolding, response to unfolded protein	centrosome	ATP binding, unfolded protein binding	protein folding, response to stress	null
575	Tb927.10.1100	60S ribosomal protein L9, putative	1.01656	0.742535	1.3248	0.023695	-0.42947	0.405775	Tb927.10.1100	21858	10.62	0	null	null	null	structural constituent of ribosome	ribosome biogenesis, translation	ribosome	rRNA binding, structural constituent of ribosome	translation	ribosome
576	Tb927.10.11080	paraflagellar rod protein,I17 antigen	1.17323	2.26448	0.3764	0.230482	1.17918	-1.40966	Tb927.10.11080	134451	3.98	0	null	null	null	null	null	null	null	null	null
577	Tb927.10.11300	paraflagellar rod component, putative (PFC16)	2.59087	1.36777	0.28219	1.37344	0.451822	-1.82526	Tb927.10.11300	14328	5.61	0	null	null	null	null	null	null	null	null	null
578	Tb927.10.11310	intraflagellar transport protein IFT55/IFT57, putative (IFT57/55)	2.47825	6.88736	0.058587	1.30932	2.78395	-4.09328	Tb927.10.11310	46367	4.38	0	null	null	null	null	null	null	null	null	null
579	Tb927.10.11390	60S ribosomal protein L6, putative	0.979048	1.06467	0.95936	-0.030548	0.0904038	-0.0598558	Tb927.10.11390	21185	11.05	0	null	null	null	structural constituent of ribosome	translation	intracellular, organellar large ribosomal subunit, ribosome	structural constituent of ribosome	translation	intracellular, ribosome
580	Tb927.10.11540	40S ribosomal protein S3, putative (RPS3)	0.937207	1.86516	0.57207	-0.0935602	0.899297	-0.805736	Tb927.10.11540	24217	10.46	0	null	null	null	nucleic acid binding, structural constituent of ribosome	ribosome biogenesis, translation	intracellular, ribosome, small ribosomal subunit	RNA binding, structural constituent of ribosome	translation	intracellular, ribosome, small ribosomal subunit
581	Tb927.10.11610	protein of unknown function, conserved	2.03132	1.19366	0.41242	1.02242	0.255394	-1.27781	Tb927.10.11610	15824	4.47	0	null	null	null	molecular_function	biological_process	cellular_component	null	ubiquitin-dependent protein catabolic process	null
582	Tb927.10.11700	guanylate kinase, putative	2.41809	0.80751	0.51213	1.27387	-0.308448	-0.965418	Tb927.10.11700	20106	7.04	0	null	null	2.7.4.8 (Guanylate kinase)	guanylate kinase activity	nucleobase, nucleoside and nucleotide interconversion	cellular_component	null	null	null
583	Tb927.10.1170	intraflagellar transport protein IFT172, putative (IFT172)	1.2168	2.52459	0.32553	0.283088	1.33605	-1.61914	Tb927.10.1170	196602	5.98	0	null	null	null	null	null	null	null	null	null
584	Tb927.10.11760	pumilio/PUF RNA binding protein 6 (PUF6)	0.821355	0.0977205	12.459	-0.283922	-3.35519	3.63912	Tb927.10.11760	93065	6.27	0	null	null	null	RNA binding	mRNA metabolic process	cellular_component	RNA binding, binding	null	null
585	Tb927.10.11780	protein of unknown function, conserved	2.52162	0.233992	1.6948	1.33435	-2.09547	0.761115	Tb927.10.11780	131275	4.41	0	null	null	null	null	null	null	null	null	null
586	Tb927.10.11930	NAD or NADP dependent oxidoreductase, putative,short chain dehydrogenase, putative	0.125916	0.702876	11.299	-2.98947	-0.508657	3.49812	Tb927.10.11930	27646	8.21	0	NN Sum: 0, NN D: .19, HMM Prob: .55	HMM: MLSGKVALVTGSTSGIGFGIAR, NN: MLSGKVALVTGSTSGIGFGIARQLAAAGAD	null	binding, oxidoreductase activity	metabolic process	cellular_component	binding, catalytic activity, oxidoreductase activity	metabolic process	null
587	Tb927.10.11970	kynurenine aminotransferase, putative	0.477509	25.5902	0.081836	-1.0664	4.67752	-3.61112	Tb927.10.11970	48335	6.51	0	null	null	null	1-aminocyclopropane-1-carboxylate synthase activity, pyridoxal phosphate binding, transaminase activity	biosynthetic process	cellular_component	1-aminocyclopropane-1-carboxylate synthase activity, pyridoxal phosphate binding	biosynthetic process	null
588	Tb927.10.11990	protein of unknown function, conserved,RNA-binding protein	0.466657	2.34491	0.91385	-1.09956	1.22954	-0.129971	Tb927.10.11990	23953	9.09	0	null	null	null	RNA binding	null	null	RNA binding	null	null
589	Tb927.10.12040	protein kinase, putative,mitogen-activated protein kinase 11, putative	1.90865	0.877663	0.59696	0.932554	-0.18826	-0.744294	Tb927.10.12040	47390	6	0	null	null	null	ATP binding, protein kinase activity, protein serine/threonine kinase activity, protein tyrosine kinase activity	protein phosphorylation	cellular_component	ATP binding, protein kinase activity, protein serine/threonine kinase activity, protein tyrosine kinase activity	protein phosphorylation	null
590	Tb927.10.1210	katanin, putative	1.11823	0.79611	1.1233	0.161218	-0.328961	0.167743	Tb927.10.1210	75360	8.92	0	null	null	null	ATP binding, ATPase activity	endosome transport	katanin complex	ATP binding, nucleoside-triphosphatase activity, nucleotide binding	null	null
591	Tb927.10.12240	short-chain dehydrogenase, putative	0.100886	4.15171	2.3875	-3.30921	2.0537	1.2555	Tb927.10.12240	36076	9.45	1	null	null	null	binding, oxidoreductase activity	metabolic process	cellular_component	binding, catalytic activity, oxidoreductase activity	metabolic process	null
592	Tb927.10.12260	cytosolic nonspecific dipeptidase, putative,peptidase (M20/M25/M40 family), putative	0.0565739	20.4541	0.86418	-4.14372	4.35432	-0.210596	Tb927.10.12260	51580	6.29	0	null	null	null	hydrolase activity, metallopeptidase activity, protein dimerization activity	proteolysis	cellular_component	hydrolase activity, metallopeptidase activity, protein dimerization activity	proteolysis	null
593	Tb927.10.1230	protein of unknown function, conserved	2.94507	1.32818	0.25565	1.5583	0.409454	-1.96776	Tb927.10.1230	37683	6.29	5	null	null	null	null	null	null	null	null	null
594	Tb927.10.12330	protein of unknown function, conserved,zinc finger protein family member, putative (ZC3H34)	0.878272	0.808665	1.408	-0.187261	-0.306386	0.493647	Tb927.10.12330	22366	9.25	0	null	null	null	RNA binding, zinc ion binding	biological_process	cellular_component	nucleic acid binding, zinc ion binding	null	null
595	Tb927.10.12360	protein of unknown function, conserved	1.91983	0.99053	0.52586	0.940977	-0.0137277	-0.927249	Tb927.10.12360	18602	9.76	0	null	null	null	null	null	null	null	null	null
596	Tb927.10.12390	protein of unknown function, conserved	1.8032	0.495949	1.1182	0.850559	-1.01174	0.161178	Tb927.10.12390	29659	4.53	0	null	null	null	null	null	null	null	null	null
597	Tb927.10.12410	protein of unknown function, conserved	2.70797	0.333165	1.1084	1.43721	-1.58569	0.148479	Tb927.10.12410	24660	5.1	0	null	null	null	null	null	null	null	null	null
598	Tb927.10.12430	protein of unknown function, conserved	0.471387	43.1486	0.049165	-1.08502	5.43124	-4.34622	Tb927.10.12430	73019	8.83	0	null	null	null	null	null	null	binding	null	null
599	Tb927.10.12500	P-type H -ATPase, putative	0.246798	2.12575	1.9061	-2.0186	1.08797	0.930624	Tb927.10.12500	100229	6.22	7	null	null	3.6.3.6 (Proton-exporting ATPase)	ATP binding, ATPase activity, coupled to transmembrane movement of ions, phosphorylative mechanism	metabolic process, proton transport	integral to membrane, plasma membrane	ATP binding, ATPase activity, catalytic activity	ATP biosynthetic process, cation transport, metabolic process	integral to membrane, membrane
600	Tb927.10.1250	protein of unknown function, conserved	0.626881	1.19976	1.3296	-0.673737	0.262745	0.410992	Tb927.10.1250	29382	7.04	0	null	null	null	null	null	null	null	null	null
601	Tb927.10.12510	P-type H -ATPase, putative	10.2092	0.0513882	1.9061	3.3518	-4.28242	0.930624	Tb927.10.12510	100637	6.22	7	null	null	3.6.3.6 (Proton-exporting ATPase)	ATP binding, ATPase activity, coupled to transmembrane movement of ions, phosphorylative mechanism	metabolic process, proton transport	integral to membrane, plasma membrane	ATP binding, ATPase activity, catalytic activity	ATP biosynthetic process, cation transport, metabolic process	integral to membrane, membrane
602	Tb927.10.12590	protein of unknown function, conserved	2.6043	0.780987	0.49166	1.3809	-0.35663	-1.02427	Tb927.10.12590	105849	6.16	0	null	null	null	molecular_function	biological_process	cellular_component	null	null	null
603	Tb927.10.12630	protein of unknown function, conserved	1.9558	0.33066	1.5463	0.967758	-1.59658	0.62882	Tb927.10.12630	25139	4.62	0	null	null	null	calcium ion binding	biological_process	cellular_component	calcium ion binding	null	null
604	Tb927.10.12700	pyruvate dehydrogenase E1 alpha subunit, putative	0.187508	11.0384	0.48314	-2.41497	3.46446	-1.04949	Tb927.10.12700	42512	7.71	0	null	null	1.2.4.1 (Pyruvate dehydrogenase (acetyl-transferring))	oxidoreductase activity, acting on the aldehyde or oxo group of donors, disulfide as acceptor	metabolic process	mitochondrial part, mitochondrion	null	metabolic process	null
605	Tb927.10.12710	heat shock protein, putative	2.05554	1.42082	0.3424	1.03952	0.506727	-1.54625	Tb927.10.12710	90865	5.05	0	null	null	null	ATP binding, molecular_function	protein folding	cellular_component	ATP binding	null	null
606	Tb927.10.12820	protein of unknown function, conserved	18.5093	0.673494	0.080219	4.21018	-0.570263	-3.63991	Tb927.10.12820	110245	6.86	0	null	null	null	null	null	null	null	null	null
607	Tb927.10.12840	mitochondrial carrier protein, putative,mitochondrial 2-oxoglutarate/malate carrier protein, putative	0.182299	4.52412	1.2125	-2.45562	2.17764	0.277985	Tb927.10.12840	33132	10.31	4	null	null	null	binding	transport	membrane, mitochondrial inner membrane, mitochondrial part	binding	transport	membrane
608	Tb927.10.12890	bifunctional aminoacyl-tRNA synthetase, putative	0.903996	1.18603	0.93269	-0.145612	0.246143	-0.10053	Tb927.10.12890	90962	8.22	0	null	null	6.1.1.15 (Proline--tRNA ligase); 6.1.1.17 (Glutamate--tRNA ligase)	null	null	mitochondrial part	ATP binding, aminoacyl-tRNA ligase activity, nucleotide binding, proline-tRNA ligase activity	prolyl-tRNA aminoacylation, tRNA aminoacylation for protein translation, translation	cytoplasm
609	Tb927.10.12930	protein of unknown function, conserved	0.474631	2.88711	0.72976	-1.07512	1.52963	-0.454506	Tb927.10.12930	23985	6.27	0	null	null	null	null	null	mitochondrial part	null	null	null
610	Tb927.10.12960	ras-related protein rab-5,small GTPase, putative (RAB5A)	5.12085	0.982047	0.19885	2.35638	-0.0261364	-2.33025	Tb927.10.12960	24485	8.02	0	null	null	null	GTPase activity, protein binding	intracellular protein transport, nucleocytoplasmic transport, small GTPase mediated signal transduction	cellular_component	GTP binding, GTPase activity, protein binding	intracellular protein transport, nucleocytoplasmic transport, protein transport, signal transduction, small GTPase mediated signal transduction	intracellular
611	Tb927.10.13180	protein of unknown function, conserved	0.35392	2.69995	1.0465	-1.49851	1.43293	0.0655723	Tb927.10.13180	136670	8.46	0	null	null	null	null	null	null	null	null	null
612	Tb927.10.13280	protein of unknown function, conserved	0.301432	3.41721	0.97082	-1.7301	1.77282	-0.0427243	Tb927.10.13280	286203	6.83	0	null	null	null	binding	null	null	binding	null	null
613	Tb927.10.13320	DNA-directed RNA polymerases II subunit, putative (RPB5)	1.27307	1.04164	0.7541	0.348317	0.0588554	-0.407172	Tb927.10.13320	25210	6.78	0	null	null	2.7.7.6 (DNA-directed RNA polymerase)	DNA-directed RNA polymerase activity	transcription	nucleus	DNA binding, DNA-directed RNA polymerase activity	transcription	nucleus
614	Tb927.10.13360	elongation factor Tu, putative	0.155294	4.47181	1.44	-2.68693	2.16086	0.526069	Tb927.10.13360	51850	7.74	0	null	null	null	GTPase activity, translation elongation factor activity	translational elongation	intracellular	GTP binding, GTPase activity, translation elongation factor activity	translational elongation	intracellular
615	Tb927.10.13450	protein of unknown function, conserved,protein of unknown function	1.29884	0.971913	0.79217	0.37722	-0.0411015	-0.336118	Tb927.10.13450	67207	4.63	0	null	null	null	binding	null	null	binding	null	null
616	Tb927.10.13480	protein kinase, putative	1.67112	0.51711	1.1572	0.740818	-0.951456	0.210638	Tb927.10.13480	31042	7.94	0	null	null	2.7.1.- (Phosphotransferases with an alcohol group as acceptor.)	ATP binding, protein serine/threonine kinase activity, protein tyrosine kinase activity	protein phosphorylation	cellular_component, mitochondrial part	ATP binding, protein kinase activity, protein serine/threonine kinase activity, protein tyrosine kinase activity	protein phosphorylation	null
617	Tb927.10.13490	serine/threonine kinase, putative	1.67112	0.51711	1.1572	0.740818	-0.951456	0.210638	Tb927.10.13490	31004	8.77	0	null	null	2.7.1.- (Phosphotransferases with an alcohol group as acceptor.)	ATP binding, protein serine/threonine kinase activity, protein tyrosine kinase activity	protein phosphorylation	cellular_component	ATP binding, protein kinase activity, protein serine/threonine kinase activity, protein tyrosine kinase activity	protein phosphorylation	null
618	Tb927.10.13500	60S ribosomal protein L10a	0.975039	1.07234	0.95641	-0.0364682	0.100767	-0.0642989	Tb927.10.13500	24597	10.22	0	null	null	null	RNA binding, structural constituent of ribosome	RNA processing, translation	ribosome	RNA binding	RNA processing	null
619	Tb927.10.13510	zinc metallopeptidase, putative	0.461808	1.96658	1.1011	-1.11463	0.975688	0.138945	Tb927.10.13510	62780	6.28	1	null	null	null	metalloendopeptidase activity, nucleoside-triphosphatase activity	proteolysis	null	ATP binding, metalloendopeptidase activity, nucleoside-triphosphatase activity, nucleotide binding	proteolysis	null
620	Tb927.10.13630	glucosidase, putative	2.75292	1.23136	0.295	1.46097	0.300248	-1.76121	Tb927.10.13630	91490	6.15	0	NN Sum: 4, NN D: .9, HMM Prob: 1	HMM: MMLSLVLSLIFLSVTTVRSK, NN: MMLSLVLSLIFLSVTTVRSK	3.2.1.20 (Alpha-glucosidase)	hydrolase activity, hydrolyzing O-glycosyl compounds	carbohydrate metabolic process	cellular_component	null	carbohydrate metabolic process	null
621	Tb927.10.13710	protein of unknown function, conserved	2.00224	0.706122	0.7073	1.00162	-0.502011	-0.499606	Tb927.10.13710	37613	5.51	0	null	null	null	ATPase activator activity, chaperone binding	response to stress	cytoplasm	ATPase activator activity, chaperone binding	response to stress	cytoplasm
622	Tb927.10.13730	60S ribosomal protein L7, putative	0.254764	4.09583	0.95834	-1.97277	2.03416	-0.0613905	Tb927.10.13730	34503	10.99	0	null	null	null	structural constituent of ribosome	translation	ribosome	structural constituent of ribosome	translation	ribosome
623	Tb927.10.13780	glycogen synthase kinase 3 (GSK3)	1.40394	1.1688	0.60941	0.489484	0.225031	-0.714515	Tb927.10.13780	40321	8.14	0	null	null	2.7.1.26 (Riboflavin kinase)	ATP binding, protein serine/threonine kinase activity, protein tyrosine kinase activity	protein phosphorylation	cellular_component	ATP binding, protein kinase activity, protein serine/threonine kinase activity, protein tyrosine kinase activity	protein phosphorylation	null
624	Tb927.10.13790	protein of unknown function, conserved	9.38174	0.939284	0.11348	3.22986	-0.090366	-3.13949	Tb927.10.13790	74676	8.16	0	null	null	null	null	null	null	null	null	null
625	Tb927.10.13860	GPI-anchor transamidase subunit 8 (GPI8)	3.02444	7.69539	0.042966	1.59667	2.94399	-4.54066	Tb927.10.13860	36799	5.8	0	NN Sum: 4, NN D: .86, HMM Prob: 1	HMM: MLPMLLWLVANLFLAPAAEGF, NN: MLPMLLWLVANLFLAPAAEGF	null	cysteine-type endopeptidase activity	proteolysis	null	cysteine-type endopeptidase activity	proteolysis	null
626	Tb927.10.1390	hypoxanthine-guanine phosphoribosyltransferase, putative	1.0413	0.650946	1.4753	0.0583828	-0.619391	0.561008	Tb927.10.1390	26361	9.77	0	null	null	null	hypoxanthine phosphoribosyltransferase activity	purine ribonucleoside salvage	cytoplasm	null	nucleoside metabolic process	null
627	Tb927.10.13950	tubulin-specific chaperone, putative	1.0166	0.775949	1.2677	0.0237537	-0.365967	0.342213	Tb927.10.13950	26460	4.96	0	null	null	null	null	null	null	null	null	null
628	Tb927.10.14000	aconitase (ACO)	0.105631	9.28583	1.0195	-3.24289	3.21503	0.0278618	Tb927.10.14000	98316	6.48	0	null	null	4.2.1.3 (Aconitate hydratase)	4 iron, 4 sulfur cluster binding, aconitate hydratase activity	tricarboxylic acid cycle	cytosol, mitochondrion	null	metabolic process	null
629	Tb927.10.1400	hypoxanthine-guanine phosphoribosyltransferase (HGPRT)	1.50164	0.376004	1.7711	0.586536	-1.41118	0.824646	Tb927.10.1400	23360	6.78	0	null	null	null	hypoxanthine phosphoribosyltransferase activity	purine ribonucleoside salvage	cytoplasm	hypoxanthine phosphoribosyltransferase activity	nucleoside metabolic process, purine ribonucleoside salvage	cytoplasm
630	Tb927.10.14010	protein of unknown function, conserved	1.23431	0.529904	1.5289	0.303703	-0.916197	0.612494	Tb927.10.14010	50631	4.59	0	null	null	null	binding	null	null	binding	null	null
631	Tb927.10.14030	protein of unknown function, conserved	3.26456	1.52451	0.20093	1.70689	0.608347	-2.31524	Tb927.10.14030	50475	5.15	0	NN Sum: 4, NN D: .88, HMM Prob: 1	HMM: MLSLTFLLLAFLLMATESQSF, NN: MLSLTFLLLAFLLMATESQ	null	null	null	null	null	null	null
632	Tb927.10.14040	vacuolar ATP synthase subunit c, putative	1.52221	1.80156	0.36465	0.606166	0.849249	-1.45542	Tb927.10.14040	43415	6.76	0	NN Sum: 3, NN D: .55, HMM Prob: .99	HMM: MSEHFLLLGLPFLPTGADSF, NN: MSEHFLLLGLPFLPTGADSF	3.6.1.35 (Transferred entry: 3.6.3.6)	hydrolase activity, acting on acid anhydrides, catalyzing transmembrane movement of substances	ATP synthesis coupled proton transport	proton-transporting V-type ATPase, V1 domain, proton-transporting two-sector ATPase complex	null	ATP synthesis coupled proton transport	null
633	Tb927.10.14130	protein of unknown function, conserved	0.95338	1.18389	0.88598	-0.0688771	0.243531	-0.174654	Tb927.10.14130	17117	9.99	0	null	null	null	7S RNA binding	SRP-dependent cotranslational protein targeting to membrane	signal recognition particle	7S RNA binding	SRP-dependent cotranslational protein targeting to membrane	signal recognition particle
634	Tb927.10.14140	pyruvate kinase 1 (PYK1)	11.0699	0.804766	0.11225	3.46857	-0.313358	-3.15521	Tb927.10.14140	54424	7.93	0	null	null	2.7.1.40 (Pyruvate kinase)	pyruvate kinase activity	glycolysis	cytoplasm	catalytic activity, magnesium ion binding, potassium ion binding, pyruvate kinase activity	glycolysis	null
635	Tb927.10.14150	protein of unknown function, conserved	2.54985	1.03472	0.37902	1.35041	0.049242	-1.39965	Tb927.10.14150	55312	5.73	0	null	null	null	null	null	null	null	null	null
636	Tb927.10.14160	aquaglyceroporin (small solute channel), putative	10.9994	2.47082	0.036795	3.45935	1.30499	-4.76435	Tb927.10.14160	32752	5.93	6	null	null	null	transporter activity, water channel activity	transport	integral to membrane, membrane	transporter activity	transport	integral to membrane, membrane
637	Tb927.10.14170	aquaporin 9, putative	10.9994	2.47082	0.036795	3.45935	1.30499	-4.76435	Tb927.10.14170	33594	4.74	6	null	null	null	water channel activity	water transport	integral to membrane, membrane	transporter activity	transport	membrane
638	Tb927.10.14180	protein transport protein Sec13, putative,cytosolic coat protein, putative	1.06081	7.39415	0.12749	0.08516	2.88638	-2.97154	Tb927.10.14180	41676	6.6	0	null	null	null	molecular_function	intracellular protein transport, membrane budding	cellular_component	null	null	null
639	Tb927.10.1420	methionine aminopeptidase 2, putative,metallo- peptidase, Clan MG, Family M24 (MetAP2)	0.591786	2.04946	0.82451	-0.756853	1.03524	-0.278391	Tb927.10.1420	51383	6.51	0	null	null	null	metalloexopeptidase activity, metallopeptidase activity	cellular process, proteolysis	cellular_component	aminopeptidase activity, metalloexopeptidase activity	cellular process, proteolysis	null
640	Tb927.10.14240	N-myristoyltransferase (NMT)	0.710581	1.44613	0.97315	-0.49293	0.532196	-0.0392659	Tb927.10.14240	50529	6.65	0	null	null	2.3.1.97 (Glycylpeptide N-tetradecanoyltransferase)	glycylpeptide N-tetradecanoyltransferase activity, myristoyltransferase activity	N-terminal protein myristoylation	null	glycylpeptide N-tetradecanoyltransferase activity	N-terminal protein myristoylation	null
641	Tb927.10.1430	protein of unknown function, conserved	5.6035	1.0995	0.16231	2.48633	0.136849	-2.62318	Tb927.10.1430	27339	8.41	0	null	null	null	null	null	null	null	null	null
642	Tb927.10.14320	protein of unknown function, conserved	1.44211	1.34594	0.5152	0.528178	0.428618	-0.956796	Tb927.10.14320	121804	7.14	0	NN Sum: 0, NN D: .34, HMM Prob: .9	HMM: MCSLSPNMLNGRIAALVLVLSEGDEAG, NN: MCSLSPNMLNGRIAALVLVLSEGDEAG	null	binding, molecular_function	biological_process	cellular_component	binding	null	null
643	Tb927.10.14470	intraflagellar transport protein IFT140, putative (IFT140)	1.04424	3.78944	0.25271	0.0624597	1.92199	-1.98445	Tb927.10.14470	186613	6.51	0	null	null	null	null	null	null	null	null	null
644	Tb927.10.14490	protein of unknown function, conserved	2.65696	0.402905	0.93414	1.40978	-1.31149	-0.0982893	Tb927.10.14490	46241	7.93	0	null	null	null	null	null	null	null	null	null
645	Tb927.10.14500	protein of unknown function, conserved	1.7554	0.592517	0.96144	0.811802	-0.75507	-0.0567313	Tb927.10.14500	37028	7.72	0	null	null	null	null	null	null	null	null	null
646	Tb927.10.14510	protein of unknown function, conserved	1.54861	0.907244	0.71176	0.630975	-0.140437	-0.490537	Tb927.10.14510	95107	5.42	1	null	null	null	null	null	null	null	null	null
647	Tb927.10.14550	ATP-dependent DEAD/H RNA helicase, putative	0.402868	2.82672	0.87812	-1.31162	1.49913	-0.18751	Tb927.10.14550	71368	9.68	0	NN Sum: 3, NN D: .56, HMM Prob: .73	HMM: MLTVCPLSFFTRALLVCFKSLTRLS, NN: MLTVCPLSFFTRALLVCFKSLTRLS	null	ATP binding, ATP-dependent helicase activity, helicase activity	nucleobase, nucleoside, nucleotide and nucleic acid metabolic process	cellular_component	ATP binding, ATP-dependent helicase activity, helicase activity, nucleic acid binding	null	null
648	Tb927.10.14600	40S ribosomal protein S2, putative (RPS2)	0.949307	1.17822	0.89406	-0.0750534	0.23661	-0.161556	Tb927.10.14600	28642	10.69	0	null	null	null	RNA binding, structural constituent of ribosome	translation	intracellular, ribosome, small ribosomal subunit	RNA binding, structural constituent of ribosome	translation	intracellular, ribosome, small ribosomal subunit
649	Tb927.10.14610	protein of unknown function, conserved,leucine-rich repeat protein (LRRP), putative	1.79038	0.556536	1.0036	0.840267	-0.845452	0.00518438	Tb927.10.14610	121487	4.23	0	null	null	null	molecular_function	biological_process	cellular_component	null	null	null
650	Tb927.10.14620	protein of unknown function, conserved	2.58639	1.86081	0.20778	1.37094	0.895934	-2.26687	Tb927.10.14620	44164	5.31	0	null	null	null	heat shock protein binding	null	null	heat shock protein binding	null	null
651	Tb927.10.14630	fibrillarin, putative	0.623791	3.25417	0.49263	-0.680864	1.70229	-1.02142	Tb927.10.14630	24998	7.94	0	null	null	null	RNA binding	rRNA processing	nucleus	RNA binding	rRNA processing	nucleus
652	Tb927.10.1470	hypoxanthine-guanine phosphoribosyltransferase (HGPRT)	1.50164	0.376004	1.7711	0.586536	-1.41118	0.824646	Tb927.10.1470	23372	7.38	0	null	null	null	hypoxanthine phosphoribosyltransferase activity	purine ribonucleoside salvage	cytoplasm	hypoxanthine phosphoribosyltransferase activity	nucleoside metabolic process, purine ribonucleoside salvage	cytoplasm
653	Tb927.10.14710	40S ribosomal protein S2, putative (RPS2)	0.949307	1.17822	0.89406	-0.0750534	0.23661	-0.161556	Tb927.10.14710	28642	10.69	0	null	null	null	RNA binding, structural constituent of ribosome	translation	intracellular, ribosome, small ribosomal subunit	RNA binding, structural constituent of ribosome	translation	intracellular, ribosome, small ribosomal subunit
654	Tb927.10.14740	protein of unknown function, conserved	2.58639	1.86081	0.20778	1.37094	0.895934	-2.26687	Tb927.10.14740	44178	5.45	0	null	null	null	heat shock protein binding	null	null	heat shock protein binding	null	null
655	Tb927.10.14750	fibrillarin, putative	0.623791	3.25417	0.49263	-0.680864	1.70229	-1.02142	Tb927.10.14750	31673	10.44	0	null	null	null	RNA binding	rRNA processing	nucleus	RNA binding	rRNA processing	nucleus
656	Tb927.10.14760	protein of unknown function, conserved	2.53981	2.30427	0.17087	1.34472	1.20431	-2.54903	Tb927.10.14760	20510	7.27	0	null	null	null	protein binding, structural molecule activity	intracellular protein transport, vesicle-mediated transport	clathrin coat of coated pit, clathrin coat of trans-Golgi network vesicle	null	null	null
657	Tb927.10.14770	protein kinase, putative	1.88793	0.735299	0.72036	0.916807	-0.443597	-0.47321	Tb927.10.14770	70533	9.53	0	null	null	null	ATP binding, protein serine/threonine kinase activity, protein tyrosine kinase activity	protein phosphorylation	null	ATP binding, protein kinase activity, protein serine/threonine kinase activity, protein tyrosine kinase activity	protein phosphorylation	null
658	Tb927.10.14780	protein kinase, putative,mitogen-activated protein kinase kinase kinase, putative	1.45586	1.6688	0.4116	0.54187	0.738815	-1.28069	Tb927.10.14780	31375	6.51	0	null	null	null	ATP binding, protein serine/threonine kinase activity, protein tyrosine kinase activity	protein phosphorylation	cellular_component	ATP binding, protein kinase activity, protein serine/threonine kinase activity, protein tyrosine kinase activity	protein phosphorylation	null
659	Tb927.10.14790	aminopeptidase, putative,metallo-peptidase, Clan MG, Family M24	0.425677	2.01908	1.1635	-1.23217	1.0137	0.218471	Tb927.10.14790	42691	6.36	0	null	null	null	null	cellular process	null	null	cellular process	null
660	Tb927.10.14800	protein kinase, putative,mitogen-activated protein kinase 9, putative	2.9152	1.52784	0.22452	1.54359	0.611491	-2.15508	Tb927.10.14800	42750	8.77	0	null	null	null	ATP binding, protein serine/threonine kinase activity, protein tyrosine kinase activity	protein phosphorylation	cellular_component	ATP binding, protein kinase activity, protein serine/threonine kinase activity, protein tyrosine kinase activity	protein phosphorylation	null
661	Tb927.10.14810	protein of unknown function, conserved	0.773874	0.752767	1.7166	-0.369829	-0.409725	0.779554	Tb927.10.14810	17975	11.16	0	null	null	null	sequence-specific DNA binding	null	null	DNA binding, sequence-specific DNA binding	null	null
662	Tb927.10.14820	mitochondrial carrier protein, putative,ADP/ATP translocase 1, putative	0.207896	3.92533	1.2254	-2.26607	1.97281	0.293253	Tb927.10.14820	34075	10.16	3	null	null	null	binding, transporter activity	transport	mitochondrial inner membrane, mitochondrial part	binding, transporter activity	transport	membrane, mitochondrial inner membrane
663	Tb927.10.14830	mitochondrial carrier protein, putative,ADP/ATP translocase 1, putative	0.207896	3.92533	1.2254	-2.26607	1.97281	0.293253	Tb927.10.14830	34075	10.16	3	null	null	null	binding, transporter activity	transport	mitochondrial inner membrane, mitochondrial part	binding, transporter activity	transport	membrane, mitochondrial inner membrane
664	Tb927.10.14840	mitochondrial carrier protein, putative,ADP/ATP translocase 1, putative	0.207896	3.92533	1.2254	-2.26607	1.97281	0.293253	Tb927.10.14840	34075	10.16	3	null	null	null	binding, transporter activity	transport	mitochondrial inner membrane, mitochondrial part	binding, transporter activity	transport	membrane, mitochondrial inner membrane
665	Tb927.10.1490	protein of unknown function, conserved	0.846525	1.02454	1.153	-0.240375	0.0349829	0.205393	Tb927.10.1490	134817	6.42	0	null	null	null	null	null	null	null	null	null
666	Tb927.10.14930	protein of unknown function, conserved,zinc finger protein family member, putative (ZC3H39)	0.192182	2.63837	1.9722	-2.37945	1.39965	0.979806	Tb927.10.14930	31519	6.57	0	null	null	null	RNA binding, molecular_function, ubiquitin-protein ligase activity	biological_process, protein ubiquitination	cellular_component, ubiquitin ligase complex	ubiquitin-protein ligase activity	protein ubiquitination	ubiquitin ligase complex
667	Tb927.10.14950	RNA binding protein, putative,zinc finger protein family member, putative (ZC3H40)	0.301296	0.317304	10.46	-1.73075	-1.65606	3.38681	Tb927.10.14950	46195	7.65	0	null	null	null	RNA binding, zinc ion binding	biological_process	cellular_component	nucleic acid binding, zinc ion binding	null	null
668	Tb927.10.14980	intraflagellar transport protein IFT52, putative (IFT52)	2.35616	0.883435	0.48042	1.23644	-0.178804	-1.05763	Tb927.10.14980	72379	5.11	0	null	null	null	molecular_function	flagellum organization, intraflagellar transport	flagellum	null	null	null
669	Tb927.10.14990	intraflagellar transport protein IFT80/CHE2, putative (IFT80)	3.26328	0.676513	0.45297	1.70632	-0.563811	-1.14251	Tb927.10.14990	86678	6.67	0	null	null	null	null	null	null	null	null	null
670	Tb927.10.1500	methionyl-tRNA synthetase, putative (MetRS)	0.356926	1.11152	2.5206	-1.4863	0.152535	1.33377	Tb927.10.1500	86912	6.14	0	null	null	6.1.1.10 (Methionine--tRNA ligase)	ATP binding, methionine-tRNA ligase activity	methionyl-tRNA aminoacylation	cellular_component	ATP binding, aminoacyl-tRNA ligase activity, methionine-tRNA ligase activity, nucleotide binding	methionyl-tRNA aminoacylation, tRNA aminoacylation for protein translation, translation	cytoplasm
671	Tb927.10.1510	NOT1 (NOT1)	0.370028	3.04569	0.88732	-1.43429	1.60677	-0.172474	Tb927.10.1510	259131	7.91	0	null	null	null	null	null	null	null	null	null
672	Tb927.10.15120	40S ribosomal protein S13, putative	0.982318	0.909172	1.1197	-0.0257376	-0.137375	0.163112	Tb927.10.15120	17310	11.42	0	null	null	null	structural constituent of ribosome	translation	intracellular	structural constituent of ribosome	translation	intracellular, ribosome
673	Tb927.10.15180	nucleosome assembly protein, putative	0.544929	1.18455	1.5492	-0.875859	0.244335	0.631523	Tb927.10.15180	41302	4.52	0	null	null	null	histone binding	nucleosome assembly	nucleus	null	nucleosome assembly	nucleus
674	Tb927.10.1520	small GTPase, putative,Ras-related protein, putative (RAB21)	2.32445	1.07741	0.3993	1.21689	0.107568	-1.32446	Tb927.10.1520	28640	8.47	0	null	null	null	GTPase activity, protein binding	intracellular protein transport, nucleocytoplasmic transport, small GTPase mediated signal transduction	cellular_component	GTP binding, GTPase activity, protein binding	intracellular protein transport, nucleocytoplasmic transport, protein transport, signal transduction, small GTPase mediated signal transduction	intracellular
675	Tb927.10.15250	paraflagellar rod component, putative (PFC15)	1.923	0.597896	0.86975	0.943361	-0.742034	-0.201327	Tb927.10.15250	57814	10.17	0	null	null	null	molecular_function	biological_process	cellular_component, mitochondrial part, mitochondrion	null	null	null
676	Tb927.10.15290	protein of unknown function, conserved	0.543951	2.40125	0.7656	-0.878451	1.26379	-0.385337	Tb927.10.15290	178497	4.66	0	null	null	null	ATP binding, protein kinase activity	protein phosphorylation	null	ATP binding, binding, protein kinase activity	protein phosphorylation	null
677	Tb927.10.15350	histone H3 variant (h3vaR)	1.35311	0.665322	1.1108	0.436276	-0.587875	0.151599	Tb927.10.15350	16022	11.78	0	null	null	null	DNA binding	chromosome organization, nucleosome assembly, termination of RNA polymerase II transcription	chromosome, telomeric region, nucleosome, nucleus	DNA binding	nucleosome assembly	nucleosome, nucleus
678	Tb927.10.15360	protein of unknown function, conserved	0.383215	0.401931	6.4924	-1.38377	-1.31498	2.69875	Tb927.10.15360	191994	5.84	0	NN Sum: 0, NN D: .23, HMM Prob: .85	HMM: MALSLVVGLASDALEGR, NN: MALSLVVGLASDALEGR	null	RNA binding	RNA processing	null	RNA binding	RNA processing	null
679	Tb927.10.15410	glycosomal malate dehydrogenase (gMDH)	0.0120847	0.624568	132.49	-6.37067	-0.67907	7.04974	Tb927.10.15410	33711	10	0	NN Sum: 3, NN D: .49, HMM Prob: .69	HMM: MVSVAVIGAAGGIGQSLSL, NN: MVSVAVIGAAGGIGQSLSLLLLRQLPYGSTL	1.1.1.37 (Malate dehydrogenase)	L-malate dehydrogenase activity, binding, malate dehydrogenase activity, oxidoreductase activity	glycolysis, malate metabolic process, oxidation-reduction process, tricarboxylic acid cycle	glycosome	L-malate dehydrogenase activity, binding, catalytic activity, oxidoreductase activity	carbohydrate metabolic process, cellular carbohydrate metabolic process, glycolysis, malate metabolic process, metabolic process, oxidation-reduction process	null
680	Tb927.10.1550	proteasome regulatory non-ATP-ase subunit 5,19S proteasome regulatory subunit (RPN5)	1.06431	1.76047	0.53371	0.0899121	0.81596	-0.905872	Tb927.10.1550	54897	6.56	0	null	null	null	endopeptidase activity	ubiquitin-dependent protein catabolic process	proteasome regulatory particle	null	null	null
681	Tb927.10.15520	signal recognition particle protein, putative	0.971251	1.09237	0.94254	-0.042084	0.127458	-0.0853742	Tb927.10.15520	76264	9.32	0	null	null	null	7S RNA binding	SRP-dependent cotranslational protein targeting to membrane	signal recognition particle	7S RNA binding	SRP-dependent cotranslational protein targeting to membrane	signal recognition particle
682	Tb927.10.15530	ABC transporter, putative	0.723694	0.687326	2.0104	-0.466549	-0.540934	1.00748	Tb927.10.15530	67524	6.11	0	null	null	null	ATP binding, ATPase activity, coupled to transmembrane movement of substances	transport	integral to membrane, internal side of plasma membrane	ATP binding, ATPase activity, nucleoside-triphosphatase activity, nucleotide binding	null	null
683	Tb927.10.15590	FKBP-type peptidyl-prolyl cis-trans isomerase, conserved,FKBP-type peptidylprolyl cis-trans isomerase, putative	4.20575	0.260841	0.91155	2.07236	-1.93876	-0.133606	Tb927.10.15590	21395	8.22	0	NN Sum: 4, NN D: .81, HMM Prob: .98	HMM: MYGVECFRPLGLAAFMLAVLSVVRVATSE, NN: MYGVECFRPLGLAAFMLAVLSVVRVATSE	null	FK506 binding, peptidyl-prolyl cis-trans isomerase activity	protein folding	cellular_component	null	protein folding	null
684	Tb927.10.15720	proteasome regulatory non-ATP-ase subunit 9,19S proteasome regulatory subunit (RPN9)	1.0888	1.21046	0.75875	0.122743	0.275561	-0.398303	Tb927.10.15720	45991	5.94	0	null	null	null	endopeptidase activity	ubiquitin-dependent protein catabolic process	proteasome regulatory particle	null	null	null
685	Tb927.10.15750	protein of unknown function, conserved	1.22399	2.7257	0.29974	0.291592	1.44662	-1.73822	Tb927.10.15750	197742	7.48	0	null	null	null	protein binding, zinc ion binding	null	null	protein binding, zinc ion binding	null	null
686	Tb927.10.15760	protein of unknown function, conserved	1.01006	6.77321	0.14617	0.0144413	2.75984	-2.77428	Tb927.10.15760	36412	4.63	0	null	null	null	null	null	null	null	null	null
687	Tb927.10.1590	ribosomal protein L36, putative	1.05118	0.85511	1.1125	0.0720126	-0.225818	0.153805	Tb927.10.1590	12375	12.17	0	null	null	null	structural constituent of ribosome	translation	intracellular, ribosome	structural constituent of ribosome	translation	intracellular, ribosome
688	Tb927.10.16100	peptidylprolyl isomerase-like protein, putative	3.77501	2.15313	0.12303	1.91648	1.10644	-3.02292	Tb927.10.16100	47605	5.83	0	null	null	null	null	protein folding	null	null	protein folding	null
689	Tb927.10.16120	inosine-5'-monophosphate dehydrogenase,IMP dehydrogenase	0.825287	3.23232	0.37487	-0.277033	1.69257	-1.41554	Tb927.10.16120	48482	8.98	0	null	null	null	IMP dehydrogenase activity	oxidation-reduction process, purine ribonucleotide biosynthetic process	cellular_component	IMP dehydrogenase activity, catalytic activity	oxidation-reduction process	null
690	Tb927.10.1630	unspecified product (RLI)	0.716949	1.05579	1.3211	-0.480058	0.0783186	0.40174	Tb927.10.1630	71080	7.38	0	null	null	null	ATP binding, ATPase activity, electron carrier activity, iron-sulfur cluster binding, ribonuclease activity, translation termination factor activity	nuclear-transcribed mRNA catabolic process, exonucleolytic	cytoplasm	ATP binding, ATPase activity, electron carrier activity, iron-sulfur cluster binding, nucleoside-triphosphatase activity, nucleotide binding	null	null
691	Tb927.10.1690	nucleotide binding protein, putative (NBP 1)	0.233541	0.530529	8.071	-2.09825	-0.914496	3.01275	Tb927.10.1690	33285	5.76	0	null	null	null	nucleotide binding	null	cytosol	null	null	null
692	Tb927.10.170	pseudouridine synthase, Cbf5p	0.649098	2.6182	0.58842	-0.623492	1.38857	-0.765082	Tb927.10.170	48286	9.11	0	null	null	null	RNA binding, pseudouridine synthase activity, pseudouridylate synthase activity	pseudouridine synthesis, rRNA modification, tRNA modification	nucleus	RNA binding, pseudouridine synthase activity	RNA modification, RNA processing, pseudouridine synthesis	null
693	Tb927.10.180	ATP synthase F1 subunit gamma protein, putative	0.105128	7.76443	1.2251	-3.24978	2.95688	0.2929	Tb927.10.180	34371	9.85	0	null	null	3.6.3.14 (H( )-transporting two-sector ATPase)	hydrogen ion transporting ATP synthase activity, rotational mechanism, proton-transporting ATPase activity, rotational mechanism	ATP synthesis coupled proton transport	mitochondrial part, proton-transporting ATP synthase complex, catalytic core F(1), proton-transporting two-sector ATPase complex	null	ATP synthesis coupled proton transport	null
694	Tb927.10.1830	syntaxin, putative	1.80545	1.49105	0.37147	0.852355	0.576328	-1.42868	Tb927.10.1830	25825	4.41	1	null	null	null	transporter activity	vesicle-mediated transport	membrane	protein binding	vesicle-mediated transport	membrane
695	Tb927.10.1890	calpain, putative,cysteine peptidase, Clan CA, family C2, putative	16.5038	0.0328786	1.8429	4.04473	-4.92671	0.881978	Tb927.10.1890	178089	5.48	0	null	null	null	calcium-dependent cysteine-type endopeptidase activity	proteolysis	cellular_component, intracellular	calcium-dependent cysteine-type endopeptidase activity	proteolysis	intracellular
696	Tb927.10.1970	protein of unknown function, conserved	1.76252	0.296649	1.9126	0.817638	-1.75317	0.935535	Tb927.10.1970	156619	6.78	0	null	null	null	null	null	null	null	null	null
697	Tb927.10.1990	major vault protein, putative (MVP)	0.928678	1.85447	0.58065	-0.10675	0.89101	-0.784259	Tb927.10.1990	95064	6.43	0	null	null	null	molecular_function	response to abiotic stimulus	cellular_component, ribonucleoprotein complex	null	null	null
698	Tb927.10.2010	hexokinase (HK1)	20.7521	1.59637	0.030186	4.37518	0.674794	-5.04998	Tb927.10.2010	51296	9.2	0	null	null	2.7.1.1 (Hexokinase)	ATP binding, hexokinase activity, protein binding	carbohydrate metabolic process, glycolysis, protein hexamerization	glycosome	ATP binding	carbohydrate metabolic process	null
699	Tb927.10.2020	hexokinase (HK2)	18.874	1.54298	0.034338	4.23833	0.625724	-4.86405	Tb927.10.2020	51150	9.2	0	null	null	2.7.1.1 (Hexokinase)	ATP binding, hexokinase activity	carbohydrate metabolic process, glycolysis	glycosome	ATP binding	carbohydrate metabolic process	null
700	Tb927.10.2090	elongation factor 1-alpha,EF-1-alpha (TEF1)	0.835282	1.87743	0.63768	-0.259664	0.90876	-0.649095	Tb927.10.2090	37808	8.93	0	null	null	null	GTPase activity, calmodulin binding, translation elongation factor activity	calcium-mediated signaling, microtubule-based process	cytoplasm	GTP binding, GTPase activity	null	null
701	Tb927.10.2100	elongation factor 1-alpha,EF-1-alpha (TEF1)	0.835282	1.87743	0.63768	-0.259664	0.90876	-0.649095	Tb927.10.2100	49106	9.33	0	null	null	null	GTPase activity, calmodulin binding, translation elongation factor activity	calcium-mediated signaling, microtubule-based process, translational elongation	cytoplasm	GTP binding, GTPase activity, translation elongation factor activity	translational elongation	cytoplasm
702	Tb927.10.2110	elongation factor 1-alpha (TEF1)	0.835282	1.87743	0.63768	-0.259664	0.90876	-0.649095	Tb927.10.2110	49106	9.33	0	null	null	null	GTPase activity, calmodulin binding, translation elongation factor activity	calcium-mediated signaling, microtubule-based process, translational elongation	cytoplasm	GTP binding, GTPase activity, translation elongation factor activity	translational elongation	cytoplasm
703	Tb927.10.2190	protein of unknown function, conserved	1.36156	1.0105	0.72682	0.445264	0.0150662	-0.46033	Tb927.10.2190	34553	7.19	0	null	null	null	null	null	null	null	null	null
704	Tb927.10.2270	vacuolar protein sorting-associated protein 35, putative	1.44647	3.50952	0.19699	0.532533	1.81127	-2.34381	Tb927.10.2270	104365	4.91	0	null	null	null	molecular_function	retrograde transport, endosome to Golgi	cytoplasm, membrane	null	null	null
705	Tb927.10.2290	chaperone protein DNAj, putative	0.708416	1.78365	0.79141	-0.497331	0.834834	-0.337503	Tb927.10.2290	46797	7.01	0	null	null	null	chaperone binding, unfolded protein binding	protein folding	cellular_component	heat shock protein binding, unfolded protein binding	protein folding	null
706	Tb927.10.230	proteasome alpha 5 subunit, putative,20S proteasome subunit alpha 5	1.14392	0.83815	1.043	0.193981	-0.25472	0.0607392	Tb927.10.230	27177	4.64	0	null	null	3.4.25.1 (Proteasome endopeptidase complex)	threonine-type endopeptidase activity	ubiquitin-dependent protein catabolic process	cytosol, nucleus, proteasome core complex	endopeptidase activity, threonine-type endopeptidase activity	proteolysis involved in cellular protein catabolic process, ubiquitin-dependent protein catabolic process	proteasome core complex
707	Tb927.10.2350	pyruvate dehydrogenase complex E3 binding protein, putative	0.123153	10.1942	0.79653	-3.02148	3.34968	-0.328199	Tb927.10.2350	27335	8	0	NN Sum: 2, NN D: .48, HMM Prob: .58	HMM: MRRSLAFLVNFSPIYMPALSPSM, NN: MRRSLAFLVNFSPIYMPALSP	2.3.1.12 (Dihydrolipoyllysine-residue acetyltransferase)	biotin binding, dihydrolipoyllysine-residue acetyltransferase activity	generation of precursor metabolites and energy	mitochondrial part, pyruvate dehydrogenase complex	null	null	null
708	Tb927.10.2370	RNA-binding protein, putative (LA)	0.490918	2.60316	0.78251	-1.02645	1.38026	-0.353819	Tb927.10.2370	37660	9.53	0	null	null	null	RNA binding	RNA processing	cellular_component, nucleus, ribonucleoprotein complex	RNA binding, nucleic acid binding	RNA processing	nucleus, ribonucleoprotein complex
709	Tb927.10.2440	metacaspase MCA4,cysteine peptidase, Clan CD, family C13, putative (MCA4)	21.1636	0.839272	0.0563	4.40351	-0.25279	-4.15072	Tb927.10.2440	38970	4.65	0	null	null	null	cysteine-type endopeptidase activity, peptidase activity	aerobic respiration, proteolysis	nucleus	cysteine-type endopeptidase activity	proteolysis	null
710	Tb927.10.2490	glucose-6-phosphate 1-dehydrogenase (G6PD)	1.1028	5.00817	0.18106	0.141176	2.32428	-2.46546	Tb927.10.2490	63504	7.15	0	null	null	1.1.1.49 (Glucose-6-phosphate dehydrogenase)	binding, glucose-6-phosphate dehydrogenase activity	oxidation-reduction process, pentose-phosphate shunt	cytoplasm, glycosome	binding, catalytic activity, glucose-6-phosphate dehydrogenase activity	glucose metabolic process, metabolic process, oxidation-reduction process	null
711	Tb927.10.2530	adenylate kinase, putative	0.846812	1.22962	0.96038	-0.239887	0.29821	-0.0583227	Tb927.10.2530	24941	9.66	0	null	null	2.7.4.3 (Adenylate kinase)	adenylate kinase activity	biological_process	cellular_component	ATP binding, adenylate kinase activity, nucleotide kinase activity	null	null
712	Tb927.10.2560	mitochondrial malate dehydrogenase (mMDH)	0.0389727	13.6593	1.8785	-4.68139	3.77181	0.909581	Tb927.10.2560	33189	8.28	0	NN Sum: 1, NN D: .44, HMM Prob: .81	HMM: MRTSATLQFKVAVLGAAGGIGQ, NN: MRTSATLQFKVAVLGAAGGIGQ	1.1.1.37 (Malate dehydrogenase)	L-malate dehydrogenase activity, binding, malate dehydrogenase activity, oxidoreductase activity	glycolysis, malate metabolic process, oxidation-reduction process, tricarboxylic acid cycle	mitochondrial inner membrane, mitochondrial part, mitochondrion	L-malate dehydrogenase activity, binding, catalytic activity, oxidoreductase activity	carbohydrate metabolic process, cellular carbohydrate metabolic process, glycolysis, malate metabolic process, metabolic process, oxidation-reduction process	null
713	Tb927.10.2620	protein of unknown function, conserved	0.763359	0.749428	1.748	-0.389567	-0.416138	0.805705	Tb927.10.2620	21809	4.17	0	null	null	null	null	null	null	null	null	null
714	Tb927.10.2640	intraflagellar transport protein IFT81, putative	2.24992	1.3119	0.33879	1.16987	0.391662	-1.56154	Tb927.10.2640	84647	5.33	0	null	null	null	null	null	null	DNA binding	negative regulation of DNA-dependent DNA replication initiation	null
715	Tb927.10.2650	protein of unknown function, conserved	0.923105	0.72447	1.4953	-0.115433	-0.465002	0.580435	Tb927.10.2650	132998	5.72	0	null	null	null	null	null	null	null	null	null
716	Tb927.10.270	60S ribosomal protein L32, putative	0.991473	0.918747	1.0978	-0.0123541	-0.122261	0.134615	Tb927.10.270	15396	11.88	0	null	null	null	structural constituent of ribosome	translation	intracellular, ribosome	structural constituent of ribosome	translation	intracellular, ribosome
717	Tb927.10.2730	protein of unknown function, conserved	1.07479	1.19423	0.77909	0.104061	0.256077	-0.360138	Tb927.10.2730	32833	4.96	0	null	null	null	null	null	null	null	null	null
718	Tb927.10.2770	eukaryotic translation initiation factor 5, putative	0.476372	1.11559	1.8817	-1.06984	0.157803	0.912037	Tb927.10.2770	42946	7.72	0	null	null	null	translation initiation factor activity	translational initiation	cytoplasm	binding, translation initiation factor activity	translational initiation	null
719	Tb927.10.280	cytochrome oxidase subunit VI (COXVI)	0.0199203	1.0752	46.689	-5.64962	0.104605	5.54501	Tb927.10.280	19154	6.63	0	null	null	null	cytochrome-c oxidase activity	oxidation-reduction process	mitochondrial part, mitochondrion	cytochrome-c oxidase activity	null	mitochondrion
720	Tb927.10.2810	protein of unknown function, conserved	1.04078	0.528591	1.8177	0.0576619	-0.919776	0.862114	Tb927.10.2810	38590	4.67	0	null	null	null	null	null	null	null	null	null
721	Tb927.10.2880	calcium channel protein, putative	0.96367	0.621601	1.6694	-0.0533894	-0.68594	0.73933	Tb927.10.2880	303780	8.84	22	null	null	null	ion channel activity	ion transport	membrane	ion channel activity	ion transport	membrane
722	Tb927.10.2890	enolase	1.43443	2.99484	0.23278	0.52048	1.58248	-2.10296	Tb927.10.2890	46593	6.2	0	null	null	4.2.1.11 (Phosphopyruvate hydratase)	magnesium ion binding, phosphopyruvate hydratase activity	glycolysis	cellular_component, phosphopyruvate hydratase complex	phosphopyruvate hydratase activity	glycolysis	phosphopyruvate hydratase complex
723	Tb927.10.2900	importin beta-1 subunit, putative	0.876501	2.08769	0.54649	-0.190172	1.06191	-0.871733	Tb927.10.2900	95070	4.41	0	null	null	null	binding, protein transporter activity	intracellular protein transport, nuclear import, protein import into nucleus, docking	cytoplasm, nuclear pore, nucleus	binding, protein transporter activity	intracellular protein transport	cytoplasm, nuclear pore, nucleus
724	Tb927.10.290	proteasome alpha 2 subunit, putative	1.27864	0.970154	0.80614	0.354612	-0.0437142	-0.310898	Tb927.10.290	25355	6.35	0	null	null	3.4.25.1 (Proteasome endopeptidase complex)	endopeptidase activity, threonine-type endopeptidase activity	ubiquitin-dependent protein catabolic process	proteasome core complex	endopeptidase activity, threonine-type endopeptidase activity	proteolysis involved in cellular protein catabolic process, ubiquitin-dependent protein catabolic process	proteasome core complex
725	Tb927.10.2940	protein of unknown function, conserved	1.43612	0.915127	0.7609	0.522178	-0.127956	-0.394221	Tb927.10.2940	38469	5.39	0	null	null	null	null	intracellular protein transport	Golgi apparatus, endoplasmic reticulum	null	null	null
726	Tb927.10.2980	proteasome regulatory non-ATPase subunit 11,19S proteasome regulatory subunit, Metallo-peptidase, Clan MP, Family M67 (RPN11)	2.96939	0.33235	1.0133	1.57016	-1.58923	0.0190614	Tb927.10.2980	33848	6.52	0	null	null	null	endopeptidase activity	cell growth, ubiquitin-dependent protein catabolic process	proteasome regulatory particle	null	null	null
727	Tb927.10.3030	proteasome regulatory non-ATPase subunit 11,19S proteasome regulatory subunit, Metallo-peptidase, Clan MP, Family M67 (RPN11)	2.96939	0.33235	1.0133	1.57016	-1.58923	0.0190614	Tb927.10.3030	33848	6.52	0	null	null	null	endopeptidase activity	cell growth, ubiquitin-dependent protein catabolic process	proteasome regulatory particle	null	null	null
728	Tb927.10.3170	ABC transporter, putative	0.60595	1.08287	1.524	-0.722728	0.114865	0.607863	Tb927.10.3170	82427	6.72	0	null	null	null	ATP binding, ATPase activity, coupled to transmembrane movement of substances	transport	integral to membrane, internal side of plasma membrane	ATP binding, ATPase activity, nucleoside-triphosphatase activity, nucleotide binding	null	null
729	Tb927.10.3200	U2 splicing auxiliary factor, putative (U2AF35)	1.31569	1.7271	0.44008	0.395815	0.788348	-1.18416	Tb927.10.3200	29115	9.98	0	null	null	null	RNA binding	RNA splicing, RNA splicing, via transesterification reactions, mRNA processing	nuclear speck, nucleus	RNA binding, nucleic acid binding, zinc ion binding	null	nucleus
730	Tb927.10.3210	delta-1-pyrroline-5-carboxylate dehydrogenase, putative	0.111475	20.6729	0.43393	-3.1652	4.36967	-1.20447	Tb927.10.3210	62037	7.7	0	null	null	1.5.1.- (With NAD( ) or NADP( ) as acceptor.)	1-pyrroline-5-carboxylate dehydrogenase activity, 3-chloroallyl aldehyde dehydrogenase activity	oxidation-reduction process, proline biosynthetic process, proline catabolic process	cellular_component, mitochondrial matrix, mitochondrial part	1-pyrroline-5-carboxylate dehydrogenase activity, oxidoreductase activity	metabolic process, oxidation-reduction process, proline biosynthetic process	mitochondrial matrix
731	Tb927.10.3260	Long-chain-fatty-acid--CoA ligase 5 (EC 6.2.1.3) (Long-chain acyl-CoA synthetase 5) (LACS 5), putative	1.72052	5.63089	0.10322	0.782844	2.49336	-3.27621	Tb927.10.3260	78985	6.58	0	null	null	6.2.1.3 (Long-chain-fatty-acid--CoA ligase)	catalytic activity, long-chain fatty acid-CoA ligase activity	fatty acid elongation	cellular_component	catalytic activity	metabolic process	null
732	Tb927.10.3370	60S acidic ribosomal protein P2, putative	0.793777	1.00567	1.2527	-0.333195	0.00815376	0.325041	Tb927.10.3370	11535	3.89	0	null	null	null	structural constituent of ribosome	translation, translational elongation	intracellular, ribosome	structural constituent of ribosome	translational elongation	intracellular, ribosome
733	Tb927.10.3380	60S acidic ribosomal protein P2, putative	0.793777	1.00567	1.2527	-0.333195	0.00815376	0.325041	Tb927.10.3380	11535	3.89	0	null	null	null	structural constituent of ribosome	translation, translational elongation	intracellular, ribosome	structural constituent of ribosome	translational elongation	intracellular, ribosome
734	Tb927.10.3500	RNA-binding protein, putative (RBSR4)	0.690894	1.94918	0.74257	-0.533464	0.962865	-0.429401	Tb927.10.3500	96562	4.95	0	null	null	null	RNA binding	RNA processing	cellular_component	nucleic acid binding	null	null
735	Tb927.10.350	protein kinase, putative	0.970968	3.33269	0.30903	-0.0425043	1.73669	-1.69418	Tb927.10.350	58558	5.19	0	null	null	null	ATP binding, protein kinase activity, protein serine/threonine kinase activity, protein tyrosine kinase activity	protein phosphorylation	cellular_component	ATP binding, protein kinase activity, protein serine/threonine kinase activity, protein tyrosine kinase activity	protein phosphorylation	null
736	Tb927.10.3520	protease regulatory ATPase subunit 4,serine peptidase, Clan SJ, family S16, putative (RPT4)	1.08414	1.28773	0.71629	0.116551	0.364833	-0.481384	Tb927.10.3520	44856	7.69	0	null	null	3.6.4.8 (Proteasome ATPase)	ATP binding, ATPase activity	ubiquitin-dependent protein catabolic process	cytoplasm, nucleus, proteasome regulatory particle	ATP binding, hydrolase activity, nucleoside-triphosphatase activity, nucleotide binding	protein catabolic process	cytoplasm, nucleus
737	Tb927.10.3540	protein of unknown function, conserved	0.582072	3.76597	0.45619	-0.78073	1.91302	-1.13229	Tb927.10.3540	24292	10.37	0	null	null	null	null	null	null	null	null	null
738	Tb927.10.3560	arginine N-methyltransferase, putative	0.880902	0.29659	3.8275	-0.182946	-1.75346	1.9364	Tb927.10.3560	42122	7.74	0	null	null	null	histone-arginine N-methyltransferase activity	histone methylation	histone methyltransferase complex	null	null	null
739	Tb927.10.3650	NADH-dependent fumarate reductase, putative	0.0464684	2.11853	10.158	-4.42761	1.08306	3.34454	Tb927.10.3650	133530	6.85	0	NN Sum: 2, NN D: .44, HMM Prob: .96	HMM: MLSTKQLLLRATSALVAGSSGVAR, NN: MLSTKQLLLRATSALVAGSSGVAR	null	succinate dehydrogenase activity	thiamin biosynthetic process	null	electron carrier activity, oxidoreductase activity, succinate dehydrogenase activity	thiamin biosynthetic process	null
740	Tb927.10.3660	aspartate aminotransferase	1.23489	8.38787	0.096543	0.30438	3.0683	-3.37268	Tb927.10.3660	44788	8.92	0	null	null	2.6.1.1 (Aspartate transaminase)	L-aspartate:2-oxoglutarate aminotransferase activity, pyridoxal phosphate binding	L-methionine salvage from methylthioadenosine, biosynthetic process	cytoplasm	pyridoxal phosphate binding, transaminase activity	biosynthetic process, cellular amino acid metabolic process	null
741	Tb927.10.3710	proteasome activator protein PA26	0.994827	0.806353	1.2466	-0.00748258	-0.310516	0.317999	Tb927.10.3710	25258	6.25	0	null	null	null	null	proteolysis	proteasome activator complex	null	null	proteasome activator complex
742	Tb927.10.3760	vacuolar ATP synthase subunit d, putative	2.75885	0.905835	0.40015	1.46407	-0.142679	-1.32139	Tb927.10.3760	31286	10.44	0	null	null	null	hydrogen-exporting ATPase activity, phosphorylative mechanism, proton-transporting ATPase activity, rotational mechanism	ATP hydrolysis coupled proton transport, ATP synthesis coupled proton transport	proton-transporting two-sector ATPase complex, catalytic domain, vacuolar proton-transporting V-type ATPase complex	null	ATP synthesis coupled proton transport	null
743	Tb927.10.3770	protein of unknown function, conserved,predicted TPR repeat protein	0.228498	5.3283	0.82135	-2.12974	2.41368	-0.283931	Tb927.10.3770	78606	7.15	0	null	null	null	molecular_function	biological_process	cellular_component, mitochondrial part	null	null	null
744	Tb927.10.3790	protein of unknown function, conserved	0.220561	4.27928	1.0595	-2.18075	2.09737	0.0833836	Tb927.10.3790	432901	7.45	0	null	null	null	binding	null	null	binding	null	null
745	Tb927.10.3840	60S ribosomal protein L18a, putative	1.02097	0.880097	1.1129	0.0299415	-0.184265	0.154324	Tb927.10.3840	20905	11.07	0	null	null	null	structural constituent of ribosome	translation	intracellular, ribosome	structural constituent of ribosome	translation	intracellular, ribosome
746	Tb927.10.390	protein of unknown function, conserved	3.2039	1.88262	0.16579	1.67983	0.912744	-2.59257	Tb927.10.390	16344	5.69	0	null	null	null	null	null	null	null	null	null
747	Tb927.10.3930	40S ribosomal protein S3A, putative	0.966837	1.03446	0.99985	-0.0486547	0.0488711	-0.00021642	Tb927.10.3930	29409	10.76	0	null	null	null	structural constituent of ribosome	translation	intracellular, ribosome	structural constituent of ribosome	translation	intracellular, ribosome
748	Tb927.10.3940	40S ribosomal protein S3A, putative	0.966837	1.03446	0.99985	-0.0486547	0.0488711	-0.00021642	Tb927.10.3940	29423	10.76	0	null	null	null	structural constituent of ribosome	translation	intracellular, ribosome	structural constituent of ribosome	translation	intracellular, ribosome
749	Tb927.10.3990	DHH1 (DHH1)	0.921659	2.88879	0.37559	-0.117695	1.53046	-1.41277	Tb927.10.3990	46469	7.62	0	null	null	null	ATP binding, ATP-dependent helicase activity, helicase activity	nucleobase, nucleoside, nucleotide and nucleic acid metabolic process	cellular_component	ATP binding, ATP-dependent helicase activity, helicase activity, nucleic acid binding	null	null
750	Tb927.10.4000	methylglutaconyl-CoA hydratase, mitochondrial precursor, putative	0.0799616	104.452	0.11973	-3.64455	6.70669	-3.06214	Tb927.10.4000	29196	7.91	0	NN Sum: 0, NN D: .29, HMM Prob: .84	HMM: MRRCPVLLAGAVAQVVRDGECS, NN: MRRCPVLLAGAVAQVVRDGECS	null	catalytic activity	metabolic process	mitochondrial part, mitochondrion	catalytic activity	metabolic process	null
751	Tb927.10.4180	TFIIF-stimulated CTD phosphatase, putative	9.71817	1.30303	0.07897	3.28069	0.381866	-3.66255	Tb927.10.4180	28190	7.05	0	null	null	null	null	biological_process	cellular_component	null	null	null
752	Tb927.10.4280	protein of unknown function, conserved	0.0608347	0.693996	23.686	-4.03896	-0.527	4.56596	Tb927.10.4280	24056	9.52	0	null	null	null	ubiquinol-cytochrome-c reductase activity	mitochondrial electron transport, ubiquinol to cytochrome c	mitochondrial part	ubiquinol-cytochrome-c reductase activity	null	null
753	Tb927.10.4310	prohibitin 2, putative (PHB2)	0.171857	3.81311	1.526	-2.54072	1.93097	0.609755	Tb927.10.4310	32215	8.76	1	null	null	null	molecular_function	proteolysis, regulation of mitochondrial translation, replicative cell aging	membrane, mitochondrion	null	null	membrane
754	Tb927.10.4430	pumillo RNA binding protein PUF1 (PUF1)	0.745657	2.64345	0.50733	-0.423417	1.40242	-0.979004	Tb927.10.4430	63853	6.1	0	null	null	null	RNA binding	cell growth, mRNA metabolic process	cytoplasm	RNA binding, binding	null	null
755	Tb927.10.4450	stress-inducible protein STI1-like, putative	2.89687	0.568708	0.60699	1.5345	-0.81424	-0.720255	Tb927.10.4450	28425	8.33	0	null	null	null	molecular_function	biological_process	cellular_component	null	null	null
756	Tb927.10.450	protein of unknown function, conserved	2.55337	1.03251	0.37931	1.3524	0.0461507	-1.39855	Tb927.10.450	65632	8.74	0	null	null	null	null	ciliary or flagellar motility	null	null	null	null
757	Tb927.10.4560	elongation factor 2	0.862366	4.00899	0.28925	-0.213627	2.00324	-1.78961	Tb927.10.4560	94336	6.06	0	null	null	null	GTP binding, GTPase activity	translation	null	GTP binding, GTPase activity	null	null
758	Tb927.10.4570	elongation factor 2	0.862366	4.00899	0.28925	-0.213627	2.00324	-1.78961	Tb927.10.4570	94336	6.06	0	null	null	null	GTP binding, GTPase activity	translation	null	GTP binding, GTPase activity	null	null
759	Tb927.10.4610	dolicholphosphate-mannose synthase, putative;with=GeneDB:LmjF36.0220 (DPMS)	1.78489	0.972843	0.5759	0.835832	-0.0397218	-0.79611	Tb927.10.4610	29086	8.28	1	null	null	2.4.1.83 (Dolichyl-phosphate beta-D-mannosyltransferase)	dolichyl-phosphate beta-D-mannosyltransferase activity	GPI anchor biosynthetic process	null	null	null	null
760	Tb927.10.4640	EIF3-interacting protein, putative	0.570907	2.05084	0.85409	-0.808673	1.03621	-0.22754	Tb927.10.4640	55650	6.73	0	null	null	null	null	null	null	null	null	null
761	Tb927.10.4660	protein of unknown function, conserved	0.926097	1.077	1.0026	-0.110764	0.107018	0.00374614	Tb927.10.4660	20909	7.79	0	null	null	null	null	transcription	null	null	transcription	null
762	Tb927.10.4710	proteasome beta 2 subunit, putative,20S proteasome subunit (PSB4)	1.26584	1.05691	0.74745	0.340094	0.0798573	-0.419951	Tb927.10.4710	22776	6.76	0	null	null	3.4.25.1 (Proteasome endopeptidase complex)	endopeptidase activity, threonine-type endopeptidase activity	ubiquitin-dependent protein catabolic process	proteasome core complex, proteasome core complex, beta-subunit complex	threonine-type endopeptidase activity	proteolysis involved in cellular protein catabolic process	proteasome core complex
763	Tb927.10.4760	protein of unknown function, conserved	0.824946	0.927893	1.3064	-0.277628	-0.107969	0.385597	Tb927.10.4760	27160	7.38	3	NN Sum: 3, NN D: .52, HMM Prob: .01	HMM: MTQNILLDPSIRDWVLFPLIALVIFVGILKHYAS, NN: MTQNILLDPSIRDWVLFPLIALVIFVGILKHYAS	null	null	null	null	null	null	null
764	Tb927.10.4780	GPI inositol deacylase precursor (GPIdeAc)	5.80282	2.78914	0.061786	2.53675	1.47982	-4.01658	Tb927.10.4780	61432	4.87	0	NN Sum: 4, NN D: .62, HMM Prob: .95	HMM: MSRLYIFYKLLLFTALLQLTVVCPSIHTAKAE, NN: MSRLYIFYKLLLFTALLQLTVVCPSIHTAKAE	null	phosphatidylinositol deacylase activity	GPI anchor biosynthetic process	membrane	null	null	null
765	Tb927.10.4840	transcription factor IIa, putative (TFIIA-2)	0.976086	0.448143	2.2861	-0.03492	-1.15797	1.19289	Tb927.10.4840	19794	5.08	0	NN Sum: 1, NN D: .39, HMM Prob: .95	HMM: MYRESLLGVALGATLAELE, NN: MYRESLLGVALGATLAE	null	null	null	null	RNA polymerase II transcription factor activity	transcription initiation from RNA polymerase II promoter	transcription factor TFIIA complex
766	Tb927.10.4850	protein of unknown function, conserved	0.582343	3.04619	0.56372	-0.780058	1.60701	-0.826949	Tb927.10.4850	51341	6.44	0	null	null	null	null	null	mitochondrial part	null	null	null
767	Tb927.10.4880	protein of unknown function, conserved	0.0124828	3.8813	20.64	-6.32391	1.95654	4.36737	Tb927.10.4880	25965	4.59	0	NN Sum: 0, NN D: .35, HMM Prob: .95	HMM: MLRKSSVSFLAATRTALSGGNTG, NN: MLRKSSVSFLAATRTALSGGNTG	null	null	null	mitochondrial part	null	null	null
768	Tb927.10.4980	ubiquitin-like protein DSK2, putative (DSK2)	0.592207	7.66048	0.22043	-0.755828	2.93744	-2.18161	Tb927.10.4980	32187	5	0	null	null	null	protein binding, bridging	DNA replication, chromosome organization, chromosome segregation	nucleus	null	null	null
769	Tb927.10.5010	Mitochondrial elongation factor G, putative	1.70002	0.263308	2.234	0.765548	-1.92518	1.15963	Tb927.10.5010	83984	6.79	0	null	null	null	GTPase activity, translation elongation factor activity	translational elongation	intracellular, mitochondrial part	GTP binding, GTPase activity, translation elongation factor activity	translational elongation	intracellular
770	Tb927.10.5020	protein of unknown function, conserved	0.530391	1.08525	1.7373	-0.914871	0.118024	0.796847	Tb927.10.5020	21980	5.78	0	null	null	null	RNA binding, translation initiation factor activity	translational initiation	cytoplasm	RNA binding, translation initiation factor activity	translational initiation	cytoplasm
771	Tb927.10.5040	chaperone protein DNAj, putative	0.710227	6.39564	0.22015	-0.493647	2.67709	-2.18344	Tb927.10.5040	30863	4.35	0	null	null	null	heat shock protein binding, protein binding, unfolded protein binding	protein folding	cellular_component	heat shock protein binding	null	null
772	Tb927.10.5120	KREPA6 (KREPA6)	0.596979	1.83546	0.91263	-0.744247	0.876145	-0.131898	Tb927.10.5120	18091	7.16	0	NN Sum: 4, NN D: .45, HMM Prob: .3	HMM: MLALTSRRLLLQQTFMRCCKSV, NN: MLALTSRRLLLQQTFMRCCKSVNSV	null	null	RNA modification	mitochondrial mRNA editing complex, mitochondrial part	null	null	null
773	Tb927.10.5140	protein kinase, putative,mitogen-activated protein kinase 2, putative	2.09144	0.552335	0.86567	1.06449	-0.856384	-0.208111	Tb927.10.5140	49742	10.03	0	null	null	null	ATP binding, protein kinase activity, protein serine/threonine kinase activity, protein tyrosine kinase activity	protein phosphorylation	cellular_component	ATP binding, protein kinase activity, protein serine/threonine kinase activity, protein tyrosine kinase activity	protein phosphorylation	null
774	Tb927.10.520	protein of unknown function, conserved	0.109732	9.14309	0.99672	-3.18794	3.19268	-0.00473982	Tb927.10.520	46782	5.99	1	null	null	null	null	null	mitochondrial inner membrane, mitochondrial part, mitochondrion	null	null	null
775	Tb927.10.5230	ADP-ribosylation factor, putative	1.99768	0.670695	0.74636	0.998327	-0.576271	-0.422056	Tb927.10.5230	30328	5.93	0	null	null	null	GTP binding	intracellular protein transport, protein transport, small GTPase mediated signal transduction	cellular_component	GTP binding	intracellular protein transport, small GTPase mediated signal transduction	intracellular
776	Tb927.10.5300	eukaryotic translation initiation factor 6 (eIF-6), putative	0.608828	2.03524	0.80703	-0.715893	1.0252	-0.309306	Tb927.10.5300	26926	4.8	0	null	null	null	ribosome binding	mature ribosome assembly	null	ribosome binding	mature ribosome assembly	null
777	Tb927.10.5330	40S ribosomal protein S18, putative	0.968148	1.03908	0.99405	-0.0467006	0.0553103	-0.00860967	Tb927.10.5330	17511	11.43	0	null	null	null	RNA binding, structural constituent of ribosome	translation	intracellular, organellar small ribosomal subunit, ribosome	RNA binding, nucleic acid binding, structural constituent of ribosome	translation	intracellular, ribosome
778	Tb927.10.5340	40S ribosomal protein S18, putative (RPS18)	0.968148	1.03908	0.99405	-0.0467006	0.0553103	-0.00860967	Tb927.10.5340	17511	11.43	0	null	null	null	RNA binding, structural constituent of ribosome	translation	intracellular, organellar small ribosomal subunit, ribosome	RNA binding, nucleic acid binding, structural constituent of ribosome	translation	intracellular, ribosome
779	Tb927.10.5350	dynein heavy chain, putative	1.09274	0.691917	1.3226	0.127951	-0.531328	0.403377	Tb927.10.5350	474711	5.75	0	null	null	null	ATP binding, ATPase activity, microtubule motor activity	microtubule-based movement	dynein complex	ATP binding, ATPase activity, microtubule motor activity, oxidoreductase activity, transition metal ion binding	microtubule-based movement	dynein complex
780	Tb927.10.5360	40S ribosomal protein S10, putative	1.00969	0.994378	0.996	0.0139168	-0.00813443	-0.00578235	Tb927.10.5360	19286	10.83	0	null	null	null	RNA binding	translation	cytoplasm	null	null	null
781	Tb927.10.5370	40S ribosomal protein S10, putative	1.00969	0.994378	0.996	0.0139168	-0.00813443	-0.00578235	Tb927.10.5370	19286	10.83	0	null	null	null	RNA binding	translation	cytoplasm	null	null	null
782	Tb927.10.5380	intraflagellar transport protein IFT122, putative	2.25474	1.04203	0.42562	1.17296	0.0594007	-1.23236	Tb927.10.5380	139430	7.15	0	null	null	null	null	null	null	GTP binding	null	null
783	Tb927.10.540	ATP-dependent DEAD/H RNA helicase, putative,DEAD box RNA helicase, putative	1.22837	1.76405	0.46149	0.29674	0.818889	-1.11563	Tb927.10.540	49227	6.6	0	null	null	null	ATP binding, ATP-dependent helicase activity, helicase activity	nucleobase, nucleoside, nucleotide and nucleic acid metabolic process	cellular_component	ATP binding, ATP-dependent helicase activity, helicase activity, nucleic acid binding	null	null
784	Tb927.10.5450	protein of unknown function, conserved	0.823316	2.36524	0.51352	-0.280481	1.24199	-0.961508	Tb927.10.5450	107294	4.81	0	null	null	null	null	null	null	binding	null	null
785	Tb927.10.5460	60S ribosomal protein L24, putative	0.914328	0.954113	1.1463	-0.129217	-0.0677676	0.196985	Tb927.10.5460	14625	12.07	0	null	null	null	structural constituent of ribosome	translation	intracellular, ribosome	structural constituent of ribosome	translation	intracellular, ribosome
786	Tb927.10.5480	60S ribosomal protein L24, putative	0.914328	0.954113	1.1463	-0.129217	-0.0677676	0.196985	Tb927.10.5480	14595	12.07	0	null	null	null	structural constituent of ribosome	translation	intracellular, ribosome	structural constituent of ribosome	translation	intracellular, ribosome
787	Tb927.10.5520	protein of unknown function, conserved	0.865576	2.96924	0.38909	-0.208268	1.57009	-1.36182	Tb927.10.5520	36138	7.47	0	null	null	null	null	null	null	null	null	null
788	Tb927.10.560	40S ribosomal proteins S11, putative	0.930146	0.412042	2.6092	-0.104471	-1.27914	1.38361	Tb927.10.560	20088	11.38	0	null	null	null	structural constituent of ribosome	translation	intracellular, organellar small ribosomal subunit, ribosome	structural constituent of ribosome	translation	intracellular, ribosome
789	Tb927.10.5610	40S ribosomal protein S9, putative	0.992654	1.0069	1.0005	-0.0106366	0.00991547	0.000721167	Tb927.10.5610	22052	11.21	0	null	null	null	RNA binding, rRNA binding, structural constituent of ribosome	translation	intracellular, ribosome, small ribosomal subunit	RNA binding, rRNA binding, structural constituent of ribosome	translation	intracellular, small ribosomal subunit
790	Tb927.10.5620	fructose-bisphosphate aldolase, glycosomal (ALD)	7.07014	1.24299	0.11379	2.82174	0.313816	-3.13555	Tb927.10.5620	41072	8.98	0	null	null	4.1.2.13 (Fructose-bisphosphate aldolase)	fructose-bisphosphate aldolase activity	glycolysis	glycosome	fructose-bisphosphate aldolase activity	glycolysis	null
791	Tb927.10.5670	N-acetyltransferase subunit Nat1, putative (NAT1)	0.568117	0.876987	2.0071	-0.815739	-0.189373	1.00511	Tb927.10.5670	82191	7.45	0	null	null	null	N-acetyltransferase activity	protein modification process	cellular_component	null	null	null
792	Tb927.10.5760	adenylate kinase, putative	0.0905961	1.92645	5.7297	-3.46441	0.945947	2.51846	Tb927.10.5760	24311	10.1	0	NN Sum: 0, NN D: .27, HMM Prob: .64	HMM: MGLHILLFGAPGCGKGTAS, NN: MGLHILLFGAPGCGKGTASE	2.7.4.3 (Adenylate kinase)	ATP binding, adenylate kinase activity	nucleobase, nucleoside and nucleotide interconversion, nucleobase, nucleoside, nucleotide and nucleic acid metabolic process	cellular_component	ATP binding, adenylate kinase activity	null	null
793	Tb927.10.5770	valosin-containing protein homolog,Transitional endoplasmic reticulum ATPase, putative (VCP)	1.25244	1.41633	0.56374	0.324744	0.502154	-0.826898	Tb927.10.5770	85827	5.06	0	null	null	null	ATPase activity	biological_process	cytoplasm, membrane	ATP binding, binding, hydrolase activity, nucleoside-triphosphatase activity, nucleotide binding	null	null
794	Tb927.10.5810	protein of unknown function, conserved	4.0151	2.08978	0.11918	2.00543	1.06335	-3.06879	Tb927.10.5810	48258	5.48	0	null	null	null	null	null	null	null	null	null
795	Tb927.10.5840	translation elongation factor 1-beta, putative	0.903098	1.17764	0.94027	-0.147046	0.235899	-0.088853	Tb927.10.5840	21959	4.73	0	null	null	null	translation elongation factor activity	translational elongation	eukaryotic translation elongation factor 1 complex	translation elongation factor activity	translational elongation	eukaryotic translation elongation factor 1 complex
796	Tb927.10.5860	protein of unknown function, conserved	1.93577	0.359267	1.4379	0.952908	-1.47687	0.523963	Tb927.10.5860	16310	5.04	0	null	null	null	null	null	null	null	null	null
797	Tb927.10.5880	Proteophosphoglycan, putative	1.36075	0.79494	0.92446	0.4444	-0.331083	-0.113317	Tb927.10.5880	66775	10.64	0	null	null	null	null	null	null	null	null	null
798	Tb927.10.5930	protein kinase, putative	0.981547	0.629355	1.6188	-0.0268709	-0.668054	0.694925	Tb927.10.5930	54750	8.74	0	null	null	null	protein serine/threonine kinase activity, protein tyrosine kinase activity	null	null	ATP binding, protein kinase activity, protein serine/threonine kinase activity, protein tyrosine kinase activity	protein phosphorylation	null
799	Tb927.10.5940	protein kinase, putative,(OTHER) NEK family, HsNEK1-like	0.981547	0.629355	1.6188	-0.0268709	-0.668054	0.694925	Tb927.10.5940	55111	8.28	0	null	null	2.7.1.37 (Transferred entry: 2.7.11.1)	ATP binding, protein serine/threonine kinase activity, protein tyrosine kinase activity	protein phosphorylation	cellular_component	ATP binding, protein kinase activity, protein serine/threonine kinase activity, protein tyrosine kinase activity	protein phosphorylation	null
800	Tb927.10.600	protein of unknown function, conserved	0.199029	4.98156	1.0086	-2.32895	2.3166	0.0123541	Tb927.10.600	62776	7.88	0	null	null	null	null	null	mitochondrial part	null	null	null
801	Tb927.10.6010	protein of unknown function, conserved	1.13164	1.14062	0.77473	0.17842	0.189814	-0.368234	Tb927.10.6010	128013	6.51	0	null	null	null	binding	null	null	binding	null	null
802	Tb927.10.6030	proteasome alpha 1 subunit, putative,20S proteasome subunit alpha-6, (putative) (TbPSA6)	1.18813	1.06616	0.78943	0.248691	0.0924262	-0.341117	Tb927.10.6030	29353	5.19	0	null	null	3.4.25.1 (Proteasome endopeptidase complex)	endopeptidase activity, threonine-type endopeptidase activity	ubiquitin-dependent protein catabolic process	mitochondrial part, proteasome core complex	endopeptidase activity, threonine-type endopeptidase activity	proteolysis involved in cellular protein catabolic process, ubiquitin-dependent protein catabolic process	proteasome core complex
803	Tb927.10.6050	clathrin heavy chain (CHC)	2.69259	3.31539	0.11202	1.42899	1.72918	-3.15817	Tb927.10.6050	190628	5.78	0	null	null	null	null	null	null	binding, protein binding, structural molecule activity	intracellular protein transport, vesicle-mediated transport	clathrin coat of coated pit, clathrin coat of trans-Golgi network vesicle
804	Tb927.10.6080	proteasome beta 5 subunit, putative,proteasome beta 5 subunit (PRCE)	1.30974	1.08348	0.70468	0.389281	0.115679	-0.50496	Tb927.10.6080	34416	6.62	0	null	null	null	endopeptidase activity, threonine-type endopeptidase activity	ubiquitin-dependent protein catabolic process	proteasome core complex, beta-subunit complex	endopeptidase activity, threonine-type endopeptidase activity	proteolysis involved in cellular protein catabolic process	proteasome core complex
805	Tb927.10.6400	chaperonin HSP60, mitochondrial precursor (HSP60)	0.83375	7.50235	0.15987	-0.262313	2.90734	-2.64503	Tb927.10.6400	59504	5.06	0	null	null	null	ATP binding, unfolded protein binding	protein complex assembly, protein folding, protein import into mitochondrial matrix	mitochondrial part, mitochondrion	ATP binding, protein binding	cellular protein metabolic process	null
806	Tb927.10.6440	phosphomannomutase, putative	0.92285	1.43945	0.75279	-0.115832	0.525513	-0.409681	Tb927.10.6440	27885	5.05	0	null	null	5.4.2.8 (Phosphomannomutase)	phosphomannomutase activity	mannose biosynthetic process	cytoplasm	catalytic activity, phosphomannomutase activity	mannose biosynthetic process, metabolic process	cytoplasm
807	Tb927.10.650	TAX-2,flagellar protein	2.00969	3.69735	0.13458	1.00697	1.88649	-2.89346	Tb927.10.650	25589	4.63	0	null	null	null	heme binding	ciliary or flagellar motility	null	heme binding	null	null
808	Tb927.10.6510	chaperonin HSP60, mitochondrial precursor (HSP60)	0.83375	7.50235	0.15987	-0.262313	2.90734	-2.64503	Tb927.10.6510	59504	5.06	0	null	null	null	ATP binding, unfolded protein binding	protein complex assembly, protein folding, protein import into mitochondrial matrix	mitochondrial part, mitochondrion	ATP binding, protein binding	cellular protein metabolic process	null
809	Tb927.10.660	2-oxoisovalerate dehydrogenase alpha subunit, putative	0.0903751	4.12519	2.6823	-3.46793	2.04446	1.42347	Tb927.10.660	46370	6.15	0	null	null	1.2.4.4 (3-methyl-2-oxobutanoate dehydrogenase (2-methylpropanoyl-transferring))	2-oxoisovalerate dehydrogenase (acylating) activity, oxidoreductase activity, acting on the aldehyde or oxo group of donors, disulfide as acceptor	metabolic process	mitochondrial part, mitochondrion	null	metabolic process	null
810	Tb927.10.6630	ATP-dependent DEAD/H RNA helicase HEL64, putative (HEL64)	0.286985	13.1674	0.26463	-1.80095	3.7189	-1.91795	Tb927.10.6630	64084	9.53	0	null	null	null	ATP binding, ATP-dependent helicase activity, helicase activity	nucleobase, nucleoside, nucleotide and nucleic acid metabolic process	cytosol	ATP binding, ATP-dependent helicase activity, helicase activity, nucleic acid binding	null	null
811	Tb927.10.6640	COP-coated vesicle membrane protein erv25 precursor, putative,ER--golgi transport protein erv25 precursor, putative	1.41961	1.53535	0.4588	0.505492	0.61857	-1.12406	Tb927.10.6640	28189	10.17	2	NN Sum: 4, NN D: .79, HMM Prob: .99	HMM: MNTMQGIMRDLRMVMSPFLLVLVVAISTPASAA, NN: MNTMQGIMRDLRMVMSPFLLVLVVAISTPASAA	null	null	transport	integral to membrane	null	transport	integral to membrane
812	Tb927.10.6650	protein of unknown function, conserved,G10 protein homologue, putative	1.41727	1.75356	0.40237	0.503118	0.810287	-1.31341	Tb927.10.6650	27099	8.48	0	null	null	null	null	null	nucleus	null	null	nucleus
813	Tb927.10.6800	developmentally regulated GTP-binding protein, putative	1.11973	0.57098	1.5641	0.163155	-0.808488	0.645333	Tb927.10.6800	41269	9.18	0	null	null	null	GTP binding	cellular process	cytoplasm, intracellular	GTP binding	null	intracellular
814	Tb927.10.6810	guanylate kinase, putative	1.1119	1.18884	0.7565	0.153029	0.249559	-0.402588	Tb927.10.6810	29956	8.86	0	null	null	2.7.4.8 (Guanylate kinase)	guanylate kinase activity	nucleobase, nucleoside and nucleotide interconversion	cellular_component	null	null	null
815	Tb927.10.6820	protein of unknown function, conserved	1.28074	1.56442	0.4991	0.356975	0.645624	-1.0026	Tb927.10.6820	34820	5.29	0	null	null	null	null	null	null	null	null	null
816	Tb927.10.6880	glyceraldehyde 3-phosphate dehydrogenase, cytosolic (GAP)	2.01459	1.37338	0.36143	1.01048	0.457729	-1.46821	Tb927.10.6880	35611	8.43	0	null	null	1.2.1.12 (Glyceraldehyde-3-phosphate dehydrogenase (phosphorylating))	NAD or NADH binding, glyceraldehyde-3-phosphate dehydrogenase (phosphorylating) activity	glycolysis	cytosol	NAD or NADH binding, binding, catalytic activity, glyceraldehyde-3-phosphate dehydrogenase activity	glucose metabolic process, metabolic process	null
817	Tb927.10.6910	Sterol methyltransferase, putative	0.0125475	4.75945	16.745	-6.31645	2.2508	4.06566	Tb927.10.6910	40128	5.17	0	null	null	null	null	steroid biosynthetic process	null	methyltransferase activity	metabolic process, steroid biosynthetic process	null
818	Tb927.10.6950	sterol 24-c-methyltransferase, putative	0.0125475	4.75945	16.745	-6.31645	2.2508	4.06566	Tb927.10.6950	40128	5.17	0	null	null	2.1.1.41 (Sterol 24-C-methyltransferase)	null	steroid biosynthetic process	null	methyltransferase activity	metabolic process, steroid biosynthetic process	null
819	Tb927.10.6990	protein of unknown function, conserved	1.33971	1.05223	0.70938	0.421921	0.0734483	-0.495369	Tb927.10.6990	16639	9.45	0	null	null	null	zinc ion binding	null	null	zinc ion binding	null	null
820	Tb927.10.7090	alternative oxidase (AOX)	18.9609	1.62522	0.032451	4.24496	0.700635	-4.94559	Tb927.10.7090	37591	9.91	1	null	null	null	alternative oxidase activity, ferric iron binding, oxidoreductase activity	respiratory gaseous exchange	mitochondrial envelope, mitochondrial inner membrane, mitochondrial part, mitochondrion	null	respiratory gaseous exchange	mitochondrial envelope
821	Tb927.10.7230	protein of unknown function, conserved	0.752106	0.648143	2.0514	-0.410992	-0.625617	1.03661	Tb927.10.7230	284707	5.2	0	null	null	null	ATP binding, nucleoside diphosphate kinase activity	CTP biosynthetic process, GTP biosynthetic process, UTP biosynthetic process, oxidation-reduction process	null	ATP binding, nucleoside diphosphate kinase activity	CTP biosynthetic process, GTP biosynthetic process, UTP biosynthetic process	null
822	Tb927.10.7290	protein of unknown function, conserved	0.0920387	1.39674	7.7788	-3.44162	0.482069	2.95955	Tb927.10.7290	129880	6.53	0	null	null	null	null	null	null	null	null	null
823	Tb927.10.730	ATP synthase, putative	2.26979	1.63641	0.26923	1.18256	0.710532	-1.89309	Tb927.10.730	52902	5.84	0	null	null	null	binding, proton-transporting ATPase activity, rotational mechanism	ATP synthesis coupled proton transport	proton-transporting two-sector ATPase complex, vacuolar proton-transporting V-type ATPase, V1 domain	binding	ATP synthesis coupled proton transport	null
824	Tb927.10.7330	40S ribosomal protein S24E, putative	0.984543	1.01327	1.0024	-0.0224743	0.019016	0.00345832	Tb927.10.7330	15684	11.74	0	null	null	null	structural constituent of ribosome	translation	intracellular, ribosome	structural constituent of ribosome	translation	intracellular, ribosome
825	Tb927.10.7340	40S ribosomal protein S24E, putative	0.984543	1.01327	1.0024	-0.0224743	0.019016	0.00345832	Tb927.10.7340	15684	11.74	0	null	null	null	structural constituent of ribosome	translation	intracellular, ribosome	structural constituent of ribosome	translation	intracellular, ribosome
826	Tb927.10.7350	protein of unknown function, conserved	0.828089	0.18916	6.384	-0.272143	-2.40232	2.67446	Tb927.10.7350	197827	6.52	0	null	null	null	null	null	null	null	null	null
827	Tb927.10.740	structural maintenance of chromosome 4, putative (SMC4)	1.19543	0.214289	3.9037	0.257528	-2.22237	1.96484	Tb927.10.740	154705	6.45	0	null	null	null	ATP binding, protein binding	chromosome organization, chromosome segregation, mitosis	condensin complex, nucleus	ATP binding, protein binding	chromosome organization	chromosome
828	Tb927.10.7410	succinyl-CoA ligase [GDP-forming] beta-chain, putative;with=GeneDB:LmjF36.2950	0.152372	20.9269	0.31361	-2.71433	4.38729	-1.67296	Tb927.10.7410	44907	7.61	0	null	null	6.2.1.4 (Succinate--CoA ligase (GDP-forming))	null	null	mitochondrion	catalytic activity	metabolic process	null
829	Tb927.10.7440	MTR4 (MTR4)	0.531773	2.45378	0.76637	-0.911116	1.295	-0.383887	Tb927.10.7440	107352	6.16	0	null	null	null	ATP binding, ATP-dependent helicase activity	nucleobase, nucleoside, nucleotide and nucleic acid metabolic process, rRNA processing	cellular_component, nucleus	ATP binding, ATP-dependent helicase activity, helicase activity, nucleic acid binding	null	null
830	Tb927.10.7500	fibrillarin (NOP1)	0.46594	7.34799	0.29208	-1.10178	2.87735	-1.77556	Tb927.10.7500	31644	10.47	0	null	null	null	RNA binding, rRNA 2'-O-ribose methylation guide activity	rRNA processing	box C/D snoRNP complex, nucleus	RNA binding	rRNA processing	nucleus
831	Tb927.10.7550	protein of unknown function, conserved	1.08767	1.88808	0.48695	0.121235	0.916919	-1.03815	Tb927.10.7550	62612	9.46	0	null	null	null	null	null	null	null	null	null
832	Tb927.10.7570	dihydrolipoamide acetyltransferase E2 subunit, putative	0.19152	46.9931	0.11111	-2.38444	5.55438	-3.16994	Tb927.10.7570	48107	7.46	0	NN Sum: 4, NN D: .6, HMM Prob: .37	HMM: MFRRPVAQHIFPVCFARFLTVTPI, NN: MFRRPVAQHIFPVCFAR	2.3.1.12 (Dihydrolipoyllysine-residue acetyltransferase)	dihydrolipoyllysine-residue acetyltransferase activity, protein binding, pyruvate dehydrogenase activity	acetyl-CoA biosynthetic process from pyruvate	mitochondrial part, mitochondrial pyruvate dehydrogenase complex	acyltransferase activity, protein binding	metabolic process	null
833	Tb927.10.7700	ABC transporter, putative	0.0795418	12.2058	1.03	-3.65214	3.6095	0.0426443	Tb927.10.7700	75053	7.94	5	null	null	null	ATP binding, ATPase activity, coupled to transmembrane movement of substances	transport	integral to membrane, internal side of plasma membrane, membrane	ATP binding, ATPase activity, nucleoside-triphosphatase activity, nucleotide binding	null	membrane
834	Tb927.10.7710	40S ribosomal protein S8, putative	0.190571	3.75969	1.3957	-2.3916	1.91061	0.480989	Tb927.10.7710	29838	11.14	0	null	null	null	structural constituent of ribosome	translation	intracellular, ribosome	null	null	intracellular
835	Tb927.10.790	vesicle-associated membrane protein, putative,synaptobrevin, putative (VAMP)	3.37838	1.38863	0.21316	1.75633	0.47366	-2.22999	Tb927.10.790	26490	9.7	1	null	null	null	SNAP receptor activity	synaptic vesicle exocytosis	integral to membrane	null	transport, vesicle-mediated transport	integral to membrane
836	Tb927.10.7930	2,3-bisphosphoglycerate-independent phosphoglycerate mutase (PGAM)	1.47013	0.766944	0.88691	0.555948	-0.382807	-0.17314	Tb927.10.7930	60604	5.65	0	null	null	null	2,3-bisphosphoglycerate-independent phosphoglycerate mutase activity, manganese ion binding	gluconeogenesis, glycolysis	cytoplasm, cytosol	catalytic activity, manganese ion binding, metal ion binding, phosphoglycerate mutase activity	glucose catabolic process, metabolic process	cytoplasm
837	Tb927.10.8000	protein of unknown function, conserved	1.7867	0.33299	1.6808	0.8373	-1.58645	0.749148	Tb927.10.8000	151016	5.19	0	null	null	null	null	null	null	adenylate kinase activity	null	null
838	Tb927.10.8020	prolyl oligopeptidase, putative,serine peptidase clan SC, family S9A, putative (POP)	0.387807	0.970493	2.657	-1.36659	-0.0432102	1.4098	Tb927.10.8020	77626	6.16	0	null	null	3.4.21.26 (Prolyl oligopeptidase)	APG8-specific protease activity, oligopeptidase activity, serine-type endopeptidase activity	proteolysis	cytoplasm, nucleus	serine-type endopeptidase activity, serine-type peptidase activity	proteolysis	null
839	Tb927.10.8030	protein of unknown function, conserved	0.152805	5.29003	1.2371	-2.71024	2.40328	0.306962	Tb927.10.8030	28834	5.56	0	null	null	null	null	null	mitochondrial part	null	ATP synthesis coupled proton transport	null
840	Tb927.10.8040	adaptin complex 1 subunit, putative,beta-adaptin, fragment (BAD1)	3.57795	2.0368	0.13722	1.83913	1.02631	-2.86544	Tb927.10.8040	76281	5.43	0	null	null	null	protein transporter activity	intracellular protein transport, vesicle-mediated transport	Golgi apparatus, clathrin coat of trans-Golgi network vesicle, coated pit, trans-Golgi network	binding, protein binding, protein transporter activity	intracellular protein transport, protein transport, vesicle-mediated transport	membrane coat
841	Tb927.10.810	protein of unknown function, conserved	0.944109	1.17467	0.9017	-0.082975	0.232256	-0.149281	Tb927.10.810	67490	6.52	0	null	null	null	molecular_function	biological_process	cellular_component	null	null	null
842	Tb927.10.8170	nuclear pore complex protein (NUP155), putative,nucleoporin, putative	1.15547	1.16119	0.74531	0.208478	0.21561	-0.424087	Tb927.10.8170	144369	6.69	0	null	null	null	structural constituent of nuclear pore	nucleocytoplasmic transport	nuclear pore	structural constituent of nuclear pore	nucleocytoplasmic transport	nuclear pore
843	Tb927.10.8190	T-complex protein 1, theta subunit, putative,CCT-theta, putative (TCP-1-theta)	0.6749	3.02802	0.48933	-0.567253	1.59837	-1.03112	Tb927.10.8190	58082	5.19	0	null	null	null	unfolded protein binding	protein folding, regulation of cell cycle	chaperonin-containing T-complex	ATP binding, protein binding, unfolded protein binding	cellular protein metabolic process, protein folding	null
844	Tb927.10.8200	protein of unknown function, conserved	0.422815	2.65942	0.88933	-1.2419	1.41111	-0.169209	Tb927.10.8200	30839	9.44	0	null	null	null	RNA binding	RNA processing	null	RNA binding	RNA processing	null
845	Tb927.10.820	protein of unknown function, conserved	0.825627	0.442949	2.7344	-0.276437	-1.17479	1.45122	Tb927.10.820	37602	4.19	0	null	null	null	protein binding	null	null	protein binding	null	null
846	Tb927.10.8230	protein disulfide isomerase,bloodstream- specific protein 2 precursor (BS2)	8.12018	0.8147	0.15116	3.02151	-0.29566	-2.72585	Tb927.10.8230	55580	5.08	0	NN Sum: 4, NN D: .76, HMM Prob: 1	HMM: MRAIFLVALALATMRESTAE, NN: MRAIFLVALALATMRESTAE	5.3.4.1 (Protein disulfide-isomerase)	disulfide oxidoreductase activity, protein disulfide isomerase activity	protein folding, protein thiol-disulfide exchange	cytoplasm	isomerase activity	cell redox homeostasis	null
847	Tb927.10.8270	eukaryotic translation initiation factor 3 subunit 8, putative	0.622665	1.40495	1.1431	-0.683472	0.49052	0.192952	Tb927.10.8270	84341	5.45	0	null	null	null	ribosomal small subunit binding, translation initiation factor activity	translational initiation	cytoplasm, eukaryotic translation initiation factor 3 complex	translation initiation factor activity	translational initiation	eukaryotic translation initiation factor 3 complex
848	Tb927.10.8290	eukaryotic translation initiation factor 3 subunit 8, putative	0.622665	1.40495	1.1431	-0.683472	0.49052	0.192952	Tb927.10.8290	84341	5.45	0	null	null	null	ribosomal small subunit binding, translation initiation factor activity	translational initiation	cytoplasm, eukaryotic translation initiation factor 3 complex	translation initiation factor activity	translational initiation	eukaryotic translation initiation factor 3 complex
849	Tb927.10.830	adenylate kinase, putative	3.94337	0.303784	0.83477	1.97943	-1.71888	-0.260549	Tb927.10.830	29765	4.76	0	null	null	2.7.4.3 (Adenylate kinase)	adenylate kinase activity	biological_process	cellular_component	ATP binding, adenylate kinase activity, nucleotide kinase activity	null	null
850	Tb927.10.8420	target of rapamycin (TOR) kinase 1 (TOR1)	0.739208	2.58924	0.52247	-0.435949	1.37253	-0.93658	Tb927.10.8420	271398	7.23	0	null	null	null	binding, phosphotransferase activity, alcohol group as acceptor	intracellular signaling pathway	cellular_component	binding	null	null
851	Tb927.10.8490	glucose transporter, putative	0.0162565	3.09754	19.859	-5.94284	1.63112	4.31172	Tb927.10.8490	56928	4.39	12	null	null	null	substrate-specific transmembrane transporter activity	transmembrane transport, transport	integral to membrane, membrane	substrate-specific transmembrane transporter activity, transporter activity	transmembrane transport, transport	integral to membrane, membrane
852	Tb927.10.8500	glucose transporter, putative	0.0162565	3.09754	19.859	-5.94284	1.63112	4.31172	Tb927.10.8500	56998	4.39	12	null	null	null	substrate-specific transmembrane transporter activity	transmembrane transport, transport	integral to membrane, membrane	substrate-specific transmembrane transporter activity, transporter activity	transmembrane transport, transport	integral to membrane, membrane
853	Tb927.10.8510	glucose transporter, putative	0.0162565	3.09754	19.859	-5.94284	1.63112	4.31172	Tb927.10.8510	56956	4.39	12	null	null	null	substrate-specific transmembrane transporter activity	transmembrane transport, transport	integral to membrane, membrane	substrate-specific transmembrane transporter activity, transporter activity	transmembrane transport, transport	integral to membrane, membrane
854	Tb927.10.8520	glucose transporter, putative	0.0162565	3.09754	19.859	-5.94284	1.63112	4.31172	Tb927.10.8520	56956	4.39	12	null	null	null	substrate-specific transmembrane transporter activity	transmembrane transport, transport	integral to membrane, membrane	substrate-specific transmembrane transporter activity, transporter activity	transmembrane transport, transport	integral to membrane, membrane
855	Tb927.10.8530	glucose transporter,glucose transporter 2A (THT2A)	0.0162565	3.09754	19.859	-5.94284	1.63112	4.31172	Tb927.10.8530	56928	4.39	12	null	null	null	hexose transmembrane transporter activity	hexose transport, transmembrane transport	integral to membrane, membrane	substrate-specific transmembrane transporter activity, transporter activity	transmembrane transport, transport	integral to membrane, membrane
856	Tb927.10.8540	chaperone protein DNAj, putative (DNAJ)	1.2156	1.32999	0.61853	0.281667	0.411418	-0.693085	Tb927.10.8540	36436	8.54	0	null	null	null	unfolded protein binding	protein folding, protein refolding, response to unfolded protein	cellular_component	heat shock protein binding, unfolded protein binding	protein folding	null
857	Tb927.10.8600	protein of unknown function, conserved	1.7041	0.719848	0.8152	0.76901	-0.474236	-0.294774	Tb927.10.8600	119844	4.96	0	null	null	null	protein binding	retrograde transport, endosome to Golgi	null	protein binding	null	null
858	Tb927.10.8630	protein of unknown function, conserved	1.02787	1.12155	0.86745	0.0396514	0.165496	-0.205147	Tb927.10.8630	27968	6.3	0	null	null	null	null	null	mitochondrial part	null	null	null
859	Tb927.10.8650	protein of unknown function, conserved	0.328645	4.19836	0.72476	-1.6054	2.06982	-0.464425	Tb927.10.8650	34723	8.97	0	null	null	null	null	intracellular transport	null	null	intracellular transport	null
860	Tb927.10.8720	protein of unknown function, conserved	0.857045	2.19571	0.5314	-0.222557	1.13469	-0.91213	Tb927.10.8720	61502	6.34	0	null	null	null	null	null	null	null	null	null
861	Tb927.10.8780	protein of unknown function, conserved	0.918274	0.334953	3.2512	-0.123004	-1.57797	1.70097	Tb927.10.8780	244900	4.5	0	null	null	null	ATP binding, nucleobase, nucleoside, nucleotide kinase activity	nucleobase, nucleoside, nucleotide and nucleic acid metabolic process	null	null	null	null
862	Tb927.10.8930	paraflagellar rod component, putative (PFC18)	2.30649	1.13978	0.38039	1.2057	0.188752	-1.39445	Tb927.10.8930	80016	4.96	0	null	null	null	null	null	null	null	null	null
863	Tb927.10.8940	protein of unknown function, conserved	1.29705	3.27714	0.23526	0.375235	1.71244	-2.08767	Tb927.10.8940	45399	9.16	0	null	null	null	null	null	null	null	null	null
864	Tb927.10.8950	kinetoplast DNA-associated protein, putative	2.33155	0.292645	1.4656	1.22129	-1.77278	0.551491	Tb927.10.8950	14184	11.46	0	null	null	null	DNA binding	DNA packaging	kinetoplast	null	null	null
865	Tb927.10.8970	kinetoplast DNA-associated protein, putative	2.33155	0.292645	1.4656	1.22129	-1.77278	0.551491	Tb927.10.8970	14271	11.46	0	null	null	null	DNA binding	DNA packaging	kinetoplast, mitochondrial part	null	null	null
866	Tb927.10.8980	protein of unknown function, conserved	0.928419	0.378368	2.8467	-0.107152	-1.40214	1.50929	Tb927.10.8980	17598	12.31	0	null	null	null	null	null	mitochondrial part	null	null	null
867	Tb927.10.9090	protein of unknown function, conserved	1.01941	1.54911	0.63324	0.0277338	0.631442	-0.659176	Tb927.10.9090	27804	7.34	0	null	null	null	null	null	null	null	null	null
868	Tb927.10.9150	protein of unknown function, conserved	1.44227	0.998215	0.69459	0.528344	-0.00257784	-0.525766	Tb927.10.9150	33243	4.87	0	NN Sum: 4, NN D: .84, HMM Prob: 1	HMM: MGKAPVKGVFLVLVALVPMFPAVDAK, NN: MGKAPVKGVFLVLVALVPMFPAVDAK	null	null	null	null	null	null	null
869	Tb927.10.9190	isoleucyl-tRNA synthetase, putative (IleRS)	0.616409	1.00639	1.612	-0.698041	0.00918889	0.688852	Tb927.10.9190	130605	6.87	0	null	null	6.1.1.5 (Isoleucine--tRNA ligase)	ATP binding, isoleucine-tRNA ligase activity	isoleucyl-tRNA aminoacylation	cellular_component, mitochondrial part	ATP binding, aminoacyl-tRNA ligase activity, isoleucine-tRNA ligase activity, nucleotide binding, zinc ion binding	isoleucyl-tRNA aminoacylation, tRNA aminoacylation for protein translation, translation	cytoplasm
870	Tb927.10.9250	G-actin binding protein, putative,CAP/Srv2p, putative	0.906783	2.52965	0.43595	-0.141171	1.33894	-1.19777	Tb927.10.9250	29333	6.4	0	null	null	null	protein binding	activation of adenylate cyclase activity	cellular_component	actin binding, binding	cytoskeleton organization	null
871	Tb927.10.9570	paraflagellar rod component, putative (PFC14)	2.71069	0.42796	0.86202	1.43866	-1.22445	-0.214207	Tb927.10.9570	118668	4.86	0	null	null	null	molecular_function, protein binding	biological_process	cellular_component	protein binding	null	null
872	Tb927.10.9650	protein of unknown function, conserved	0.81646	1.08141	1.1326	-0.292546	0.112908	0.179638	Tb927.10.9650	152971	4.92	0	null	null	null	null	null	null	null	null	null
873	Tb927.10.9740	proteasome regulatory ATPase subunit 6,19S proteasome regulatory subunit (RPT6)	0.986777	1.32562	0.76447	-0.0192037	0.406672	-0.387468	Tb927.10.9740	45700	8.76	0	null	null	3.6.4.8 (Proteasome ATPase)	ATP binding, ATPase activity	ubiquitin-dependent protein catabolic process	cytoplasm, nucleus, proteasome regulatory particle	ATP binding, hydrolase activity, nucleoside-triphosphatase activity, nucleotide binding	protein catabolic process	cytoplasm, nucleus
874	Tb927.10.9780	ATP-dependent DEAD/H RNA helicase, putative,ATP- dependent RNA helicase, putative	0.252825	2.43149	1.6267	-1.98379	1.28184	0.701948	Tb927.10.9780	97496	10.28	0	null	null	null	ATP binding, ATP-dependent helicase activity, helicase activity	nucleobase, nucleoside, nucleotide and nucleic acid metabolic process	cellular_component	ATP binding, ATP-dependent helicase activity, helicase activity, nucleic acid binding	null	null
875	Tb927.10.9800	60S ribosomal protein L22	1.01513	1.66074	0.59317	0.0216579	0.731825	-0.753482	Tb927.10.9800	15271	10.86	0	null	null	null	structural constituent of ribosome	translation	intracellular, ribosome	structural constituent of ribosome	translation	intracellular, ribosome
876	Tb927.10.9810	protein of unknown function, conserved	0.0363293	2.07995	13.234	-4.78272	1.05655	3.72618	Tb927.10.9810	33886	6.05	0	null	null	null	null	null	mitochondrial part	null	null	null
877	Tb927.10.9820	mitochondrial intermediate peptidase, putative,metallo-peptidase, Clan MA(E) Family M3	0.27508	1.58002	2.3008	-1.86207	0.659939	1.20214	Tb927.10.9820	76734	6.44	0	NN Sum: 1, NN D: .35, HMM Prob: .92	HMM: MLRRVTPFTLCASGFTACRWAG, NN: MLRRVTPFTLCASGFTACRWAG	3.4.24.59 (Mitochondrial intermediate peptidase)	metalloendopeptidase activity	proteolysis	mitochondrial part, mitochondrion	metalloendopeptidase activity	proteolysis	null
878	Tb927.10.9830	protein of unknown function, conserved	0.140221	5.32606	1.339	-2.83423	2.41307	0.421156	Tb927.10.9830	17194	9.66	0	NN Sum: 4, NN D: .68, HMM Prob: 1	HMM: MRRTFISFSAASAAAAA, NN: MRRTFISFSAASAAAAA	null	null	null	mitochondrial part	null	null	null
879	Tb927.10.9880	60S ribosomal protein L18, putative (TbL18LP)	0.944465	0.836401	1.2659	-0.0824301	-0.257733	0.340163	Tb927.10.9880	21874	12.3	0	null	null	null	structural constituent of ribosome	translation	intracellular, ribosome	structural constituent of ribosome	translation	intracellular, ribosome
880	Tb927.10.9890	protein of unknown function, conserved	0.865801	1.53601	0.75195	-0.207893	0.619184	-0.411291	Tb927.10.9890	97194	8.28	0	null	null	null	null	null	null	null	null	null
881	Tb927.10.9970	protein of unknown function, conserved	0.686153	2.21274	0.65864	-0.543397	1.14583	-0.602438	Tb927.10.9970	109999	6.34	0	NN Sum: 0, NN D: .19, HMM Prob: .53	HMM: MMANKRLGRHASSLLSPYTMVPTPIAAT, NN: MMANKRLGRHASSLLSPYTMVPTPIAAT	null	null	null	mitochondrial part	null	null	null
882	Tb927.10.9990	protein of unknown function, conserved	0.493267	1.54027	1.3162	-1.01956	0.623181	0.396379	Tb927.10.9990	21653	7.35	0	null	null	null	hydrolase activity	null	null	hydrolase activity	null	null
883	Tb927.1.120	retrotransposon hot spot protein 4 (RHS4), putative	0.642797	3.42138	0.4547	-0.637564	1.77458	-1.13701	Tb927.1.120	98026	8.91	0	null	null	null	molecular_function	biological_process	nucleus	null	null	null
884	Tb927.1.1240	cytidine triphosphate synthase, putative	0.44958	1.19221	1.8657	-1.15335	0.253634	0.899717	Tb927.1.1240	65214	7.05	0	null	null	6.3.4.2 (CTP synthase)	CTP synthase activity	CTP biosynthetic process	cytosol	CTP synthase activity, catalytic activity	pyrimidine nucleotide biosynthetic process	null
885	Tb927.1.1420	protein of unknown function, conserved	1.32614	1.51162	0.49885	0.40723	0.596092	-1.00332	Tb927.1.1420	70982	8.07	0	null	null	null	null	null	null	null	null	null
886	Tb927.1.1560	vesicular-fusion protein nsf, putative,N-ethylmaleimide sensitive factor (NsF)	1.73536	2.73792	0.21047	0.795233	1.45308	-2.24831	Tb927.1.1560	79955	6.38	0	null	null	null	ATPase activity	intracellular protein transport	cellular_component	ATP binding, ATPase activity, binding, nucleoside-triphosphatase activity, nucleotide binding	null	null
887	Tb927.1.1670	protein of unknown function, conserved	0.903832	2.14323	0.51623	-0.145873	1.09979	-0.953914	Tb927.1.1670	120875	6.96	0	null	null	null	binding	null	null	binding	null	null
888	Tb927.1.1710	protein of unknown function, conserved	0.599988	3.36252	0.49567	-0.736994	1.74954	-1.01255	Tb927.1.1710	195440	5.55	0	null	null	null	null	null	null	null	null	null
889	Tb927.1.1930	phosphatidylinositol 3-kinase, putative	0.111914	10.1529	0.88008	-3.15953	3.34383	-0.184293	Tb927.1.1930	324217	7.03	0	null	null	2.7.1.137 (Phosphatidylinositol 3-kinase)	1-phosphatidylinositol-3-kinase activity, binding, phosphotransferase activity, alcohol group as acceptor	phosphoinositide phosphorylation	cytosol	binding	null	null
890	Tb927.1.2100	calpain-like cysteine peptidase, putative,cysteine peptidase, Clan CA, family C2, putative	0.98824	0.738236	1.3707	-0.0170667	-0.437846	0.454913	Tb927.1.2100	126155	4.44	0	null	null	3.4.22.17 (Transferred entry: 3.4.22.52 and 3.4.22.53)	calcium-dependent cysteine-type endopeptidase activity, molecular_function	biological_process, proteolysis	cellular_component, intracellular	calcium-dependent cysteine-type endopeptidase activity	proteolysis	intracellular
891	Tb927.1.2330	beta tubulin	1.40722	2.44401	0.29076	0.49285	1.28925	-1.7821	Tb927.1.2330	49705	4.46	0	null	null	null	structural constituent of cytoskeleton	cellular component movement, microtubule cytoskeleton organization, microtubule-based movement	microtubule	GTP binding, GTPase activity, structural molecule activity	microtubule-based movement, microtubule-based process, protein polymerization	microtubule, protein complex
892	Tb927.1.2350	beta tubulin	1.40722	2.44401	0.29076	0.49285	1.28925	-1.7821	Tb927.1.2350	49705	4.46	0	null	null	null	structural constituent of cytoskeleton	cellular component movement, microtubule cytoskeleton organization, microtubule-based movement	microtubule	GTP binding, GTPase activity, structural molecule activity	microtubule-based movement, microtubule-based process, protein polymerization	microtubule, protein complex
893	Tb927.1.2370	beta tubulin	1.40722	2.44401	0.29076	0.49285	1.28925	-1.7821	Tb927.1.2370	49705	4.46	0	null	null	null	structural constituent of cytoskeleton	cellular component movement, microtubule cytoskeleton organization, microtubule-based movement	microtubule	GTP binding, GTPase activity, structural molecule activity	microtubule-based movement, microtubule-based process, protein polymerization	microtubule, protein complex
894	Tb927.1.2390	beta tubulin	1.40722	2.44401	0.29076	0.49285	1.28925	-1.7821	Tb927.1.2390	49705	4.46	0	null	null	null	structural constituent of cytoskeleton	cellular component movement, microtubule cytoskeleton organization, microtubule-based movement	microtubule	GTP binding, GTPase activity, structural molecule activity	microtubule-based movement, microtubule-based process, protein polymerization	microtubule, protein complex
895	Tb927.1.2410	beta tubulin, pseudogene	1.40722	2.44401	0.29076	0.49285	1.28925	-1.7821	Tb927.1.2410	33072	4.6	0	null	null	null	structural molecule activity	microtubule-based movement	null	GTP binding, GTPase activity, structural molecule activity	microtubule-based movement, microtubule-based process, protein polymerization	microtubule, protein complex
896	Tb927.1.2430	histone H3, putative	1.73644	0.492382	1.1696	0.796135	-1.02215	0.226015	Tb927.1.2430	14750	11.6	0	null	null	null	DNA binding	chromosome organization, nucleosome assembly	nucleosome, nucleus	DNA binding	nucleosome assembly	nucleosome, nucleus
897	Tb927.1.2450	histone H3, putative	1.73644	0.492382	1.1696	0.796135	-1.02215	0.226015	Tb927.1.2450	14750	11.6	0	null	null	null	DNA binding	chromosome organization, nucleosome assembly	nucleosome, nucleus	DNA binding	nucleosome assembly	nucleosome, nucleus
898	Tb927.1.2470	histone H3, putative	1.73644	0.492382	1.1696	0.796135	-1.02215	0.226015	Tb927.1.2470	14750	11.6	0	null	null	null	DNA binding	chromosome organization, nucleosome assembly	nucleosome, nucleus	DNA binding	nucleosome assembly	nucleosome, nucleus
899	Tb927.1.2490	histone H3, putative	1.73644	0.492382	1.1696	0.796135	-1.02215	0.226015	Tb927.1.2490	14750	11.6	0	null	null	null	DNA binding	chromosome organization, nucleosome assembly	nucleosome, nucleus	DNA binding	nucleosome assembly	nucleosome, nucleus
900	Tb927.1.2510	histone H3, putative	1.73644	0.492382	1.1696	0.796135	-1.02215	0.226015	Tb927.1.2510	14750	11.6	0	null	null	null	DNA binding	chromosome organization, nucleosome assembly	nucleosome, nucleus	DNA binding	nucleosome assembly	nucleosome, nucleus
901	Tb927.1.2530	histone H3, putative	1.73644	0.492382	1.1696	0.796135	-1.02215	0.226015	Tb927.1.2530	14750	11.6	0	null	null	null	DNA binding	chromosome organization, nucleosome assembly	nucleosome, nucleus	DNA binding	nucleosome assembly	nucleosome, nucleus
902	Tb927.1.2550	histone H3, putative	1.73644	0.492382	1.1696	0.796135	-1.02215	0.226015	Tb927.1.2550	14750	11.6	0	null	null	null	DNA binding	chromosome organization, nucleosome assembly	nucleosome, nucleus	DNA binding	nucleosome assembly	nucleosome, nucleus
903	Tb927.1.2570	coatomer beta subunit (beta-coP)	1.48144	1.07549	0.62764	0.566998	0.104993	-0.671991	Tb927.1.2570	110052	5.55	0	NN Sum: 0, NN D: .17, HMM Prob: .76	HMM: MEAKAEGFCSFLVGLSGAPVNSK, NN: MEAKAEGFCSFLVGLSGAPVNSK	null	molecular_function, structural molecule activity	vesicle-mediated transport	COPI vesicle coat	binding, protein binding, structural molecule activity	intracellular protein transport, vesicle-mediated transport	COPI vesicle coat, membrane coat
904	Tb927.1.2670	flagellar protein PF16	1.61205	3.00766	0.20625	0.688892	1.58864	-2.27753	Tb927.1.2670	56127	6.67	0	null	null	null	binding	ciliary or flagellar motility, flagellar axoneme assembly	axoneme	binding	null	null
905	Tb927.1.2750	protein of unknown function, conserved	1.53525	1.07031	0.60857	0.618473	0.0980319	-0.716505	Tb927.1.2750	18698	10.61	0	null	null	null	null	null	null	null	null	null
906	Tb927.1.3070	protein of unknown function, conserved	0.402933	7.92629	0.31311	-1.31139	2.98665	-1.67526	Tb927.1.3070	44991	9.54	0	null	null	null	null	null	null	null	null	null
907	Tb927.1.3110	soluble N-ethylmaleimide sensitive factor (NSF) attachment protein, putative	1.0529	1.97505	0.48088	0.0743651	0.981886	-1.05625	Tb927.1.3110	32137	5.35	0	null	null	null	soluble NSF attachment protein activity	intracellular protein transport	Golgi apparatus, cellular_component, endoplasmic reticulum	null	intracellular protein transport	Golgi apparatus, endoplasmic reticulum
908	Tb927.1.3170	protein of unknown function, conserved	0.311168	1.49921	2.1436	-1.68424	0.5842	1.10004	Tb927.1.3170	34260	6.89	0	null	null	null	molecular_function	biological_process	cellular_component	null	null	null
909	Tb927.1.3180	40S ribosomal protein S11, putative	0.994332	0.707691	1.4211	-0.00820001	-0.498808	0.507008	Tb927.1.3180	20060	11.29	0	null	null	null	structural constituent of ribosome	translation	intracellular, ribosome	structural constituent of ribosome	translation	intracellular, ribosome
910	Tb927.1.3200	phosphatase-like protein, putative	2.48047	0.541555	0.74443	1.31061	-0.884819	-0.425792	Tb927.1.3200	24493	4.52	0	null	null	null	phosphatase activity	biological_process	cellular_component	null	null	null
911	Tb927.1.3260	protein of unknown function, conserved	1.12564	15.7144	0.056533	0.170751	3.97401	-4.14476	Tb927.1.3260	203066	6.76	0	null	null	null	binding	null	null	binding	null	null
912	Tb927.1.3300	myotubularin, putative,zinc-binding phosphatase, putative	2.78396	0.699404	0.51358	1.47714	-0.515802	-0.961339	Tb927.1.3300	97545	7.05	0	null	null	null	protein tyrosine/serine/threonine phosphatase activity, zinc ion binding	biological_process	cellular_component	phosphatase activity, zinc ion binding	dephosphorylation	null
913	Tb927.1.3390	protein of unknown function, conserved	2.76007	0.0693164	5.2269	1.4647	-3.85066	2.38596	Tb927.1.3390	17880	4.32	0	null	null	null	molecular_function	biological_process	cellular_component	null	null	null
914	Tb927.1.3830	glucose-6-phosphate isomerase, glycosomal (PGI)	7.69408	1.34217	0.096836	2.94375	0.424563	-3.36831	Tb927.1.3830	67616	7.6	0	null	null	5.3.1.9 (Glucose-6-phosphate isomerase)	glucose-6-phosphate isomerase activity	gluconeogenesis, glycolysis	glycosome	glucose-6-phosphate isomerase activity	gluconeogenesis, glycolysis	null
915	Tb927.1.3950	D-alanine aminotransferase (ALAT)	1.16821	1.807	0.47372	0.2243	0.853593	-1.07789	Tb927.1.3950	55705	7.04	0	null	null	2.6.1.2 (Alanine transaminase)	1-aminocyclopropane-1-carboxylate synthase activity, L-alanine:2-oxoglutarate aminotransferase activity, pyridoxal phosphate binding, transferase activity, transferring nitrogenous groups	alanine catabolic process, proline metabolic process	cytosol	1-aminocyclopropane-1-carboxylate synthase activity, pyridoxal phosphate binding	biosynthetic process	null
916	Tb927.1.4050	protein phosphatase with EF-Hand domains (PPEF),ser/thr protein phosphatase, putative	0.829531	0.945639	1.2748	-0.269632	-0.0806393	0.350271	Tb927.1.4050	105755	7.85	0	null	null	null	protein serine/threonine phosphatase activity	protein dephosphorylation	protein serine/threonine phosphatase complex	hydrolase activity	null	null
917	Tb927.1.4100	cytochrome oxidase subunit IV (COXIV)	0.0234104	2.40112	17.79	-5.4167	1.26371	4.15299	Tb927.1.4100	40534	5.52	0	NN Sum: 4, NN D: .43, HMM Prob: .99	HMM: MFARRSLIATVAAATATKPTSSAAQ, NN: MFARRSLIATVAAATATKPTSSAA	null	cytochrome-c oxidase activity	oxidation-reduction process	mitochondrial part, mitochondrial respiratory chain complex IV	null	null	null
918	Tb927.1.4310	protein of unknown function, conserved	4.44781	0.0233551	9.6266	2.15309	-5.42012	3.26703	Tb927.1.4310	183766	9.4	0	null	null	null	molecular_function, protein binding	biological_process	cellular_component	protein binding	null	null
919	Tb927.1.4340	protein of unknown function, conserved	1.16918	0.470048	1.8196	0.225498	-1.08912	0.863621	Tb927.1.4340	77650	9.58	0	null	null	null	molecular_function	biological_process	cellular_component	null	null	null
920	Tb927.1.4490	acetyltransferase, putative	3.53307	1.15188	0.24572	1.82092	0.203991	-2.02491	Tb927.1.4490	19682	10.01	0	null	null	null	N-acetyltransferase activity, palmitoyl-CoA oxidase activity	biological_process, metabolic process	cellular_component	N-acetyltransferase activity	metabolic process	null
921	Tb927.1.4500	protein of unknown function, conserved	5.32879	0.799472	0.23473	2.41381	-0.322881	-2.09093	Tb927.1.4500	32526	8.2	6	null	null	null	molecular_function	biological_process	cellular_component	null	null	null
922	Tb927.1.450	retrotransposon hot spot protein (RHS, pseudogene), putative	0.494486	2.54087	0.79591	-1.016	1.34532	-0.329323	Tb927.1.450	227860	10.15	0	null	null	null	null	null	null	null	null	null
923	Tb927.1.4690	arginine N-methyltransferase (PRMT1)	0.338295	1.38721	2.1309	-1.56365	0.472183	1.09146	Tb927.1.4690	39207	5.09	0	null	null	2.1.1.- (Methyltransferases.)	arginine N-methyltransferase activity, protein-arginine N-methyltransferase activity	peptidyl-arginine methylation, to asymmetrical-dimethyl arginine, protein methylation	cellular_component	methyltransferase activity	metabolic process	null
924	Tb927.1.4830	phospholipase A1 (PLA1)	15.011	0.384897	0.17308	3.90794	-1.37746	-2.53049	Tb927.1.4830	32404	6.41	0	null	null	3.1.1.32 (Phospholipase A(1))	phospholipase A1 activity	CDP-choline pathway	cellular_component	null	null	null
925	Tb927.1.540	DNA-directed RNA polymerase III, putative,RNA polymerase subunit, putative (RPC128)	0.680921	1.21684	1.2069	-0.554442	0.283135	0.271306	Tb927.1.540	126584	8.43	0	null	null	2.7.7.6 (DNA-directed RNA polymerase)	DNA-directed RNA polymerase activity, ribonucleoside binding	transcription from RNA polymerase III promoter	DNA-directed RNA polymerase III complex	DNA binding, DNA-directed RNA polymerase activity	transcription	null
926	Tb927.1.700	phosphoglycerate kinase (PGKC)	2.97921	4.53907	0.073949	1.57493	2.1824	-3.75733	Tb927.1.700	47246	9.69	0	null	null	2.7.2.3 (Phosphoglycerate kinase)	phosphoglycerate kinase activity	glycolysis	glycosome	phosphoglycerate kinase activity	glycolysis	null
927	Tb927.1.70	retrotransposon hot spot protein 4 (RHS4), putative	0.561798	4.49745	0.39578	-0.831877	2.16911	-1.33723	Tb927.1.70	77572	9.07	0	null	null	null	molecular_function	biological_process	nucleus	null	null	null
928	Tb927.1.710	phosphoglycerate kinase (PGKB)	0.0193712	8.33947	6.1902	-5.68994	3.05996	2.62999	Tb927.1.710	45248	7.55	0	null	null	2.7.2.3 (Phosphoglycerate kinase)	phosphoglycerate kinase activity	glycolysis	cytoplasm	phosphoglycerate kinase activity	glycolysis	null
929	Tb927.1.720	phosphoglycerate kinase (PGKA)	0.933184	1.68753	0.63501	-0.0997665	0.754915	-0.655149	Tb927.1.720	55748	9	0	null	null	2.7.2.3 (Phosphoglycerate kinase)	phosphoglycerate kinase activity	glycolysis	glycosome	phosphoglycerate kinase activity	glycolysis	null
930	Tb927.1.880	protein of unknown function, conserved	0.819471	2.1015	0.58068	-0.287236	1.07142	-0.784185	Tb927.1.880	512609	4.94	0	null	null	null	ATP binding, ATPase activity, molecular_function	biological_process	cellular_component	ATP binding, ATPase activity, nucleoside-triphosphatase activity, nucleotide binding	regulation of protein complex assembly	nucleus
931	Tb927.1.90	retrotransposon hot spot protein (RHS, pseudogene), putative	0.561798	2.42725	0.73334	-0.831877	1.27932	-0.447446	Tb927.1.90	67111	9.62	0	null	null	null	null	null	null	null	null	null
932	Tb927.2.100	retrotransposon hot spot protein 1 (RHS1), putative (3B10.5)	0.394992	2.69301	0.9401	-1.34011	1.42922	-0.0891139	Tb927.2.100	94934	7.71	0	null	null	null	molecular_function	biological_process	nucleus	null	null	null
933	Tb927.2.1170	retrotransposon hot spot protein 5 (RHS5), putative (25N24.105)	0.451528	2.04667	1.0821	-1.14711	1.03328	0.113834	Tb927.2.1170	76609	7.76	0	null	null	null	molecular_function	biological_process	nucleus	null	null	null
934	Tb927.2.1180	retrotransposon hot spot protein 3 (RHS3), putative (25N24.100)	0.661813	2.31582	0.65247	-0.595504	1.21152	-0.616017	Tb927.2.1180	67839	7.72	0	null	null	null	molecular_function	biological_process	nucleus	null	null	null
935	Tb927.2.1210	retrotransposon hot spot protein 4 (RHS4), putative (25N24.85)	0.479249	1.89639	1.1003	-1.06115	0.923257	0.137897	Tb927.2.1210	95200	6.37	0	null	null	null	molecular_function	biological_process	nucleus	null	null	null
936	Tb927.2.1260	expression site-associated gene (ESAG, pseudogene), putative,expression site-associated gene 4 (ESAG4), degenerate	0.0566508	0.924092	19.102	-4.14176	-0.113892	4.25565	Tb927.2.1260	110357	9.6	0	NN Sum: 2, NN D: .42, HMM Prob: .85	HMM: MHLLKLSVHQCVLSLSFSITNLSMPSLATLF, NN: MHLLKLSVHQCVLSLSFSITNLSMPSLAT	null	phosphorus-oxygen lyase activity	cyclic nucleotide biosynthetic process, intracellular signaling pathway	null	phosphorus-oxygen lyase activity	cyclic nucleotide biosynthetic process, intracellular signaling pathway	null
937	Tb927.2.1330	retrotransposon hot spot protein (RHS, pseudogene), putative,retrotransposon hot spot protein 6 (RHS6), degenerate	0.893975	1.1025	1.0146	-0.161694	0.140783	0.0209111	Tb927.2.1330	65027	9.03	0	null	null	null	null	null	null	null	null	null
938	Tb927.2.1560	cyclophilin-type peptidyl-prolyl cis-trans isomerase, putative (27H14.160)	0.492417	2.52908	0.80298	-1.02205	1.33861	-0.316564	Tb927.2.1560	21165	9.46	0	null	null	5.2.1.8 (Peptidylprolyl isomerase)	peptidyl-prolyl cis-trans isomerase activity	protein folding	cellular_component	peptidyl-prolyl cis-trans isomerase activity	null	null
939	Tb927.2.1680	cyclophilin-type peptidyl-prolyl cis-trans isomerase, putative (27H14.100)	0.492417	2.52908	0.80298	-1.02205	1.33861	-0.316564	Tb927.2.1680	21165	9.46	0	null	null	5.2.1.8 (Peptidylprolyl isomerase)	peptidyl-prolyl cis-trans isomerase activity	protein folding	cellular_component	peptidyl-prolyl cis-trans isomerase activity	null	null
940	Tb927.2.1810	transcription silencer (ISWI)	1.34895	1.56936	0.47237	0.431832	0.650179	-1.08201	Tb927.2.1810	132760	6.86	0	null	null	null	ATP binding, DNA binding, helicase activity, hydrolase activity, acting on acid anhydrides, in phosphorus-containing anhydrides, nucleosome binding	ATP-dependent chromatin remodeling, biological_process	chromatin remodeling complex, nucleus	ATP binding, DNA binding, helicase activity, nucleic acid binding, nucleosome binding	ATP-dependent chromatin remodeling, chromatin remodeling	chromatin remodeling complex, nucleus
941	Tb927.2.1920	expression site-associated gene (ESAG) protein, putative,expression site-associated gene 5 (ESAG5) protein, putative (25N14.305)	5.43744	2.87019	0.064076	2.44293	1.52114	-3.96407	Tb927.2.1920	53134	4.56	0	NN Sum: 4, NN D: .82, HMM Prob: 1	HMM: MPRVIIVAYVLLLSVSLSSLCRAT, NN: MPRVIIVAYVLLLSVSLSSLCRAT	null	lipid binding, molecular_function	biological_process	plasma membrane	lipid binding	null	null
942	Tb927.2.2120	protein kinase, putative,NIMA/Nek Serine/threonine-protein kinase family, putative (25N14.205)	2.47042	2.77462	0.14589	1.30475	1.47229	-2.77705	Tb927.2.2120	50603	7.14	0	null	null	null	ATP binding, protein kinase activity, protein serine/threonine kinase activity, protein tyrosine kinase activity	protein phosphorylation	cellular_component	ATP binding, protein kinase activity, protein serine/threonine kinase activity, protein tyrosine kinase activity	protein phosphorylation	null
943	Tb927.2.2160	paraflagellar rod component, putative (PFC11)	1.2941	0.757217	1.0205	0.371945	-0.401221	0.0292762	Tb927.2.2160	37732	5.04	0	null	null	null	null	intracellular protein transport	Golgi apparatus, endoplasmic reticulum	null	null	null
944	Tb927.2.2440	proteasome regulatory non-ATPase subunit 6 (RPN6)	0.9997	1.71672	0.58268	-0.000432744	0.779657	-0.779224	Tb927.2.2440	57325	6.41	0	null	null	null	endopeptidase activity	ubiquitin-dependent protein catabolic process	proteasome regulatory particle	null	null	null
945	Tb927.2.2460	ubiquitin-conjugating enzyme e2, putative (25N14.35)	1.39326	0.438234	1.6378	0.478467	-1.19023	0.711759	Tb927.2.2460	22570	8.7	0	null	null	null	ubiquitin-protein ligase activity	post-translational protein modification, protein modification process, regulation of protein metabolic process	nucleus	small conjugating protein ligase activity	post-translational protein modification, regulation of protein metabolic process	null
946	Tb927.2.2510	voltage-dependent anion-selective channel (25N14.10)	0.272918	3.4196	1.0715	-1.87346	1.77383	0.0996319	Tb927.2.2510	29190	9.66	0	null	null	null	null	null	mitochondrial part	null	null	null
947	Tb927.2.2520	voltage-dependent anion-selective channel (25N14.5)	0.272918	3.4196	1.0715	-1.87346	1.77383	0.0996319	Tb927.2.2520	29190	9.66	0	null	null	null	null	mitochondrial transport	integral to mitochondrial outer membrane	null	null	null
948	Tb927.2.280	retrotransposon hot spot protein 2 (RHS2), putative (3B10.95)	0.500952	1.47408	1.3542	-0.997256	0.559815	0.437441	Tb927.2.280	90222	5.97	0	null	null	null	molecular_function	biological_process	nucleus	null	null	null
949	Tb927.2.2970	mitochondrial carrier protein, putative (10C8.285)	0.867002	1.55659	0.74098	-0.205893	0.638386	-0.432493	Tb927.2.2970	33963	10.21	0	null	null	null	binding	transport	mitochondrial inner membrane, mitochondrial part	binding	transport	membrane
950	Tb927.2.3030	ATP-dependent Clp protease subunit, heat shock protein 78 (HSP78), putative,serine peptidase, putative (10C8.315)	0.682874	1.86149	0.78668	-0.55031	0.896461	-0.346151	Tb927.2.3030	90667	7.53	0	null	null	null	nucleoside-triphosphatase activity, serine-type endopeptidase activity, unfolded protein binding	protein folding, proteolysis	mitochondrial endopeptidase Clp complex, mitochondrial part	ATP binding, nucleoside-triphosphatase activity, nucleotide binding	null	null
951	Tb927.2.3180	protein of unknown function, conserved (10C8.390)	1.31323	1.29788	0.58671	0.393122	0.376159	-0.769281	Tb927.2.3180	114387	6.68	0	NN Sum: 3, NN D: .64, HMM Prob: .95	HMM: MFQRRLVLCSRLVFAASDCC, NN: MFQRRLVLCSRLVFAA	null	molecular_function	biological_process	cellular_component, mitochondrial part	null	null	null
952	Tb927.2.3280	65 kDa invariant surface glycoprotein (10C8.440)	26.1794	2.06543	0.018494	4.71036	1.04644	-5.7568	Tb927.2.3280	48282	8.11	1	NN Sum: 4, NN D: .79, HMM Prob: .99	HMM: MMKYLLVFAIIATRISVLLAT, NN: MMKYLLVFAIIATRISVLLAT	null	null	biological_process, plasma membrane organization	plasma membrane	null	null	null
953	Tb927.2.3290	65 kDa invariant surface glycoprotein (10C8.445)	26.1794	2.06543	0.018494	4.71036	1.04644	-5.7568	Tb927.2.3290	48186	8.11	1	NN Sum: 4, NN D: .84, HMM Prob: .99	HMM: MMKYLLVFAIIATRIPVLLAT, NN: MMKYLLVFAIIATRIPVLLAT	null	null	plasma membrane organization	plasma membrane	null	null	null
954	Tb927.2.3300	65 kDa invariant surface glycoprotein (10C8.450)	26.1794	2.06543	0.018494	4.71036	1.04644	-5.7568	Tb927.2.3300	48200	8.11	1	NN Sum: 4, NN D: .84, HMM Prob: .99	HMM: MMKYLLVFAIIATRIPVLLAT, NN: MMKYLLVFAIIATRIPVLLAT	null	null	biological_process, plasma membrane organization	plasma membrane	null	null	null
955	Tb927.2.3310	65 kDa invariant surface glycoprotein (10C8.455)	26.1794	2.06543	0.018494	4.71036	1.04644	-5.7568	Tb927.2.3310	48156	7.55	1	NN Sum: 4, NN D: .84, HMM Prob: .99	HMM: MMKYLLVFAIIATRIPVLLAT, NN: MMKYLLVFAIIATRIPVLLAT	null	null	biological_process, plasma membrane organization	plasma membrane	null	null	null
956	Tb927.2.340	retrotransposon hot spot protein 4 (RHS4), putative (3B10.125)	0.624142	4.04821	0.39578	-0.680054	2.01728	-1.33723	Tb927.2.340	97842	5.85	0	null	null	null	molecular_function	biological_process	nucleus	null	null	null
957	Tb927.2.3610	protein of unknown function, conserved (28H13.155)	0.382146	2.08112	1.2574	-1.3878	1.05736	0.330444	Tb927.2.3610	16061	9.45	1	null	null	null	null	null	mitochondrial part	null	null	null
958	Tb927.2.370	retrotransposon hot spot protein 1 (RHS1), putative (3B10.140)	0.437139	2.69751	0.84804	-1.19383	1.43163	-0.237796	Tb927.2.370	95141	6.43	0	null	null	null	molecular_function	biological_process	nucleus	null	null	null
959	Tb927.2.3780	translation initiation factor IF-2, putative (28H13.240)	0.495344	2.23116	0.90482	-1.0135	1.1578	-0.144297	Tb927.2.3780	94474	6.77	0	null	null	null	GTP binding, GTPase activity, translation initiation factor activity	translation	cellular_component	GTP binding, GTPase activity	null	null
960	Tb927.2.3800	mRNA processing protein, putative (28H13.250)	0.443931	3.09998	0.72665	-1.17159	1.63226	-0.460667	Tb927.2.3800	55461	6.21	0	NN Sum: 1, NN D: .42, HMM Prob: .73	HMM: MLRARLKIFSALNGATSAFSRAV, NN: MLRARLKIFSALNGATSAF	null	mRNA binding	mitochondrial RNA processing	mitochondrial part, mitochondrion	null	null	null
961	Tb927.2.380	retrotransposon hot spot protein 2 (RHS2), putative (3B10.145)	0.500952	2.48398	0.80363	-0.997256	1.31265	-0.315397	Tb927.2.380	90715	6.4	0	null	null	null	molecular_function	biological_process	nucleus	null	null	null
962	Tb927.2.400	retrotransposon hot spot protein 2 (RHS2), putative (3B10.155)	0.500952	1.47408	1.3542	-0.997256	0.559815	0.437441	Tb927.2.400	90326	6.28	0	null	null	null	molecular_function	biological_process	nucleus	null	null	null
963	Tb927.2.4090	protein of unknown function, conserved (28H13.395)	1.37952	0.89832	0.80694	0.464166	-0.154699	-0.309467	Tb927.2.4090	29381	8.84	2	NN Sum: 4, NN D: .68, HMM Prob: .94	HMM: MLLIAVTIIVALLVAYYISTLFSA, NN: MLLIAVTIIVALLVAYYISTLFSAVRGT	null	molecular_function	biological_process	cellular_component, mitochondrial inner membrane	null	null	null
964	Tb927.2.4110	mitochondrial processing peptidase alpha subunit, putative,metallo-peptidase, Clan ME, Family M16 (28H13.405)	0.332005	2.80551	1.0736	-1.59072	1.48827	0.102457	Tb927.2.4110	52065	7.11	0	null	null	null	catalytic activity, metalloendopeptidase activity, zinc ion binding	proteolysis	mitochondrial part, mitochondrion	catalytic activity, metal ion binding, metalloendopeptidase activity, zinc ion binding	proteolysis	null
965	Tb927.2.4210	glycosomal phosphoenolpyruvate carboxykinase (PEPCK)	0.248973	2.57517	1.5597	-2.00594	1.36467	0.641269	Tb927.2.4210	58566	8.75	0	null	null	4.1.1.49 (Phosphoenolpyruvate carboxykinase (ATP))	ATP binding, microtubule binding, phosphoenolpyruvate carboxykinase (ATP) activity	gluconeogenesis	glycosome, vesicle membrane	ATP binding, phosphoenolpyruvate carboxykinase activity, purine nucleotide binding	gluconeogenesis	null
966	Tb927.2.4230	NUP-1 protein, putative (28H13.465)	0.599484	1.85615	0.89869	-0.738206	0.89231	-0.154105	Tb927.2.4230	406905	4.79	0	null	null	null	molecular_function	biological_process	nuclear lamina	nucleotide binding	null	null
967	Tb927.2.4240	GTP binding protein, putative (28H13.470)	0.0275801	2.8362	12.784	-5.18023	1.50396	3.67627	Tb927.2.4240	40686	6.67	0	null	null	null	molecular_function	biological_process	cellular_component, intracellular	GTP binding	null	intracellular
968	Tb927.2.4370	trypanothione synthetase (TRYS)	0.799936	6.90129	0.18114	-0.322044	2.78687	-2.46482	Tb927.2.4370	71614	6.06	0	null	null	3.5.1.78 (Glutathionylspermidine amidase); 6.3.1.9 (Trypanothione synthase)	trypanothione-disulfide reductase activity	trypanothione biosynthetic process	cytosol	null	null	null
969	Tb927.2.4400	protein of unknown function, conserved (30M24.380)	0.0956023	4.21163	2.4836	-3.38681	2.07438	1.31243	Tb927.2.4400	136902	8.29	0	null	null	null	null	null	mitochondrial part	null	null	null
970	Tb927.2.450	retrotransposon hot spot protein 4 (RHS4), putative (3B10.180)	0.524439	4.36449	0.43689	-0.931154	2.12581	-1.19466	Tb927.2.450	98000	5.95	0	null	null	null	molecular_function	biological_process	nucleus	null	null	null
971	Tb927.2.4530	protein of unknown function, conserved (30M24.315)	2.65498	21.7528	0.017315	1.4087	4.44313	-5.85183	Tb927.2.4530	25527	4.93	0	null	null	null	null	null	null	electron carrier activity, heme binding, iron ion binding	null	null
972	Tb927.2.4550	FtsJ cell division protein, putative (30M24.305)	0.239733	0.380663	10.958	-2.0605	-1.39342	3.45391	Tb927.2.4550	102885	8.25	0	null	null	2.1.1.- (Methyltransferases.)	molecular_function, nucleic acid binding	biological_process, rRNA methylation	cellular_component, nucleus	methyltransferase activity, nucleic acid binding	methylation, rRNA processing	nucleus
973	Tb927.2.4580	protein of unknown function, conserved (30M24.290)	1.47691	7.009	0.096603	0.56258	2.80921	-3.37179	Tb927.2.4580	22661	4.91	0	null	null	null	molecular_function	biological_process	cellular_component	null	null	null
974	Tb927.2.4590	branched-chain amino acid aminotransferase, putative (30M24.285)	5.08569	0.311829	0.63057	2.34644	-1.68117	-0.665272	Tb927.2.4590	40433	7.44	0	null	null	null	branched-chain-amino-acid transaminase activity	branched chain family amino acid biosynthetic process, cellular amino acid metabolic process	mitochondrial part, mitochondrion	branched-chain-amino-acid transaminase activity, catalytic activity	branched chain family amino acid metabolic process, metabolic process	null
975	Tb927.2.4610	branched-chain amino acid aminotransferase, putative (30M24.275)	5.08569	0.311829	0.63057	2.34644	-1.68117	-0.665272	Tb927.2.4610	40491	8	0	null	null	2.6.1.42 (Branched-chain-amino-acid transaminase)	branched-chain-amino-acid transaminase activity	branched chain family amino acid biosynthetic process, cellular amino acid metabolic process	mitochondrial part, mitochondrion	branched-chain-amino-acid transaminase activity, catalytic activity	branched chain family amino acid metabolic process, metabolic process	null
976	Tb927.2.470	retrotransposon hot spot protein 4 (RHS4), putative (3B10.190)	0.595735	4.05273	0.41419	-0.747258	2.01889	-1.27164	Tb927.2.470	98319	8.12	0	null	null	null	molecular_function	biological_process	nucleus	null	null	null
977	Tb927.2.480	retrotransposon hot spot protein (RHS, pseudogene), putative,retrotransposon hot spot protein 2 (RHS2), degenerate	0.624142	4.04821	0.39578	-0.680054	2.01728	-1.33723	Tb927.2.480	90796	11.09	0	null	null	null	null	null	null	null	null	null
978	Tb927.2.4810	protein of unknown function, conserved (30M24.175)	1.57921	0.412152	1.5364	0.659198	-1.27875	0.619554	Tb927.2.4810	150503	5.89	0	null	null	null	null	ciliary or flagellar motility	null	null	null	null
979	Tb927.2.4850	protein of unknown function, conserved (30M24.155)	0.77694	0.732139	1.758	-0.364124	-0.449811	0.813935	Tb927.2.4850	29041	6.06	0	null	null	null	null	null	null	null	null	null
980	Tb927.2.5060	GTP binding protein, putative (30M24.50)	0.964972	1.04573	0.99098	-0.0514417	0.0645139	-0.0130722	Tb927.2.5060	44350	6.71	0	null	null	null	molecular_function	biological_process	cellular_component, intracellular	GTP binding	null	intracellular
981	Tb927.2.5130	protein of unknown function, conserved (30J2.15)	0.34229	2.33179	1.2529	-1.54671	1.22144	0.325271	Tb927.2.5130	43558	9.58	0	null	null	null	null	null	null	null	null	null
982	Tb927.2.5160	chaperone protein DNAj, putative (30J2.30)	1.4256	2.18912	0.32043	0.511567	1.13035	-1.64192	Tb927.2.5160	44328	7.3	0	null	null	null	chaperone binding, unfolded protein binding	protein folding	cellular_component	heat shock protein binding, unfolded protein binding	protein folding	null
983	Tb927.2.5270	dynein heavy chain, putative (30J2.85)	1.01391	1.10735	0.89067	0.0199308	0.147106	-0.167037	Tb927.2.5270	485750	5.27	0	null	null	null	ATP binding, ATPase activity, microtubule motor activity	microtubule-based movement	cellular_component, dynein complex	ATP binding, ATPase activity, microtubule motor activity, nucleoside-triphosphatase activity, nucleotide binding, sequence-specific DNA binding transcription factor activity, signal transducer activity	microtubule-based movement, signal transduction	dynein complex, nucleus
984	Tb927.2.560	retrotransposon hot spot protein 4 (RHS4), putative (3B10.235)	0.487615	4.23282	0.4845	-1.03619	2.08162	-1.04543	Tb927.2.560	95913	6.21	0	null	null	null	molecular_function	biological_process	nucleus	null	null	null
985	Tb927.2.5660	adenylate kinase, putative (ADKA)	2.72948	0.375052	0.97685	1.44863	-1.41484	-0.033791	Tb927.2.5660	29340	5.7	0	null	null	2.7.4.3 (Adenylate kinase)	ATP binding, adenylate kinase activity	nucleobase, nucleoside, nucleotide and nucleic acid metabolic process	cellular_component, microtubule-based flagellum part	ATP binding, adenylate kinase activity	null	null
986	Tb927.2.5760	protein of unknown function, conserved (1F7.250)	0.662032	0.110952	13.614	-0.595026	-3.17199	3.76702	Tb927.2.5760	330071	6.37	0	null	null	null	molecular_function	biological_process	cellular_component	null	cell adhesion, cell recognition, viral infectious cycle	null
987	Tb927.2.5800	sedoheptulose-1,7-bisphosphatase (SBPase)	0.740576	4.34376	0.31086	-0.43328	2.11894	-1.68566	Tb927.2.5800	35502	8.4	0	null	null	3.1.3.37 (Sedoheptulose-bisphosphatase)	molecular_function, phosphoric ester hydrolase activity	carbohydrate metabolic process	glycosome	phosphoric ester hydrolase activity	carbohydrate metabolic process	null
988	Tb927.2.5910	40S ribosomal protein S13, putative (1F7.325)	0.982318	0.909172	1.1197	-0.0257376	-0.137375	0.163112	Tb927.2.5910	17310	11.42	0	null	null	null	structural constituent of ribosome	translation	intracellular	structural constituent of ribosome	translation	intracellular, ribosome
989	Tb927.2.5980	ATP-dependent Clp protease subunit, heat shock protein 100 (HSP100), putative,serine peptidase, putative (HSP100)	7.88208	2.78554	0.045546	2.97858	1.47795	-4.45653	Tb927.2.5980	97039	6.28	0	null	null	null	ATPase activity, protein binding	protein metabolic process	cellular_component	ATP binding, nucleoside-triphosphatase activity, nucleotide binding, protein binding	protein metabolic process	null
990	Tb927.2.6000	glycosylphosphatidylinositol-specific phospholipase C (GPI-PLC)	22.2876	0.787047	0.057008	4.47817	-0.345478	-4.13269	Tb927.2.6000	40663	8.03	0	null	null	4.6.1.14 (Glycosylphosphatidylinositol diacylglycerol-lyase)	glycosylphosphatidylinositol diacylglycerol-lyase activity, phospholipase C activity	GPI anchor release, glycerophospholipid metabolic process, intracellular signaling pathway, lipid metabolic process	plasma membrane	glycosylphosphatidylinositol diacylglycerol-lyase activity, phospholipase C activity, phosphoric diester hydrolase activity	glycerophospholipid metabolic process, intracellular signaling pathway, lipid metabolic process	null
991	Tb927.2.6090	60S ribosomal protein L44,ribosomal protein L36a.e (RPL44)	1.05366	1.02248	0.9282	0.0754136	0.0320788	-0.107492	Tb927.2.6090	12454	11.04	0	null	null	null	structural constituent of ribosome	translation	null	structural constituent of ribosome	translation	intracellular, ribosome
992	Tb927.2.720	retrotransposon hot spot protein (RHS, pseudogene), putative,retrotransposon hot spot protein 5 (RHS5), degenerate	0.451528	2.04667	1.0821	-1.14711	1.03328	0.113834	Tb927.2.720	16094	4.82	0	null	null	null	null	null	null	null	null	null
993	Tb927.2.820	retrotransposon hot spot protein (RHS, pseudogene), putative,retrotransposon hot spot protein 1 (RHS1), interrupted	0.314842	4.09051	0.77648	-1.6673	2.03228	-0.364979	Tb927.2.820	60529	8.49	0	null	null	null	null	null	null	null	null	null
994	Tb927.2.830	retrotransposon hot spot protein (RHS, pseudogene), putative,retrotransposon hot spot protein 1 (RHS1), interrupted	0.315139	2.52986	1.2543	-1.66594	1.33906	0.326882	Tb927.2.830	40506	9.47	0	null	null	null	null	null	null	null	null	null
995	Tb927.3.1010	protein of unknown function, conserved	1.39038	1.1991	0.59981	0.475475	0.261948	-0.737423	Tb927.3.1010	64340	5.43	0	null	null	null	null	null	null	null	null	null
996	Tb927.3.1030	RNA-binding protein (RPB28)	0.307702	1.31081	2.4793	-1.7004	0.390462	1.30993	Tb927.3.1030	39273	8.45	0	null	null	null	nucleic acid binding	null	null	nucleic acid binding	null	null
997	Tb927.3.1110	flagellar transport protein, putative (PIFTA1)	2.41528	1.29652	0.31934	1.27219	0.374642	-1.64683	Tb927.3.1110	52714	4.6	0	null	null	null	null	null	null	null	null	null
998	Tb927.3.1120	GTP-binding nuclear protein rtb2, putative (rtb2)	1.37697	0.958454	0.75771	0.461502	-0.0612193	-0.400282	Tb927.3.1120	24406	7.42	0	null	null	null	GTP binding, GTPase activity, protein binding	intracellular protein transport, nucleocytoplasmic transport, small GTPase mediated signal transduction	null	GTP binding, GTPase activity, protein binding	intracellular protein transport, nucleocytoplasmic transport, protein transport, signal transduction, small GTPase mediated signal transduction	intracellular
999	Tb927.3.1380	ATP synthase beta chain, mitochondrial precursor,ATP synthase F1, beta subunit	0.118967	46.2589	0.18171	-3.07137	5.53166	-2.46029	Tb927.3.1380	55777	5.14	0	NN Sum: 4, NN D: .58, HMM Prob: .96	HMM: MLTRFRSAVLRGAVSITGARAA, NN: MLTRFRSAVLRGAVSITGARAA	3.6.3.14 (H( )-transporting two-sector ATPase)	ATP binding, GTP binding, hydrogen ion transporting ATP synthase activity, rotational mechanism, hydrogen-exporting ATPase activity, phosphorylative mechanism	proton transport	mitochondrial inner membrane, mitochondrial part, mitochondrial proton-transporting ATP synthase complex, catalytic core F(1)	nucleoside-triphosphatase activity, nucleotide binding	ATP metabolic process, ATP synthesis coupled proton transport, proton transport	proton-transporting two-sector ATPase complex
1000	Tb927.3.1410	cytochrome oxidase subunit VII (COXVII)	0.0353519	0.4285	66.014	-4.82207	-1.22263	6.0447	Tb927.3.1410	19264	9.71	0	null	null	null	null	null	mitochondrial part	null	null	null
1001	Tb927.3.1590	protein of unknown function, conserved	0.97352	1.24468	0.82527	-0.0387171	0.315779	-0.277062	Tb927.3.1590	72679	7.45	0	null	null	null	null	null	mitochondrial part	null	null	null
1002	Tb927.3.1680	protein of unknown function, conserved	0.45731	1.57896	1.3849	-1.12876	0.658973	0.469782	Tb927.3.1680	35192	6.27	0	null	null	null	null	null	null	null	null	null
1003	Tb927.3.1690	protein of unknown function, conserved	0.141453	5.04568	1.4011	-2.82161	2.33505	0.48656	Tb927.3.1690	17155	9.76	0	null	null	null	null	null	mitochondrial part	null	null	null
1004	Tb927.3.1790	pyruvate dehydrogenase E1 beta subunit, putative	0.130579	132.81	0.057663	-2.93701	7.05322	-4.11621	Tb927.3.1790	37567	5.27	0	NN Sum: 2, NN D: .39, HMM Prob: .95	HMM: MRRFATTFSASSAALGS, NN: MRRFATTFSASSAALGS	1.2.4.1 (Pyruvate dehydrogenase (acetyl-transferring))	null	null	mitochondrial inner membrane, mitochondrial part	catalytic activity	metabolic process	null
1005	Tb927.3.1800	protein of unknown function, conserved	0.67245	1.79264	0.82956	-0.572502	0.842083	-0.269582	Tb927.3.1800	161948	7.86	0	null	null	null	null	null	null	null	null	null
1006	Tb927.3.1820	protein of unknown function, conserved	0.791264	1.44411	0.87514	-0.337768	0.530182	-0.192414	Tb927.3.1820	25433	12.07	0	null	null	null	null	null	mitochondrial part	null	null	null
1007	Tb927.3.1840	3-oxo-5-alpha-steroid 4-dehydrogenase, putative	1.04991	0.681448	1.3977	0.0702696	-0.553324	0.483055	Tb927.3.1840	33355	9.83	4	null	null	1.3.99.5 (3-oxo-5-alpha-steroid 4-dehydrogenase)	oxidoreductase activity, acting on the CH-CH group of donors	dolichol biosynthetic process, glycosylation	cytoplasm, integral to membrane, mitochondrial inner membrane	null	lipid metabolic process	cytoplasm, integral to membrane
1008	Tb927.3.1900	protein of unknown function, conserved	2.56924	0.492802	0.78981	1.36134	-1.02092	-0.340422	Tb927.3.1900	95756	4.48	0	null	null	null	null	null	null	null	null	null
1009	Tb927.3.1920	NOT5 protein (NOT5)	0.601902	2.49621	0.66557	-0.732399	1.31974	-0.587338	Tb927.3.1920	66857	5.48	0	null	null	null	null	null	null	transcription regulator activity	regulation of transcription	nucleus
1010	Tb927.3.2050	protein of unknown function, conserved	2.23484	0.0616489	7.2582	1.16017	-4.01978	2.85961	Tb927.3.2050	172417	9.5	0	NN Sum: 2, NN D: .46, HMM Prob: 1	HMM: MRRVAVLLAWPSAPFVSGG, NN: MRRVAVLLAWPSAPFVSGG	null	null	null	null	null	null	null
1011	Tb927.3.2090	aminopeptidase P1, putative,metallo-peptidase, Clan MG, Family M24	0.413616	11.7604	0.20558	-1.27364	3.55586	-2.28223	Tb927.3.2090	68389	6.09	0	null	null	3.4.11.9 (Xaa-Pro aminopeptidase)	hydrolase activity	cellular process	null	hydrolase activity	cellular process	null
1012	Tb927.3.2100	protein of unknown function, conserved	0.261931	0.849476	4.4943	-1.93274	-0.235355	2.1681	Tb927.3.2100	33997	7.26	0	null	null	null	null	null	null	null	null	null
1013	Tb927.3.2150	protein phosphatase 2C, putative	0.0923105	2.02732	5.3435	-3.43736	1.01958	2.41779	Tb927.3.2150	40010	5.98	0	null	null	null	phosphoprotein phosphatase activity	null	null	catalytic activity, phosphoprotein phosphatase activity	null	null
1014	Tb927.3.2220	protein of unknown function, conserved	0.902609	1.72251	0.64319	-0.147828	0.784511	-0.636683	Tb927.3.2220	23800	4.35	0	null	null	null	null	null	null	null	null	null
1015	Tb927.3.2230	succinyl-CoA synthetase alpha subunit, putative	0.183372	9.01031	0.60524	-2.44716	3.17158	-0.724421	Tb927.3.2230	31465	8.67	0	null	null	6.2.1.4 (Succinate--CoA ligase (GDP-forming))	binding	null	mitochondrial part	binding, catalytic activity	metabolic process	null
1016	Tb927.3.2310	flagellar component,PACRGA	1.83989	0.453416	1.1987	0.879622	-1.14109	0.261471	Tb927.3.2310	33785	9.91	0	null	null	null	null	null	null	binding	null	null
1017	Tb927.3.2440	serine/threonine-protein kinase, putative,protein kinase, putative	0.575639	2.43585	0.71318	-0.796764	1.28443	-0.487662	Tb927.3.2440	45812	9.62	0	null	null	2.7.1.- (Phosphotransferases with an alcohol group as acceptor.)	ATP binding, protein serine/threonine kinase activity, protein tyrosine kinase activity	protein phosphorylation	cellular_component	ATP binding, protein kinase activity, protein serine/threonine kinase activity, protein tyrosine kinase activity	protein phosphorylation	null
1018	Tb927.3.2470	pumilio RNA binding protein, putative (PUF8)	0.539462	2.85062	0.65028	-0.890408	1.51127	-0.620867	Tb927.3.2470	69056	10.43	0	null	null	null	RNA binding	null	null	RNA binding, binding	null	null
1019	Tb927.3.2490	protein of unknown function, conserved	0.40295	0.390272	6.3589	-1.31133	-1.35745	2.66878	Tb927.3.2490	110074	7.51	0	null	null	null	null	null	null	null	null	null
1020	Tb927.3.2600	ATP-dependent DEAD/H RNA helicase, putative	0.226403	3.76997	1.1716	-2.14303	1.91455	0.22848	Tb927.3.2600	244997	6.09	0	null	null	null	ATP-dependent helicase activity, helicase activity, molecular_function	biological_process	cellular_component	ATP binding, ATP-dependent helicase activity, helicase activity, nucleic acid binding	null	null
1021	Tb927.3.2670	protein of unknown function, conserved	0.518188	2.71699	0.71027	-0.948451	1.44201	-0.493561	Tb927.3.2670	28841	6.06	0	NN Sum: 3, NN D: .42, HMM Prob: .29	HMM: MQRLFFRSTCARVRCADLRLKPPVSIPQVTFQTVAFSSSAAGAA, NN: MQRLFFRSTCARVRCA	null	null	null	mitochondrial part	null	null	null
1022	Tb927.3.2840	inorganic pyrophosphatase, putative	0.799488	2.03207	0.61553	-0.322851	1.02295	-0.700099	Tb927.3.2840	28676	5.74	0	NN Sum: 3, NN D: .48, HMM Prob: .94	HMM: MRPTSIMFKGMTGAGIMLPAWALQEVGAA, NN: MRPTSIMFKGMTGAGIMLPAWAL	3.6.1.1 (Inorganic diphosphatase)	inorganic diphosphatase activity, magnesium ion binding	phosphate metabolic process	cytoplasm	inorganic diphosphatase activity, magnesium ion binding	phosphate metabolic process	cytoplasm
1023	Tb927.3.2890	radial spoke protein RSP10, putative	1.5614	0.549554	1.1654	0.642842	-0.863667	0.220825	Tb927.3.2890	37012	5.87	0	null	null	null	molecular_function	biological_process	cellular_component	null	null	null
1024	Tb927.3.2900	elongation initiation factor 2 alpha subunit, putative	0.489596	1.7283	1.1818	-1.03034	0.78935	0.240986	Tb927.3.2900	46825	5.44	0	null	null	null	translation initiation factor activity	translation	eukaryotic translation initiation factor 2 complex	RNA binding, translation initiation factor activity	translation	eukaryotic translation initiation factor 2 complex
1025	Tb927.3.2960	inosine-adenosine-guanosine-nucleosidehydrolase,IAG-nucleoside hydrolase (IAGNH)	2.07155	0.501689	0.96221	1.05071	-0.995135	-0.0555763	Tb927.3.2960	35849	5.06	0	null	null	3.2.2.1 (Purine nucleosidase)	hydrolase activity, acting on carbon-nitrogen (but not peptide) bonds	purine ribonucleoside salvage	cytosol	null	null	null
1026	Tb927.3.3000	flagellar transport protein, putative (PIFTC3)	2.22499	1.65747	0.27116	1.1538	0.728984	-1.88278	Tb927.3.3000	64893	6.24	0	null	null	null	null	null	null	null	null	null
1027	Tb927.3.3040	protein of unknown function, conserved	2.09096	4.45422	0.10737	1.06416	2.15517	-3.21934	Tb927.3.3040	28762	5.72	0	null	null	null	null	null	null	null	null	null
1028	Tb927.3.3130	protein of unknown function, conserved	0.200965	0.377027	13.198	-2.31499	-1.40726	3.72225	Tb927.3.3130	178082	4.53	1	NN Sum: 2, NN D: .51, HMM Prob: .98	HMM: MPSATGNGWFTALCAAAAAVAV, NN: MPSATGNGWFTALCAAAAAV	null	null	null	null	null	null	null
1029	Tb927.3.3140	protein of unknown function, conserved	0.842602	1.76292	0.6732	-0.247077	0.81797	-0.570893	Tb927.3.3140	14652	6.32	1	NN Sum: 3, NN D: .45, HMM Prob: 0	HMM: , NN: MCHGGRTNHFFTDSESCFMGDDMRLYQCFCPIATCTQTAVGPACRLTTSFLTFCGLLLLFWFLVAAA	null	null	null	null	null	null	null
1030	Tb927.3.3180	Nucleoporin (TbNup98)	0.777665	0.068501	18.772	-0.362778	-3.86773	4.23051	Tb927.3.3180	98144	6.92	0	null	null	null	null	null	nuclear pore	null	null	null
1031	Tb927.3.3190	serine/threonine-protein kinase, putative,protein kinase, putative	1.81169	1.52896	0.36101	0.857338	0.612551	-1.46989	Tb927.3.3190	56153	7.13	0	null	null	2.7.1.37 (Transferred entry: 2.7.11.1)	ATP binding, protein kinase activity, protein serine/threonine kinase activity, protein tyrosine kinase activity	protein phosphorylation	cellular_component	ATP binding, protein kinase activity, protein serine/threonine kinase activity, protein tyrosine kinase activity	protein phosphorylation	null
1032	Tb927.3.3220	protein of unknown function, conserved	0.958865	2.04904	0.50897	-0.0606008	1.03495	-0.974347	Tb927.3.3220	101234	6.72	0	null	null	null	molecular_function	biological_process	cellular_component	null	null	null
1033	Tb927.3.3270	ATP-dependent phosphofructokinase (TbPFK)	7.14337	1.83185	0.07642	2.8366	0.873302	-3.70991	Tb927.3.3270	53518	9.77	0	null	null	2.7.1.11 (6-phosphofructokinase)	6-phosphofructokinase activity, ATP binding	glycolysis	6-phosphofructokinase complex, glycosome	6-phosphofructokinase activity, ATP binding	glycolysis	6-phosphofructokinase complex
1034	Tb927.3.3280	vacuolar protein sorting-associated protein 4, putative (VPS4)	1.26744	1.08315	0.72842	0.341921	0.115236	-0.457158	Tb927.3.3280	49693	6.94	0	null	null	null	ATP binding, ATPase activity	null	ESCRT III complex	ATP binding, nucleoside-triphosphatase activity, nucleotide binding	null	null
1035	Tb927.3.3300	protein of unknown function, conserved	4.43912	0.514891	0.43751	2.15027	-0.957661	-1.19261	Tb927.3.3300	89199	10.44	0	null	null	null	null	null	null	null	null	null
1036	Tb927.3.3310	60S ribosomal protein L13, putative	1.01937	1.65371	0.59321	0.027675	0.72571	-0.753385	Tb927.3.3310	25428	11.98	0	null	null	null	structural constituent of ribosome	translation	intracellular, ribosome	structural constituent of ribosome	translation	intracellular, ribosome
1037	Tb927.3.3320	60S ribosomal protein L13, putative	1.01937	1.65371	0.59321	0.027675	0.72571	-0.753385	Tb927.3.3320	25428	11.98	0	null	null	null	structural constituent of ribosome	translation	intracellular, ribosome	structural constituent of ribosome	translation	intracellular, ribosome
1038	Tb927.3.3330	heat shock protein 20, putative	0.520915	5.4163	0.35443	-0.940881	2.43731	-1.49643	Tb927.3.3330	15842	5.96	0	null	null	null	null	null	mitochondrial part	null	null	null
1039	Tb927.3.3410	aspartyl aminopeptidase, putative,metallo-peptidase, Clan MH, Family M20	0.842176	1.38835	0.85526	-0.247806	0.473371	-0.225565	Tb927.3.3410	49328	6.71	0	null	null	3.4.11.- (Aminopeptidases.)	aminopeptidase activity, zinc ion binding	proteolysis	vacuole	aminopeptidase activity, zinc ion binding	proteolysis	vacuole
1040	Tb927.3.3450	ADP-ribosylation factor-like protein 3A, putative	3.87267	0.951998	0.27124	1.95333	-0.0709692	-1.88236	Tb927.3.3450	19881	5.07	0	null	null	null	null	intracellular protein transport	null	GTP binding	intracellular protein transport, protein transport, small GTPase mediated signal transduction	intracellular
1041	Tb927.3.3460	protein of unknown function, conserved	0.0930146	5.83279	1.8432	-3.4264	2.54419	0.882213	Tb927.3.3460	53229	7.04	0	null	null	null	null	null	null	null	null	null
1042	Tb927.3.3490	high mobility group protein, putative (TDP1)	2.18842	0.559022	0.81741	1.12989	-0.839024	-0.290868	Tb927.3.3490	30867	10.24	0	null	null	null	null	null	null	DNA binding	null	nucleus
1043	Tb927.3.3560	protein of unknown function, conserved	4.2452	1.19313	0.19743	2.08583	0.254753	-2.34059	Tb927.3.3560	69089	5.98	0	null	null	null	ubiquitin-protein ligase activity	protein ubiquitination	ubiquitin ligase complex	ubiquitin-protein ligase activity	protein ubiquitination	ubiquitin ligase complex
1044	Tb927.3.3580	lipophosphoglycan biosynthetic protein, putative (LPG3)	2.13529	4.82705	0.09702	1.09443	2.27114	-3.36557	Tb927.3.3580	87768	6	1	NN Sum: 4, NN D: .7, HMM Prob: .99	HMM: MIQSGMFFALRVLFVVFVMLTSAPVEIALGD, NN: MIQSGMFFALRVLFVVFVMLTSAPVEIALGD	null	unfolded protein binding	protein folding, response to stress	null	ATP binding, unfolded protein binding	protein folding, response to stress	null
1045	Tb927.3.3630	elongation factor ts, putative (EF-TS)	0.101349	7.37547	1.3378	-3.3026	2.88273	0.419862	Tb927.3.3630	29732	7.84	0	null	null	null	protein binding	mitochondrion localization	null	translation elongation factor activity	translational elongation	intracellular
1046	Tb927.3.3670	RNA-binding protein, putative (TRRM3)	0.396967	2.08259	1.2096	-1.33291	1.05838	0.27453	Tb927.3.3670	66932	10.17	0	null	null	null	RNA binding	RNA processing	nucleus	nucleic acid binding	null	null
1047	Tb927.3.3690	flagellar radial spoke protein-like, putative	1.68401	10.4377	0.056892	0.751902	3.38373	-4.13563	Tb927.3.3690	60993	4.19	0	null	null	null	null	null	null	null	null	null
1048	Tb927.3.3750	paraflagellar rod component, putative (PFC7)	0.331961	3.18654	0.94535	-1.59091	1.67199	-0.0810795	Tb927.3.3750	19860	5.33	0	null	null	null	null	null	null	null	null	null
1049	Tb927.3.3760	tryparedoxin (TRYP1)	1.11201	1.49579	0.6012	0.153174	0.580909	-0.734083	Tb927.3.3760	15921	4.86	0	null	null	null	antioxidant activity, disulfide oxidoreductase activity, oxidoreductase activity	cell redox homeostasis, hydrogen peroxide catabolic process	cytoplasm	antioxidant activity, oxidoreductase activity	cell redox homeostasis	null
1050	Tb927.3.3770	paraflagellar rod component, putative (PFC6)	1.70867	0.336042	1.7416	0.772875	-1.57329	0.800413	Tb927.3.3770	31662	4.49	0	null	null	null	null	null	null	null	null	null
1051	Tb927.3.3780	tryparedoxin	1.11201	1.49579	0.6012	0.153174	0.580909	-0.734083	Tb927.3.3780	15891	4.86	0	null	null	null	antioxidant activity, disulfide oxidoreductase activity, oxidoreductase activity	cell redox homeostasis, hydrogen peroxide metabolic process	cytoplasm	antioxidant activity, oxidoreductase activity	cell redox homeostasis	null
1052	Tb927.3.3790	protein of unknown function, conserved	1.70867	0.336042	1.7416	0.772875	-1.57329	0.800413	Tb927.3.3790	31662	4.49	0	null	null	null	null	null	null	null	null	null
1053	Tb927.3.3830	protein of unknown function, conserved	2.78552	0.254393	1.4112	1.47794	-1.97487	0.496922	Tb927.3.3830	42629	6.45	0	null	null	null	null	null	null	null	null	null
1054	Tb927.3.3900	carnitine O-palmitoyltransferase II, putative (CPT II)	0.211421	4.76828	0.99195	-2.24181	2.25347	-0.0116607	Tb927.3.3900	67396	6.8	0	null	null	2.3.1.21 (Carnitine O-palmitoyltransferase)	acyltransferase activity	null	null	acyltransferase activity	null	null
1055	Tb927.3.3940	RNA-binding protein, putative (DRBD11)	0.332646	0.397809	7.5569	-1.58794	-1.32985	2.91779	Tb927.3.3940	61717	6.07	0	null	null	null	RNA binding	RNA processing	cellular_component	nucleic acid binding	null	null
1056	Tb927.3.4000	clathrin coat assembly protein ap19, putative	4.30367	1.89064	0.1229	2.10557	0.918877	-3.02444	Tb927.3.4000	18410	8.31	0	null	null	null	protein transporter activity	null	clathrin adaptor complex, clathrin coat of trans-Golgi network vesicle	protein binding, protein transporter activity	intracellular protein transport, protein transport, transport, vesicle-mediated transport	membrane coat
1057	Tb927.3.4040	protein of unknown function, conserved	1.10148	5.69447	0.15943	0.139442	2.50956	-2.649	Tb927.3.4040	67633	5.5	0	null	null	null	null	null	null	null	null	null
1058	Tb927.3.4070	protein of unknown function, conserved	9.11577	1.22986	0.089197	3.18836	0.298496	-3.48686	Tb927.3.4070	64328	8.26	12	null	null	null	null	null	null	null	null	null
1059	Tb927.3.4160	protein of unknown function, conserved	1.35225	0.353629	2.0912	0.435358	-1.49969	1.06433	Tb927.3.4160	35629	3.91	0	null	null	null	damaged DNA binding	nucleotide-excision repair, proteasomal ubiquitin-dependent protein catabolic process	null	damaged DNA binding	nucleotide-excision repair, proteasomal ubiquitin-dependent protein catabolic process	null
1060	Tb927.3.4190	endosomal integral membrane protein, putative	1.12808	2.68844	0.32973	0.173873	1.42677	-1.60064	Tb927.3.4190	72049	7.08	10	NN Sum: 4, NN D: .9, HMM Prob: 1	HMM: MTRFSCVALGVFAFLISALAVTDAF, NN: MTRFSCVALGVFAFLISALAVTDAF	null	null	null	integral to membrane	null	null	integral to membrane
1061	Tb927.3.4290	PFR1 (PFR1)	1.9068	0.828159	0.63326	0.93115	-0.27202	-0.65913	Tb927.3.4290	68684	5.93	0	null	null	null	calmodulin binding, molecular_function	cellular component movement, forward locomotion	flagellum, microtubule-based flagellum	calmodulin binding	null	microtubule-based flagellum
1062	Tb927.3.4300	73 kDa paraflagellar rod protein,PFR1 (PFR1)	1.9068	0.828159	0.63326	0.93115	-0.27202	-0.65913	Tb927.3.4300	68684	5.93	0	null	null	null	calmodulin binding, molecular_function	cellular component movement, forward locomotion	flagellum, microtubule-based flagellum	calmodulin binding	null	microtubule-based flagellum
1063	Tb927.3.4310	73 kDa paraflagellar rod protein,PFR1 (PFR1)	1.9068	0.828159	0.63326	0.93115	-0.27202	-0.65913	Tb927.3.4310	68684	5.93	0	null	null	null	calmodulin binding, molecular_function	cellular component movement, forward locomotion	flagellum, microtubule-based flagellum	calmodulin binding	null	microtubule-based flagellum
1064	Tb927.3.4320	73 kDa paraflagellar rod protein,PFR1 (PFR1)	1.9068	0.828159	0.63326	0.93115	-0.27202	-0.65913	Tb927.3.4320	68684	5.93	0	null	null	null	calmodulin binding, molecular_function	cellular component movement, forward locomotion	flagellum, microtubule-based flagellum	calmodulin binding	null	microtubule-based flagellum
1065	Tb927.3.4330	73 kDa paraflagellar rod protein,PFR1 (PFR1)	1.9068	0.828159	0.63326	0.93115	-0.27202	-0.65913	Tb927.3.4330	68684	5.93	0	null	null	null	calmodulin binding, molecular_function	cellular component movement, forward locomotion	flagellum, microtubule-based flagellum	calmodulin binding	null	microtubule-based flagellum
1066	Tb927.3.4500	fumarate hydratase, class I (FHc)	0.0628062	0.926667	17.182	-3.99295	-0.109876	4.10283	Tb927.3.4500	62263	6.61	0	null	null	4.2.1.2 (Fumarate hydratase)	fumarate hydratase activity	generation of precursor metabolites and energy	cytosol	fumarate hydratase activity, hydro-lyase activity, lyase activity	generation of precursor metabolites and energy	null
1067	Tb927.3.4600	protein of unknown function, conserved	0.46322	2.87158	0.75178	-1.11023	1.52185	-0.411618	Tb927.3.4600	121404	4.63	0	null	null	null	binding	null	null	binding	null	null
1068	Tb927.3.4630	UDP-glucose:glycoprotein glucosyltransferase, putative	1.02659	2.83779	0.34326	0.0378582	1.50477	-1.54263	Tb927.3.4630	186842	6.57	1	NN Sum: 4, NN D: .61, HMM Prob: .34	HMM: MSCCTLRSNEIRQLIVFIFVASIHCHVLTVEGK, NN: MSCCTLRSNEIRQLIVFIFVASIHCH	2.4.1.- (Hexosyltransferases.)	UDP-glucose:glycoprotein glucosyltransferase activity	protein glycosylation	endoplasmic reticulum	UDP-glucose:glycoprotein glucosyltransferase activity	protein glycosylation	null
1069	Tb927.3.4680	RAB GDP dissociation inhibitor alpha, putative	1.08874	2.16958	0.42335	0.122664	1.11741	-1.24008	Tb927.3.4680	49397	6.25	0	null	null	null	Rab GDP-dissociation inhibitor activity	protein transport, regulation of GTPase activity	null	Rab GDP-dissociation inhibitor activity	protein transport, regulation of GTPase activity	null
1070	Tb927.3.4720	dynamin, putative,vacuolar sortin protein 1, putative	2.5074	1.5246	0.26159	1.32619	0.60843	-1.93462	Tb927.3.4720	73323	6.99	0	null	null	null	null	null	null	GTP binding, GTPase activity	null	null
1071	Tb927.3.4750	aminopeptidase, putative,metallo-peptidase, Clan MA(E) Family M1	0.974374	1.11403	0.92125	-0.0374525	0.155788	-0.118335	Tb927.3.4750	97252	5.93	0	null	null	3.4.-.- (Acting on peptide bonds (peptide hydrolases).)	metallopeptidase activity, zinc ion binding	proteolysis	null	metallopeptidase activity, zinc ion binding	null	null
1072	Tb927.3.4760	dynamin, putative,vacuolar sortin protein 1, putative	0.324918	4.28924	0.71754	-1.62185	2.10072	-0.478869	Tb927.3.4760	73150	7.46	0	null	null	null	null	null	null	GTP binding, GTPase activity	null	null
1073	Tb927.3.4790	aminopeptidase, putative,metallo-peptidase, Clan MA(E) Family M1	0.974374	1.11403	0.92125	-0.0374525	0.155788	-0.118335	Tb927.3.4790	97252	5.93	0	null	null	3.4.-.- (Acting on peptide bonds (peptide hydrolases).)	metallopeptidase activity, zinc ion binding	proteolysis	null	metallopeptidase activity, zinc ion binding	null	null
1074	Tb927.3.4820	acyltransferase, putative	0.997307	1.85469	0.54063	-0.00389003	0.891177	-0.887287	Tb927.3.4820	34630	8.48	3	NN Sum: 2, NN D: .62, HMM Prob: .07	HMM: MAIVVTILGLLLAAAL, NN: MAIVVTILGLLLAAAL	null	acyltransferase activity	metabolic process	null	acyltransferase activity	metabolic process	null
1075	Tb927.3.4840	ubiquitin hydrolase, putative,cysteine peptidase, Clan CA, family C19, putative	1.08046	1.57545	0.58747	0.111648	0.655765	-0.767413	Tb927.3.4840	81753	5.81	0	null	null	3.1.2.15 (Ubiquitin thiolesterase)	ubiquitin thiolesterase activity, zinc ion binding	ubiquitin-dependent protein catabolic process	null	ubiquitin thiolesterase activity, zinc ion binding	ubiquitin-dependent protein catabolic process	null
1076	Tb927.3.4880	protein of unknown function, conserved	0.822774	1.09852	1.1064	-0.281431	0.135558	0.145873	Tb927.3.4880	20828	4.72	0	null	null	null	null	nucleosome assembly	nucleus	null	nucleosome assembly	nucleus
1077	Tb927.3.4970	protein of unknown function, conserved	1.40665	0.210896	3.3709	0.492261	-2.24539	1.75313	Tb927.3.4970	115814	8.78	0	null	null	null	null	null	null	null	null	null
1078	Tb927.3.5020	protein of unknown function, conserved	1.11376	0.59343	1.513	0.155438	-0.75285	0.597412	Tb927.3.5020	155861	8.74	0	null	null	null	null	null	null	null	null	null
1079	Tb927.3.5050	60S ribosomal protein L4	0.604047	1.18793	1.3936	-0.727267	0.24845	0.478817	Tb927.3.5050	41857	12.13	0	null	null	null	structural constituent of ribosome	translation	intracellular, ribosome	structural constituent of ribosome	translation	intracellular, ribosome
1080	Tb927.3.5060	protein of unknown function, conserved	1.44173	0.965184	0.71863	0.527803	-0.0511245	-0.476679	Tb927.3.5060	39127	7.12	0	null	null	null	molecular_function	biological_process	cellular_component	null	null	null
1081	Tb927.3.5090	tryparedoxin, putative	6.49942	2.22441	0.069169	2.70031	1.15342	-3.85373	Tb927.3.5090	22180	6.1	1	null	null	null	antioxidant activity, oxidoreductase activity	cell redox homeostasis	null	antioxidant activity, oxidoreductase activity	cell redox homeostasis	null
1082	Tb927.3.5180	cofilin/actin depolymerizing factor, putative	1.79263	1.14379	0.48771	0.842077	0.193828	-1.0359	Tb927.3.5180	15119	6.52	0	null	null	null	actin binding	actin filament depolymerization, cell division, intracellular transport, microtubule basal body duplication	intracellular	actin binding	null	intracellular
1083	Tb927.3.5310	paraflagellar rod protein,I2 antigen	0.661507	1.33401	1.1332	-0.596172	0.415769	0.180403	Tb927.3.5310	242781	4.13	0	null	null	null	null	null	null	null	null	null
1084	Tb927.3.5340	Hsc70-interacting protein (Hip), putative	0.490725	10.3457	0.19697	-1.02701	3.37096	-2.34395	Tb927.3.5340	42028	4.6	0	null	null	null	null	null	null	null	null	null
1085	Tb927.3.5370	protein of unknown function, conserved	1.09374	0.148537	6.1553	0.129276	-2.75111	2.62183	Tb927.3.5370	34254	10.94	0	null	null	null	null	null	null	null	null	null
1086	Tb927.3.5430	protein of unknown function, conserved	1.02553	1.17318	0.83117	0.0363631	0.230421	-0.266785	Tb927.3.5430	31213	9.07	3	NN Sum: 4, NN D: .69, HMM Prob: .99	HMM: MPKVLIPMCSGWVLKSVMLLLLVLITIKSVPEVVAA, NN: MPKVLIPMCSGWVLKSVMLLLLVLITIKSVPEVVAAA	null	null	null	null	null	null	null
1087	Tb927.3.5490	flagellar transport protein, putative (PIFTB2)	2.76419	3.35189	0.10793	1.46686	1.74498	-3.21183	Tb927.3.5490	77661	5.21	0	null	null	null	null	null	null	null	null	null
1088	Tb927.3.5520	26S proteasome regulatory non-ATPase subunit (RPN1)	1.17712	1.57012	0.54106	0.235263	0.650876	-0.88614	Tb927.3.5520	99900	5.11	0	null	null	null	binding, enzyme regulator activity	regulation of protein catabolic process	proteasome complex	binding, enzyme regulator activity	regulation of protein catabolic process	proteasome complex
1089	Tb927.3.5530	Tb-292 membrane associated protein (Tb-292)	0.774533	1.73659	0.74347	-0.368601	0.796254	-0.427654	Tb927.3.5530	279199	5.17	2	null	null	null	null	null	endocytic vesicle, flagellar pocket membrane, nuclear outer membrane	null	null	null
1090	Tb927.3.5550	small GTP-binding protein, putative (TbRX1)	3.31367	0.819787	0.36812	1.72843	-0.286679	-1.44175	Tb927.3.5550	20639	6.53	0	null	null	null	GTP binding, GTPase activity	protein transport, small GTPase mediated signal transduction	null	GTP binding	protein transport, small GTPase mediated signal transduction	intracellular
1091	Tb927.3.5580	tryptophanyl-tRNA synthetase, putative	0.556112	1.29516	1.3884	-0.846553	0.37313	0.473423	Tb927.3.5580	44247	7.11	0	null	null	6.1.1.2 (Tryptophan--tRNA ligase)	tryptophan-tRNA ligase activity	tryptophanyl-tRNA aminoacylation	cytosol	ATP binding, aminoacyl-tRNA ligase activity, nucleotide binding, tryptophan-tRNA ligase activity	tRNA aminoacylation for protein translation, translation, tryptophanyl-tRNA aminoacylation	cytoplasm
1092	Tb927.3.5620	protein of unknown function, conserved	1.1676	0.791553	1.082	0.223542	-0.337243	0.1137	Tb927.3.5620	112602	5.01	0	null	null	null	null	cellular process	null	null	cellular process	null
1093	Tb927.3.640	protein of unknown function, conserved	1.09407	1.03383	0.88411	0.129702	0.0479999	-0.177702	Tb927.3.640	32724	9.5	1	NN Sum: 4, NN D: .9, HMM Prob: 1	HMM: MLTMMRGFLLVPLLFYAFFTTGGRAV, NN: MLTMMRGFLLVPLLFYAFFTTGGRAV	null	null	null	null	null	null	null
1094	Tb927.3.680	cytochrome P450, putative	0.100576	1.51621	6.5576	-3.31364	0.60047	2.71317	Tb927.3.680	66123	8	2	null	null	1.14.-.- (Acting on paired donors, with incorporation or reduction of molecular oxygen.)	electron carrier activity	null	null	electron carrier activity, heme binding, iron ion binding, monooxygenase activity	null	null
1095	Tb927.3.740	protein of unknown function, conserved,ZFP family member, putative (ZC3H5)	0.620848	0.71485	2.2532	-0.687688	-0.484288	1.17198	Tb927.3.740	25530	8.85	0	null	null	null	RNA binding, molecular_function, zinc ion binding	biological_process	cellular_component	nucleic acid binding, zinc ion binding	null	null
1096	Tb927.3.760	protein of unknown function, conserved	2.79306	1.08711	0.32934	1.48185	0.120503	-1.60235	Tb927.3.760	60034	6.97	0	null	null	null	null	null	null	null	null	null
1097	Tb927.3.780	proteasome alpha 7 subunit (TbPSA7)	1.22894	0.919956	0.88451	0.297413	-0.120364	-0.17705	Tb927.3.780	25463	5.57	0	null	null	3.4.25.1 (Proteasome endopeptidase complex)	endopeptidase activity, threonine-type endopeptidase activity	protein metabolic process, ubiquitin-dependent protein catabolic process	proteasome core complex, alpha-subunit complex	endopeptidase activity, threonine-type endopeptidase activity	proteolysis involved in cellular protein catabolic process, ubiquitin-dependent protein catabolic process	proteasome core complex
1098	Tb927.3.880	protein of unknown function, conserved	1.96711	0.4033	1.2605	0.976078	-1.31007	0.333996	Tb927.3.880	27133	4.93	0	null	null	null	molecular_function	biological_process	cellular_component	null	null	null
1099	Tb927.3.910	gamma-tubulin,tubulin gamma chain	0.758898	1.33782	0.98496	-0.398022	0.419885	-0.021863	Tb927.3.910	50120	6.39	0	null	null	null	microtubule binding	cell growth, microtubule nucleation	microtubule basal body, microtubule organizing center, neuronal cell body, spindle pole, subpellicular microtubule	GTP binding, GTPase activity	microtubule-based process, protein polymerization	microtubule, protein complex
1100	Tb927.4.1080	V-type ATPase, A subunit, putative	2.41569	4.95784	0.083496	1.27244	2.30971	-3.58215	Tb927.4.1080	67750	5.62	0	null	null	3.6.3.14 (H( )-transporting two-sector ATPase)	null	null	proton-transporting V-type ATPase, V1 domain	null	ATP metabolic process, ATP synthesis coupled proton transport, proton transport	proton-transporting two-sector ATPase complex
1101	Tb927.4.1100	ribosomal protein L21E (60S), putative	1.00841	0.915829	1.0828	0.0120825	-0.126849	0.114767	Tb927.4.1100	18015	11.18	0	null	null	null	structural constituent of ribosome	translation	intracellular, ribosome	structural constituent of ribosome	translation	intracellular, ribosome
1102	Tb927.4.110	retrotransposon hot spot protein (RHS, pseudogene), putative,retrotransposon hot spot protein 1 (RHS1), interrupted	0.394992	2.61815	0.96698	-1.34011	1.38855	-0.048442	Tb927.4.110	40670	5.55	0	null	null	null	null	null	null	null	null	null
1103	Tb927.4.1170	ankyrin, putative	0.608939	0.697118	2.3557	-0.71563	-0.520526	1.23616	Tb927.4.1170	36670	6.52	0	null	null	null	molecular_function	biological_process	cellular_component	null	null	null
1104	Tb927.4.1270	ruvB-like DNA helicase, putative	0.74355	1.22386	1.0989	-0.427499	0.291439	0.13606	Tb927.4.1270	49906	5.88	0	null	null	3.6.1.- (In phosphorous-containing anhydrides.)	DNA helicase activity, nucleoside-triphosphatase activity	null	nucleus	ATP binding, DNA helicase activity, nucleoside-triphosphatase activity, nucleotide binding	null	nucleus
1105	Tb927.4.1300	protein of unknown function, conserved	1.09143	1.47228	0.62232	0.126218	0.558053	-0.684271	Tb927.4.1300	42015	6.25	0	null	null	null	null	null	null	null	null	null
1106	Tb927.4.130	receptor-type adenylate cyclase GRESAG 4, pseudogene, putative,receptor-type adenylate cyclase GRESAG 4, degenerate	0.0566508	0.924092	19.102	-4.14176	-0.113892	4.25565	Tb927.4.130	105275	8.83	0	null	null	null	null	null	null	null	null	null
1107	Tb927.4.1330	DNA topoisomerase IB, large subunit	1.22868	1.10597	0.7359	0.297112	0.145306	-0.442418	Tb927.4.1330	79259	10.11	0	null	null	5.99.1.2 (DNA topoisomerase)	DNA topoisomerase (ATP-hydrolyzing) activity, DNA topoisomerase type I activity	DNA topological change, regulation of transcription, DNA-dependent	membrane, nucleus	DNA binding, DNA topoisomerase type I activity	DNA topological change	chromosome
1108	Tb927.4.1360	protein of unknown function, conserved	0.089214	3.91417	2.8637	-3.48659	1.96871	1.51788	Tb927.4.1360	32548	8.66	0	null	null	null	carbohydrate binding, isomerase activity	null	null	carbohydrate binding, catalytic activity, isomerase activity	carbohydrate metabolic process	null
1109	Tb927.4.1500	RNA editing associated helicase 2 (REH2)	0.151865	2.10916	3.122	-2.71914	1.07667	1.64247	Tb927.4.1500	241827	6.65	0	null	null	null	3'-5' RNA helicase activity, ATP binding, double-stranded RNA binding, mRNA binding	mRNA modification	mitochondrial mRNA editing complex, mitochondrial part, mitochondrion	ATP binding, double-stranded RNA binding, helicase activity, nucleic acid binding	null	intracellular
1110	Tb927.4.1510	phospholipid-translocating ATPase, putative	1.73461	6.10783	0.094387	0.794607	2.61066	-3.40527	Tb927.4.1510	121530	7.33	10	null	null	null	ATPase activity, coupled to transmembrane movement of ions, phosphorylative mechanism, magnesium ion binding, phospholipid-translocating ATPase activity	phospholipid transport	integral to membrane	ATP binding, magnesium ion binding, phospholipid-translocating ATPase activity	ATP biosynthetic process, phospholipid transport	integral to membrane, membrane
1111	Tb927.4.1610	protein of unknown function, conserved	1.09403	0.154677	5.9094	0.129655	-2.69267	2.56301	Tb927.4.1610	39632	7.1	0	null	null	null	null	null	null	null	null	null
1112	Tb927.4.1760	protein of unknown function, conserved	0.646496	1.86739	0.82832	-0.629287	0.901027	-0.27174	Tb927.4.1760	17443	10.58	0	null	null	null	null	null	mitochondrial part	null	null	null
1113	Tb927.4.1790	ribosomal protein L3, putative	0.716589	1.82913	0.76293	-0.480782	0.87116	-0.390377	Tb927.4.1790	54422	11.72	1	NN Sum: 3, NN D: .52, HMM Prob: .17	HMM: MLTLLNLFRLINRTVTFSPFLSLFSLSVIITFTLLSHIIAR, NN: MLTLLNLFRLINRTVTFSPFLSLFSLSVIITFTLLS	null	structural constituent of ribosome	translation	intracellular, ribosome	structural constituent of ribosome	translation	intracellular, ribosome
1114	Tb927.4.1800	ribosomal protein L3, mitochondrial, putative	0.716589	1.82913	0.76293	-0.480782	0.87116	-0.390377	Tb927.4.1800	48692	11.65	0	null	null	null	structural constituent of ribosome	translation	intracellular, ribosome	structural constituent of ribosome	translation	intracellular, ribosome
1115	Tb927.4.1850	protein of unknown function, conserved	0.827746	1.94657	0.62063	-0.27274	0.960935	-0.688195	Tb927.4.1850	64385	8.24	0	null	null	null	null	null	null	null	null	null
1116	Tb927.4.1860	ribosomal protein S19, putative	0.964227	0.965553	1.0741	-0.052555	-0.0505733	0.103128	Tb927.4.1860	18847	11.36	0	null	null	null	structural constituent of ribosome	translation	intracellular, ribosome	structural constituent of ribosome	translation	intracellular, ribosome
1117	Tb927.4.1890	protein of unknown function, conserved	2.67974	0.48485	0.76966	1.4221	-1.04439	-0.377707	Tb927.4.1890	26433	5.84	0	null	null	null	null	null	null	null	null	null
1118	Tb927.4.1920	GPI transamidase, putative (TbGPI16)	1.58376	4.98744	0.1266	0.663351	2.3183	-2.98165	Tb927.4.1920	75808	7.9	2	NN Sum: 4, NN D: .94, HMM Prob: .99	HMM: MKRVPCHRAMVVVAALLFLLCVTTRTQAL, NN: MKRVPCHRAMVVVAALLFLLCVTTRTQAL	null	GPI-anchor transamidase activity	null	GPI-anchor transamidase complex, endoplasmic reticulum lumen, integral to membrane	null	null	null
1119	Tb927.4.1930	RNA-binding protein, putative (EIF3D)	0.482835	1.65239	1.2534	-1.0504	0.72455	0.325847	Tb927.4.1930	31293	5.6	0	null	null	null	RNA binding	RNA processing	cellular_component	nucleic acid binding	null	null
1120	Tb927.4.1950	NADPH--cytochrome p450 reductase, putative (CPR)	2.17524	1.06696	0.43087	1.12117	0.0935028	-1.21468	Tb927.4.1950	68999	5.81	0	null	null	1.6.2.4 (NADPH--hemoprotein reductase)	iron ion binding	null	null	FMN binding, electron carrier activity, iron ion binding, oxidoreductase activity	null	null
1121	Tb927.4.2000	ruvB-like DNA helicase, putative,ATP-dependent DNA helicase, putative	0.782595	1.33484	0.95727	-0.353662	0.416664	-0.0630022	Tb927.4.2000	52611	5.23	0	null	null	3.6.1.- (In phosphorous-containing anhydrides.)	DNA helicase activity, nucleoside-triphosphatase activity	null	nucleus	ATP binding, DNA helicase activity, nucleoside-triphosphatase activity, nucleotide binding	null	nucleus
1122	Tb927.4.2030	protein of unknown function, conserved (ALBA4)	1.72295	2.30254	0.25207	0.784881	1.20322	-1.9881	Tb927.4.2030	22704	10.31	0	null	null	null	nucleic acid binding	null	null	nucleic acid binding	null	null
1123	Tb927.4.2040	protein of unknown function, conserved (ALBA3)	1.04012	1.05644	0.91007	0.0567463	0.0792043	-0.135951	Tb927.4.2040	20809	10.01	0	null	null	null	nucleic acid binding	null	null	nucleic acid binding	null	null
1124	Tb927.4.2060	protein of unknown function, conserved	2.07044	0.821342	0.58805	1.04993	-0.283946	-0.765989	Tb927.4.2060	66837	4.74	0	null	null	null	null	null	null	null	null	null
1125	Tb927.4.2070	antigenic protein, putative	4.84825	1.27031	0.16237	2.27746	0.345179	-2.62264	Tb927.4.2070	511329	4.13	0	null	null	null	ATP binding, aminoacyl-tRNA ligase activity	tRNA aminoacylation for protein translation, translation	cytoplasm	ATP binding, aminoacyl-tRNA ligase activity, nucleotide binding	tRNA aminoacylation for protein translation, translation	cytoplasm
1126	Tb927.4.2080	protein of unknown function, conserved	2.70621	0.658493	0.56116	1.43628	-0.60276	-0.833516	Tb927.4.2080	104885	5.79	0	null	null	null	null	null	null	null	null	null
1127	Tb927.4.2110	protein phosphatase 2C, putative	0.858811	21.3522	0.054533	-0.219587	4.41631	-4.19673	Tb927.4.2110	33457	4.78	0	null	null	3.1.3.16 (Phosphoprotein phosphatase)	phosphatase activity	dephosphorylation	cellular_component	catalytic activity	null	null
1128	Tb927.4.2180	60S ribosomal protein L35a, putative	0.99295	0.907543	1.1097	-0.0102069	-0.139963	0.15017	Tb927.4.2180	17021	12.11	0	null	null	null	structural constituent of ribosome	translation	intracellular, ribosome	structural constituent of ribosome	translation	intracellular, ribosome
1129	Tb927.4.2310	asparaginyl-tRNA synthetase, putative	0.96768	0.825531	1.2518	-0.0473988	-0.276605	0.324004	Tb927.4.2310	84529	7.52	0	null	null	6.1.1.22 (Asparagine--tRNA ligase)	asparagine-tRNA ligase activity, aspartate-tRNA ligase activity, nucleic acid binding	asparaginyl-tRNA aminoacylation, aspartyl-tRNA aminoacylation	mitochondrial part	ATP binding, aminoacyl-tRNA ligase activity, asparagine-tRNA ligase activity, aspartate-tRNA ligase activity, nucleic acid binding, nucleotide binding	asparaginyl-tRNA aminoacylation, aspartyl-tRNA aminoacylation, tRNA aminoacylation for protein translation, translation	cytoplasm
1130	Tb927.4.2350	G-actin binding protein, putative,twinfilin, putative	1.50943	1.06717	0.6208	0.594008	0.0937919	-0.6878	Tb927.4.2350	34767	5.07	0	null	null	null	actin binding	null	intracellular	actin binding	null	intracellular
1131	Tb927.4.240	retrotransposon hot spot protein (RHS, pseudogene), putative,retrotransposon hot spot protein 4 (RHS4), degenerate	0.561798	4.49745	0.39578	-0.831877	2.16911	-1.33723	Tb927.4.240	92316	9.46	0	null	null	null	null	null	null	null	null	null
1132	Tb927.4.2450	thioredoxin, putative	6.41601	0.517343	0.30127	2.68168	-0.950806	-1.73087	Tb927.4.2450	44491	9.41	1	NN Sum: 4, NN D: .85, HMM Prob: 1	HMM: MKRPSFLLVSLLFLAIGSTVIEAF, NN: MKRPSFLLVSLLFLAIGSTVIEAF	null	glutathione-disulfide reductase activity	oxidation-reduction process	cellular_component	null	cell redox homeostasis	null
1133	Tb927.4.2600	protein of unknown function, conserved	0.829325	0.284105	4.2442	-0.269991	-1.8155	2.08549	Tb927.4.2600	181381	6.71	0	null	null	null	null	null	null	null	null	null
1134	Tb927.4.2740	protein of unknown function, conserved	2.38129	0.074765	5.6168	1.25174	-3.74149	2.48975	Tb927.4.2740	16328	10.19	0	null	null	null	null	null	null	null	null	null
1135	Tb927.4.2880	Nucleoporin (TbNup225)	0.470102	1.04659	2.0325	-1.08896	0.0657003	1.02326	Tb927.4.2880	225596	6.57	0	null	null	null	null	null	nuclear pore	null	null	null
1136	Tb927.4.2920	protein of unknown function, conserved	2.04842	0.438656	1.1129	1.03451	-1.18884	0.154324	Tb927.4.2920	107593	9.45	0	null	null	null	null	null	null	null	null	null
1137	Tb927.4.310	protein of unknown function, conserved	1.98776	1.38122	0.36423	0.99114	0.465938	-1.45708	Tb927.4.310	733536	6.63	0	null	null	null	acid-amino acid ligase activity	protein modification process	intracellular	acid-amino acid ligase activity	protein modification process	intracellular
1138	Tb927.4.330	protein of unknown function, conserved	0.362411	4.17595	0.66076	-1.4643	2.0621	-0.597802	Tb927.4.330	43017	9.17	0	NN Sum: 1, NN D: .39, HMM Prob: .89	HMM: MPRTFYRRTATLCVSAAVATFTRRSSVWLQ, NN: MPRTFYRRTATLCVSAAVAT	null	null	null	mitochondrial part	null	null	null
1139	Tb927.4.3320	uracil phosphoribosyltransferase, putative	0.632591	0.167019	9.4648	-0.660655	-2.58192	3.24257	Tb927.4.3320	27031	5.69	0	null	null	2.4.2.9 (Uracil phosphoribosyltransferase)	null	nucleoside metabolic process	null	null	nucleoside metabolic process	null
1140	Tb927.4.3380	myosin IB heavy chain, putative	5.17304	1.43725	0.1345	2.37101	0.52331	-2.89432	Tb927.4.3380	131764	8.35	0	null	null	null	ATP binding, protein binding, zinc ion binding	null	null	ATP binding, motor activity, protein binding, zinc ion binding	null	myosin complex
1141	Tb927.4.3400	protein of unknown function, conserved	1.40994	6.23024	0.11384	0.495634	2.63929	-3.13492	Tb927.4.3400	66690	7.08	0	null	null	null	null	null	null	binding	null	null
1142	Tb927.4.3480	protein of unknown function	10.334	1.0396	0.093082	3.36933	0.0560278	-3.42535	Tb927.4.3480	19994	7.97	4	NN Sum: 4, NN D: .73, HMM Prob: 1	HMM: MIFFGVLSLLLTLCAFILAGCACF, NN: MIFFGVLSLLLTLCAFILAGCAC	null	null	null	null	null	null	null
1143	Tb927.4.3490	DNA-directed RNA polymerase subunit, putative,RNA polymerase subunit, putative (RPB6)	1.19957	0.84988	0.98088	0.262521	-0.234669	-0.0278514	Tb927.4.3490	16145	4.33	0	null	null	2.7.7.6 (DNA-directed RNA polymerase)	null	null	null	DNA binding, DNA-directed RNA polymerase activity	null	null
1144	Tb927.4.3510	DNA-directed RNA polymerase subunit, putative	1.19957	0.84988	0.98088	0.262521	-0.234669	-0.0278514	Tb927.4.3510	16145	4.33	0	null	null	2.7.7.6 (DNA-directed RNA polymerase)	null	null	null	DNA binding, DNA-directed RNA polymerase activity	null	null
1145	Tb927.4.3550	60S ribosomal protein L13a, putative	1.01659	0.903453	1.0888	0.023739	-0.146478	0.122739	Tb927.4.3550	39155	12.17	0	NN Sum: 2, NN D: .45, HMM Prob: .8	HMM: MRVCVRAPLGNMKGLQILFLFALSHKLISV, NN: MRVCVRAPLGNMKGLQILFLFALSHKLISV	null	structural constituent of ribosome	translation	intracellular, large ribosomal subunit, ribosome	structural constituent of ribosome	translation	intracellular, large ribosomal subunit, ribosome
1146	Tb927.4.3560	protein phoshatase 1, putative	0.511561	3.49921	0.55864	-0.967021	1.80703	-0.840009	Tb927.4.3560	36829	5.27	0	null	null	3.1.3.16 (Phosphoprotein phosphatase)	hydrolase activity, protein serine/threonine phosphatase activity	protein dephosphorylation	cellular_component	hydrolase activity	null	null
1147	Tb927.4.3570	translation elongation factor 1-beta, putative	0.927988	0.941382	1.1447	-0.107822	-0.0871478	0.19497	Tb927.4.3570	28404	5.46	0	null	null	null	translation elongation factor activity	translational elongation	eukaryotic translation elongation factor 1 complex	translation elongation factor activity	translational elongation	eukaryotic translation elongation factor 1 complex
1148	Tb927.4.3590	translation elongation factor 1-beta, putative	0.927988	0.941382	1.1447	-0.107822	-0.0871478	0.19497	Tb927.4.3590	28376	5.46	0	null	null	null	translation elongation factor activity	translational elongation	eukaryotic translation elongation factor 1 complex	translation elongation factor activity	translational elongation	eukaryotic translation elongation factor 1 complex
1149	Tb927.4.360	1,2-Dihydroxy-3-keto-5-methylthiopentene dioxygenase, putative;with=GeneDB:LmjF34.4600	1.62072	1.10929	0.55622	0.696634	0.149638	-0.846272	Tb927.4.360	33471	8.04	0	null	null	1.13.11.54 (Acireductone dioxygenase (Fe(2 )-requiring))	dioxygenase activity, metal ion binding	L-methionine salvage from methylthioadenosine	cytosol	dioxygenase activity, metal ion binding	L-methionine salvage from methylthioadenosine	null
1150	Tb927.4.3610	protein phosphatase 1, putative	0.511561	3.49921	0.55864	-0.967021	1.80703	-0.840009	Tb927.4.3610	23433	4.62	0	null	null	null	hydrolase activity, protein serine/threonine phosphatase activity	protein dephosphorylation	cellular_component	hydrolase activity	null	null
1151	Tb927.4.3620	protein phosphatase 1, putative	1.07677	0.858715	1.0815	0.106715	-0.219749	0.113034	Tb927.4.3620	33713	4.56	0	null	null	3.1.3.16 (Phosphoprotein phosphatase)	hydrolase activity, protein serine/threonine phosphatase activity	protein dephosphorylation	cellular_component	hydrolase activity	null	null
1152	Tb927.4.3740	flagellar attachment zone protein (FAZ1)	0.971251	1.43901	0.71549	-0.042084	0.52508	-0.482996	Tb927.4.3740	192571	4.32	0	null	null	null	null	null	null	nucleotide binding	null	null
1153	Tb927.4.3790	ubiquitin carboxyl-terminal hydrolase, putative,cysteine peptidase, Clan CA, family C19, putative	1.82246	3.36859	0.16289	0.865884	1.75215	-2.61803	Tb927.4.3790	52003	6.63	0	null	null	3.1.2.15 (Ubiquitin thiolesterase)	ubiquitin thiolesterase activity	ubiquitin-dependent protein catabolic process	null	ubiquitin thiolesterase activity	ubiquitin-dependent protein catabolic process	null
1154	Tb927.4.3810	DNA-directed RNA polymerase II subunit 2, putative,RNA polymerase subunit, putative (RPB2)	0.877116	1.32908	0.85781	-0.18916	0.41043	-0.22127	Tb927.4.3810	134594	7.77	0	null	null	2.7.7.6 (DNA-directed RNA polymerase)	ribonucleoside binding	null	null	DNA binding, DNA-directed RNA polymerase activity	transcription	null
1155	Tb927.4.3890	ATP-dependent RNA helicase, putative	0.798977	1.33817	0.93531	-0.323774	0.420257	-0.0964835	Tb927.4.3890	122801	6.65	0	null	null	null	ATP binding, helicase activity, nucleic acid binding	null	null	ATP binding, helicase activity, nucleic acid binding	null	null
1156	Tb927.4.3950	cytoskeleton-associated protein CAP5.5, putative,cysteine peptidase, Clan CA, family C2, putative (CAP5.5)	0.0227231	2.93387	15	-5.45969	1.5528	3.90689	Tb927.4.3950	94654	4.15	0	null	null	null	calcium-dependent cysteine-type endopeptidase activity	proteolysis	intracellular	calcium-dependent cysteine-type endopeptidase activity	proteolysis	intracellular
1157	Tb927.4.4040	protein of unknown function, conserved	0.53559	0.696991	2.6788	-0.900799	-0.520788	1.42159	Tb927.4.4040	30274	4.51	0	null	null	null	null	null	null	null	null	null
1158	Tb927.4.4070	mevalonate kinase, putative	0.092816	1.42577	7.5566	-3.42948	0.511745	2.91774	Tb927.4.4070	35545	9.48	0	null	null	2.7.1.36 (Mevalonate kinase)	mevalonate kinase activity	isoprenoid biosynthetic process, phosphorylation	null	ATP binding, kinase activity, mevalonate kinase activity	isoprenoid biosynthetic process, metabolic process, phosphorylation	cytoplasm
1159	Tb927.4.410	CAF 40 (CAF40)	0.901144	1.32169	0.83961	-0.15017	0.402378	-0.252209	Tb927.4.410	35321	8.34	0	null	null	null	null	null	null	binding	null	null
1160	Tb927.4.430	proteasome beta 7 subunit	1.27062	0.998883	0.7879	0.345528	-0.00161224	-0.343916	Tb927.4.430	24409	6.35	0	null	null	3.4.25.1 (Proteasome endopeptidase complex)	endopeptidase activity, threonine-type endopeptidase activity	protein metabolic process, proteolysis involved in cellular protein catabolic process	proteasome core complex, proteasome core complex, beta-subunit complex	threonine-type endopeptidase activity	proteolysis involved in cellular protein catabolic process	proteasome core complex
1161	Tb927.4.4350	protein of unknown function, conserved	0.256043	6.56723	0.59471	-1.96554	2.71529	-0.749742	Tb927.4.4350	23321	8.34	1	NN Sum: 4, NN D: .9, HMM Prob: 1	HMM: MYALLQLLAILTLLCVHRGVETA, NN: MYALLQLLAILTLLCVHRGVETA	null	null	transport	integral to membrane	null	transport	integral to membrane
1162	Tb927.4.4380	vacuolar-type proton translocating pyrophosphatase 1, putative (PPase1)	0.339328	2.37412	1.2413	-1.55925	1.2474	0.311852	Tb927.4.4380	85937	5.05	14	NN Sum: 4, NN D: .83, HMM Prob: .99	HMM: MIKMSPLLLKAAVVTACLCSLAVAT, NN: MIKMSPLLLKAAVVTACLCSLAVAT	3.6.1.1 (Inorganic diphosphatase)	hydrogen-translocating pyrophosphatase activity, inorganic diphosphatase activity	proton transport	membrane	hydrogen-translocating pyrophosphatase activity, inorganic diphosphatase activity	proton transport	membrane
1163	Tb927.4.4410	adenylyl cyclase (GRESAG 4.4)	5.68602	0.375694	0.46812	2.50742	-1.41237	-1.09505	Tb927.4.4410	138256	6.61	1	NN Sum: 4, NN D: .65, HMM Prob: .79	HMM: MVTFMRELYVRDGAFTYLVFSLLLQVLTASSLAN, NN: MVTFMRELYVRDGAFTYLVFSLLLQVLTAS	4.6.1.1 (Adenylate cyclase)	ATP binding, adenylate cyclase activity	cyclic nucleotide biosynthetic process, intracellular signaling pathway	integral to membrane	phosphorus-oxygen lyase activity	cyclic nucleotide biosynthetic process, intracellular signaling pathway	null
1164	Tb927.4.4430	adenylyl cyclase (GRESAG 4.4)	5.68602	0.375694	0.46812	2.50742	-1.41237	-1.09505	Tb927.4.4430	138268	8.02	1	NN Sum: 4, NN D: .62, HMM Prob: .76	HMM: MVTFMRELYVRDGAVTYLVFSLLLQVLTASSLAN, NN: MVTFMRELYVRDGAVTYLVFSLLLQVLTAS	4.6.1.1 (Adenylate cyclase)	ATP binding, adenylate cyclase activity	cyclic nucleotide biosynthetic process, intracellular signaling pathway	integral to membrane	phosphorus-oxygen lyase activity	cyclic nucleotide biosynthetic process, intracellular signaling pathway	null
1165	Tb927.4.4440	adenylyl cyclase (GRESAG 4.4)	5.68602	0.375694	0.46812	2.50742	-1.41237	-1.09505	Tb927.4.4440	138701	6.45	1	NN Sum: 4, NN D: .62, HMM Prob: .76	HMM: MVTFMRELYVRDGAVTYLVFSLLLQVLTASSLAN, NN: MVTFMRELYVRDGAVTYLVFSLLLQVLTAS	4.6.1.1 (Adenylate cyclase)	ATP binding, adenylate cyclase activity	cyclic nucleotide biosynthetic process, intracellular signaling pathway	integral to membrane	phosphorus-oxygen lyase activity	cyclic nucleotide biosynthetic process, intracellular signaling pathway	null
1166	Tb927.4.4450	adenylyl cyclase (GRESAG 4.4)	5.68602	0.375694	0.46812	2.50742	-1.41237	-1.09505	Tb927.4.4450	137988	6.66	1	NN Sum: 4, NN D: .62, HMM Prob: .76	HMM: MVTFMRELYVRDGAVTYLVFSLLLQVLTASSLAN, NN: MVTFMRELYVRDGAVTYLVFSLLLQVLTAS	4.6.1.1 (Adenylate cyclase)	ATP binding, adenylate cyclase activity	cyclic nucleotide biosynthetic process, intracellular signaling pathway	integral to membrane	phosphorus-oxygen lyase activity	cyclic nucleotide biosynthetic process, intracellular signaling pathway	null
1167	Tb927.4.4460	adenylyl cyclase (GRESAG 4.4)	5.68602	0.375694	0.46812	2.50742	-1.41237	-1.09505	Tb927.4.4460	144262	6.49	1	NN Sum: 4, NN D: .59, HMM Prob: .61	HMM: MVTFMRELYVRDGAVTYVVFSLLLQVLTASSLAN, NN: MVTFMRELYVRDGAVTYVVFSLLLQVLTAS	4.6.1.1 (Adenylate cyclase)	ATP binding, adenylate cyclase activity	cyclic nucleotide biosynthetic process, intracellular signaling pathway	integral to membrane	phosphorus-oxygen lyase activity	cyclic nucleotide biosynthetic process, intracellular signaling pathway	null
1168	Tb927.4.4490	multidrug resistance protein E,p-glycoprotein (MRPE)	0.294455	28.4908	0.1192	-1.76388	4.83242	-3.06854	Tb927.4.4490	193807	6.99	8	null	null	null	ATP binding, ATPase activity, coupled to transmembrane movement of substances	response to drug, transport	ATP-binding cassette (ABC) transporter complex, integral to membrane	ATP binding, ATPase activity, nucleoside-triphosphatase activity, nucleotide binding	transport	integral to membrane
1169	Tb927.4.450	coatomer alpha subunit, putative (TbCoatomerAlpha)	1.35415	1.01209	0.72965	0.437389	0.0173347	-0.454723	Tb927.4.450	132856	7.34	0	null	null	null	transporter activity	ER to Golgi vesicle-mediated transport	COPI vesicle coat	protein binding, structural molecule activity	intracellular protein transport, vesicle-mediated transport	COPI vesicle coat, membrane coat
1170	Tb927.4.4550	protein of unknown function, conserved	3.50779	4.45556	0.063983	1.81056	2.15561	-3.96617	Tb927.4.4550	92150	6.72	0	null	null	null	null	null	null	null	null	null
1171	Tb927.4.4660	protein of unknown function, conserved	1.44886	0.99218	0.69564	0.534914	-0.0113264	-0.523587	Tb927.4.4660	19990	6.63	0	null	null	null	null	null	null	null	null	null
1172	Tb927.4.4700	protein of unknown function, conserved	2.24004	0.509147	0.8768	1.16353	-0.973846	-0.18968	Tb927.4.4700	30772	9.14	0	null	null	null	null	null	null	null	null	null
1173	Tb927.4.470	snoRNP protein GAR1, putative	0.881446	8.53072	0.13299	-0.182057	3.09267	-2.91061	Tb927.4.470	21783	12.03	0	null	null	null	rRNA binding	rRNA processing	small nucleolar ribonucleoprotein complex	rRNA binding	rRNA processing	small nucleolar ribonucleoprotein complex
1174	Tb927.4.4910	3,2-trans-enoyl-CoA isomerase, mitochondrial precursor, putative	0.0428174	211.779	0.11028	-4.54566	7.72642	-3.18076	Tb927.4.4910	45334	7.38	0	NN Sum: 0, NN D: .27, HMM Prob: .56	HMM: MRRNVLSSLNRSSSVLIVNIGTSGVVPAAAVAS, NN: MRRNVLSSLNRSSSVLIVNIGTSGVVPAA	5.3.3.8 (Dodecenoyl-CoA isomerase)	catalytic activity	metabolic process	mitochondrial part	catalytic activity	metabolic process	null
1175	Tb927.4.4930	protein of unknown function, conserved	1.13904	1.38911	0.63201	0.187822	0.474159	-0.661981	Tb927.4.4930	157738	5.83	0	null	null	null	null	null	null	null	null	null
1176	Tb927.4.5010	calreticulin, putative	1.87737	1.28404	0.41483	0.908713	0.360695	-1.26941	Tb927.4.5010	45043	4.69	1	NN Sum: 4, NN D: .81, HMM Prob: 1	HMM: MLMCMRPVAVACVFVALATVATVHGA, NN: MLMCMRPVAVACVFVALATVATVHGA	null	unfolded protein binding	protein folding	endoplasmic reticulum	calcium ion binding, unfolded protein binding	protein folding	endoplasmic reticulum
1177	Tb927.4.5310	serine/threonine-protein kinase a, putative,protein kinase, putative	13.2645	1.34307	0.056132	3.7295	0.425531	-4.15503	Tb927.4.5310	50194	8.53	0	null	null	2.7.1.37 (Transferred entry: 2.7.11.1)	ATP binding, protein kinase activity, protein serine/threonine kinase activity, protein tyrosine kinase activity	protein phosphorylation	cellular_component	ATP binding, protein kinase activity, protein serine/threonine kinase activity, protein tyrosine kinase activity	protein phosphorylation	null
1178	Tb927.4.5380	protein of unknown function, conserved	1.42857	0.309406	2.2624	0.514573	-1.69243	1.17785	Tb927.4.5380	164954	5.54	0	null	null	null	null	null	null	null	null	null
1179	Tb927.4.560	dynein heavy chain, putative	1.64908	2.46524	0.24598	0.721658	1.30173	-2.02339	Tb927.4.560	479853	5.93	0	null	null	null	ATP binding, ATPase activity, microtubule motor activity	microtubule-based movement	dynein complex	ATP binding, ATPase activity, microtubule motor activity, nucleoside-triphosphatase activity, nucleotide binding	microtubule-based movement	dynein complex
1180	Tb927.4.590	protein of unknown function, conserved	0.853825	1.06832	1.0963	-0.227987	0.0953448	0.132643	Tb927.4.590	88026	8.96	1	NN Sum: 4, NN D: .87, HMM Prob: 1	HMM: MRPTLYFLLLKLCLICGLIVPIQAI, NN: MRPTLYFLLLKLCLICGLIVPIQAI	null	null	null	null	null	null	null
1181	Tb927.4.750	50S ribosomal protein L7Ae, putative	0.951475	2.35888	0.44555	-0.0717627	1.2381	-1.16634	Tb927.4.750	16320	9	0	null	null	null	null	null	null	null	null	null
1182	Tb927.4.760	gamma-adaptin 1, putative,AP-1 adapter complex gamma subunit, putative	3.63517	1.52345	0.18057	1.86202	0.607345	-2.46937	Tb927.4.760	87346	6.23	0	null	null	null	protein transporter activity	null	Golgi apparatus, Golgi apparatus part, clathrin adaptor complex	binding, protein binding, protein transporter activity	intracellular protein transport, protein transport, vesicle-mediated transport	Golgi apparatus, Golgi apparatus part, clathrin adaptor complex, membrane coat
1183	Tb927.4.870	dynein heavy chain, putative	1.01457	0.857004	1.1501	0.0208673	-0.222627	0.201759	Tb927.4.870	510112	6.05	0	null	null	null	ATP binding, ATPase activity, microtubule motor activity	microtubule-based movement	axonemal dynein complex	ATP binding, ATPase activity, microtubule motor activity, nucleoside-triphosphatase activity, nucleotide binding	microtubule-based movement	dynein complex
1184	Tb927.4.920	protein of unknown function, conserved	0.872448	1.15083	0.99598	-0.196859	0.20267	-0.00581132	Tb927.4.920	28089	4.74	0	null	null	null	molecular_function	biological_process	cellular_component	null	null	null
1185	Tb927.5.1000	ubiquitin-conjugating enzyme e2, putative,ubiquitin carrier protein, putative,ubiquitin-protein ligase, putative	2.01183	0.708527	0.70154	1.00851	-0.497105	-0.511403	Tb927.5.1000	16766	6.52	0	null	null	6.3.2.19 (Ubiquitin--protein ligase)	ubiquitin-protein ligase activity	post-translational protein modification, protein modification process, regulation of protein metabolic process	cytoplasm	small conjugating protein ligase activity	post-translational protein modification, regulation of protein metabolic process	null
1186	Tb927.5.1030	protein of unknown function, conserved	0.283294	2.34514	1.5052	-1.81963	1.22967	0.589955	Tb927.5.1030	19070	6.27	0	NN Sum: 3, NN D: .68, HMM Prob: .73	HMM: MLRTSLFLRCVPPLSAVYGK, NN: MLRTSLFLRCVPPLSAV	null	null	null	mitochondrial part	null	null	null
1187	Tb927.5.1060	mitochondrial processing peptidase, beta subunit, putative,metallo-peptidase, Clan ME, Family M16	0.0285714	1.42305	24.595	-5.12928	0.50899	4.62029	Tb927.5.1060	54124	6.85	0	null	null	1.10.2.2 (Ubiquinol--cytochrome-c reductase)	catalytic activity, metalloendopeptidase activity, zinc ion binding	proteolysis	mitochondrial part, mitochondrion	catalytic activity, metal ion binding, metalloendopeptidase activity, zinc ion binding	proteolysis	null
1188	Tb927.5.1090	threonyl-tRNA synthetase, putative	0.673174	0.897692	1.6548	-0.570949	-0.155708	0.726657	Tb927.5.1090	90985	6.87	0	null	null	6.1.1.3 (Threonine--tRNA ligase)	aminoacyl-tRNA ligase activity	tRNA aminoacylation for protein translation, translation	cytoplasm	ATP binding, aminoacyl-tRNA ligase activity, nucleotide binding, threonine-tRNA ligase activity	tRNA aminoacylation, tRNA aminoacylation for protein translation, threonyl-tRNA aminoacylation, translation	cytoplasm
1189	Tb927.5.1110	60S ribosomal protein L2, putative,60S ribosomal protein L8, putative	1.00814	0.938084	1.0574	0.0116898	-0.092211	0.0805212	Tb927.5.1110	28314	11.37	0	null	null	null	structural constituent of ribosome	translation	intracellular, ribosome	structural constituent of ribosome	translation	intracellular, ribosome
1190	Tb927.5.1160	protein of unknown function, conserved	7.34484	0.799425	0.17031	2.87673	-0.322966	-2.55376	Tb927.5.1160	25570	8.47	1	NN Sum: 4, NN D: .81, HMM Prob: 1	HMM: MFSMSPCVLTALLAAAVLAVLPLSSFAS, NN: MFSMSPCVLTALLAAAVLAVLPLSSFAS	null	null	null	null	null	null	null
1191	Tb927.5.1210	short-chain dehydrogenase, putative	0.631074	1.3826	1.1461	-0.664119	0.467386	0.196733	Tb927.5.1210	33877	10.01	2	NN Sum: 4, NN D: .67, HMM Prob: .91	HMM: MLFDCTLLSLLGAMVAAI, NN: MLFDCTLLSLLGAMVAAI	null	binding	null	mitochondrial inner membrane	binding, catalytic activity, oxidoreductase activity	metabolic process	null
1192	Tb927.5.1260	protein of unknown function, conserved	4.19217	0.734602	0.32472	2.0677	-0.444965	-1.62273	Tb927.5.1260	62564	6.86	11	null	null	null	transporter activity	transport	integral to membrane	transporter activity	transport	integral to membrane
1193	Tb927.5.1270	protein of unknown function, conserved	1.16007	1.30301	0.66156	0.214207	0.381849	-0.596056	Tb927.5.1270	24035	3.9	0	null	null	null	null	null	null	null	null	null
1194	Tb927.5.1280	alanine racemase, putative;with=GeneDB:LmjF23.1480	0.917179	4.15447	0.26244	-0.124725	2.05467	-1.92994	Tb927.5.1280	27576	6.36	0	null	null	5.1.1.1 (Alanine racemase)	alanine racemase activity	null	cytosol	null	null	null
1195	Tb927.5.1300	vacuolar proton translocating ATPase subunit A, putative	3.78487	1.52335	0.17344	1.92024	0.607248	-2.52749	Tb927.5.1300	89632	5.46	6	null	null	null	hydrogen ion transmembrane transporter activity	ATP synthesis coupled proton transport	proton-transporting two-sector ATPase complex, proton-transporting domain	hydrogen ion transmembrane transporter activity	ATP synthesis coupled proton transport	null
1196	Tb927.5.1360	nucleoside 2-deoxyribosyltransferase (NDRT)	2.53807	0.595544	0.66158	1.34373	-0.74772	-0.596012	Tb927.5.1360	17298	5	0	null	null	2.4.2.6 (Nucleoside deoxyribosyltransferase)	null	null	null	null	null	null
1197	Tb927.5.1390	64 kDa invariant surface glycoprotein (ISG64)	12.78	0.863158	0.090652	3.67582	-0.212303	-3.46352	Tb927.5.1390	46843	7.52	1	NN Sum: 4, NN D: .75, HMM Prob: 1	HMM: MIRCSLVAVTFAGLLLRAVEAN, NN: MIRCSLVAVTFAGLLLRAVEAN	null	null	null	null	null	null	null
1198	Tb927.5.1410	64 kDa invariant surface glycoprotein (ISG64)	12.78	0.863158	0.090652	3.67582	-0.212303	-3.46352	Tb927.5.1410	46896	7.56	1	NN Sum: 4, NN D: .84, HMM Prob: 1	HMM: MIRYSLVAITFAGLLLRVVVAN, NN: MIRYSLVAITFAGLLLRVVVAN	null	null	null	null	null	null	null
1199	Tb927.5.1430	64 kDa invariant surface glycoprotein (ISG64)	12.78	0.612405	0.12777	3.67582	-0.707442	-2.96838	Tb927.5.1430	46712	7.25	1	NN Sum: 4, NN D: .83, HMM Prob: 1	HMM: MIRYSLVAVTFAGLLLRVVVAN, NN: MIRYSLVAVTFAGLLLRVVVAN	null	null	null	null	null	null	null
1200	Tb927.5.1460	protein of unknown function, conserved	1.57109	2.92778	0.2174	0.651768	1.54981	-2.20158	Tb927.5.1460	36763	6.92	0	null	null	null	null	null	null	null	null	null
1201	Tb927.5.1470	NADH-cytochrome b5 reductase, putative (B5R)	0.323353	2.6131	1.1835	-1.62882	1.38576	0.24306	Tb927.5.1470	32756	9.21	0	NN Sum: 3, NN D: .56, HMM Prob: .99	HMM: MVRLALSFAASLTAGVFYAA, NN: MVRLALSFAASLTAGVFYAA	1.6.2.2 (Cytochrome-b5 reductase)	null	null	null	electron carrier activity, oxidoreductase activity	null	null
1202	Tb927.5.1490	protein of unknown function, conserved	0.049456	3.84046	5.265	-4.33771	1.94128	2.39643	Tb927.5.1490	122106	7.95	0	null	null	null	protein binding	RNA metabolic process	null	binding, protein binding	RNA metabolic process	null
1203	Tb927.5.1520	heat shock protein HslVU, ATPase subunit HslU, putative	0.369891	3.50699	0.77089	-1.43483	1.81023	-0.375403	Tb927.5.1520	52531	8.62	0	null	null	null	ATPase activity, peptidase activity, acting on L-amino acid peptides, protein binding	null	HslUV protease complex, cytoplasm, mitochondrial part	ATP binding, ATPase activity, nucleoside-triphosphatase activity, nucleotide binding, protein binding	null	HslUV protease complex, cytoplasm
1204	Tb927.5.1610	60S ribosomal protein L13a, putative	1.01659	0.903453	1.0888	0.023739	-0.146478	0.122739	Tb927.5.1610	25712	11.89	0	null	null	null	structural constituent of ribosome	translation	intracellular, large ribosomal subunit, ribosome	structural constituent of ribosome	translation	intracellular, large ribosomal subunit, ribosome
1205	Tb927.5.1630	protein of unknown function, conserved	0.82176	1.33214	0.91349	-0.283211	0.41375	-0.130539	Tb927.5.1630	17683	8.44	1	NN Sum: 3, NN D: .49, HMM Prob: .26	HMM: MSLITSPGDAGFGVLLLSFVCAS, NN: MSLITSPGDAGFGVLLLSFVCASTV	null	heme binding	null	null	heme binding	null	null
1206	Tb927.5.1660	protein phosphatase 2C, putative	0.437178	0.604253	3.7855	-1.19371	-0.726775	1.92048	Tb927.5.1660	46850	5.91	0	null	null	3.1.3.16 (Phosphoprotein phosphatase)	phosphatase activity	dephosphorylation	cellular_component	catalytic activity	null	null
1207	Tb927.5.1710	ribonucleoprotein p18, mitochondrial precursor, putative	0.142544	5.40145	1.2988	-2.81053	2.43335	0.377179	Tb927.5.1710	21226	6.73	0	NN Sum: 4, NN D: .51, HMM Prob: .99	HMM: MMRRVYAPVFCSVAAARFAATSAAK, NN: MMRRVYAPVFCSVAAARFAATSAAK	null	null	null	mitochondrial part	null	null	null
1208	Tb927.5.1730	inhibitor of serine peptidase (ISP), putative,ecotin family (I11), putative	4.76485	0.396385	0.52946	2.25243	-1.33503	-0.917406	Tb927.5.1730	19342	8.45	0	null	null	null	null	null	null	null	null	null
1209	Tb927.5.1810	lysosomal/endosomal membrane protein p67 (p67)	4.32115	4.04609	0.057196	2.11141	2.01653	-4.12794	Tb927.5.1810	72733	5.36	2	NN Sum: 4, NN D: .75, HMM Prob: 1	HMM: MMCTATVMRTPSAVLCLLLAATLTLSTPVAVRGE, NN: MMCTATVMRTPSAVLCLLLAATLTLSTPVAVRGE	null	null	null	null	null	null	null
1210	Tb927.5.1820	60S acidic ribosomal protein, putative	0.974469	1.41754	0.72393	-0.0373119	0.50339	-0.466078	Tb927.5.1820	10132	3.56	0	NN Sum: 2, NN D: .37, HMM Prob: .86	HMM: MSQQLACTYASLILSGSGNVDAA, NN: MSQQLACTYASLILSGSGNVDAA	null	null	translation, translational elongation	null	structural constituent of ribosome	translation, translational elongation	intracellular, ribosome
1211	Tb927.5.1830	lysosomal/endosomal membrane protein p67,lysosomal membrane glycoprotein	4.32115	4.04609	0.057196	2.11141	2.01653	-4.12794	Tb927.5.1830	73036	4.76	2	NN Sum: 4, NN D: .74, HMM Prob: 1	HMM: MMCTATVMRTPSAVLCLLLAATLTLSTPVAVRGE, NN: MMCTATVMRTPSAVLCLLLAATLTLSTPVAVRGE	null	null	null	null	null	null	null
1212	Tb927.5.1880	inhibitor of serine peptidase (ISP), putative,ecotin family (I11), putative	4.24827	0.870847	0.2703	2.08688	-0.199508	-1.88737	Tb927.5.1880	17811	5.07	0	null	null	null	null	null	null	null	null	null
1213	Tb927.5.1930	protein of unknown function, conserved	5.16983	0.782041	0.24734	2.37012	-0.354684	-2.01543	Tb927.5.1930	24188	7.54	1	NN Sum: 3, NN D: .59, HMM Prob: .81	HMM: MHSLWVRVAEICSMAMMSCFTGVMLLVASSIVMSQ, NN: MHSLWVRVAEICSMAMMSCFTGVMLLVASSIVMSQ	null	null	null	null	null	null	null
1214	Tb927.5.2080	guanosine monophosphate reductase, putative	0.335132	4.24108	0.70357	-1.5772	2.08443	-0.507234	Tb927.5.2080	52239	9.69	0	null	null	1.1.1.205 (IMP dehydrogenase); 1.7.1.7 (GMP reductase)	IMP dehydrogenase activity, guanosine deaminase activity	null	null	IMP dehydrogenase activity, catalytic activity	null	null
1215	Tb927.5.2090	kinesin, putative	5.30701	1.52661	0.12343	2.4079	0.610336	-3.01824	Tb927.5.2090	122726	6.04	0	null	null	null	ATP binding, microtubule motor activity, motor activity	microtubule-based movement, microtubule-based process	microtubule associated complex	ATP binding, microtubule motor activity	microtubule-based movement	null
1216	Tb927.5.2190	protein of unknown function, conserved	1.82282	2.18114	0.25152	0.866173	1.12508	-1.99125	Tb927.5.2190	48810	4.72	0	null	null	null	null	null	null	null	null	null
1217	Tb927.5.2220	protein of unknown function, conserved	1.82282	2.18114	0.25152	0.866173	1.12508	-1.99125	Tb927.5.2220	48810	4.72	0	null	null	null	null	null	null	null	null	null
1218	Tb927.5.2250	protein of unknown function, conserved	1.82282	2.18114	0.25152	0.866173	1.12508	-1.99125	Tb927.5.2250	48810	4.72	0	null	null	null	null	null	null	null	null	null
1219	Tb927.5.2290	ATP-dependent RNA helicase, putative	0.487092	6.79644	0.30207	-1.03773	2.76478	-1.72705	Tb927.5.2290	249284	6.18	0	null	null	null	ATP-dependent helicase activity, helicase activity	null	null	ATP binding, ATP-dependent helicase activity, helicase activity, nucleic acid binding	null	null
1220	Tb927.5.2320	protein of unknown function, conserved	0.279494	1.57187	2.2762	-1.83911	0.652486	1.18663	Tb927.5.2320	82161	5.79	0	null	null	null	null	null	null	null	null	null
1221	Tb927.5.2380	hydrolase, alpha/beta fold family, putative	0.622278	1.67605	0.9588	-0.68437	0.745068	-0.0606982	Tb927.5.2380	34434	7.43	0	null	null	null	null	null	null	null	null	null
1222	Tb927.5.2530	protein of unknown function, conserved	0.383318	2.83054	0.92166	-1.38339	1.50108	-0.117693	Tb927.5.2530	114914	8.53	0	null	null	null	null	null	null	null	null	null
1223	Tb927.5.2570	translation initiation factor, putative (EIF3B)	0.670691	1.58703	0.93949	-0.57628	0.666331	-0.0900503	Tb927.5.2570	79812	9.27	0	null	null	null	null	null	null	null	null	null
1224	Tb927.5.2640	protein of unknown function, conserved	0.721033	5.61976	0.24679	-0.471864	2.49051	-2.01864	Tb927.5.2640	40417	4.89	2	null	null	null	nucleotidyltransferase activity	biosynthetic process	null	nucleotidyltransferase activity	biosynthetic process	null
1225	Tb927.5.2780	mitochondrial DNA polymerase beta	0.848896	0.869565	1.3547	-0.23634	-0.201634	0.437973	Tb927.5.2780	46103	9.53	0	null	null	null	DNA-directed DNA polymerase activity, catalytic activity	DNA repair, DNA replication	mitochondrial part	DNA binding, DNA-directed DNA polymerase activity, catalytic activity	DNA repair, DNA replication	null
1226	Tb927.5.2790	mitochondrial DNA polymerase beta-PAK (Pol beta-PAK)	1.21591	2.48348	0.33116	0.282035	1.31236	-1.5944	Tb927.5.2790	87229	11.05	0	NN Sum: 3, NN D: .48, HMM Prob: .99	HMM: MLLFRPTLLLSAAKRTAASANARRPAKRAVVAAATTSPAATSV, NN: MLLFRPTLLLSAAKRTAASA	2.7.7.7 (DNA-directed DNA polymerase)	DNA-directed DNA polymerase activity, catalytic activity	DNA replication	null	DNA binding, DNA-directed DNA polymerase activity, catalytic activity	DNA repair, DNA replication	null
1227	Tb927.5.280	retrotransposon hot spot protein (RHS, pseudogene), putative,retrotransposon hot spot protein 3 (RHS3), interrupted, degenerate	0.244051	3.31191	1.2372	-2.03474	1.72767	0.307079	Tb927.5.280	31460	5.08	0	null	null	null	null	null	null	null	null	null
1228	Tb927.5.2820	protein kinase, putative	2.45948	0.490689	0.82861	1.29835	-1.02712	-0.271235	Tb927.5.2820	111622	8.01	0	null	null	2.7.1.- (Phosphotransferases with an alcohol group as acceptor.)	ATP binding, protein serine/threonine kinase activity, protein tyrosine kinase activity	protein phosphorylation	null	ATP binding, protein kinase activity, protein serine/threonine kinase activity, protein tyrosine kinase activity	protein phosphorylation	null
1229	Tb927.5.2850	radial spoke protein RSP2, putative	2.03986	0.496189	0.98799	1.02847	-1.01104	-0.0174317	Tb927.5.2850	57587	4.49	0	null	null	null	null	null	null	null	null	null
1230	Tb927.5.285b	receptor-type adenylate cyclase, putative,expression site associated gene (ESAG) 4 protein, putative	0.0699154	1.58765	9.0089	-3.83825	0.666895	3.17135	Tb927.5.285b	136496	5.65	1	NN Sum: 4, NN D: .92, HMM Prob: 1	HMM: MTSLLSKLSLPLLQLLFLLLSFSTTGRAE, NN: MTSLLSKLSLPLLQLLFLLLSFSTTGRAE	4.6.1.1 (Adenylate cyclase)	phosphorus-oxygen lyase activity	cyclic nucleotide biosynthetic process, intracellular signaling pathway	null	phosphorus-oxygen lyase activity	cyclic nucleotide biosynthetic process, intracellular signaling pathway	null
1231	Tb927.5.2930	protein of unknown function, conserved	0.124978	6.0681	1.3186	-3.00025	2.60125	0.399007	Tb927.5.2930	43309	9.5	0	null	null	null	null	null	mitochondrial part, mitochondrion	null	null	null
1232	Tb927.5.2940	stress-induced protein sti1, putative	2.14606	0.73556	0.63349	1.10169	-0.443085	-0.658606	Tb927.5.2940	62328	6.23	0	null	null	null	null	null	null	null	null	null
1233	Tb927.5.2950	protein of unknown function, conserved	2.36787	0.367875	1.148	1.24359	-1.44271	0.199123	Tb927.5.2950	88258	6.56	0	null	null	null	null	ciliary or flagellar motility	null	null	null	null
1234	Tb927.5.295b	retrotransposon hotspot (RHS) protein 1	0.244051	3.31191	1.2372	-2.03474	1.72767	0.307079	Tb927.5.295b	95129	8.67	0	null	null	null	null	null	null	null	null	null
1235	Tb927.5.2960	phosphoribosylpyrophosphate synthetase, putative (PRS)	0.736052	1.56629	0.8674	-0.442121	0.647351	-0.205231	Tb927.5.2960	41856	6.67	0	null	null	2.7.6.1 (Ribose-phosphate diphosphokinase)	magnesium ion binding, ribose phosphate diphosphokinase activity	nucleoside metabolic process, nucleotide biosynthetic process	null	magnesium ion binding, ribose phosphate diphosphokinase activity	nucleoside metabolic process, nucleotide biosynthetic process	null
1236	TB927.5.300b	2-oxoglutarate (2OG) and Fe(II)-dependent oxygenase superfamily protein, putative	0.177226	2.41939	2.3322	-2.49633	1.27464	1.22169	TB927.5.300b	36742	8	0	null	null	1.2.3.4 (Oxalate oxidase)	iron ion binding	null	null	iron ion binding, oxidoreductase activity	null	null
1237	Tb927.5.300	thymine-7-hydroxylase, putative (TLP5)	0.177226	2.41939	2.3322	-2.49633	1.27464	1.22169	Tb927.5.300	36743	7.8	0	null	null	1.14.11.6 (Thymine dioxygenase)	ferrous iron binding, oxidoreductase activity	metabolic process	null	iron ion binding, oxidoreductase activity	null	null
1238	Tb927.5.3010	protein of unknown function, conserved	0.450491	3.65712	0.60698	-1.15043	1.87071	-0.720279	Tb927.5.3010	57749	9.29	0	null	null	null	null	null	mitochondrial part	null	null	null
1239	Tb927.5.3030	intraflagellar transport protein IFT122, putative (IFT122B)	2.30659	0.925102	0.46864	1.20576	-0.112315	-1.09345	Tb927.5.3030	140630	6.73	0	NN Sum: 4, NN D: .43, HMM Prob: .34	HMM: MHLYLTKRVAIPSTVAVTAVAW, NN: MHLYLTKRVAIPSTVAVTAVAW	null	molecular_function	intraflagellar transport	bacterial-type flagellum basal body	zinc ion binding	null	null
1240	Tb927.5.3040	protein of unknown function, conserved	0.0598122	4.24728	3.9364	-4.06342	2.08654	1.97688	Tb927.5.3040	23070	8.42	1	null	null	null	null	null	mitochondrial part	null	null	null
1241	Tb927.5.309b	protein of unknown function	15.7993	0.77169	0.08202	3.98179	-0.373907	-3.60788	Tb927.5.309b	43144	5.41	1	NN Sum: 4, NN D: .67, HMM Prob: 1	HMM: MARVTFCLAVVLITSSASVFSH, NN: MARVTFCLAVVLITSSASVFSH	null	null	null	null	null	null	null
1242	Tb927.5.310b	protein of unknown function	60.5987	0.460371	0.035845	5.92122	-1.11913	-4.80208	Tb927.5.310b	43505	5.16	1	NN Sum: 4, NN D: .68, HMM Prob: 1	HMM: MARVTFCLAVVLIASSASVFSH, NN: MARVTFCLAVVLIASSASVFSH	null	null	null	null	null	null	null
1243	Tb927.5.310	protein of unknown function	60.5987	0.460371	0.035845	5.92122	-1.11913	-4.80208	Tb927.5.310	44534	5.26	1	NN Sum: 4, NN D: .68, HMM Prob: 1	HMM: MARVTFCLAVVLIASSASVFSH, NN: MARVTFCLAVVLIASSASVFSH	null	null	null	null	null	null	null
1244	Tb927.5.320b	receptor-type adenylate cyclase, putative,expression site associated gene (ESAG) 4 protein, putative	0.0699154	1.58765	9.0089	-3.83825	0.666895	3.17135	Tb927.5.320b	136591	5.65	1	NN Sum: 4, NN D: .92, HMM Prob: 1	HMM: MTSLLSKLSLPLLQLLFLLLSFSTTGRAE, NN: MTSLLSKLSLPLLQLLFLLLSFSTTGRAE	4.6.1.1 (Adenylate cyclase)	phosphorus-oxygen lyase activity	cyclic nucleotide biosynthetic process, intracellular signaling pathway	null	phosphorus-oxygen lyase activity	cyclic nucleotide biosynthetic process, intracellular signaling pathway	null
1245	Tb927.5.320	receptor-type adenylate cyclase GRESAG 4, putative,adenylyl cyclase, putative	0.0699154	1.58765	9.0089	-3.83825	0.666895	3.17135	Tb927.5.320	136565	5.65	1	NN Sum: 4, NN D: .92, HMM Prob: 1	HMM: MTSLLSKLSLPLLQLLFLLLSFSTTGRAE, NN: MTSLLSKLSLPLLQLLFLLLSFSTTGRAE	4.6.1.1 (Adenylate cyclase)	adenylate cyclase activity	cyclic nucleotide biosynthetic process, intracellular signaling pathway	integral to membrane	phosphorus-oxygen lyase activity	cyclic nucleotide biosynthetic process, intracellular signaling pathway	null
1246	Tb927.5.3220	signal peptidase type I, putative	6.15877	0.57062	0.28455	2.62264	-0.809397	-1.81325	Tb927.5.3220	23706	8.11	0	null	null	null	peptidase activity	proteolysis, signal peptide processing	membrane	peptidase activity	proteolysis, signal peptide processing	membrane
1247	Tb927.5.3230	protein of unknown function, conserved	0.198602	3.91966	1.2846	-2.33205	1.97073	0.361319	Tb927.5.3230	240997	6.65	0	null	null	null	null	null	null	binding	null	null
1248	Tb927.5.3250	protein of unknown function, conserved	0.400432	0.277749	8.9912	-1.32037	-1.84814	3.16851	Tb927.5.3250	172168	5.71	0	null	null	null	protein binding	null	null	protein binding	null	null
1249	Tb927.5.3260	protein of unknown function, conserved	1.57028	0.10341	6.1583	0.65102	-3.27355	2.62253	Tb927.5.3260	149168	7.15	0	NN Sum: 1, NN D: .2, HMM Prob: .71	HMM: MDPLNAVALITAGCGQRCAS, NN: MDPLNAVALITAGCGQRCASPVMAY	null	molecular_function	biological_process	cellular_component	null	null	null
1250	Tb927.5.330b	receptor-type adenylate cyclase, putative,expression site associated gene (ESAG) 4 protein	0.0699154	1.58765	9.0089	-3.83825	0.666895	3.17135	Tb927.5.330b	133994	4.98	1	NN Sum: 4, NN D: .93, HMM Prob: 1	HMM: MTSLLSKLSLPLLQLLFLLLSFSTTGRAE, NN: MTSLLSKLSLPLLQLLFLLLSFSTTGRAE	4.6.1.1 (Adenylate cyclase)	phosphorus-oxygen lyase activity	cyclic nucleotide biosynthetic process, intracellular signaling pathway	null	phosphorus-oxygen lyase activity	cyclic nucleotide biosynthetic process, intracellular signaling pathway	null
1251	Tb927.5.330	receptor-type adenylate cyclase GRESAG 4, putative,adenylyl cyclase, putative,ATP pyrophosphate-lyase, putative	0.0699154	1.58765	9.0089	-3.83825	0.666895	3.17135	Tb927.5.330	133994	4.98	1	NN Sum: 4, NN D: .93, HMM Prob: 1	HMM: MTSLLSKLSLPLLQLLFLLLSFSTTGRAE, NN: MTSLLSKLSLPLLQLLFLLLSFSTTGRAE	4.6.1.1 (Adenylate cyclase)	adenylate cyclase activity	cyclic nucleotide biosynthetic process, intracellular signaling pathway	integral to membrane	phosphorus-oxygen lyase activity	cyclic nucleotide biosynthetic process, intracellular signaling pathway	null
1252	Tb927.5.3350	iron superoxide dismutase, putative	0.349699	4.30773	0.66383	-1.51581	2.10693	-0.591114	Tb927.5.3350	26824	8.36	0	null	null	1.15.1.1 (Superoxide dismutase)	null	null	mitochondrial part	metal ion binding, superoxide dismutase activity	oxidation-reduction process, superoxide metabolic process	null
1253	Tb927.5.3400	calcium-translocating P-type ATPase,calcium pump	1.51336	1.38776	0.47615	0.597758	0.472754	-1.07051	Tb927.5.3400	110319	6.67	10	null	null	3.6.3.6 (Proton-exporting ATPase)	calcium-transporting ATPase activity	calcium ion transport, metabolic process	integral to membrane, mitochondrial inner membrane	ATP binding, calcium-transporting ATPase activity, catalytic activity	ATP biosynthetic process, calcium ion transport, cation transport, metabolic process	integral to membrane, membrane
1254	Tb927.5.3410	protein of unknown function, conserved	0.19872	5.12178	0.98251	-2.33119	2.35665	-0.025456	Tb927.5.3410	30983	9.81	0	null	null	null	null	null	mitochondrial part	null	null	null
1255	Tb927.5.3450	protein of unknown function, conserved	1.0686	1.80744	0.51775	0.0957279	0.853945	-0.949672	Tb927.5.3450	57993	9.02	0	null	null	null	null	null	null	null	null	null
1256	Tb927.5.350	75 kDa invariant surface glycoprotein, putative (ISG75)	13.4018	0.825601	0.090379	3.74435	-0.276483	-3.46787	Tb927.5.350	58708	5.45	1	NN Sum: 4, NN D: .72, HMM Prob: .99	HMM: MSTMPVTLRTTATVFLLCGICALDVSKAS, NN: MSTMPVTLRTTATVFLLCGICALDVSKAS	null	molecular_function	biological_process	plasma membrane	null	null	null
1257	Tb927.5.350b	invariant surface glycoprotein, putative	13.4018	0.825601	0.090379	3.74435	-0.276483	-3.46787	Tb927.5.350b	58708	5.45	1	NN Sum: 4, NN D: .72, HMM Prob: .99	HMM: MSTMPVTLRTTATVFLLCGICALDVSKAS, NN: MSTMPVTLRTTATVFLLCGICALDVSKAS	null	null	null	null	null	null	null
1258	Tb927.5.3560	vesicle-associated membrane protein, putative,synaptobrevin, putative (VAMP)	5.61073	1.10434	0.16139	2.48819	0.143189	-2.63138	Tb927.5.3560	24403	8.72	1	null	null	null	null	vesicle-mediated transport	integral to membrane	null	transport, vesicle-mediated transport	integral to membrane
1259	Tb927.5.3580	phosphoglycerate mutase protein, putative	0.686201	1.05962	1.3753	-0.543298	0.0835515	0.459746	Tb927.5.3580	20718	5.15	0	null	null	5.4.2.1 (Phosphoglycerate mutase)	catalytic activity	metabolic process	cellular_component	null	null	null
1260	Tb927.5.360	75 kDa invariant surface glycoprotein (ISG75)	0.821558	12.9829	0.093754	-0.283566	3.69854	-3.41498	Tb927.5.360	58226	5.33	1	NN Sum: 4, NN D: .84, HMM Prob: 1	HMM: MSTMPVTLRTTATVFLLCGICALDVTWAE, NN: MSTMPVTLRTTATVFLLCGICALDVTWAE	null	molecular_function	biological_process	plasma membrane	null	null	null
1261	Tb927.5.360b	invariant surface glycoprotein, putative	0.821558	12.9829	0.093754	-0.283566	3.69854	-3.41498	Tb927.5.360b	58226	5.33	1	NN Sum: 4, NN D: .84, HMM Prob: 1	HMM: MSTMPVTLRTTATVFLLCGICALDVTWAE, NN: MSTMPVTLRTTATVFLLCGICALDVTWAE	null	null	null	null	null	null	null
1262	Tb927.5.370	75 kDa invariant surface glycoprotein, putative (ISG75)	13.4018	0.789364	0.094528	3.74435	-0.341237	-3.40311	Tb927.5.370	58593	5.18	1	NN Sum: 4, NN D: .83, HMM Prob: 1	HMM: MSTMPVTLCTTATVFLLCGICALDVTWAE, NN: MSTMPVTLCTTATVFLLCGICALDVTWAE	null	molecular_function	biological_process	plasma membrane	null	null	null
1263	Tb927.5.370b	invariant surface glycoprotein, putative	13.4018	0.789364	0.094528	3.74435	-0.341237	-3.40311	Tb927.5.370b	58646	5.25	1	NN Sum: 4, NN D: .84, HMM Prob: 1	HMM: MSTMPVTLRTTATVFLLCGICALDVTWAE, NN: MSTMPVTLRTTATVFLLCGICALDVTWAE	null	null	null	null	null	null	null
1264	Tb927.5.3800	glutamine hydrolysing (not ammonia-dependent) carbomoyl phosphate synthase, putative	0.149671	2.62888	2.5415	-2.74013	1.39445	1.34568	Tb927.5.3800	204098	6.1	0	null	null	6.3.5.5 (Carbamoyl-phosphate synthase (glutamine-hydrolyzing))	argininosuccinate synthase activity	arginine biosynthetic process	null	ATP binding, argininosuccinate synthase activity, carbamoyl-phosphate synthase activity, catalytic activity	arginine biosynthetic process, glutamine metabolic process, metabolic process, nitrogen compound metabolic process	null
1265	Tb927.5.3810	orotidine-5-phosphate decarboxylase/orotate phosphoribosyltransferase, putative,OMPDCase-OPRTase, putative	0.703829	3.24465	0.43789	-0.506703	1.69806	-1.19136	Tb927.5.3810	49957	9.49	0	null	null	2.4.2.10 (Orotate phosphoribosyltransferase); 4.1.1.23 (Orotidine-5'-phosphate decarboxylase)	orotate phosphoribosyltransferase activity	de novo' pyrimidine base biosynthetic process, nucleoside metabolic process, pyrimidine ribonucleotide biosynthetic process	glycosome	catalytic activity, orotate phosphoribosyltransferase activity, orotidine-5'-phosphate decarboxylase activity	de novo' pyrimidine base biosynthetic process, metabolic process, nucleoside metabolic process, pyrimidine nucleotide biosynthetic process	null
1266	Tb927.5.3820	aspartate carbamoyltransferase, putative	0.461467	4.03884	0.53654	-1.1157	2.01394	-0.898242	Tb927.5.3820	35911	8.31	0	null	null	2.1.3.2 (Aspartate carbamoyltransferase)	aspartate carbamoyltransferase activity	de novo' pyrimidine base biosynthetic process	null	amino acid binding, aspartate carbamoyltransferase activity, carboxyl- or carbamoyltransferase activity	de novo' pyrimidine base biosynthetic process, cellular amino acid metabolic process	null
1267	Tb927.5.3830	dihydroorotate oxidase	1.14939	2.30992	0.37665	0.200863	1.20784	-1.4087	Tb927.5.3830	34113	6.67	0	null	null	1.3.3.1 (Dihydroorotate oxidase)	FMN binding, dihydroorotate dehydrogenase activity	de novo' pyrimidine base biosynthetic process, UMP biosynthetic process	cytoplasm	dihydroorotate dehydrogenase activity, dihydroorotate oxidase activity	de novo' pyrimidine base biosynthetic process, UMP biosynthetic process	cytoplasm
1268	Tb927.5.390	75 kDa invariant surface glycoprotein, putative	13.4018	0.825601	0.090379	3.74435	-0.276483	-3.46787	Tb927.5.390	57737	5.12	2	NN Sum: 4, NN D: .82, HMM Prob: 1	HMM: MSTMPVTLRTTATVFLLCGICALDVTLAA, NN: MSTMPVTLRTTATVFLLCGICALDVTLAA	null	molecular_function	biological_process	plasma membrane	null	null	null
1269	Tb927.5.390b	invariant surface glycoprotein, putative	13.4018	0.825601	0.090379	3.74435	-0.276483	-3.46787	Tb927.5.390b	57737	5.12	2	NN Sum: 4, NN D: .82, HMM Prob: 1	HMM: MSTMPVTLRTTATVFLLCGICALDVTLAA, NN: MSTMPVTLRTTATVFLLCGICALDVTLAA	null	null	null	null	null	null	null
1270	Tb927.5.3970	adenylate kinase, putative (ADKE)	1.85608	0.483722	1.1138	0.892259	-1.04775	0.15549	Tb927.5.3970	29873	7.12	0	null	null	2.7.4.3 (Adenylate kinase)	ATP binding, adenylate kinase activity	nucleobase, nucleoside and nucleotide interconversion, nucleobase, nucleoside, nucleotide and nucleic acid metabolic process	axoneme, cellular_component	ATP binding, adenylate kinase activity	null	null
1271	Tb927.5.400	75 kDa invariant surface glycoprotein, putative (ISG75)	13.4018	0.825601	0.090379	3.74435	-0.276483	-3.46787	Tb927.5.400	58468	5.34	1	NN Sum: 4, NN D: .72, HMM Prob: .99	HMM: MSTMPVTLRTTATVFLLCGICALDVSKAS, NN: MSTMPVTLRTTATVFLLCGICALDVSKAS	null	molecular_function	biological_process	plasma membrane	null	null	null
1272	Tb927.5.400b	invariant surface glycoprotein, putative	13.4018	0.825601	0.090379	3.74435	-0.276483	-3.46787	Tb927.5.400b	58468	5.34	1	NN Sum: 4, NN D: .72, HMM Prob: .99	HMM: MSTMPVTLRTTATVFLLCGICALDVSKAS, NN: MSTMPVTLRTTATVFLLCGICALDVSKAS	null	null	null	null	null	null	null
1273	Tb927.5.4380	kinetoplastid-specific phospho-protein phosphatase, putative	1.08268	0.396085	2.3319	0.114613	-1.33612	1.22151	Tb927.5.4380	71371	7.51	0	null	null	3.1.3.16 (Phosphoprotein phosphatase)	hydrolase activity, protein serine/threonine phosphatase activity	protein dephosphorylation	cellular_component	hydrolase activity	null	null
1274	Tb927.5.4390	protein of unknown function, conserved	3.98375	0.361201	0.69496	1.99413	-1.46913	-0.524998	Tb927.5.4390	15064	5.27	0	null	null	null	null	null	null	null	null	null
1275	Tb927.5.440b	trans sialidase, putative	58.2751	0.0029437	5.8294	5.86481	-8.40815	2.54335	Tb927.5.440b	84564	6.91	1	NN Sum: 2, NN D: .41, HMM Prob: .92	HMM: MRVWMKDDFPTREKSYKRMHTPLLLLVASVLLLPVCSNGSSSQ, NN: MRVWMKDDFPTREKSYKRMHTPLLLLVASVLLLPVCSNGS	3.2.1.18 (Exo-alpha-sialidase)	exo-alpha-sialidase activity	pathogenesis	null	exo-alpha-sialidase activity	pathogenesis	null
1276	Tb927.5.440	trans-sialidase, putative	58.2751	0.0029437	5.8294	5.86481	-8.40815	2.54335	Tb927.5.440	84564	6.91	1	NN Sum: 2, NN D: .41, HMM Prob: .92	HMM: MRVWMKDDFPTREKSYKRMHTPLLLLVASVLLLPVCSNGSSSQ, NN: MRVWMKDDFPTREKSYKRMHTPLLLLVASVLLLPVCSNGS	null	exo-alpha-sialidase activity	pathogenesis	null	exo-alpha-sialidase activity	pathogenesis	null
1277	Tb927.5.4410	protein of unknown function, conserved	0.645703	3.50869	0.44139	-0.631058	1.81093	-1.17987	Tb927.5.4410	23594	11.23	0	null	null	null	null	null	null	null	null	null
1278	Tb927.5.4420	nucleolar RNA helicase II, putative,nucleolar RNA helicase Gu, putative	0.490918	1.82184	1.1181	-1.02645	0.865397	0.161049	Tb927.5.4420	68787	8.07	0	null	null	null	ATP binding, ATP-dependent helicase activity, RNA binding	nucleobase, nucleoside, nucleotide and nucleic acid metabolic process	nucleolus, nucleus	ATP binding, ATP-dependent helicase activity, RNA binding, helicase activity, nucleic acid binding	null	nucleus
1279	Tb927.5.4460	major vault protein, putative (MVP)	1.00685	1.58103	0.6282	0.00984383	0.66086	-0.670704	Tb927.5.4460	94105	7.08	0	null	null	null	null	null	null	null	null	null
1280	Tb927.5.4480	paraflagellar rod component par4, putative	2.55304	0.309734	1.2646	1.35222	-1.6909	0.338681	Tb927.5.4480	68315	4.92	0	null	null	null	null	null	null	null	null	null
1281	Tb927.5.4500	ras-like small GTPase, putative (TbSAR1)	2.89838	0.76695	0.44986	1.53525	-0.382796	-1.15245	Tb927.5.4500	21772	7.72	0	NN Sum: 2, NN D: .51, HMM Prob: .09	HMM: MGLFSWFWDMLSFLGFTN, NN: MGLFSWFWDMLSFLGFTNKTGK	null	null	intracellular protein transport, small GTPase mediated signal transduction	null	GTP binding	intracellular protein transport, small GTPase mediated signal transduction	intracellular
1282	Tb927.5.4540	receptor-type adenylate cyclase GRESAG 4, putative,adenylyl cyclase, putative,ATP pyrophosphate-lyase, putative	0.0779545	2.02638	6.3305	-3.68122	1.0189	2.66232	Tb927.5.4540	136621	6.02	1	NN Sum: 3, NN D: .49, HMM Prob: .08	HMM: MISIHQSILFGRDVSRVRMENSPVPCINQFRCRLTMSSLSLLLVFLVVVMPPVEAL, NN: MISIHQSILFGRDVSRVRMENSPVPCINQFRCRLTMSSLSLLLVFLVVVMPPVEAL	4.6.1.1 (Adenylate cyclase)	adenylate cyclase activity	cyclic nucleotide biosynthetic process, intracellular signaling pathway	integral to membrane	phosphorus-oxygen lyase activity	cyclic nucleotide biosynthetic process, intracellular signaling pathway	null
1283	Tb927.5.4550	receptor-type adenylate cyclase GRESAG 4, putative,adenylyl cyclase, putative,ATP pyrophosphate-lyase, putative	0.0779545	2.02638	6.3305	-3.68122	1.0189	2.66232	Tb927.5.4550	136526	5.65	1	NN Sum: 3, NN D: .49, HMM Prob: .08	HMM: MISIHQSILFGRDVSRVRMENSPVPCINQFRCRLTMSSLSLLLVFLVVVMPPVEAL, NN: MISIHQSILFGRDVSRVRMENSPVPCINQFRCRLTMSSLSLLLVFLVVVMPPVEAL	4.6.1.1 (Adenylate cyclase)	adenylate cyclase activity	cyclic nucleotide biosynthetic process, intracellular signaling pathway	integral to membrane	phosphorus-oxygen lyase activity	cyclic nucleotide biosynthetic process, intracellular signaling pathway	null
1284	Tb927.5.520	stomatin-like protein, putative	0.389029	17.9404	0.14328	-1.36205	4.16514	-2.80309	Tb927.5.520	55980	8.67	0	null	null	null	null	null	integral to membrane, membrane	null	null	membrane
1285	Tb927.5.550	vacuolar ATP synthase, putative	2.28014	1.52567	0.28746	1.18912	0.609446	-1.79857	Tb927.5.550	42850	4.88	0	null	null	3.6.3.14 (H( )-transporting two-sector ATPase)	null	null	proton-transporting V-type ATPase, V0 domain	hydrogen ion transmembrane transporter activity	ATP synthesis coupled proton transport	null
1286	Tb927.5.580	prefoldin subunit, putative	0.864304	0.763344	1.5157	-0.210389	-0.389595	0.599984	Tb927.5.580	15578	9.83	0	null	null	null	unfolded protein binding	protein folding	prefoldin complex	unfolded protein binding	protein folding	prefoldin complex
1287	Tb927.5.630	acidic phosphatase, putative	14.7975	0.924069	0.073132	3.88728	-0.113928	-3.77335	Tb927.5.630	43664	6.11	1	NN Sum: 4, NN D: .77, HMM Prob: 1	HMM: MSRTIVLGLGFVLLVCYSGKLAE, NN: MSRTIVLGLGFVLLVCYSGKLAE	null	null	null	null	null	null	null
1288	Tb927.5.690	protein of unknown function, conserved	0.459179	2.08223	1.0459	-1.12287	1.05813	0.0647449	Tb927.5.690	16361	5.6	0	null	null	null	null	null	null	null	null	null
1289	Tb927.5.790	casein kinase I isoform 1 (CK1.1)	1.78878	0.687153	0.81356	0.838977	-0.541297	-0.297679	Tb927.5.790	37928	8.69	0	null	null	2.7.1.- (Phosphotransferases with an alcohol group as acceptor.)	ATP binding, protein serine/threonine kinase activity, protein tyrosine kinase activity	protein phosphorylation	cellular_component	ATP binding, protein kinase activity, protein serine/threonine kinase activity, protein tyrosine kinase activity	protein phosphorylation	null
1290	Tb927.5.800	casein kinase I, isoform 2 (CK1.2)	1.78878	0.687153	0.81356	0.838977	-0.541297	-0.297679	Tb927.5.800	38375	9.65	0	null	null	2.7.1.- (Phosphotransferases with an alcohol group as acceptor.)	ATP binding, protein serine/threonine kinase activity, protein tyrosine kinase activity	protein phosphorylation	cellular_component	ATP binding, protein kinase activity, protein serine/threonine kinase activity, protein tyrosine kinase activity	protein phosphorylation	null
[truncated: 383 more rows]
