# Supplementary material for: Proteome remodelling during development from blood to insect-form Trypanosoma brucei quantified by SILAC and mass spectrometry
Source: BMC Genomics. 2012 Oct 16;13:556. doi: 10.1186/1471-2164-13-556 (PMC3545838; doi:10.1186/1471-2164-13-556)
Supplement: Additional file 6 — Table S5. GO terms with gene IDs. [file 1471-2164-13-556-S6.xls]

## Sheet: Table S5
Table S5: GO terms with gene Ids
			>= 2X Upregulated
			>= 2x Downregulated
			Unchanged in abundance
id	GO_id	GO term	gene product	LS/PC	SS/LS	PC/SS	Total number of genes
	GO:0005773	Vacuole					33
1		Tb927.3.1790	pyruvate dehydrogenase E1 beta subunit, putative	0.130579	132.81	0.057663
2		Tb927.8.7980	vacuolar-type proton translocating pyrophosphatase 1,V-type H( )-translocating pyrophosphatase (TVP1)	0.339328	2.37412	1.2413
3		Tb927.4.1080	V-type ATPase, A subunit, putative	2.41569	4.95784	0.083496
4		Tb11.02.5470	vacuolar type h ATPase subunit, putative	3.95757	1.11761	0.22609
5		Tb927.7.1300	protein disulfide isomerase, putative	2.12757	0.509612	0.92231
6		Tb927.10.3760	vacuolar ATP synthase subunit d, putative	2.75885	0.905835	0.40015
7		Tb927.7.5790	protein disulfide isomerase, putative	13.0336	0.63091	0.12161
8		Tb927.1.3110	soluble N-ethylmaleimide sensitive factor (NSF) attachment protein, putative	1.0529	1.97505	0.48088
9		Tb927.3.3410	aspartyl aminopeptidase, putative,metallo-peptidase, Clan MH, Family M20	0.842176	1.38835	0.85526
10		Tb09.244.2720	ribosomal protein L15, putative	0.811491	1.22739	1.004
11		Tb927.10.730	ATP synthase, putative	2.26979	1.63641	0.26923
	GO:0005840	Ribosome					128
1		Tb927.10.14550	ATP-dependent DEAD/H RNA helicase, putative	0.402868	2.82672	0.87812
2		Tb11.01.1370	eukaryotic translation initiation factor 3 subunit, putative,TGF-beta receptor interacting protein 1 (eIF-3 beta)	0.529857	5.82734	0.32387
3		Tb927.4.750	50S ribosomal protein L7Ae, putative	0.951475	2.35888	0.44555
4		Tb11.01.3420	eukaryotic translation initiation factor, putative	0.465983	2.05143	1.0461
5		Tb927.2.3780	translation initiation factor IF-2, putative (28H13.240)	0.495344	2.23116	0.90482
6		Tb927.10.10010	60S acidic ribosomal protein, putative	0.650111	2.20559	0.69741
7		Tb927.8.4820	eukaryotic translation initation factor 4 gamma, putative	0.408147	2.66046	0.92093
8		Tb927.10.4560	elongation factor 2	0.862366	4.00899	0.28925
9		Tb927.10.7710	40S ribosomal protein S8, putative	0.190571	3.75969	1.3957
10		Tb927.10.13360	elongation factor Tu, putative	0.155294	4.47181	1.44
11		Tb927.10.13730	60S ribosomal protein L7, putative	0.254764	4.09583	0.95834
12		Tb927.3.3630	elongation factor ts, putative (EF-TS)	0.101349	7.37547	1.3378
13		Tb927.10.4570	elongation factor 2	0.862366	4.00899	0.28925
14		Tb927.7.4550	60S ribosomal protein-like	0.214082	4.4474	1.0503
15		Tb927.7.4140	Protein of unknown function, conserved	0.295613	3.77604	0.89586
16		Tb11.02.4030	eukaryotic release factor 3, putative (ERF3)	0.647626	3.86102	0.39992
17		Tb11.03.0940	elongation factor, putative	0.307626	2.13161	1.525
18		Tb927.10.5010	Mitochondrial elongation factor G, putative	1.70002	0.263308	2.234
19		Tb927.10.560	40S ribosomal proteins S11, putative	0.930146	0.412042	2.6092
20		Tb09.211.4850	60S ribosomal protein L26, putative	1.01798	0.964781	1.0182
21		Tb09.211.0340	60S ribosomal protein L10, putative,QM-like protein	1.05683	0.897326	1.0545
22		Tb927.4.2180	60S ribosomal protein L35a, putative	0.99295	0.907543	1.1097
23		Tb11.01.1920	60S ribosomal protein L22, putative	1.01513	1.66074	0.59317
24		Tb09.244.2730	60S ribosomal protein L5, putative	0.629129	1.29291	1.2294
25		Tb927.10.5460	60S ribosomal protein L24, putative	0.914328	0.954113	1.1463
26		Tb09.211.3270	60S ribosomal subunit protein L31, putative	1.04889	0.887452	1.0743
27		Tb927.4.1790	ribosomal protein L3, putative	0.716589	1.82913	0.76293
28		Tb11.46.0001	60S acidic ribosomal subunit protein, putative	1.11168	1.34906	0.66679
29		Tb11.46.0002	60S acidic ribosomal subunit protein, putative	1.11168	1.34906	0.66679
30		Tb927.3.3310	60S ribosomal protein L13, putative	1.01937	1.65371	0.59321
31		Tb927.10.3930	40S ribosomal protein S3A, putative	0.966837	1.03446	0.99985
32		Tb927.7.5180	60S ribosomal protein L23a, putative	0.997009	1.05306	0.95246
33		Tb927.7.1040	40S ribosomal protein S16, putative	0.926097	1.07571	1.0038
34		Tb09.244.2590	60S ribosomal protein L32	0.991473	0.918747	1.0978
35		Tb927.7.1750	60S ribosomal protein L7, putative	1.00876	0.984429	1.007
36		Tb927.10.1590	ribosomal protein L36, putative	1.05118	0.85511	1.1125
37		Tb927.10.5610	40S ribosomal protein S9, putative	0.992654	1.0069	1.0005
38		Tb927.10.1100	60S ribosomal protein L9, putative	1.01656	0.742535	1.3248
39		Tb927.10.3380	60S acidic ribosomal protein P2, putative	0.793777	1.00567	1.2527
40		Tb927.8.1330	60S ribosomal protein L7a, putative	0.585001	1.57201	1.0874
41		Tb927.1.3180	40S ribosomal protein S11, putative	0.994332	0.707691	1.4211
42		Tb11.02.1085	40S ribosomal protein S4, putative	0.992457	1.05248	0.95736
43		Tb927.7.2370	40S ribosomal protein S15, putative	1.00173	1.06574	0.93669
44		Tb927.8.6160	40S ribosomal protein S8, putative	0.903914	1.02321	1.0812
45		Tb927.5.1110	60S ribosomal protein L2, putative,60S ribosomal protein L8, putative	1.00814	0.938084	1.0574
46		Tb927.10.7330	40S ribosomal protein S24E, putative	0.984543	1.01327	1.0024
47		Tb09.244.2740	60S ribosomal protein L5, putative	0.629129	1.29291	1.2294
48		Tb09.160.5580	60S ribosomal protein L11, putative	1.03033	0.979078	0.9913
49		Tb09.211.3280	60S ribosomal subunit protein L31, putative	1.04889	0.887452	1.0743
50		Tb927.5.1820	60S acidic ribosomal protein, putative	0.974469	1.41754	0.72393
51		Tb927.3.3320	60S ribosomal protein L13, putative	1.01937	1.65371	0.59321
52		Tb927.10.3940	40S ribosomal protein S3A, putative	0.966837	1.03446	0.99985
53		Tb927.4.3550	60S ribosomal protein L13a, putative	1.01659	0.903453	1.0888
54		Tb927.7.1050	40S ribosomal protein S16, putative	0.926097	1.07571	1.0038
55		Tb927.8.1110	40S ribosomal protein S9, putative	0.992654	1.0069	1.0005
56		Tb927.10.5360	40S ribosomal protein S10, putative	1.00969	0.994378	0.996
57		Tb927.6.4980	40S ribosomal protein S14 (RPS14)	0.879894	1.07146	1.0607
58		Tb927.10.2770	eukaryotic translation initiation factor 5, putative	0.476372	1.11559	1.8817
59		Tb927.10.14710	40S ribosomal protein S2, putative (RPS2)	0.949307	1.17822	0.89406
60		Tb927.7.5000	60S ribosomal protein L19, putative	0.809782	1.17286	1.0529
61		Tb927.10.13500	60S ribosomal protein L10a	0.975039	1.07234	0.95641
62		Tb11.01.1680	polyubiquitin, putative	1.96998	1.67808	0.3025
63		Tb11.02.4050	60S ribosomal protein L28, putative	1.02151	0.816328	1.1992
64		Tb927.10.14600	40S ribosomal protein S2, putative (RPS2)	0.949307	1.17822	0.89406
65		Tb09.211.2630	60S ribosomal protein L23, putative	1.02256	0.979507	0.9984
66		Tb927.8.1340	60S ribosomal protein L7a, putative	0.585001	1.57201	1.0874
67		Tb11.02.1090	40S ribosomal protein S4, putative	0.992457	1.05248	0.95736
68		Tb927.7.2340	40S ribosomal protein S15, putative	1.00173	1.06574	0.93669
69		Tb11.01.3020	40S ribosomal protein L14, putative	0.968898	0.944368	1.0929
70		Tb927.4.1800	ribosomal protein L3, mitochondrial, putative	0.716589	1.82913	0.76293
71		Tb927.6.5040	ribosomal protein L15, putative	0.811491	1.22739	1.004
72		Tb927.10.270	60S ribosomal protein L32, putative	0.991473	0.918747	1.0978
73		Tb927.10.7340	40S ribosomal protein S24E, putative	0.984543	1.01327	1.0024
74		Tb11.02.4350	40S ribosomal protein S21, putative	0.984155	0.993449	1.0228
75		Tb927.2.5910	40S ribosomal protein S13, putative (1F7.325)	0.982318	0.909172	1.1197
76		Tb09.160.4450	40S ribosomal protein S3, putative (RPS3)	0.937207	1.86516	0.57207
77		Tb927.10.5480	60S ribosomal protein L24, putative	0.914328	0.954113	1.1463
78		Tb09.160.5590	60S ribosomal protein L11, putative	1.03033	0.979078	0.9913
79		Tb927.6.4690	60S ribosomal protein L9, putative	1.01656	0.742535	1.3248
80		Tb09.160.2550	ribosomal protein S7, putative (1L12.160)	0.985125	0.98928	1.0261
81		Tb11.01.2560	40S ribosomal protein SA, putative	1.05052	1.90924	0.49858
82		Tb927.10.9880	60S ribosomal protein L18, putative (TbL18LP)	0.944465	0.836401	1.2659
83		Tb927.10.5370	40S ribosomal protein S10, putative	1.00969	0.994378	0.996
84		Tb927.10.5330	40S ribosomal protein S18, putative	0.968148	1.03908	0.99405
85		Tb927.10.9800	60S ribosomal protein L22	1.01513	1.66074	0.59317
86		Tb927.3.2900	elongation initiation factor 2 alpha subunit, putative	0.489596	1.7283	1.1818
87		Tb927.10.3840	60S ribosomal protein L18a, putative	1.02097	0.880097	1.1129
88		Tb11.02.4170	40S ribosomal protein S5, putative	1.00194	1.26377	0.78975
89		Tb927.7.1730	60S ribosomal protein L7, putative	1.00876	0.984429	1.007
90		Tb927.3.5050	60S ribosomal protein L4	0.604047	1.18793	1.3936
91		Tb927.10.11390	60S ribosomal protein L6, putative	0.979048	1.06467	0.95936
92		Tb927.2.6090	60S ribosomal protein L44,ribosomal protein L36a.e (RPL44)	1.05366	1.02248	0.9282
93		Tb927.4.1100	ribosomal protein L21E (60S), putative	1.00841	0.915829	1.0828
94		Tb927.5.1610	60S ribosomal protein L13a, putative	1.01659	0.903453	1.0888
95		Tb11.02.0740	60S ribosomal protein L44	1.05366	1.02248	0.9282
96		Tb927.10.14240	N-myristoyltransferase (NMT)	0.710581	1.44613	0.97315
97		Tb09.211.2640	60S ribosomal protein L23, putative	1.02256	0.979507	0.9984
98		Tb11.02.1840	60S ribosomal protein L18, putative (RPL18)	0.944465	0.836401	1.2659
99		Tb927.8.6180	60S ribosomal protein L26, putative	1.01798	0.964781	1.0182
100		Tb11.02.4360	40S ribosomal protein S21, putative	0.984155	0.993449	1.0228
101		Tb09.244.2720	ribosomal protein L15, putative	0.811491	1.22739	1.004
102		Tb11.01.2680	40S ribosomal protein SA, putative	1.05052	1.90924	0.49858
103		Tb09.244.2725	ribosomal protein L36, putative	1.05118	0.85511	1.1125
104		Tb11.03.0410	eukaryotic translation initiation factor 5a, putative (eIF-5A)	0.751541	0.659431	2.0178
105		Tb927.10.11540	40S ribosomal protein S3, putative (RPS3)	0.937207	1.86516	0.57207
106		Tb927.8.6030	60S ribosomal protein L12, putative	0.970968	1.55356	0.66293
107		Tb11.01.1470	60S ribosomal protein L10a, putative (RPL10A)	0.975039	1.07234	0.95641
108		Tb11.50.0005	ribosomal protein L21E (60S), putative	1.00841	0.915829	1.0828
109		Tb927.7.5170	60S ribosomal protein L23a,60S ribosomal protein L25	0.997009	1.05306	0.95246
110		Tb927.10.15120	40S ribosomal protein S13, putative	0.982318	0.909172	1.1197
111		Tb927.10.5340	40S ribosomal protein S18, putative (RPS18)	0.968148	1.03908	0.99405
112		Tb11.01.3675	40S ribosomal protein S17, putative	1.00074	1.00822	0.99111
113		Tb11.01.3676	40S ribosomal protein S17, putative	1.00074	1.00822	0.99111
114		Tb09.160.2490	ribosomal protein S7, putative (1L12.125)	0.985125	0.98928	1.0261
115		Tb09.211.0110	60S ribosomal protein L10, putative,QM-like protein (QM)	1.05683	0.897326	1.0545
116		Tb927.7.5020	60S ribosomal protein L19, putative	0.809782	1.17286	1.0529
117		Tb927.7.1740	60S ribosomal protein L7, putative	1.00876	0.984429	1.007
118		Tb927.4.1930	RNA-binding protein, putative (EIF3D)	0.482835	1.65239	1.2534
119		Tb927.6.720	40S ribosomal protein L14, putative	0.968898	0.944368	1.0929
120		Tb09.211.4550	60S ribosomal protein L12, putative	0.970968	1.55356	0.66293
121		Tb09.v1.0640	60S ribosomal protein L27a,60S ribosomal protein L28,60S ribosomal protein L29 (RPL27A)	1.02265	0.946703	1.0329
122		Tb927.10.3370	60S acidic ribosomal protein P2, putative	0.793777	1.00567	1.2527
123		Tb11.01.5720	ribosomal protein L18, putative	1.02097	0.880097	1.1129
124		Tb11.02.4070	60S ribosomal protein L28, putative	1.02151	0.816328	1.1992
125		Tb09.211.2650	60S ribosomal protein L27a,60S ribosomal protein L28,60S ribosomal protein L29 (RPL27A)	1.02265	0.946703	1.0329
126		Tb11.01.7960	60S ribosomal protein L2, putative,60S ribosomal protein L8, putative	1.00814	0.938084	1.0574
127		Tb927.8.6150	40S ribosomal protein S8, putative	0.903914	1.02321	1.0812
128		Tb927.4.1860	ribosomal protein S19, putative	0.964227	0.965553	1.0741
	GO:0005886	Plasma membrane					58
1		Tb927.4.4380	vacuolar-type proton translocating pyrophosphatase 1, putative (PPase1)	0.339328	2.37412	1.2413
2		Tb09.211.3680	chaperone protein DNAj, putative	0.421905	3.59453	0.65939
3		Tb927.2.3290	65 kDa invariant surface glycoprotein (10C8.445)	26.1794	2.06543	0.018494
4		Tb927.8.1180	vacuolar-type Ca2 -ATPase 1 (TbA1)	3.01814	2.59257	0.1278
5		Tb927.10.12500	P-type H -ATPase, putative	0.246798	2.12575	1.9061
6		Tb927.3.1380	ATP synthase beta chain, mitochondrial precursor,ATP synthase F1, beta subunit	0.118967	46.2589	0.18171
7		Tb927.10.7700	ABC transporter, putative	0.0795418	12.2058	1.03
8		Tb927.7.7420	ATP synthase alpha chain, mitochondrial precursor,ATP synthase F1, alpha subunit	0.0954472	9.9214	1.056
9		Tb927.10.6050	clathrin heavy chain (CHC)	2.69259	3.31539	0.11202
10		Tb927.2.1920	expression site-associated gene (ESAG) protein, putative,expression site-associated gene 5 (ESAG5) protein, putative (25N14.305)	5.43744	2.87019	0.064076
11		Tb927.2.3300	65 kDa invariant surface glycoprotein (10C8.450)	26.1794	2.06543	0.018494
12		Tb927.10.8030	Protein of unknown function, conserved	0.152805	5.29003	1.2371
13		Tb927.7.7430	ATP synthase alpha chain, mitochondrial precursor,ATP synthase F1, alpha subunit	0.0954472	9.9214	1.056
14		Tb927.8.7980	vacuolar-type proton translocating pyrophosphatase 1,V-type H( )-translocating pyrophosphatase (TVP1)	0.339328	2.37412	1.2413
15		Tb11.01.5930	Protein of unknown function, conserved	0.658111	4.40039	0.34531
16		Tb09.211.3510	ATP-dependent DEAD/H RNA helicase, putative (DED1)	0.57107	3.30646	0.5296
17		Tb927.10.14760	Protein of unknown function, conserved	2.53981	2.30427	0.17087
18		Tb09.160.4600	ABC transporter, putative	0.0626999	10.8971	1.4636
19		Tb11.01.3550	2-oxoglutarate dehydrogenase E2 component, putative	0.0706065	25.2051	0.56191
20		Tb11.01.0920	ADP-ribosylation factor GTPase activating protein, putative,centaurin beta 5 (Cnt-b5)	1.4586	9.74209	0.070374
21		Tb927.2.3310	65 kDa invariant surface glycoprotein (10C8.455)	26.1794	2.06543	0.018494
22		Tb927.8.1200	vacuolar-type Ca2 -ATPase 2 (TbA2)	3.01814	2.59257	0.1278
23		Tb927.2.3280	65 kDa invariant surface glycoprotein (10C8.440)	26.1794	2.06543	0.018494
24		Tb11.50.0006	epsinR	2.93686	4.88564	0.069694
25		Tb927.5.360	75 kDa invariant surface glycoprotein (ISG75)	0.821558	12.9829	0.093754
26		Tb927.4.1080	V-type ATPase, A subunit, putative	2.41569	4.95784	0.083496
27		Tb11.01.2880	Nucleoporin (TbNup149)	0.350951	0.212198	13.428
28		Tb927.10.12510	P-type H -ATPase, putative	10.2092	0.0513882	1.9061
29		Tb927.5.310	Protein of unknown function	60.5987	0.460371	0.035845
30		Tb927.5.400	75 kDa invariant surface glycoprotein, putative (ISG75)	13.4018	0.825601	0.090379
31		Tb927.5.370	75 kDa invariant surface glycoprotein, putative (ISG75)	13.4018	0.789364	0.094528
32		Tb927.8.4330	small GTP-binding protein Rab11 (RAB11)	3.10955	1.52282	0.21118
33		Tb927.5.630	acidic phosphatase, putative	14.7975	0.924069	0.073132
34		Tb927.5.1410	64 kDa invariant surface glycoprotein (ISG64)	12.78	0.863158	0.090652
35		Tb927.5.1300	vacuolar proton translocating ATPase subunit A, putative	3.78487	1.52335	0.17344
36		Tb927.10.12960	ras-related protein rab-5,small GTPase, putative (RAB5A)	5.12085	0.982047	0.19885
37		Tb927.10.14710	40S ribosomal protein S2, putative (RPS2)	0.949307	1.17822	0.89406
38		Tb927.2.6000	glycosylphosphatidylinositol-specific phospholipase C (GPI-PLC)	22.2876	0.787047	0.057008
39		Tb927.10.14600	40S ribosomal protein S2, putative (RPS2)	0.949307	1.17822	0.89406
40		Tb927.1.3110	soluble N-ethylmaleimide sensitive factor (NSF) attachment protein, putative	1.0529	1.97505	0.48088
41		Tb927.10.3170	ABC transporter, putative	0.60595	1.08287	1.524
42		Tb927.3.5530	Tb-292 membrane associated protein (Tb-292)	0.774533	1.73659	0.74347
43		Tb11.01.2560	40S ribosomal protein SA, putative	1.05052	1.90924	0.49858
44		Tb927.5.1390	64 kDa invariant surface glycoprotein (ISG64)	12.78	0.863158	0.090652
45		Tb927.10.6800	developmentally regulated GTP-binding protein, putative	1.11973	0.57098	1.5641
46		Tb09.244.2570	calcium motive p-type ATPase, putative	0.619157	1.59485	1.0127
47		Tb927.5.390	75 kDa invariant surface glycoprotein, putative	13.4018	0.825601	0.090379
48		Tb927.5.350	75 kDa invariant surface glycoprotein, putative (ISG75)	13.4018	0.825601	0.090379
49		Tb927.5.3400	calcium-translocating P-type ATPase,calcium pump	1.51336	1.38776	0.47615
50		Tb927.8.4610	small GTP-binding protein Rab1 (Trab1)	2.05006	0.986191	0.49462
51		Tb09.244.2720	ribosomal protein L15, putative	0.811491	1.22739	1.004
52		Tb11.01.2680	40S ribosomal protein SA, putative	1.05052	1.90924	0.49858
53		Tb927.5.1430	64 kDa invariant surface glycoprotein (ISG64)	12.78	0.612405	0.12777
54		Tb927.10.15530	ABC transporter, putative	0.723694	0.687326	2.0104
55		Tb927.7.2500	proteasome regulatory ATPase subunit 1	0.962279	1.9297	0.53853
56		Tb927.8.890	small GTP-binding protein Rab1, putative	3.73776	1.0896	0.24554
57		Tb927.10.9740	proteasome regulatory ATPase subunit 6,19S proteasome regulatory subunit (RPT6)	0.986777	1.32562	0.76447
58		Tb927.10.730	ATP synthase, putative	2.26979	1.63641	0.26923
	GO:0005777	Peroxisome					65
1		Tb09.211.3570	glycerol kinase, glycosomal (glk1)	1.69693	6.73416	0.087509
2		Tb09.211.2730	Gim5A protein,glycosomal membrane protein (gim5A)	0.923191	2.33781	0.46334
3		Tb927.1.700	phosphoglycerate kinase (PGKC)	2.97921	4.53907	0.073949
4		Tb927.5.930	NADH-dependent fumarate reductase (FRDg)	0.0412218	2.47412	9.8051
5		Tb09.211.3540	glycerol kinase, glycosomal (glk1)	1.69693	6.73416	0.087509
6		Tb927.2.4210	glycosomal phosphoenolpyruvate carboxykinase (PEPCK)	0.248973	2.57517	1.5597
7		Tb927.1.710	phosphoglycerate kinase (PGKB)	0.0193712	8.33947	6.1902
8		Tb927.10.3650	NADH-dependent fumarate reductase, putative	0.0464684	2.11853	10.158
9		Tb927.5.940	NADH-dependent fumarate reductase, putative	0.0412218	2.47412	9.8051
10		Tb927.2.5800	sedoheptulose-1,7-bisphosphatase (SBPase)	0.740576	4.34376	0.31086
11		Tb09.211.3590	glycerol kinase, glycosomal (glk1)	1.69693	6.73416	0.087509
12		Tb09.211.3550	glycerol kinase, glycosomal (glk1)	1.69693	6.73416	0.087509
13		Tb09.211.3510	ATP-dependent DEAD/H RNA helicase, putative (DED1)	0.57107	3.30646	0.5296
14		Tb927.5.3810	orotidine-5-phosphate decarboxylase/orotate phosphoribosyltransferase, putative,OMPDCase-OPRTase, putative	0.703829	3.24465	0.43789
15		Tb927.10.2490	glucose-6-phosphate 1-dehydrogenase (G6PD)	1.1028	5.00817	0.18106
16		Tb09.211.3560	glycerol kinase, glycosomal (glk1)	1.69693	6.73416	0.087509
17		Tb927.10.2010	hexokinase (HK1)	20.7521	1.59637	0.030186
18		Tb927.8.3530	glycerol-3-phosphate dehydrogenase [NAD ], glycosomal	1.18245	1.11377	0.75931
19		Tb927.10.2020	hexokinase (HK2)	18.874	1.54298	0.034338
20		Tb927.10.5620	fructose-bisphosphate aldolase, glycosomal (ALD)	7.07014	1.24299	0.11379
21		Tb11.02.3210	triosephosphate isomerase (TIM)	0.976372	1.20714	0.84845
22		Tb927.10.15410	glycosomal malate dehydrogenase (gMDH)	0.0120847	0.624568	132.49
23		Tb927.1.720	phosphoglycerate kinase (PGKA)	0.933184	1.68753	0.63501
24		Tb927.1.3830	glucose-6-phosphate isomerase, glycosomal (PGI)	7.69408	1.34217	0.096836
25		Tb927.3.3270	ATP-dependent phosphofructokinase (TbPFK)	7.14337	1.83185	0.07642
26		Tb09.211.3300	Peroxin 19	0.512085	1.93098	1.0113
	GO:0005634	Nucleus					157
1		Tb11.01.0490	Protein of unknown function, conserved	0.539724	2.82931	0.65486
2		Tb11.01.5690	DRBD4 (DRBD4)	0.911743	18.726	0.058571
3		Tb09.160.4430	NAD/FAD dependent dehydrogenase, putative,ubiquitin-activating enzyme, putative (28G16.510)	0.956023	9.94486	0.10518
4		Tb11.42.0003	T-complex protein 1, beta subunit, putative	0.588028	2.02003	0.84187
5		Tb927.4.110	retrotransposon hot spot protein (RHS, pseudogene), putative,retrotransposon hot spot protein 1 (RHS1), interrupted	0.394992	2.61815	0.96698
6		Tb11.01.5500	U3 small nucleolar ribonucleoprotein protein IMP3, putative	0.502715	2.92934	0.67906
7		Tb927.6.3050	aldehyde dehydrogenase family, putative	0.396652	2.19455	1.1488
8		Tb09.211.3570	glycerol kinase, glycosomal (glk1)	1.69693	6.73416	0.087509
9		Tb927.8.7400	RNA polymerase IIA largest subunit (RPB1)	0.555556	2.01782	0.89205
10		Tb927.2.470	retrotransposon hot spot protein 4 (RHS4), putative (3B10.190)	0.595735	4.05273	0.41419
11		Tb927.10.7440	MTR4 (MTR4)	0.531773	2.45378	0.76637
12		Tb927.2.1170	retrotransposon hot spot protein 5 (RHS5), putative (25N24.105)	0.451528	2.04667	1.0821
13		Tb927.10.14630	fibrillarin, putative	0.623791	3.25417	0.49263
14		Tb927.1.70	retrotransposon hot spot protein 4 (RHS4), putative	0.561798	4.49745	0.39578
15		Tb11.01.7080	U5 small nuclear ribonucleoprotein component, putative,U5 snrnp-specific protein, putative	0.78883	2.05839	0.61587
16		Tb927.2.100	retrotransposon hot spot protein 1 (RHS1), putative (3B10.5)	0.394992	2.69301	0.9401
17		Tb09.211.3540	glycerol kinase, glycosomal (glk1)	1.69693	6.73416	0.087509
18		Tb927.2.480	retrotransposon hot spot protein (RHS, pseudogene), putative,retrotransposon hot spot protein 2 (RHS2), degenerate	0.624142	4.04821	0.39578
19		Tb927.10.14750	fibrillarin, putative	0.623791	3.25417	0.49263
20		Tb927.7.3550	Protein of unknown function, conserved	0.676544	2.14401	0.68941
21		Tb11.02.0730	metacaspase,cysteine peptidase, Clan CD, family C13 (mca1)	7.87464	2.23866	0.056726
22		Tb927.2.370	retrotransposon hot spot protein 1 (RHS1), putative (3B10.140)	0.437139	2.69751	0.84804
23		Tb927.2.1180	retrotransposon hot spot protein 3 (RHS3), putative (25N24.100)	0.661813	2.31582	0.65247
24		Tb927.4.240	retrotransposon hot spot protein (RHS, pseudogene), putative,retrotransposon hot spot protein 4 (RHS4), degenerate	0.561798	4.49745	0.39578
25		Tb09.244.2790	rRNA processing protein, putative	0.379118	4.75793	0.55438
26		Tb09.211.2150	Polyadenylate-binding protein 2 (Poly(A)-binding protein 2) (Poly(A)-binding protein II) (PABII) (Polyadenylate-binding nuclear protein 1) (Nuclear poly(A)-binding protein 1) (PABP2), putative (PABP2)	0.891902	2.99778	0.37401
27		Tb927.2.560	retrotransposon hot spot protein 4 (RHS4), putative (3B10.235)	0.487615	4.23282	0.4845
28		Tb927.1.120	retrotransposon hot spot protein 4 (RHS4), putative	0.642797	3.42138	0.4547
29		Tb09.211.3590	glycerol kinase, glycosomal (glk1)	1.69693	6.73416	0.087509
30		Tb09.211.3550	glycerol kinase, glycosomal (glk1)	1.69693	6.73416	0.087509
31		Tb927.6.4910	S-adenosylmethionine synthetase, putative (METK1)	0.0552853	8.21137	2.2028
32		Tb927.10.2370	RNA-binding protein, putative (LA)	0.490918	2.60316	0.78251
33		Tb927.3.3670	RNA-binding protein, putative (TRRM3)	0.396967	2.08259	1.2096
34		Tb927.2.450	retrotransposon hot spot protein 4 (RHS4), putative (3B10.180)	0.524439	4.36449	0.43689
35		Tb927.2.820	retrotransposon hot spot protein (RHS, pseudogene), putative,retrotransposon hot spot protein 1 (RHS1), interrupted	0.314842	4.09051	0.77648
36		Tb11.01.3550	2-oxoglutarate dehydrogenase E2 component, putative	0.0706065	25.2051	0.56191
37		Tb927.10.16100	peptidylprolyl isomerase-like protein, putative	3.77501	2.15313	0.12303
38		Tb11.01.0920	ADP-ribosylation factor GTPase activating protein, putative,centaurin beta 5 (Cnt-b5)	1.4586	9.74209	0.070374
39		Tb927.4.3790	ubiquitin carboxyl-terminal hydrolase, putative,cysteine peptidase, Clan CA, family C19, putative	1.82246	3.36859	0.16289
40		Tb927.2.380	retrotransposon hot spot protein 2 (RHS2), putative (3B10.145)	0.500952	2.48398	0.80363
41		Tb927.2.340	retrotransposon hot spot protein 4 (RHS4), putative (3B10.125)	0.624142	4.04821	0.39578
42		Tb927.1.90	retrotransposon hot spot protein (RHS, pseudogene), putative	0.561798	2.42725	0.73334
43		Tb927.10.5520	Protein of unknown function, conserved	0.865576	2.96924	0.38909
44		Tb927.5.280	retrotransposon hot spot protein (RHS, pseudogene), putative,retrotransposon hot spot protein 3 (RHS3), interrupted, degenerate	0.244051	3.31191	1.2372
45		Tb927.3.1920	NOT5 protein (NOT5)	0.601902	2.49621	0.66557
46		Tb11.03.0450	RNA polymerase I second largest subunit (RPA134)	0.465268	2.04073	1.0532
47		Tb927.10.11990	Protein of unknown function, conserved,RNA-binding protein	0.466657	2.34491	0.91385
48		Tb927.10.170	pseudouridine synthase, Cbf5p	0.649098	2.6182	0.58842
49		Tb09.211.2420	PRP8 protein homologue,U5 snRNA-associated splicing factor (p277)	0.442478	3.66574	0.61652
50		Tb09.211.3560	glycerol kinase, glycosomal (glk1)	1.69693	6.73416	0.087509
51		Tb927.10.7500	fibrillarin (NOP1)	0.46594	7.34799	0.29208
52		Tb09.211.1620	Protein of unknown function, conserved	0.150482	5.3363	1.2453
53		Tb927.2.830	retrotransposon hot spot protein (RHS, pseudogene), putative,retrotransposon hot spot protein 1 (RHS1), interrupted	0.315139	2.52986	1.2543
54		Tb927.1.880	Protein of unknown function, conserved	0.819471	2.1015	0.58068
55		Tb09.160.4240	nucleosome assembly protein-like protein (28G16.410)	0.326947	2.41062	1.2688
56		Tb927.7.6980	Protein of unknown function, conserved	1.11771	4.57221	0.19568
57		Tb927.6.5170	retrotransposon hot spot protein (RHS, pseudogene), putative,retrotransposon hot spot protein 4 (RHS4), interrupted	0.624142	4.04821	0.39578
58		Tb927.2.720	retrotransposon hot spot protein (RHS, pseudogene), putative,retrotransposon hot spot protein 5 (RHS5), degenerate	0.451528	2.04667	1.0821
59		Tb927.10.6630	ATP-dependent DEAD/H RNA helicase HEL64, putative (HEL64)	0.286985	13.1674	0.26463
60		Tb927.10.740	structural maintenance of chromosome 4, putative (SMC4)	1.19543	0.214289	3.9037
61		Tb927.1.2490	histone H3, putative	1.73644	0.492382	1.1696
62		Tb927.1.2450	histone H3, putative	1.73644	0.492382	1.1696
63		Tb927.3.4160	Protein of unknown function, conserved	1.35225	0.353629	2.0912
64		Tb927.7.6360	histone H2A variant (h2aZ)	2.01264	0.311101	1.5971
65		Tb927.5.4380	kinetoplastid-specific phospho-protein phosphatase, putative	1.08268	0.396085	2.3319
66		Tb927.2.2460	ubiquitin-conjugating enzyme e2, putative (25N14.35)	1.39326	0.438234	1.6378
67		Tb927.1.2530	histone H3, putative	1.73644	0.492382	1.1696
68		Tb927.2.4550	FtsJ cell division protein, putative (30M24.305)	0.239733	0.380663	10.958
69		Tb927.1.2470	histone H3, putative	1.73644	0.492382	1.1696
70		Tb927.1.2430	histone H3, putative	1.73644	0.492382	1.1696
71		Tb927.8.4540	Protein of unknown function, conserved	1.25398	0.46144	1.7282
72		Tb927.8.810	radial spoke protein RSP9, putative	1.25864	0.480996	1.6518
73		Tb927.1.2550	histone H3, putative	1.73644	0.492382	1.1696
74		Tb927.1.2510	histone H3, putative	1.73644	0.492382	1.1696
75		Tb927.10.290	proteasome alpha 2 subunit, putative	1.27864	0.970154	0.80614
76		Tb11.02.4700	14-3-3 protein	1.89952	1.04378	0.50437
77		Tb927.2.280	retrotransposon hot spot protein 2 (RHS2), putative (3B10.95)	0.500952	1.47408	1.3542
78		Tb927.10.10490	histone H2B, putative	1.91091	1.13433	0.46134
79		Tb927.3.1110	flagellar transport protein, putative (PIFTA1)	2.41528	1.29652	0.31934
80		Tb11.01.7070	Protein of unknown function, conserved	0.770713	1.28925	1.0064
81		Tb11.02.2800	ubiquitin carboxyl-terminal hydrolase, putative,cysteine peptidase, Clan CA, family C12, putative	0.512926	0.659473	2.9563
82		Tb927.6.1260	proteasome beta-1 subunit, putative (TbPSB1)	1.26255	0.84782	0.93422
83		Tb927.10.6080	proteasome beta 5 subunit, putative,proteasome beta 5 subunit (PRCE)	1.30974	1.08348	0.70468
84		Tb927.7.4790	proteasome beta 6 subunit,20S proteasome beta 6 subunit, putative (BETA6)	1.28366	0.905479	0.86034
85		Tb11.02.0870	Ran-binding protein 1, putative	1.25005	1.26196	0.63391
86		Tb11.02.5250	histone H2B variant, putative (H2BVAR)	2.27159	0.520588	0.84562
87		Tb09.211.0050	ubiquitin-conjugating enzyme e2, putative,ubiquitin carrier protein, putative,ubiquitin-protein ligase, putative	3.09943	1.95563	0.16498
88		Tb927.10.10570	histone H2B, putative	1.91091	1.13433	0.46134
89		Tb927.10.10530	histone H2B, putative	1.91091	1.13433	0.46134
90		Tb09.244.2850	Protein of unknown function, conserved	0.872676	0.552268	2.0749
91		Tb11.01.0870	replication factor A, 51kDa subunit, putative	0.544514	1.30128	1.4113
92		Tb927.10.10460	histone H2B, putative	1.91091	1.13433	0.46134
93		Tb927.10.8020	prolyl oligopeptidase, putative,serine peptidase clan SC, family S9A, putative (POP)	0.387807	0.970493	2.657
94		Tb09.211.2590	proteasome beta 2 subunit, putative,20S proteasome subunit	1.34784	0.850116	0.87274
95		Tb927.3.1120	GTP-binding nuclear protein rtb2, putative (rtb2)	1.37697	0.958454	0.75771
96		Tb09.211.0690	Protein of unknown function, conserved	1.24966	0.589177	1.3582
97		Tb927.4.2000	ruvB-like DNA helicase, putative,ATP-dependent DNA helicase, putative	0.782595	1.33484	0.95727
98		Tb927.7.4420	proteasome alpha 3 subunit, putative	1.26255	0.911828	0.86864
99		Tb11.01.5590	RNA-binding protein (NRBD2)	1.09839	0.908966	1.0016
100		Tb927.10.15180	nucleosome assembly protein, putative	0.544929	1.18455	1.5492
101		Tb927.5.1300	vacuolar proton translocating ATPase subunit A, putative	3.78487	1.52335	0.17344
102		Tb927.6.850	Protein of unknown function, conserved	1.95787	0.712218	0.71714
103		Tb927.2.400	retrotransposon hot spot protein 2 (RHS2), putative (3B10.155)	0.500952	1.47408	1.3542
104		Tb927.2.1210	retrotransposon hot spot protein 4 (RHS4), putative (25N24.85)	0.479249	1.89639	1.1003
105		Tb09.160.4220	general transcription factor IIB (28G16.400)	0.710278	1.54041	0.91398
106		Tb11.01.6170	cleavage and polyadenylation specificity factor-like protein, putative	1.09973	1.17731	0.77236
107		Tb927.6.1090	proteasome regulatory ATPase subunit 3 (RPT3)	1.01378	1.73847	0.5674
108		Tb11.02.4870	proteasome alpha 7 subunit, putative (PSA4)	1.21393	1.00538	0.81936
109		Tb927.10.10580	histone H2B, putative	1.91091	1.13433	0.46134
110		Tb927.10.10540	histone H2B, putative	1.91091	1.13433	0.46134
111		Tb927.10.10500	histone H2B, putative	1.91091	1.13433	0.46134
112		Tb11.01.6060	ADP-ribosylation factor GTPase activating protein 1, putative	2.58438	1.16313	0.33267
113		Tb927.8.5030	trafficking protein particle complex subunit 3, putative,TRAPP, putative,transport protein particle (TRAPP) component, Bet3, putative	1.21187	1.23671	0.66723
114		Tb927.10.6650	Protein of unknown function, conserved,G10 protein homologue, putative	1.41727	1.75356	0.40237
115		Tb927.10.230	proteasome alpha 5 subunit, putative,20S proteasome subunit alpha 5	1.14392	0.83815	1.043
116		Tb927.10.10470	histone H2B, putative	1.91091	1.13433	0.46134
117		Tb927.2.1810	transcription silencer (ISWI)	1.34895	1.56936	0.47237
118		Tb927.10.4710	proteasome beta 2 subunit, putative,20S proteasome subunit (PSB4)	1.26584	1.05691	0.74745
119		Tb09.160.4450	40S ribosomal protein S3, putative (RPS3)	0.937207	1.86516	0.57207
120		Tb09.211.2970	structural maintenance of chromosome 1, putative (SMC1)	0.94162	1.07247	0.99024
121		Tb927.5.4460	major vault protein, putative (MVP)	1.00685	1.58103	0.6282
122		Tb927.10.2440	metacaspase MCA4,cysteine peptidase, Clan CD, family C13, putative (MCA4)	21.1636	0.839272	0.0563
123		Tb927.6.930	metacaspase MCA3,cysteine peptidase, Clan CD, family C13, putative (TbMCA4)	11.1638	0.79312	0.11294
124		Tb09.211.4350	ribonuclease, putative	1.5302	0.882037	0.74091
125		Tb927.10.13320	DNA-directed RNA polymerases II subunit, putative (RPB5)	1.27307	1.04164	0.7541
126		Tb927.3.4880	Protein of unknown function, conserved	0.822774	1.09852	1.1064
127		Tb927.2.1330	retrotransposon hot spot protein (RHS, pseudogene), putative,retrotransposon hot spot protein 6 (RHS6), degenerate	0.893975	1.1025	1.0146
128		Tb11.01.2560	40S ribosomal protein SA, putative	1.05052	1.90924	0.49858
129		Tb11.02.2380	retrotransposon hot spot protein (RHS, pseudogene), putative,retrotransposon hot spot protein (RHS), degenerate	1.03659	1.05928	0.91071
130		Tb927.10.6800	developmentally regulated GTP-binding protein, putative	1.11973	0.57098	1.5641
131		Tb927.8.7010	chaperone protein DNAj, putative	1.1385	1.25813	0.69814
132		Tb11.01.0625	DNA-dependent RNA polymerases, putative (RPC19)	0.775855	0.998915	1.2903
133		Tb927.4.430	proteasome beta 7 subunit	1.27062	0.998883	0.7879
134		Tb11.01.2820	exosome-associated protein 4 (EAP4)	0.729129	1.75775	0.78026
135		Tb927.3.3190	serine/threonine-protein kinase, putative,protein kinase, putative	1.81169	1.52896	0.36101
136		Tb927.3.780	proteasome alpha 7 subunit (TbPSA7)	1.22894	0.919956	0.88451
137		Tb927.10.10590	histone H2B, putative	1.91091	1.13433	0.46134
138		Tb927.10.10550	histone H2B, putative	1.91091	1.13433	0.46134
139		Tb927.10.10510	histone H2B, putative	1.91091	1.13433	0.46134
140		Tb927.3.3490	high mobility group protein, putative (TDP1)	2.18842	0.559022	0.81741
141		Tb927.6.600	CCR4 associated factor, putative (CAF1)	0.530983	1.86484	1.0099
142		Tb927.3.3450	ADP-ribosylation factor-like protein 3A, putative	3.87267	0.951998	0.27124
143		Tb927.10.10480	histone H2B, putative	1.91091	1.13433	0.46134
144		Tb11.01.2680	40S ribosomal protein SA, putative	1.05052	1.90924	0.49858
145		Tb927.10.11540	40S ribosomal protein S3, putative (RPS3)	0.937207	1.86516	0.57207
146		Tb11.01.7800	nucleoside diphosphate kinase (NDPK)	0.662515	1.39824	1.0795
147		Tb927.6.940	metacaspase MCA2 (MCA2)	11.1638	0.79312	0.11294
148		Tb11.01.5570	RNA-binding protein (NRBD1)	1.09839	0.908966	1.0016
149		Tb927.7.2500	proteasome regulatory ATPase subunit 1	0.962279	1.9297	0.53853
150		Tb927.10.6030	proteasome alpha 1 subunit, putative,20S proteasome subunit alpha-6, (putative) (TbPSA6)	1.18813	1.06616	0.78943
151		Tb09.211.1250	proteasome alpha 1 subunit, putative,20S proteasome subunit alpha-6, (putative) (TbPSA6)	1.21789	1.05635	0.77729
152		Tb927.7.710	heat shock 70 kDa protein, putative (HSP70)	1.05604	1.41327	0.67003
153		Tb927.7.4670	ribosomal RNA processing protein 4,exosome complex exonuclease (RRP4)	0.828912	1.66793	0.72329
154		Tb927.10.10560	histone H2B, putative	1.91091	1.13433	0.46134
155		Tb927.10.10520	histone H2B, putative	1.91091	1.13433	0.46134
156		Tb927.10.15350	histone H3 variant (h3vaR)	1.35311	0.665322	1.1108
157		Tb927.6.4740	importin-alpha re-exporter protein, putative,cellular apoptosis susceptibility protein, putative	0.964972	1.4945	0.69341
	GO:0005739	Mitochondrion					100
1		Tb927.10.660	2-oxoisovalerate dehydrogenase alpha subunit, putative	0.0903751	4.12519	2.6823
2		Tb927.3.4190	endosomal integral membrane protein, putative	1.12808	2.68844	0.32973
3		Tb927.7.6350	NADH-ubiquinone oxidoreductase, mitochondrial, putative	0.263734	4.39572	0.86259
4		Tb09.211.4700	rieske iron-sulfur protein, mitochondrial precursor (RISP)	0.0186074	3.70609	14.501
5		Tb11.02.3120	malic enzyme, putative	0.17597	3.21244	1.769
6		Tb927.6.3050	aldehyde dehydrogenase family, putative	0.396652	2.19455	1.1488
7		Tb09.211.3570	glycerol kinase, glycosomal (glk1)	1.69693	6.73416	0.087509
8		Tb11.01.1740	2-oxoglutarate dehydrogenase E1 component, putative	0.0924642	13.395	0.80739
9		Tb927.8.4810	prohibitin 1 (PHB1)	0.165887	4.25961	1.4152
10		Tb11.55.0009	mitochondrial RNA binding protein 1,gBP21, MRP1 (GBP21)	0.610687	2.34026	0.69971
11		Tb927.7.1340	10 kDa heat shock protein, putative (HSP10)	0.901876	9.91062	0.11188
12		Tb927.3.1790	pyruvate dehydrogenase E1 beta subunit, putative	0.130579	132.81	0.057663
13		Tb927.3.1380	ATP synthase beta chain, mitochondrial precursor,ATP synthase F1, beta subunit	0.118967	46.2589	0.18171
14		Tb927.8.2540	3-ketoacyl-CoA thiolase, putative	0.074499	2.62137	5.1206
15		Tb927.3.3580	lipophosphoglycan biosynthetic protein, putative (LPG3)	2.13529	4.82705	0.09702
16		Tb11.01.4860	mitochondrial RNA binding protein 2 (GBP25)	0.941265	2.95136	0.35997
17		Tb927.10.14820	mitochondrial carrier protein, putative,ADP/ATP translocase 1, putative	0.207896	3.92533	1.2254
18		Tb927.6.3800	heat shock 70 kDa protein, mitochondrial precursor, putative	0.337701	6.32087	0.46848
19		Tb927.3.2150	protein phosphatase 2C, putative	0.0923105	2.02732	5.3435
20		Tb09.211.3540	glycerol kinase, glycosomal (glk1)	1.69693	6.73416	0.087509
21		Tb927.5.1710	ribonucleoprotein p18, mitochondrial precursor, putative	0.142544	5.40145	1.2988
22		Tb927.10.6050	clathrin heavy chain (CHC)	2.69259	3.31539	0.11202
23		Tb11.47.0004	2-oxoglutarate dehydrogenase E1 component, putative	0.085034	15.7297	0.74763
24		Tb927.4.4910	3,2-trans-enoyl-CoA isomerase, mitochondrial precursor, putative	0.0428174	211.779	0.11028
25		Tb927.8.3690	isocitrate dehydrogenase [NADP], mitochondrial precursor, putative (IDH)	0.320821	3.44336	0.90522
26		Tb927.10.7410	succinyl-CoA ligase [GDP-forming] beta-chain, putative;with=GeneDB:LmjF36.2950	0.152372	20.9269	0.31361
27		Tb11.02.0730	metacaspase,cysteine peptidase, Clan CD, family C13 (mca1)	7.87464	2.23866	0.056726
28		Tb927.10.4000	methylglutaconyl-CoA hydratase, mitochondrial precursor, putative	0.0799616	104.452	0.11973
29		Tb927.8.6580	succinate dehydrogenase flavoprotein, putative	0.101731	24.7677	0.39688
30		Tb927.10.12700	pyruvate dehydrogenase E1 alpha subunit, putative	0.187508	11.0384	0.48314
31		Tb11.02.0290	succinyl-coA:3-ketoacid-coenzyme A transferase, mitochondrial precursor, putative	0.1587	26.9213	0.23406
32		Tb11.02.0250	heat shock protein 84, putative	0.706314	2.53564	0.55836
33		Tb927.8.7980	vacuolar-type proton translocating pyrophosphatase 1,V-type H( )-translocating pyrophosphatase (TVP1)	0.339328	2.37412	1.2413
34		Tb927.8.7530	3,2-trans-enoyl-CoA isomerase, mitochondrial precursor, putative	0.0428174	211.779	0.11028
35		Tb927.10.14830	mitochondrial carrier protein, putative,ADP/ATP translocase 1, putative	0.207896	3.92533	1.2254
36		Tb09.211.3590	glycerol kinase, glycosomal (glk1)	1.69693	6.73416	0.087509
37		Tb09.211.3550	glycerol kinase, glycosomal (glk1)	1.69693	6.73416	0.087509
38		Tb927.3.3630	elongation factor ts, putative (EF-TS)	0.101349	7.37547	1.3378
39		Tb09.211.0510	cytochrome c oxidase assembly factor, putative	0.150732	3.9046	1.6991
40		Tb927.10.7570	dihydrolipoamide acetyltransferase E2 subunit, putative	0.19152	46.9931	0.11111
41		Tb11.55.0026	isovaleryl-coA dehydrogenase, putative	0.0659718	16.5258	0.91723
42		Tb927.7.1320	10 kDa heat shock protein, putative (HSP10)	0.901876	9.91062	0.11188
43		Tb927.6.3740	heat shock 70 kDa protein, mitochondrial precursor, putative	0.337701	6.32087	0.46848
44		Tb11.01.3550	2-oxoglutarate dehydrogenase E2 component, putative	0.0706065	25.2051	0.56191
45		Tb927.2.4110	mitochondrial processing peptidase alpha subunit, putative,metallo-peptidase, Clan ME, Family M16 (28H13.405)	0.332005	2.80551	1.0736
46		Tb927.10.2560	mitochondrial malate dehydrogenase (mMDH)	0.0389727	13.6593	1.8785
47		Tb09.v1.0525	Protein of unknown function, conserved	0.176308	2.32303	2.4416
48		Tb927.10.3210	delta-1-pyrroline-5-carboxylate dehydrogenase, putative	0.111475	20.6729	0.43393
49		Tb927.6.2420	p22 protein precursor	0.352448	2.20578	1.2863
50		Tb927.10.4310	prohibitin 2, putative (PHB2)	0.171857	3.81311	1.526
51		Tb09.160.0770	nitrilase, putative	0.29678	3.91465	0.86074
52		Tb927.10.6510	chaperonin HSP60, mitochondrial precursor (HSP60)	0.83375	7.50235	0.15987
53		Tb09.v1.0490	Protein of unknown function, conserved	0.176308	2.32303	2.4416
54		Tb927.10.14840	mitochondrial carrier protein, putative,ADP/ATP translocase 1, putative	0.207896	3.92533	1.2254
55		Tb09.160.4310	glutamate dehydrogenase (GDH)	0.0466418	25.0599	0.85555
56		Tb09.211.2830	iron-sulfur cluster assembly protein, putative	0.385475	2.32977	1.1135
57		Tb927.8.1990	peroxidoxin (TRYP2)	1.05664	2.09924	0.45083
58		Tb09.211.3560	glycerol kinase, glycosomal (glk1)	1.69693	6.73416	0.087509
59		Tb927.10.6400	chaperonin HSP60, mitochondrial precursor (HSP60)	0.83375	7.50235	0.15987
60		Tb927.8.5120	cytochrome c	0.0191121	2.07171	25.256
61		Tb927.6.3750	heat shock 70 kDa protein, mitochondrial precursor, putative	0.337701	6.32087	0.46848
62		Tb09.211.0040	Protein of unknown function, conserved	0.176308	2.32303	2.4416
63		Tb927.10.4880	Protein of unknown function, conserved	0.0124828	3.8813	20.64
64		Tb927.8.7100	acetyl-CoA carboxylase, putative	0.166594	0.356364	16.844
65		Tb927.2.4610	branched-chain amino acid aminotransferase, putative (30M24.275)	5.08569	0.311829	0.63057
66		Tb927.10.8950	kinetoplast DNA-associated protein, putative	2.33155	0.292645	1.4656
67		Tb927.2.4590	branched-chain amino acid aminotransferase, putative (30M24.285)	5.08569	0.311829	0.63057
68		Tb11.01.7390	AMP deaminase, putative	1.62713	0.332979	1.8457
69		Tb927.10.8970	kinetoplast DNA-associated protein, putative	2.33155	0.292645	1.4656
70		Tb927.8.4540	Protein of unknown function, conserved	1.25398	0.46144	1.7282
71		Tb11.01.0450	protein phosphatase 1, putative	0.997208	1.06012	0.94593
72		Tb927.4.2180	60S ribosomal protein L35a, putative	0.99295	0.907543	1.1097
73		Tb927.6.2060	histidyl-tRNA synthetase	0.740631	1.67733	0.80497
74		Tb927.2.2970	mitochondrial carrier protein, putative (10C8.285)	0.867002	1.55659	0.74098
75		Tb927.10.9820	mitochondrial intermediate peptidase, putative,metallo-peptidase, Clan MA(E) Family M3	0.27508	1.58002	2.3008
76		Tb927.10.14780	protein kinase, putative,mitogen-activated protein kinase kinase kinase, putative	1.45586	1.6688	0.4116
77		Tb927.8.1890	cytochrome c1, heme protein, mitochondrial precursor	0.0274544	1.26253	28.85
78		Tb927.7.3500	glutathione-S-transferase/glutaredoxin, putative	0.123344	1.28791	6.295
79		Tb11.01.5320	small GTPase, putative,ras-related rab-4 (RAB4)	1.44007	1.30821	0.53081
80		Tb11.01.3390	DNA topoisomerase II, putative (TOP2)	1.74663	0.581568	0.98446
81		Tb09.211.3610	ubiquitin-activating enzyme e1, putative (UBA2)	3.23698	1.65851	0.18627
82		Tb11.02.3130	malic enzyme, putative	0.725005	1.48587	0.92828
83		Tb927.7.4420	proteasome alpha 3 subunit, putative	1.26255	0.911828	0.86864
84		Tb09.211.1750	mitochondrial carrier protein, putative,mitochondrial phosphate transporter, putative	0.656254	1.08063	1.4101
85		Tb09.160.0680	sec1 family transport protein, putative (SLY1)	1.4555	1.12557	0.6104
86		Tb927.8.1860	pitrilysin-like metalloprotease,metallo-peptidase, Clan ME, Family M16C	0.19773	0.626428	8.0734
87		Tb927.6.700	alanyl-tRNA synthetase, putative	0.60241	0.930493	1.784
88		Tb927.8.2740	mitochondrial RNA binding protein (TbRBP38)	0.370137	0.67083	4.0274
89		Tb11.02.5380	exosome complex exonuclease RRP44p homologue (RRP44)	0.565771	0.572878	3.0853
90		Tb927.8.2630	kinesin, putative	0.619464	0.690196	2.3389
91		Tb11.01.2000	hslVU complex proteolytic subunit, putative,hslVU complex proteolytic subunit, threonine peptidase, Clan T(1), family T1B	0.657592	1.71577	0.88631
92		Tb927.3.3560	Protein of unknown function, conserved	4.2452	1.19313	0.19743
93		Tb927.10.7090	alternative oxidase (AOX)	18.9609	1.62522	0.032451
94		Tb927.1.720	phosphoglycerate kinase (PGKA)	0.933184	1.68753	0.63501
95		Tb11.02.5530	electron-transfer-flavoprotein, alpha polypeptide, putative	0.0627195	1.23015	12.961
96		Tb927.10.280	cytochrome oxidase subunit VI (COXVI)	0.0199203	1.0752	46.689
97		Tb11.02.5280	glycerol-3-phosphate dehydrogenase (FAD-dependent), mitochondrial	3.89347	0.530135	0.48448
98		Tb927.6.2170	co-chaperone GrpE, putative	0.430404	1.95754	1.1869
99		Tb11.02.1480	mitochondrial processing peptidase alpha subunit, putative,metallo-peptidase, Clan ME, Family M16	0.0384971	1.24843	20.807
100		Tb927.8.2050	GDP-mannose pyrophosphorylase	1.70969	1.21147	0.4828
	GO:0005874	Microtubule					21
1		Tb927.1.2370	beta tubulin	1.40722	2.44401	0.29076
2		Tb927.1.2330	beta tubulin	1.40722	2.44401	0.29076
3		Tb11.01.5910	dynein intermediate chain IC70, putative	1.79504	6.84302	0.08141
4		Tb927.1.2670	flagellar protein PF16	1.61205	3.00766	0.20625
5		Tb927.1.2410	beta tubulin, pseudogene	1.40722	2.44401	0.29076
6		Tb11.01.0200	katanin, putative,serine peptidase, Clan SJ, family S16, putative	1.73536	2.73792	0.21047
7		Tb927.1.2390	beta tubulin	1.40722	2.44401	0.29076
8		Tb927.1.2350	beta tubulin	1.40722	2.44401	0.29076
9		Tb11.02.3390	dynein light chain, putative	2.28029	0.421633	1.0401
10		Tb927.10.10280	microtubule-associated protein, putative	0.540891	0.184919	9.9979
11		Tb927.3.2490	Protein of unknown function, conserved	0.40295	0.390272	6.3589
12		Tb11.02.2970	kinesin, putative,mitotic centromere-associated kinesin, putative,MCAK-like kinesin, putative (Kif13-3)	3.28623	0.342414	0.88869
13		Tb927.6.4390	kinesin, putative	7.00918	0.423366	0.33699
14		Tb11.02.0090	kinesin, putative,Unc104-like kinesin, putative	3.39905	1.34645	0.2185
15		Tb09.244.2560	kinesin, putative	0.491376	0.963315	2.1126
16		Tb927.8.2630	kinesin, putative	0.619464	0.690196	2.3389
17		Tb11.01.5490	kinesin-II 85 Kd subunit, putative	2.45507	0.809395	0.50324
18		Tb927.7.3450	I/6 autoantigen	4.50329	1.01601	0.21856
19		Tb927.8.4950	kinesin, putative	0.0237034	1.16968	36.068
20		Tb11.01.2530	kinesin-like protein, putative	0.545554	0.714314	2.5661
21		Tb927.5.2090	kinesin, putative	5.30701	1.52661	0.12343
	GO:0005764	Lysosome					28
1		Tb927.6.1040	cysteine peptidase precursor,cysteine peptidase, Clan CA, family C1, Cathepsin L-like (CP)	2.3727	3.20575	0.13147
2		Tb927.6.960	cysteine peptidase precursor,cysteine peptidase, Clan CA, family C1, Cathepsin L-like (CP)	2.1378	5.74917	0.081363
3		Tb927.6.1010	cysteine peptidase precursor,cysteine peptidase, Clan CA, family C1, Cathepsin L-like (CP)	2.1378	5.74917	0.081363
4		Tb927.6.970	cysteine peptidase precursor,cysteine peptidase, Clan CA, family C1, Cathepsin L-like (CP)	2.1378	5.74917	0.081363
5		Tb927.8.1870	Golgi/lysosome glycoprotein 1 (tGLP1)	2.52442	3.78023	0.10479
6		Tb927.6.1020	cysteine peptidase precursor,cysteine peptidase, Clan CA, family C1, Cathepsin L-like (Rhodesain)	2.1378	5.74917	0.081363
7		Tb927.6.980	cysteine peptidase precursor,cysteine peptidase, Clan CA, family C1, Cathepsin L-like (CP)	2.1378	5.74917	0.081363
8		Tb11.01.3560	vacuolar ATP synthase subunit b, putative,v- ATPase B subunit,vacuolar proton pump B subunit	2.87629	2.88451	0.12053
9		Tb927.6.1030	cysteine peptidase precursor,cysteine peptidase, Clan CA, family C1, Cathepsin L-like (CP)	2.3727	3.20575	0.13147
10		Tb11.01.4701	membrane-bound acid phosphatase 1 precursor (MBAP1)	6.1222	1.67432	0.097556
11		Tb09.211.2330	small GTPase, putative,GTP-binding protein, putative (RAB7)	2.4841	1.4259	0.28232
	GO:0005794	Golgi aparatus					21
1		Tb927.8.2200	terbinafine resistance locus protein (yip1), putative	2.41208	3.53858	0.11716
2		Tb927.10.6050	clathrin heavy chain (CHC)	2.69259	3.31539	0.11202
3		Tb927.10.14760	Protein of unknown function, conserved	2.53981	2.30427	0.17087
4		Tb927.8.1870	Golgi/lysosome glycoprotein 1 (tGLP1)	2.52442	3.78023	0.10479
5		Tb927.10.8040	adaptin complex 1 subunit, putative,beta-adaptin, fragment (BAD1)	3.57795	2.0368	0.13722
6		Tb927.8.3660	protein transport protein Sec23 (SEC23.1)	1.11323	0.164155	5.4722
7		Tb09.160.5300	ADP-ribosylation factor-like protein, putative (ARL1B)	4.15507	0.425302	0.56588
8		Tb927.4.450	coatomer alpha subunit, putative (TbCoatomerAlpha)	1.35415	1.01209	0.72965
9		Tb11.01.6530	coatomer epsilon subunit, putative,cytosolic coat protein, putative	1.19383	1.51193	0.55402
10		Tb927.5.1300	vacuolar proton translocating ATPase subunit A, putative	3.78487	1.52335	0.17344
11		Tb927.1.2570	coatomer beta subunit (beta-coP)	1.48144	1.07549	0.62764
12		Tb927.4.760	gamma-adaptin 1, putative,AP-1 adapter complex gamma subunit, putative	3.63517	1.52345	0.18057
13		Tb927.8.5030	trafficking protein particle complex subunit 3, putative,TRAPP, putative,transport protein particle (TRAPP) component, Bet3, putative	1.21187	1.23671	0.66723
14		Tb927.6.3290	intraflagellar transport protein 20, putative (IFT20)	3.43065	0.971374	0.30008
15		Tb927.7.4290	Protein of unknown function, conserved	1.32952	0.567104	1.3263
16		Tb11.01.6890	small GTPase, putative,ras-related protein rab-2a, putative (RAB2)	4.44267	1.00044	0.22499
17		Tb927.5.4500	ras-like small GTPase, putative (TbSAR1)	2.89838	0.76695	0.44986
18		Tb927.8.4610	small GTP-binding protein Rab1 (Trab1)	2.05006	0.986191	0.49462
19		Tb11.01.3740	coatomer gamma subunit, putative,cytosolic coat protein, putative (TbCoatomerGamma)	1.48652	1.41332	0.47598
20		Tb927.8.890	small GTP-binding protein Rab1, putative	3.73776	1.0896	0.24554
21		Tb09.160.5600	ADP-ribosylation factor, putative	1.99434	0.64626	0.77588
	GO:0020015	Glycosome					40
1		Tb09.211.3570	glycerol kinase, glycosomal (glk1)	1.69693	6.73416	0.087509
2		Tb927.1.700	phosphoglycerate kinase (PGKC)	2.97921	4.53907	0.073949
3		Tb927.5.930	NADH-dependent fumarate reductase (FRDg)	0.0412218	2.47412	9.8051
4		Tb09.211.3540	glycerol kinase, glycosomal (glk1)	1.69693	6.73416	0.087509
5		Tb927.2.4210	glycosomal phosphoenolpyruvate carboxykinase (PEPCK)	0.248973	2.57517	1.5597
6		Tb927.1.710	phosphoglycerate kinase (PGKB)	0.0193712	8.33947	6.1902
7		Tb927.10.3650	NADH-dependent fumarate reductase, putative	0.0464684	2.11853	10.158
8		Tb927.5.940	NADH-dependent fumarate reductase, putative	0.0412218	2.47412	9.8051
9		Tb927.2.5800	sedoheptulose-1,7-bisphosphatase (SBPase)	0.740576	4.34376	0.31086
10		Tb09.211.3590	glycerol kinase, glycosomal (glk1)	1.69693	6.73416	0.087509
11		Tb09.211.3550	glycerol kinase, glycosomal (glk1)	1.69693	6.73416	0.087509
12		Tb927.5.3810	orotidine-5-phosphate decarboxylase/orotate phosphoribosyltransferase, putative,OMPDCase-OPRTase, putative	0.703829	3.24465	0.43789
13		Tb927.10.2490	glucose-6-phosphate 1-dehydrogenase (G6PD)	1.1028	5.00817	0.18106
14		Tb09.211.3560	glycerol kinase, glycosomal (glk1)	1.69693	6.73416	0.087509
15		Tb927.10.2010	hexokinase (HK1)	20.7521	1.59637	0.030186
16		Tb927.10.2020	hexokinase (HK2)	18.874	1.54298	0.034338
17		Tb927.10.5620	fructose-bisphosphate aldolase, glycosomal (ALD)	7.07014	1.24299	0.11379
18		Tb927.10.15410	glycosomal malate dehydrogenase (gMDH)	0.0120847	0.624568	132.49
19		Tb927.1.3830	glucose-6-phosphate isomerase, glycosomal (PGI)	7.69408	1.34217	0.096836
20		Tb927.3.3270	ATP-dependent phosphofructokinase (TbPFK)	7.14337	1.83185	0.07642
	GO:0019861	Flagellum					21
1		Tb11.01.5910	dynein intermediate chain IC70, putative	1.79504	6.84302	0.08141
2		Tb927.1.2670	flagellar protein PF16	1.61205	3.00766	0.20625
3		Tb927.3.3690	flagellar radial spoke protein-like, putative	1.68401	10.4377	0.056892
4		Tb927.2.4580	Protein of unknown function, conserved (30M24.290)	1.47691	7.009	0.096603
5		Tb927.3.5490	flagellar transport protein, putative (PIFTB2)	2.76419	3.35189	0.10793
6		Tb927.5.4480	paraflagellar rod component par4, putative	2.55304	0.309734	1.2646
7		Tb11.02.2060	radial spoke protein RSP4/6, putative	3.36984	0.0921126	3.2216
8		Tb927.4.2740	Protein of unknown function, conserved	2.38129	0.074765	5.6168
9		Tb11.47.0034	radial spoke protein RSP3, putative	1.85536	0.479221	1.1247
10		Tb927.8.6240	Protein of unknown function, conserved	2.38498	0.461636	0.90827
11		Tb927.3.2310	flagellar component,PACRGA	1.83989	0.453416	1.1987
12		Tb927.6.3290	intraflagellar transport protein 20, putative (IFT20)	3.43065	0.971374	0.30008
13		Tb927.10.14980	intraflagellar transport protein IFT52, putative (IFT52)	2.35616	0.883435	0.48042
14		Tb927.7.3370	Protein of unknown function, conserved	2.84981	0.907281	0.38676
15		Tb927.5.3030	intraflagellar transport protein IFT122, putative (IFT122B)	2.30659	0.925102	0.46864
16		Tb927.3.3000	flagellar transport protein, putative (PIFTC3)	2.22499	1.65747	0.27116
17		Tb927.10.14990	intraflagellar transport protein IFT80/CHE2, putative (IFT80)	3.26328	0.676513	0.45297
18		Tb11.01.4621	calmodulin	2.62192	0.503764	0.7571
19		Tb11.01.4622	calmodulin	2.62192	0.503764	0.7571
20		Tb11.01.4623	calmodulin	2.62192	0.503764	0.7571
21		Tb11.01.4624	calmodulin	2.62192	0.503764	0.7571
	GO:0005768	Endosome					17
1		Tb927.8.7980	vacuolar-type proton translocating pyrophosphatase 1,V-type H( )-translocating pyrophosphatase (TVP1)	0.339328	2.37412	1.2413
2		Tb927.8.4330	small GTP-binding protein Rab11 (RAB11)	3.10955	1.52282	0.21118
3		Tb11.01.2510	vacuolar sorting-associated protein-like, putative	0.945895	1.9667	0.53755
4		Tb09.211.2330	small GTPase, putative,GTP-binding protein, putative (RAB7)	2.4841	1.4259	0.28232
5		Tb927.10.790	vesicle-associated membrane protein, putative,synaptobrevin, putative (VAMP)	3.37838	1.38863	0.21316
6		Tb11.18.0015	Protein of unknown function, conserved	1.75491	1.59179	0.35798
	GO:0005783	Endoplasmic reticulum					26
1		Tb927.10.13860	GPI-anchor transamidase subunit 8 (GPI8)	3.02444	7.69539	0.042966
2		Tb927.6.3050	aldehyde dehydrogenase family, putative	0.396652	2.19455	1.1488
3		Tb927.7.2190	Protein of unknown function, conserved	1.22133	3.80386	0.21525
4		Tb11.02.5450	glucose-regulated protein 78, putative,luminal binding protein 1 (BiP), putative	3.64272	3.87095	0.070918
5		Tb927.3.4630	UDP-glucose:glycoprotein glucosyltransferase, putative	1.02659	2.83779	0.34326
6		Tb11.02.5500	glucose-regulated protein 78, putative,luminal binding protein 1 (BiP), putative	3.64272	3.87095	0.070918
7		Tb927.8.4890	endoplasmic reticulum oxidoreductin, putative,pol-associated gene 1	3.96495	0.396189	0.63659
8		Tb927.10.14510	Protein of unknown function, conserved	1.54861	0.907244	0.71176
9		Tb11.01.7400	GPI transamidase subunit Tta1 (TTA1)	2.17169	0.878944	0.52389
10		Tb927.7.1300	protein disulfide isomerase, putative	2.12757	0.509612	0.92231
11		Tb927.5.1930	Protein of unknown function, conserved	5.16983	0.782041	0.24734
12		Tb927.7.4160	fatty acid elongase, putative	0.23154	0.704873	6.1272
13		Tb927.6.3840	reticulon domain protein	2.00064	0.914319	0.54668
14		Tb927.8.7410	calreticulin, putative	1.87737	1.28404	0.41483
15		Tb11.01.0170	NADPH--cytochrome p450 reductase, putative (CPR)	1.55683	0.757099	0.84841
16		Tb927.7.5790	protein disulfide isomerase, putative	13.0336	0.63091	0.12161
17		Tb927.7.4170	fatty acid elongase, putative	0.881057	1.13976	0.99582
18		Tb927.4.5010	calreticulin, putative	1.87737	1.28404	0.41483
19		Tb927.6.4500	Protein of unknown function, conserved	3.05792	0.628885	0.52
20		Tb927.5.3400	calcium-translocating P-type ATPase,calcium pump	1.51336	1.38776	0.47615
21		Tb11.01.6890	small GTPase, putative,ras-related protein rab-2a, putative (RAB2)	4.44267	1.00044	0.22499
22		Tb927.5.4500	ras-like small GTPase, putative (TbSAR1)	2.89838	0.76695	0.44986
23		Tb927.7.4180	fatty acid elongase, putative	0.578637	1.60122	1.0793
24		Tb927.8.4610	small GTP-binding protein Rab1 (Trab1)	2.05006	0.986191	0.49462
25		Tb927.8.890	small GTP-binding protein Rab1, putative	3.73776	1.0896	0.24554
26		Tb927.10.8230	protein disulfide isomerase,bloodstream- specific protein 2 precursor (BS2)	8.12018	0.8147	0.15116
	GO:0005829	Cytosol					103
1		Tb11.42.0003	T-complex protein 1, beta subunit, putative	0.588028	2.02003	0.84187
2		Tb927.8.1510	ATP-dependent DEAD/H RNA helicase, putative	0.930146	2.11997	0.50713
3		Tb927.6.3050	aldehyde dehydrogenase family, putative	0.396652	2.19455	1.1488
4		Tb09.211.3570	glycerol kinase, glycosomal (glk1)	1.69693	6.73416	0.087509
5		Tb927.2.3780	translation initiation factor IF-2, putative (28H13.240)	0.495344	2.23116	0.90482
6		Tb09.160.3270	ATP-dependent DEAD box helicase, putative (1L12.525)	0.537143	2.1662	0.85943
7		Tb09.211.3540	glycerol kinase, glycosomal (glk1)	1.69693	6.73416	0.087509
8		Tb927.10.6050	clathrin heavy chain (CHC)	2.69259	3.31539	0.11202
9		Tb927.3.4760	dynamin, putative,vacuolar sortin protein 1, putative	0.324918	4.28924	0.71754
10		Tb927.3.5340	Hsc70-interacting protein (Hip), putative	0.490725	10.3457	0.19697
11		Tb11.22.0012	eukaryotic peptide chain release factor subunit 1, putative (ERF1)	0.540015	2.73272	0.67764
12		Tb927.10.2890	enolase	1.43443	2.99484	0.23278
13		Tb927.2.4370	trypanothione synthetase (TRYS)	0.799936	6.90129	0.18114
14		Tb09.211.3590	glycerol kinase, glycosomal (glk1)	1.69693	6.73416	0.087509
15		Tb09.211.3550	glycerol kinase, glycosomal (glk1)	1.69693	6.73416	0.087509
16		Tb09.211.3510	ATP-dependent DEAD/H RNA helicase, putative (DED1)	0.57107	3.30646	0.5296
17		Tb927.6.4910	S-adenosylmethionine synthetase, putative (METK1)	0.0552853	8.21137	2.2028
18		Tb11.01.1350	S-adenosylhomocysteine hydrolase, putative	0.541126	4.98113	0.371
19		Tb11.01.5300	ornithine decarboxylase (ODC)	0.353332	3.95605	0.71541
20		Tb927.10.8190	T-complex protein 1, theta subunit, putative,CCT-theta, putative (TCP-1-theta)	0.6749	3.02802	0.48933
21		Tb927.10.5520	Protein of unknown function, conserved	0.865576	2.96924	0.38909
22		Tb09.211.3560	glycerol kinase, glycosomal (glk1)	1.69693	6.73416	0.087509
23		Tb09.v1.0380	spermidine synthase (SpSyn)	0.356392	3.84834	0.72912
24		Tb927.10.6630	ATP-dependent DEAD/H RNA helicase HEL64, putative (HEL64)	0.286985	13.1674	0.26463
25		Tb09.211.0610	Protein of unknown function, conserved	0.616295	0.467339	3.472
26		Tb927.10.560	40S ribosomal proteins S11, putative	0.930146	0.412042	2.6092
27		Tb11.03.0335	Protein of unknown function, conserved	0.774234	0.413868	3.1208
28		Tb09.211.1690	Protein of unknown function, conserved	1.36513	0.423795	1.7285
29		Tb927.10.11760	pumilio/PUF RNA binding protein 6 (PUF6)	0.821355	0.0977205	12.459
30		Tb09.211.1770	Protein of unknown function, conserved	0.953289	0.29956	3.5018
31		Tb927.8.4540	Protein of unknown function, conserved	1.25398	0.46144	1.7282
32		Tb09.211.4850	60S ribosomal protein L26, putative	1.01798	0.964781	1.0182
33		Tb09.211.0340	60S ribosomal protein L10, putative,QM-like protein	1.05683	0.897326	1.0545
34		Tb11.01.0450	protein phosphatase 1, putative	0.997208	1.06012	0.94593
35		Tb927.8.3150	T-complex protein 1, gamma subunit, putative (TCP-1-gamma)	0.674082	1.73842	0.85336
36		Tb927.4.2180	60S ribosomal protein L35a, putative	0.99295	0.907543	1.1097
37		Tb09.244.2730	60S ribosomal protein L5, putative	0.629129	1.29291	1.2294
38		Tb927.10.9190	isoleucyl-tRNA synthetase, putative (IleRS)	0.616409	1.00639	1.612
39		Tb927.10.5460	60S ribosomal protein L24, putative	0.914328	0.954113	1.1463
40		Tb11.02.2800	ubiquitin carboxyl-terminal hydrolase, putative,cysteine peptidase, Clan CA, family C12, putative	0.512926	0.659473	2.9563
41		Tb927.7.570	prefoldin, putative	0.870246	0.853271	1.3467
42		Tb927.3.2960	inosine-adenosine-guanosine-nucleosidehydrolase,IAG-nucleoside hydrolase (IAGNH)	2.07155	0.501689	0.96221
43		Tb927.10.5610	40S ribosomal protein S9, putative	0.992654	1.0069	1.0005
44		Tb09.211.0050	ubiquitin-conjugating enzyme e2, putative,ubiquitin carrier protein, putative,ubiquitin-protein ligase, putative	3.09943	1.95563	0.16498
45		Tb927.1.3180	40S ribosomal protein S11, putative	0.994332	0.707691	1.4211
46		Tb927.1.4690	arginine N-methyltransferase (PRMT1)	0.338295	1.38721	2.1309
47		Tb11.01.4520	prefoldin subunit 2, putative	0.83703	0.892433	1.3387
48		Tb927.10.14150	Protein of unknown function, conserved	2.54985	1.03472	0.37902
49		Tb09.244.2740	60S ribosomal protein L5, putative	0.629129	1.29291	1.2294
50		Tb09.160.5580	60S ribosomal protein L11, putative	1.03033	0.979078	0.9913
51		Tb11.01.8510	T-complex protein 1, alpha subunit, putative (TCP-1-alpha)	0.774653	1.36444	0.9461
52		Tb927.3.910	gamma-tubulin,tubulin gamma chain	0.758898	1.33782	0.98496
53		Tb927.4.3510	DNA-directed RNA polymerase subunit, putative	1.19957	0.84988	0.98088
54		Tb927.8.1110	40S ribosomal protein S9, putative	0.992654	1.0069	1.0005
55		Tb927.10.7930	2,3-bisphosphoglycerate-independent phosphoglycerate mutase (PGAM)	1.47013	0.766944	0.88691
56		Tb927.10.14710	40S ribosomal protein S2, putative (RPS2)	0.949307	1.17822	0.89406
57		Tb11.03.0250	cyclophilin a,cyclophilin type peptidyl-prolyl cis-trans isomerase (CYPA)	1.60051	0.869771	0.71835
58		Tb927.10.13500	60S ribosomal protein L10a	0.975039	1.07234	0.95641
59		Tb11.02.4870	proteasome alpha 7 subunit, putative (PSA4)	1.21393	1.00538	0.81936
60		Tb927.10.14600	40S ribosomal protein S2, putative (RPS2)	0.949307	1.17822	0.89406
61		Tb09.211.2630	60S ribosomal protein L23, putative	1.02256	0.979507	0.9984
62		Tb927.8.5030	trafficking protein particle complex subunit 3, putative,TRAPP, putative,transport protein particle (TRAPP) component, Bet3, putative	1.21187	1.23671	0.66723
63		Tb11.02.1090	40S ribosomal protein S4, putative	0.992457	1.05248	0.95736
64		Tb927.10.230	proteasome alpha 5 subunit, putative,20S proteasome subunit alpha 5	1.14392	0.83815	1.043
65		Tb927.2.5910	40S ribosomal protein S13, putative (1F7.325)	0.982318	0.909172	1.1197
66		Tb09.160.4450	40S ribosomal protein S3, putative (RPS3)	0.937207	1.86516	0.57207
67		Tb927.10.5480	60S ribosomal protein L24, putative	0.914328	0.954113	1.1463
68		Tb09.160.5590	60S ribosomal protein L11, putative	1.03033	0.979078	0.9913
69		Tb927.6.2340	Protein of unknown function, conserved	0.847961	0.891585	1.3227
70		Tb11.01.2560	40S ribosomal protein SA, putative	1.05052	1.90924	0.49858
71		Tb11.02.5380	exosome complex exonuclease RRP44p homologue (RRP44)	0.565771	0.572878	3.0853
72		Tb927.10.5330	40S ribosomal protein S18, putative	0.968148	1.03908	0.99405
73		Tb927.10.6880	glyceraldehyde 3-phosphate dehydrogenase, cytosolic (GAP)	2.01459	1.37338	0.36143
74		Tb11.01.5860	T-complex protein 1, epsilon subunit, putative (TCP-1-epsilon)	0.674855	1.22889	1.2058
75		Tb927.4.3490	DNA-directed RNA polymerase subunit, putative,RNA polymerase subunit, putative (RPB6)	1.19957	0.84988	0.98088
76		Tb11.02.4170	40S ribosomal protein S5, putative	1.00194	1.26377	0.78975
77		Tb927.10.11390	60S ribosomal protein L6, putative	0.979048	1.06467	0.95936
78		Tb927.2.6090	60S ribosomal protein L44,ribosomal protein L36a.e (RPL44)	1.05366	1.02248	0.9282
79		Tb11.02.0740	60S ribosomal protein L44	1.05366	1.02248	0.9282
80		Tb927.10.14240	N-myristoyltransferase (NMT)	0.710581	1.44613	0.97315
81		Tb09.211.2640	60S ribosomal protein L23, putative	1.02256	0.979507	0.9984
82		Tb927.8.6180	60S ribosomal protein L26, putative	1.01798	0.964781	1.0182
83		Tb927.3.3450	ADP-ribosylation factor-like protein 3A, putative	3.87267	0.951998	0.27124
84		Tb927.6.1730	Protein of unknown function, conserved	9.06208	1.29992	0.08489
85		Tb09.244.2720	ribosomal protein L15, putative	0.811491	1.22739	1.004
86		Tb09.211.2570	T-complex protein 1, eta subunit, putative,t- complex protein 1 (eta subunit), putative (TCP-1-eta)	0.624259	1.55615	1.0294
87		Tb11.01.2680	40S ribosomal protein SA, putative	1.05052	1.90924	0.49858
88		Tb927.10.11540	40S ribosomal protein S3, putative (RPS3)	0.937207	1.86516	0.57207
89		Tb927.5.580	prefoldin subunit, putative	0.864304	0.763344	1.5157
90		Tb11.01.1470	60S ribosomal protein L10a, putative (RPL10A)	0.975039	1.07234	0.95641
91		Tb927.7.5170	60S ribosomal protein L23a,60S ribosomal protein L25	0.997009	1.05306	0.95246
92		Tb11.02.1210	leucyl-tRNA synthetase, putative (LeuRS)	0.690036	0.800486	1.8104
93		Tb927.10.15120	40S ribosomal protein S13, putative	0.982318	0.909172	1.1197
94		Tb927.10.5340	40S ribosomal protein S18, putative (RPS18)	0.968148	1.03908	0.99405
95		Tb927.3.3270	ATP-dependent phosphofructokinase (TbPFK)	7.14337	1.83185	0.07642
96		Tb09.211.0110	60S ribosomal protein L10, putative,QM-like protein (QM)	1.05683	0.897326	1.0545
97		Tb927.6.2280	Protein of unknown function, conserved	0.847961	0.891585	1.3227
98		Tb927.7.710	heat shock 70 kDa protein, putative (HSP70)	1.05604	1.41327	0.67003
99		Tb09.v1.0640	60S ribosomal protein L27a,60S ribosomal protein L28,60S ribosomal protein L29 (RPL27A)	1.02265	0.946703	1.0329
100		Tb11.02.0750	T-complex protein 1, zeta subunit, putative (TCP-1-zeta)	0.719839	1.43382	0.96888
101		Tb09.211.2650	60S ribosomal protein L27a,60S ribosomal protein L28,60S ribosomal protein L29 (RPL27A)	1.02265	0.946703	1.0329
102		Tb927.10.1060	T-complex protein 1, delta subunit, putative (TCP-1-delta)	0.633433	1.66067	0.95064
103		Tb09.160.5600	ADP-ribosylation factor, putative	1.99434	0.64626	0.77588
	GO:0005856	Cytokeleton					52
1		Tb927.1.2370	beta tubulin	1.40722	2.44401	0.29076
2		Tb927.1.2330	beta tubulin	1.40722	2.44401	0.29076
3		Tb927.10.14550	ATP-dependent DEAD/H RNA helicase, putative	0.402868	2.82672	0.87812
4		Tb11.52.0008	Protein of unknown function, conserved	0.137137	18.9605	0.38459
5		Tb11.01.5910	dynein intermediate chain IC70, putative	1.79504	6.84302	0.08141
6		Tb927.1.2670	flagellar protein PF16	1.61205	3.00766	0.20625
7		Tb927.1.2410	beta tubulin, pseudogene	1.40722	2.44401	0.29076
8		Tb927.10.6050	clathrin heavy chain (CHC)	2.69259	3.31539	0.11202
9		Tb927.3.5490	flagellar transport protein, putative (PIFTB2)	2.76419	3.35189	0.10793
10		Tb927.1.2390	beta tubulin	1.40722	2.44401	0.29076
11		Tb927.1.2350	beta tubulin	1.40722	2.44401	0.29076
12		Tb09.211.2150	Polyadenylate-binding protein 2 (Poly(A)-binding protein 2) (Poly(A)-binding protein II) (PABII) (Polyadenylate-binding nuclear protein 1) (Nuclear poly(A)-binding protein 1) (PABP2), putative (PABP2)	0.891902	2.99778	0.37401
13		Tb11.02.5450	glucose-regulated protein 78, putative,luminal binding protein 1 (BiP), putative	3.64272	3.87095	0.070918
14		Tb09.160.4380	succinate dehydrogenase, putative (28G16.480)	0.0956938	3.71661	2.8117
15		Tb11.02.5500	glucose-regulated protein 78, putative,luminal binding protein 1 (BiP), putative	3.64272	3.87095	0.070918
16		Tb927.7.6910	Protein of unknown function, conserved	2.26311	0.426392	1.0363
17		Tb11.02.3390	dynein light chain, putative	2.28029	0.421633	1.0401
18		Tb927.3.1900	Protein of unknown function, conserved	2.56924	0.492802	0.78981
19		Tb11.02.2970	kinesin, putative,mitotic centromere-associated kinesin, putative,MCAK-like kinesin, putative (Kif13-3)	3.28623	0.342414	0.88869
20		Tb927.6.4390	kinesin, putative	7.00918	0.423366	0.33699
21		Tb11.52.0006	Protein of unknown function, conserved (pseudogene)	2.95037	0.552938	0.61298
22		Tb927.3.5180	cofilin/actin depolymerizing factor, putative	1.79263	1.14379	0.48771
23		Tb927.3.4300	73 kDa paraflagellar rod protein,PFR1 (PFR1)	1.9068	0.828159	0.63326
24		Tb11.02.0090	kinesin, putative,Unc104-like kinesin, putative	3.39905	1.34645	0.2185
25		Tb927.8.4970	PFR2 (PFR2)	1.81376	0.580407	0.94992
26		Tb927.3.910	gamma-tubulin,tubulin gamma chain	0.758898	1.33782	0.98496
27		Tb927.3.4310	73 kDa paraflagellar rod protein,PFR1 (PFR1)	1.9068	0.828159	0.63326
28		Tb09.244.2560	kinesin, putative	0.491376	0.963315	2.1126
29		Tb11.01.3805	microtubule-associated protein,corset-associated protein 15 (CAP15)	18.8413	0.795524	0.066717
30		Tb927.7.3440	I/6 autoantigen	0.968148	0.948833	1.0886
31		Tb09.160.4450	40S ribosomal protein S3, putative (RPS3)	0.937207	1.86516	0.57207
32		Tb927.8.4980	69 kDa paraflagellar rod protein,PFR2 (PFR-B)	1.81376	0.580407	0.94992
33		Tb927.8.2630	kinesin, putative	0.619464	0.690196	2.3389
34		Tb927.10.6800	developmentally regulated GTP-binding protein, putative	1.11973	0.57098	1.5641
35		Tb11.01.5490	kinesin-II 85 Kd subunit, putative	2.45507	0.809395	0.50324
36		Tb927.3.4320	73 kDa paraflagellar rod protein,PFR1 (PFR1)	1.9068	0.828159	0.63326
37		Tb11.02.2640	dynein intermediate chain IC78, putative	1.27462	0.724557	1.0828
38		Tb927.3.4290	PFR1 (PFR1)	1.9068	0.828159	0.63326
39		Tb927.4.3380	myosin IB heavy chain, putative	5.17304	1.43725	0.1345
40		Tb927.8.5000	69 kDa paraflagellar rod protein,PFR2 (PFR-B)	1.81376	0.580407	0.94992
41		Tb927.7.3450	I/6 autoantigen	4.50329	1.01601	0.21856
42		Tb927.10.11540	40S ribosomal protein S3, putative (RPS3)	0.937207	1.86516	0.57207
43		Tb11.01.7880	microtubule-associated protein,corset-associated protein 17 (CAP17)	0.035643	1.098	25.552
44		Tb11.01.8570	dynein light intermediate chain D1bLIC, putative	2.76083	1.20741	0.29999
45		Tb927.8.4990	69 kDa paraflagellar rod protein,PFR2 (PFR-B)	1.81376	0.580407	0.94992
46		Tb927.8.4950	kinesin, putative	0.0237034	1.16968	36.068
47		Tb11.01.2530	kinesin-like protein, putative	0.545554	0.714314	2.5661
48		Tb927.5.2090	kinesin, putative	5.30701	1.52661	0.12343
49		Tb927.3.4330	73 kDa paraflagellar rod protein,PFR1 (PFR1)	1.9068	0.828159	0.63326
50		Tb11.01.5350	profilin	2.88684	1.1935	0.29024
51		Tb11.02.0790	kinesin, putative,MCAK-like kinesin, putative (Kif13-5)	1.40298	0.755325	0.94366
52		Tb927.8.5010	69 kDa paraflagellar rod protein,PFR2 (PFR2)	1.81376	0.580407	0.94992
	GO:0005694	Chromosome					117
1		Tb927.10.740	structural maintenance of chromosome 4, putative (SMC4)	1.19543	0.214289	3.9037
2		Tb927.1.2490	histone H3, putative	1.73644	0.492382	1.1696
3		Tb927.1.2450	histone H3, putative	1.73644	0.492382	1.1696
4		Tb927.7.6360	histone H2A variant (h2aZ)	2.01264	0.311101	1.5971
5		Tb927.1.2530	histone H3, putative	1.73644	0.492382	1.1696
6		Tb927.1.2470	histone H3, putative	1.73644	0.492382	1.1696
7		Tb927.1.2430	histone H3, putative	1.73644	0.492382	1.1696
8		Tb927.1.2550	histone H3, putative	1.73644	0.492382	1.1696
9		Tb927.1.2510	histone H3, putative	1.73644	0.492382	1.1696
10		Tb11.01.0450	protein phosphatase 1, putative	0.997208	1.06012	0.94593
11		Tb927.10.10490	histone H2B, putative	1.91091	1.13433	0.46134
12		Tb927.7.5180	60S ribosomal protein L23a, putative	0.997009	1.05306	0.95246
13		Tb11.02.5250	histone H2B variant, putative (H2BVAR)	2.27159	0.520588	0.84562
14		Tb927.10.10570	histone H2B, putative	1.91091	1.13433	0.46134
15		Tb927.10.10530	histone H2B, putative	1.91091	1.13433	0.46134
16		Tb09.211.3310	replication factor C, subunit 3, putative	0.899038	1.1331	0.98164
17		Tb927.10.10460	histone H2B, putative	1.91091	1.13433	0.46134
18		Tb11.01.3390	DNA topoisomerase II, putative (TOP2)	1.74663	0.581568	0.98446
19		Tb927.7.5000	60S ribosomal protein L19, putative	0.809782	1.17286	1.0529
20		Tb11.01.0910	DNA topoisomerase III, putative	1.15187	1.71962	0.50485
21		Tb927.10.10580	histone H2B, putative	1.91091	1.13433	0.46134
22		Tb927.10.10540	histone H2B, putative	1.91091	1.13433	0.46134
23		Tb927.10.10500	histone H2B, putative	1.91091	1.13433	0.46134
24		Tb927.10.10470	histone H2B, putative	1.91091	1.13433	0.46134
25		Tb09.211.2970	structural maintenance of chromosome 1, putative (SMC1)	0.94162	1.07247	0.99024
26		Tb927.6.3890	replication factor C, subunit 2, putative	0.666134	1.63876	0.91606
27		Tb11.01.1310	replication factor C, subunit 4, putative	0.824131	1.40476	0.86378
28		Tb09.160.3470	condensin subunit 1, putative (28G16.50)	1.34805	0.722378	1.0269
29		Tb927.10.10590	histone H2B, putative	1.91091	1.13433	0.46134
30		Tb927.10.10550	histone H2B, putative	1.91091	1.13433	0.46134
31		Tb927.10.10510	histone H2B, putative	1.91091	1.13433	0.46134
32		Tb927.10.10480	histone H2B, putative	1.91091	1.13433	0.46134
33		Tb927.4.1330	DNA topoisomerase IB, large subunit	1.22868	1.10597	0.7359
34		Tb927.7.5170	60S ribosomal protein L23a,60S ribosomal protein L25	0.997009	1.05306	0.95246
35		Tb927.7.5020	60S ribosomal protein L19, putative	0.809782	1.17286	1.0529
36		Tb927.10.10560	histone H2B, putative	1.91091	1.13433	0.46134
37		Tb927.10.10520	histone H2B, putative	1.91091	1.13433	0.46134
38		Tb927.10.15350	histone H3 variant (h3vaR)	1.35311	0.665322	1.1108
