# Supplementary material for: Proteome remodelling during development from blood to insect-form Trypanosoma brucei quantified by SILAC and mass spectrometry
Source: BMC Genomics. 2012 Oct 16;13:556. doi: 10.1186/1471-2164-13-556 (PMC3545838; doi:10.1186/1471-2164-13-556)
Supplement: Additional file 7 — Table S6. Proteins only detected in PC/LS experiment. [file 1471-2164-13-556-S7.xls]

## Sheet: Table S6
Table S6: Proteins only detected in PC/LS experiment
		downregulated >=2 fold
		Unchanged in regulation < 2 fold
		upregulated >=2 fold
			PC/LS		LS/PC							Annotated GO terms			Predicted GO terms
id	gene_id	product	PC/LS	log2(PC/LS)	LS/PC	log2(LS/PC)	length	TM domains	SignalP scores	SignalP peptides	EC numbers	MF	BP	CC	MF	BP	CC
1	Tb927.7.6630	Protein of unknown function, conserved	0.0066685	-7.22842	149.959	7.22842	845	0	null	null	null	null	null	null	null	null	null
2	Tb927.10.3360	Protein of unknown function, conserved	0.011077	-6.49629	90.2772	6.49629	940	0	NN Sum: 0, NN D: .18, HMM Prob: .68	HMM: MPRLLLPCGVELINSSTSQ, NN: MPRLLLPCGVELINSSTSQ	null	null	null	null	null	null	null
3	Tb11.47.0026	Protein of unknown function, conserved	0.015474	-6.01401	64.6245	6.01401	448	0	null	null	null	null	null	null	null	null	null
4	Tb09.211.2580	30S Ribosomal protein S17, putative	0.025246	-5.3078	39.6102	5.3078	307	0	null	null	null	structural constituent of ribosome	translation	intracellular, mitochondrial part, organellar small ribosomal subunit, ribosome	structural constituent of ribosome	translation	intracellular, ribosome
5	Tb927.2.2770	Protein of unknown function, conserved (10C8.185)	0.038834	-4.68654	25.7506	4.68654	125	0	null	null	null	null	null	null	null	null	null
6	Tb927.7.6860	expression site-associated gene (ESAG) protein, putative,expression site-associated gene 5 (ESAG5) protein, putative	0.041615	-4.58675	24.0298	4.58675	480	1	NN Sum: 2, NN D: .53, HMM Prob: .96	HMM: MSSVSSVPVLVLFNSVLTLLCCIISSGQ, NN: MSSVSSVPVLVLFNSVLTLLCCIISSGQ	null	lipid binding	null	null	lipid binding	null	null
7	Tb927.5.2890	Protein of unknown function, conserved	0.041851	-4.57859	23.8943	4.57859	2163	0	null	null	null	ATP binding, ATPase activity	null	null	ATP binding, ATPase activity, nucleoside-triphosphatase activity, nucleotide binding	null	null
8	Tb09.211.1030	inositol phosphorylceramide synthase (SLS1)	0.048035	-4.37977	20.8182	4.37977	337	5	null	null	2.7.-.- (Transferring phosphorous-containing groups.)	ceramide cholinephosphotransferase activity	sphingomyelin biosynthetic process	membrane	null	null	null
9	Tb09.211.1000	choline phosphorylceramide synthase (SLS4)	0.048035	-4.37977	20.8182	4.37977	347	5	null	null	2.7.8.27 (Sphingomyelin synthase)	ceramide cholinephosphotransferase activity	sphingomyelin biosynthetic process	Golgi apparatus, membrane	null	null	null
10	Tb09.211.1010	choline phosphorylceramide synthase (SLS3)	0.048035	-4.37977	20.8182	4.37977	329	5	null	null	2.7.8.27 (Sphingomyelin synthase)	ceramide cholinephosphotransferase activity	sphingomyelin biosynthetic process	membrane	null	null	null
11	Tb927.4.3630	protein phosphatase 1, putative	0.052821	-4.24274	18.9319	4.24274	294	0	null	null	3.1.3.16 (Phosphoprotein phosphatase)	hydrolase activity, protein serine/threonine phosphatase activity	protein dephosphorylation	cellular_component	hydrolase activity	null	null
12	Tb927.4.3640	protein phosphatase 1, putative	0.052821	-4.24274	18.9319	4.24274	294	0	null	null	3.1.3.16 (Phosphoprotein phosphatase)	hydrolase activity, protein serine/threonine phosphatase activity	protein dephosphorylation	cellular_component	hydrolase activity	null	null
13	Tb927.8.8000	Protein of unknown function, conserved	0.064336	-3.95823	15.5434	3.95823	542	0	null	null	null	null	null	null	null	null	null
14	Tb927.4.4370	Protein of unknown function, conserved	0.064336	-3.95823	15.5434	3.95823	590	0	NN Sum: 4, NN D: .77, HMM Prob: .84	HMM: MLICPTVSSPICRIFSLFFSQFLLCFLFKLGRSQ, NN: MLICPTVSSPICRIFSLFFSQFLLCFLFKLGRSQ	null	null	null	null	null	null	null
15	Tb927.3.670	Protein of unknown function	0.066044	-3.92043	15.1414	3.92043	482	0	null	null	null	null	null	null	null	null	null
16	Tb927.8.4110	flagellum-adhesion glycoprotein, putative	0.067601	-3.88681	14.7927	3.88681	590	2	NN Sum: 4, NN D: .9, HMM Prob: .99	HMM: MGGRTESREALAALVAALLLLLGFVSPVIGD, NN: MGGRTESREALAALVAALLLLLGFVSPVIGD	null	molecular_function	biological_process	flagellar pocket, integral to membrane, microtubule-based flagellum	null	null	null
17	Tb927.8.4060	flagellum-adhesion glycoprotein, putative	0.067601	-3.88681	14.7927	3.88681	590	2	NN Sum: 4, NN D: .9, HMM Prob: .99	HMM: MGGRTESREALAALVAALLLLLGFVSPVIGD, NN: MGGRTESREALAALVAALLLLLGFVSPVIGD	null	molecular_function	biological_process	flagellar pocket, integral to membrane, microtubule-based flagellum	null	null	null
18	Tb927.8.2780	RNA-binding protein RBP10, putative (RBP10)	0.069746	-3.84175	14.3377	3.84175	306	0	null	null	null	RNA binding	RNA processing	cellular_component	nucleic acid binding	null	null
19	Tb11.01.8820	expression site-associated gene (ESAG) protein, putative,expression site-associated gene 4 (ESAG4) protein, putative,receptor-type adenylate cyclase, putative	0.073585	-3.76444	13.5897	3.76444	1253	1	NN Sum: 1, NN D: .27, HMM Prob: .78	HMM: MNMLHLSDRNASLAPSGGEHSLPTGGAVCRVAMDVLPVILRAPVALLLLLIVLPQLSVGA, NN: MNMLHLSDRNASLAPSGGEHSLPTGGAVCRVAMDVLPVILRAPVALLLLLIVLPQLSVGA	4.6.1.1 (Adenylate cyclase)	adenylate cyclase activity	cAMP-mediated signaling, cyclic nucleotide biosynthetic process	flagellum, integral to membrane, membrane	phosphorus-oxygen lyase activity	cyclic nucleotide biosynthetic process, intracellular signaling pathway	null
20	Tb927.10.16190	expression site-associated gene 4 (ESAG4) protein, putative,expression site-associated gene (ESAG) protein, putative,receptor-type adenylate cyclase	0.073585	-3.76444	13.5897	3.76444	1254	1	null	null	4.6.1.1 (Adenylate cyclase)	adenylate cyclase activity	cyclic nucleotide biosynthetic process, intracellular signaling pathway	integral to membrane	phosphorus-oxygen lyase activity	cyclic nucleotide biosynthetic process, intracellular signaling pathway	null
21	Tb927.8.5140	diacylglycerol kinase, putative	0.07533	-3.73063	13.2749	3.73063	575	0	null	null	null	diacylglycerol kinase activity	fatty acid oxidation	cytosol, mitochondrion	diacylglycerol kinase activity	activation of protein kinase C activity by G-protein coupled receptor protein signaling pathway	null
22	Tb927.5.880	Protein of unknown function, conserved	0.075384	-3.7296	13.2654	3.7296	89	0	null	null	null	oligosaccharyl transferase activity	protein glycosylation	membrane	oligosaccharyl transferase activity	protein glycosylation	membrane
23	Tb11.0370	MSP-A, putative,chrXI additional, unordered contigs	0.079209	-3.65819	12.6248	3.65819	587	0	NN Sum: 4, NN D: .69, HMM Prob: .93	HMM: MTVIMFPRYVIPCLLGLILCGDVSEGN, NN: MTVIMFPRYVIPCLLGLILCGDVSEGN	null	metalloendopeptidase activity, zinc ion binding	cell adhesion, proteolysis	membrane	metalloendopeptidase activity, zinc ion binding	cell adhesion, proteolysis	membrane
24	Tb927.4.3040	Protein of unknown function, conserved	0.083786	-3.57715	11.9352	3.57715	205	1	NN Sum: 4, NN D: .84, HMM Prob: 1	HMM: MRRSVCLLLLSLVMHANGN, NN: MRRSVCLLLLSLVMHANGN	null	null	null	mitochondrial part	null	null	null
25	Tb927.4.4540	Protein of unknown function, conserved	0.085721	-3.54421	11.6658	3.54421	121	0	null	null	null	null	null	null	null	null	null
26	Tb05.5K5.220	Protein of unknown function,BAC from homologous region on chr5	0.089874	-3.47595	11.1267	3.47595	818	2	null	null	null	null	null	null	null	null	null
27	Tb927.5.4570	Protein of unknown function, conserved	0.089874	-3.47595	11.1267	3.47595	818	2	null	null	null	null	null	null	null	null	null
28	Tb927.5.4580	Protein of unknown function, conserved	0.089874	-3.47595	11.1267	3.47595	818	2	null	null	null	null	null	null	null	null	null
29	Tb05.5K5.210	Protein of unknown function,BAC from homologous region on chr5	0.089874	-3.47595	11.1267	3.47595	818	2	null	null	null	null	null	null	null	null	null
30	Tb11.02.1100	nucleobase/nucleoside transporter 8.1 (NT8.1)	0.090551	-3.46513	11.0435	3.46513	435	9	NN Sum: 3, NN D: .55, HMM Prob: .82	HMM: MALGFSSAGEVYMYATCILLGVSLLMPLNALVSA, NN: MALGFSSAGEVYMYATCILLGVSLLMPLNAL	null	nucleobase transmembrane transporter activity, nucleoside transmembrane transporter activity	nucleobase transport	external side of plasma membrane, integral to membrane, membrane	nucleoside transmembrane transporter activity	transport	membrane
31	Tb11.02.1105	nucleobase/nucleoside transporter 8.1 (NT8.1)	0.090551	-3.46513	11.0435	3.46513	435	9	NN Sum: 3, NN D: .55, HMM Prob: .82	HMM: MALGFSSAGEVYMYATCILLGVSLLMPLNALVSA, NN: MALGFSSAGEVYMYATCILLGVSLLMPLNAL	null	nucleobase transmembrane transporter activity, nucleoside transmembrane transporter activity	nucleobase transport	external side of plasma membrane, integral to membrane, membrane	nucleoside transmembrane transporter activity	transport	membrane
32	Tb11.02.1106	nucleobase/nucleoside transporter 8.1	0.090551	-3.46513	11.0435	3.46513	440	9	NN Sum: 2, NN D: .52, HMM Prob: .46	HMM: MALGFSSAGEVYMYATCILLGISLLMPLCVLVSAP, NN: MALGFSSAGEVYMYATCILLGISLLMPLCVLVSA	null	nucleobase transmembrane transporter activity, nucleoside transmembrane transporter activity	nucleobase transport	integral to membrane, membrane	nucleoside transmembrane transporter activity	transport	membrane
33	Tb927.7.7520	receptor-type adenylate cyclase GRESAG 4, putative	0.098753	-3.34003	10.1263	3.34003	1243	2	NN Sum: 4, NN D: .61, HMM Prob: .76	HMM: MVIFMRELYVRDGVVTCVVFSLLLQVLTAS, NN: MVIFMRELYVRDGVVTCVVFSLLLQVLTAS	4.6.1.1 (Adenylate cyclase)	adenylate cyclase activity	cyclic nucleotide biosynthetic process, intracellular signaling pathway	integral to membrane	phosphorus-oxygen lyase activity	cyclic nucleotide biosynthetic process, intracellular signaling pathway	null
34	Tb927.6.170	receptor-type adenylate cyclase GRESAG 4, putative	0.098753	-3.34003	10.1263	3.34003	1269	1	null	null	4.6.1.1 (Adenylate cyclase)	adenylate cyclase activity	cyclic nucleotide biosynthetic process, intracellular signaling pathway	integral to membrane	phosphorus-oxygen lyase activity	cyclic nucleotide biosynthetic process, intracellular signaling pathway	null
35	Tb927.6.320	receptor-type adenylate cyclase GRESAG 4, pseudogene, putative,receptor-type adenylate cyclase GRESAG 4, degenerate	0.098753	-3.34003	10.1263	3.34003	1197	2	null	null	null	phosphorus-oxygen lyase activity	cyclic nucleotide biosynthetic process, intracellular signaling pathway	null	phosphorus-oxygen lyase activity	cyclic nucleotide biosynthetic process, intracellular signaling pathway	null
36	Tb927.4.4420	adenylyl cyclase, pseudogene, putative,adenylyl cyclase, frameshift	0.098753	-3.34003	10.1263	3.34003	1238	4	NN Sum: 4, NN D: .65, HMM Prob: .79	HMM: MVTFMRELYVRDGAFTYLVFSLLLQVLTASSLAN, NN: MVTFMRELYVRDGAFTYLVFSLLLQVLTAS	null	null	null	null	null	null	null
37	Tb927.7.7530	receptor-type adenylate cyclase GRESAG 4, putative	0.098753	-3.34003	10.1263	3.34003	1243	2	NN Sum: 4, NN D: .61, HMM Prob: .52	HMM: MVIFMRELYVRDGVVTYVVFSLLLQVLTASSLASGE, NN: MVIFMRELYVRDGVVTYVVFSLLLQVLTAS	4.6.1.1 (Adenylate cyclase)	adenylate cyclase activity	cyclic nucleotide biosynthetic process, intracellular signaling pathway	integral to membrane	phosphorus-oxygen lyase activity	cyclic nucleotide biosynthetic process, intracellular signaling pathway	null
38	Tb927.6.180	receptor-type adenylate cyclase GRESAG 4, putative	0.098753	-3.34003	10.1263	3.34003	1268	0	null	null	4.6.1.1 (Adenylate cyclase)	adenylate cyclase activity	cyclic nucleotide biosynthetic process, intracellular signaling pathway	integral to membrane	phosphorus-oxygen lyase activity	cyclic nucleotide biosynthetic process, intracellular signaling pathway	null
39	Tb927.6.190	receptor-type adenylate cyclase GRESAG 4, putative	0.098753	-3.34003	10.1263	3.34003	1211	1	NN Sum: 4, NN D: .7, HMM Prob: 1	HMM: MCVLQWRHMPGTKMMSLVLLMIVSAASLSGAA, NN: MCVLQWRHMPGTKMMSLVLLMIVSAA	4.6.1.1 (Adenylate cyclase)	adenylate cyclase activity	cyclic nucleotide biosynthetic process, intracellular signaling pathway	integral to membrane	phosphorus-oxygen lyase activity	cyclic nucleotide biosynthetic process, intracellular signaling pathway	null
40	Tb927.6.340	receptor-type adenylate cyclase GRESAG 4, pseudogene, putative,receptor-type adenylate cyclase GRESAG 4, degenerate	0.098753	-3.34003	10.1263	3.34003	1198	3	null	null	null	null	null	null	null	null	null
41	Tb927.6.270	receptor-type adenylate cyclase GRESAG 4, pseudogene, putative,receptor-type adenylate cyclase GRESAG 4, degenerate	0.098753	-3.34003	10.1263	3.34003	1198	4	NN Sum: 3, NN D: .43, HMM Prob: .11	HMM: VTSMRELHARDGVVTYVVFFYITTAAG*, NN: VTSMRELHARDGVVTYVVFFYITTAAG*	null	null	null	null	null	null	null
42	Tb927.6.390	adenylyl cyclase, pseudogene, putative,adenylyl cyclase, degenerate	0.098753	-3.34003	10.1263	3.34003	1196	3	NN Sum: 4, NN D: .51, HMM Prob: .14	HMM: MRELHARDGVVTYVVFFYVTTAAG*, NN: MRELHARDGVVTYVVFFYVTTAAG*	null	null	null	null	null	null	null
43	Tb927.3.4110	Protein of unknown function, conserved	0.1097	-3.18836	9.11577	3.18836	595	14	null	null	null	null	null	null	null	null	null
44	Tb927.3.4080	Protein of unknown function, conserved	0.1097	-3.18836	9.11577	3.18836	571	14	NN Sum: 4, NN D: .6, HMM Prob: .9	HMM: MLMAGVYAGLVVSSTYGF, NN: MLMAGVYAGLVVSSTYGF	null	null	null	null	null	null	null
45	Tb927.3.4090	Protein of unknown function, conserved	0.1097	-3.18836	9.11577	3.18836	583	13	NN Sum: 4, NN D: .61, HMM Prob: .81	HMM: MLMAGVYAGLVVSSTYGF, NN: MLMAGVYAGLVVSSTYGF	null	null	null	null	null	null	null
46	Tb927.3.4100	Protein of unknown function, conserved	0.1097	-3.18836	9.11577	3.18836	575	14	NN Sum: 4, NN D: .55, HMM Prob: .89	HMM: MRMLMAGVYAGLGVSKAYCF, NN: MRMLMAGVYAGLGVSKAYCF	null	null	null	null	null	null	null
47	Tb927.8.7270	Protein of unknown function, conserved	0.11305	-3.14497	8.84564	3.14497	405	1	null	null	null	null	null	null	null	null	null
48	Tb09.211.3780	Protein of unknown function, conserved	0.11671	-3.099	8.56825	3.099	586	0	null	null	null	null	null	null	null	null	null
49	Tb09.160.3740	Protein of unknown function, conserved	0.1204	-3.05409	8.30565	3.05409	109	0	null	null	null	null	null	null	null	null	null
50	Tb927.8.7940	receptor-type adenylate cyclase GRESAG 4, putative	0.12592	-2.98942	7.94155	2.98942	1250	2	NN Sum: 4, NN D: .89, HMM Prob: 1	HMM: MASFMRLVTPLGAAVACSHLLMVVLPLLLLIPGLCAD, NN: MASFMRLVTPLGAAVACSHLLMVVLPLLLLIPGLCAD	4.6.1.1 (Adenylate cyclase)	adenylate cyclase activity	cyclic nucleotide biosynthetic process, intracellular signaling pathway	integral to membrane	phosphorus-oxygen lyase activity	cyclic nucleotide biosynthetic process, intracellular signaling pathway	null
51	Tb927.8.2660	Protein of unknown function, conserved	0.13481	-2.891	7.41785	2.891	1919	0	null	null	null	molecular_function	biological_process	cellular_component	null	null	null
52	Tb927.10.2610	Protein of unknown function, conserved	0.13764	-2.86103	7.26533	2.86103	484	0	null	null	null	molecular_function	biological_process	cellular_component	null	null	null
53	Tb927.7.5660	Protein of unknown function, conserved	0.14516	-2.78428	6.88895	2.78428	575	0	null	null	null	null	null	null	null	null	null
54	Tb927.10.13930	phosphatidic acid phosphatase, putative	0.14685	-2.76758	6.80967	2.76758	332	6	null	null	3.1.3.4 (Phosphatidate phosphatase)	phosphatidate phosphatase activity	phospholipid metabolic process	cellular_component, membrane	catalytic activity	null	membrane
55	Tb927.7.6060	receptor-type adenylate cyclase GRESAG 4, putative	0.15152	-2.72242	6.59979	2.72242	1270	2	NN Sum: 4, NN D: .68, HMM Prob: .94	HMM: MPHRAVWGPRGVPCGTVVQLFLLAVILQVMQAPMVLSW, NN: MPHRAVWGPRGVPCGTVVQLFLLAVILQVMQAPMVLSW	4.6.1.1 (Adenylate cyclase)	adenylate cyclase activity	cyclic nucleotide biosynthetic process, intracellular signaling pathway	integral to membrane	phosphorus-oxygen lyase activity	cyclic nucleotide biosynthetic process, intracellular signaling pathway	null
56	Tb927.7.6070	receptor-type adenylate cyclase GRESAG 4, putative	0.15152	-2.72242	6.59979	2.72242	1267	1	NN Sum: 4, NN D: .66, HMM Prob: .9	HMM: MPHRAVWGPRGYPCGTVVQLFLLAVILQVMQAPMVLSW, NN: MPHRAVWGPRGYPCGTVVQLFLLAVILQVMQAPMVLSW	4.6.1.1 (Adenylate cyclase)	adenylate cyclase activity	cyclic nucleotide biosynthetic process, intracellular signaling pathway	integral to membrane	phosphorus-oxygen lyase activity	cyclic nucleotide biosynthetic process, intracellular signaling pathway	null
57	Tb927.7.6080	receptor-type adenylate cyclase GRESAG 4, putative	0.15152	-2.72242	6.59979	2.72242	1170	1	NN Sum: 4, NN D: .61, HMM Prob: .98	HMM: MPHRAVWGPRGVPCGTVAQLFLLAVILQVMQAPMVLCD, NN: MPHRAVWGPRGVPCGTVAQLFLLAVILQVMQAPMVLCD	4.6.1.1 (Adenylate cyclase)	adenylate cyclase activity	cyclic nucleotide biosynthetic process, intracellular signaling pathway	integral to membrane	phosphorus-oxygen lyase activity	cyclic nucleotide biosynthetic process, intracellular signaling pathway	null
58	Tb927.7.6040	receptor-type adenylate cyclase GRESAG 4, putative	0.15152	-2.72242	6.59979	2.72242	1267	1	NN Sum: 4, NN D: .61, HMM Prob: .98	HMM: MPHRAVWGPRGVPCGTVAQLFLLAVILQVMQAPMVLCD, NN: MPHRAVWGPRGVPCGTVAQLFLLAVILQVMQAPMVLCD	4.6.1.1 (Adenylate cyclase)	adenylate cyclase activity	cyclic nucleotide biosynthetic process, intracellular signaling pathway	integral to membrane	phosphorus-oxygen lyase activity	cyclic nucleotide biosynthetic process, intracellular signaling pathway	null
59	Tb927.7.6050	receptor-type adenylate cyclase GRESAG 4, putative	0.15152	-2.72242	6.59979	2.72242	1269	1	NN Sum: 4, NN D: .62, HMM Prob: .95	HMM: MPHRAVWGPRGVPCGTVVQLFLLAVILQVMQAPMVLCD, NN: MPHRAVWGPRGVPCGTVVQLFLLAVILQVMQAPMVLCD	4.6.1.1 (Adenylate cyclase)	adenylate cyclase activity	cyclic nucleotide biosynthetic process, intracellular signaling pathway	integral to membrane	phosphorus-oxygen lyase activity	cyclic nucleotide biosynthetic process, intracellular signaling pathway	null
60	Tb927.1.1500	Protein of unknown function, conserved	0.15481	-2.69143	6.45953	2.69143	664	0	null	null	null	molecular_function	biological_process	cellular_component	null	null	null
61	Tb11.02.0850	phospholipid-transporting ATPase 1-like protein, putative	0.15819	-2.66027	6.32151	2.66027	1128	10	null	null	3.6.3.1 (Phospholipid-translocating ATPase)	ATPase activity, coupled to transmembrane movement of ions, phosphorylative mechanism, magnesium ion binding, phospholipid-translocating ATPase activity	cation transport, phospholipid transport	integral to membrane	ATP binding, magnesium ion binding, phospholipid-translocating ATPase activity	ATP biosynthetic process, phospholipid transport	integral to membrane, membrane
62	Tb927.4.4470	adenylyl cyclase (GRESAG 4.4)	0.17587	-2.50742	5.68602	2.50742	1271	1	NN Sum: 4, NN D: .91, HMM Prob: 1	HMM: MLKLLLLPLLFHTTASAA, NN: MLKLLLLPLLFHTTASAA	4.6.1.1 (Adenylate cyclase)	ATP binding, adenylate cyclase activity	cyclic nucleotide biosynthetic process, intracellular signaling pathway	integral to membrane	phosphorus-oxygen lyase activity	cyclic nucleotide biosynthetic process, intracellular signaling pathway	null
63	Tb09.160.4760	Protein of unknown function	0.17962	-2.47698	5.56731	2.47698	1021	0	null	null	null	null	null	null	null	null	null
64	Tb927.5.860	selenoprotein, putative (SelT)	0.19535	-2.35587	5.11902	2.35587	259	3	NN Sum: 4, NN D: .74, HMM Prob: 1	HMM: MRNRFVRISFSLALLIAAFLAANAGSAT, NN: MRNRFVRISFSLALLIAAFLAANAG	null	selenium binding	cell redox homeostasis	null	selenium binding	cell redox homeostasis	null
65	Tb11.01.0300	Protein of unknown function, conserved	0.19786	-2.33745	5.05408	2.33745	184	1	null	null	null	null	null	null	null	null	null
66	Tb927.8.6430	Protein of unknown function, conserved	0.20066	-2.31718	4.98355	2.31718	105	0	null	null	null	null	null	null	null	null	null
67	Tb11.02.1830	40S ribosomal protein S12 (RPS12)	0.21575	-2.21257	4.63499	2.21257	144	0	null	null	null	structural constituent of ribosome	translation	intracellular, ribosome	structural constituent of ribosome	translation	intracellular, ribosome
68	Tb927.5.1990	Protein of unknown function, conserved	0.22604	-2.14535	4.424	2.14535	334	1	NN Sum: 4, NN D: .67, HMM Prob: .75	HMM: MSVSFLLGWQLFILSFQQFLLTE, NN: MSVSFLLGWQLFILSFQQFLLTE	null	null	null	null	null	null	null
69	Tb11.02.3680	Protein of unknown function, conserved	0.22627	-2.14388	4.4195	2.14388	219	0	null	null	null	null	null	null	null	null	null
70	Tb11.47.0007	Protein of unknown function, conserved	0.22948	-2.12356	4.35768	2.12356	860	0	null	null	null	molecular_function	biological_process	cellular_component	null	null	null
71	Tb11.01.6790	Protein of unknown function, conserved	0.2305	-2.11716	4.33839	2.11716	568	0	null	null	null	null	null	null	null	null	null
72	Tb927.10.210	GPI transamidase component GAA1 (TbGAA1)	0.23515	-2.08835	4.2526	2.08835	461	6	NN Sum: 3, NN D: .46, HMM Prob: .75	HMM: MLQAGTKKFLREYGSTCAPLFLALGVCLICCLPAACPK, NN: MLQAGTKKFLREYGSTCAPLFLALGVCLICCLPAACPK	null	GPI-anchor transamidase activity	GPI anchor biosynthetic process	GPI-anchor transamidase complex, anchored to plasma membrane	null	null	null
73	Tb927.7.940	protein kinase C substrate protein, heavy chain, putative,glucosidase II beta subunit, putative	0.23701	-2.07698	4.21923	2.07698	481	0	NN Sum: 4, NN D: .91, HMM Prob: 1	HMM: MTDMLFAVLLTISLLVHVSLAL, NN: MTDMLFAVLLTISLLVHVSLAL	null	null	null	null	protein binding	null	null
74	Tb11.01.8480	chaperone protein DNAj, putative	0.23884	-2.06588	4.1869	2.06588	384	0	NN Sum: 4, NN D: .68, HMM Prob: 1	HMM: MRGLAAAHTSNTKLVSFLFVSFACLGFAPVVHSH, NN: MRGLAAAHTSNTKLVSFLFVSFACLGFAPVVHSH	null	chaperone binding, unfolded protein binding	protein folding	cellular_component	heat shock protein binding, unfolded protein binding	protein folding	null
75	Tb927.10.5400	Protein of unknown function, conserved	0.24753	-2.01432	4.03991	2.01432	574	3	NN Sum: 3, NN D: .67, HMM Prob: 1	HMM: MTPGAMYLSSVTLTLCIVLLATGARQSAAAA, NN: MTPGAMYLSSVTLTLCIVLLATGA	null	null	null	mitochondrial part	null	null	null
76	Tb11.01.0130	Protein of unknown function, conserved	0.25005	-1.99971	3.9992	1.99971	261	0	null	null	null	null	null	null	null	null	null
77	Tb927.6.4710	calmodulin, putative	0.25204	-1.98828	3.96762	1.98828	673	0	null	null	null	calcium ion binding	biological_process	cellular_component	calcium ion binding	null	null
78	Tb927.1.4280	Protein of unknown function, conserved	0.25607	-1.96539	3.90518	1.96539	698	0	null	null	null	protein binding	null	null	protein binding	null	null
79	Tb927.8.1320	Protein of unknown function, conserved	0.26153	-1.93495	3.82365	1.93495	240	1	null	null	null	null	null	null	null	null	null
80	Tb927.3.5750	retrotransposon hot spot protein (RHS, pseudogene), putative,retrotransposon hot spot protein (RHS), degenerate	0.26754	-1.90217	3.73776	1.90217	225	0	null	null	null	null	null	null	null	null	null
81	Tb11.17.0011	retrotransposon hot spot protein (RHS, pseudogene), putative,retrotransposon hot spot protein (RHS), degenerate	0.26754	-1.90217	3.73776	1.90217	169	0	null	null	null	null	null	null	null	null	null
82	Tb927.10.6490	Protein of unknown function, conserved	0.27328	-1.87155	3.65925	1.87155	161	0	null	null	null	null	null	null	null	null	null
83	Tb927.4.1220	leucine-rich repeat protein (LRRP), putative	0.28221	-1.82516	3.54346	1.82516	260	0	null	null	null	molecular_function	biological_process	cellular_component	null	null	null
84	Tb927.10.5080	GPI transamidase component Tta2 (TTA2)	0.28267	-1.82281	3.53769	1.82281	410	6	NN Sum: 3, NN D: .64, HMM Prob: 1	HMM: MLGNKVVSSPLVAALVALAVRLLAH, NN: MLGNKVVSSPLVAALVALAVRLLAH	null	GPI-anchor transamidase activity	null	GPI-anchor transamidase complex	null	null	null
85	Tb927.8.3550	mitogen-activated protein kinase 3, putative	0.28394	-1.81634	3.52187	1.81634	371	0	null	null	2.7.1.- (Phosphotransferases with an alcohol group as acceptor.)	ATP binding, protein serine/threonine kinase activity, protein tyrosine kinase activity	protein phosphorylation	cellular_component	ATP binding, protein kinase activity, protein serine/threonine kinase activity, protein tyrosine kinase activity	protein phosphorylation	null
86	Tb927.8.690	peptidyl-prolyl cis-trans isomerase/rotamase, putative,PPIase, putative (PIN1)	0.2908	-1.7819	3.43879	1.7819	115	0	null	null	5.2.1.8 (Peptidylprolyl isomerase)	peptidyl-prolyl cis-trans isomerase activity	protein folding	null	isomerase activity	null	null
87	Tb927.10.13290	ethanolamine phosphotransferase (EPT)	0.29156	-1.77814	3.42983	1.77814	412	8	null	null	2.7.8.1 (Ethanolaminephosphotransferase)	ethanolaminephosphotransferase activity	phosphatidylethanolamine biosynthetic process, phospholipid biosynthetic process	membrane	null	phospholipid biosynthetic process	membrane
88	Tb927.6.1370	Protein of unknown function, conserved	0.29569	-1.75784	3.38192	1.75784	347	0	NN Sum: 4, NN D: .76, HMM Prob: .89	HMM: MWRVIMKVVMVGVLVTGVAMGK, NN: MWRVIMKVVMVGVLVTGVAMGK	null	null	null	null	null	null	null
89	Tb927.6.1330	Protein of unknown function, conserved	0.29569	-1.75784	3.38192	1.75784	341	0	NN Sum: 4, NN D: .8, HMM Prob: .98	HMM: MWRVIMKVVMVGVLVTRITAQ, NN: MWRVIMKVVMVGVLVTRITAQ	null	null	null	null	null	null	null
90	Tb927.6.1390	Protein of unknown function, conserved	0.29569	-1.75784	3.38192	1.75784	347	0	NN Sum: 4, NN D: .76, HMM Prob: .89	HMM: MWRVIMKVVMVGVLVTGVAMGK, NN: MWRVIMKVVMVGVLVTGVAMGK	null	null	null	null	null	null	null
91	Tb927.6.410	Protein of unknown function, conserved	0.29574	-1.7576	3.38135	1.7576	858	0	null	null	null	molecular_function, protein binding	biological_process	cellular_component	protein binding	null	null
92	Tb11.01.3880	Protein of unknown function, conserved	0.30242	-1.72537	3.30666	1.72537	316	0	null	null	null	null	null	null	null	null	null
93	Tb09.211.0890	Protein of unknown function, conserved	0.31384	-1.6719	3.18634	1.6719	169	0	null	null	null	null	null	null	null	null	null
94	Tb11.02.4900	Protein of unknown function, conserved	0.31448	-1.66896	3.17985	1.66896	161	1	NN Sum: 4, NN D: .8, HMM Prob: .97	HMM: MALWLRVVFTIVVALLGAAVPVTSL, NN: MALWLRVVFTIVVALLGAAVPVTSL	null	null	null	null	null	null	null
95	Tb927.6.1380	cyclophilin-type peptidyl-prolyl cis-trans isomerase, putative (PPIase)	0.31717	-1.65667	3.15288	1.65667	204	0	null	null	5.2.1.8 (Peptidylprolyl isomerase)	peptidyl-prolyl cis-trans isomerase activity	protein folding	cellular_component	peptidyl-prolyl cis-trans isomerase activity	null	null
96	Tb927.6.1340	cyclophilin-type peptidyl-prolyl cis-trans isomerase, putative (PPIase)	0.31717	-1.65667	3.15288	1.65667	204	0	null	null	5.2.1.8 (Peptidylprolyl isomerase)	peptidyl-prolyl cis-trans isomerase activity	protein folding	cellular_component	peptidyl-prolyl cis-trans isomerase activity	null	null
97	Tb927.6.1360	cyclophilin-type peptidyl-prolyl cis-trans isomerase, putative (PPIase)	0.31717	-1.65667	3.15288	1.65667	204	0	null	null	5.2.1.8 (Peptidylprolyl isomerase)	peptidyl-prolyl cis-trans isomerase activity	protein folding	cellular_component	peptidyl-prolyl cis-trans isomerase activity	null	null
98	Tb927.6.1320	cyclophilin-type peptidyl-prolyl cis-trans isomerase, putative (PPIase)	0.31717	-1.65667	3.15288	1.65667	204	0	null	null	5.2.1.8 (Peptidylprolyl isomerase)	peptidyl-prolyl cis-trans isomerase activity	protein folding	cellular_component	peptidyl-prolyl cis-trans isomerase activity	null	null
99	Tb927.6.1400	cyclophilin-type peptidyl-prolyl cis-trans isomerase, putative (PPIase)	0.31717	-1.65667	3.15288	1.65667	260	0	null	null	5.2.1.8 (Peptidylprolyl isomerase)	peptidyl-prolyl cis-trans isomerase activity	protein folding	cellular_component	peptidyl-prolyl cis-trans isomerase activity	null	null
100	Tb09.160.0750	Protein of unknown function, conserved	0.32245	-1.63285	3.10126	1.63285	1124	0	null	null	null	null	null	null	null	null	null
101	Tb09.211.3470	Protein of unknown function, conserved	0.32815	-1.60757	3.04739	1.60757	155	0	null	null	null	microtubule motor activity	microtubule-based process	microtubule associated complex, mitochondrial part	microtubule motor activity	microtubule-based process	microtubule associated complex
102	Tb927.4.1040	Protein of unknown function, conserved	0.33244	-1.58883	3.00806	1.58883	166	0	null	null	null	null	null	null	null	null	null
103	Tb927.4.2170	Protein of unknown function, conserved	0.3358	-1.57433	2.97796	1.57433	131	2	NN Sum: 4, NN D: .63, HMM Prob: .98	HMM: MSPKLYVCIAFSFVNAVTAF, NN: MSPKLYVCIAFSFVNAVTAF	null	null	null	null	null	null	null
104	Tb11.01.3910	endonuclease III, putative	0.33631	-1.57214	2.97345	1.57214	259	0	null	null	4.2.99.18 (DNA-(apurinic or apyrimidinic site) lyase)	4 iron, 4 sulfur cluster binding, DNA N-glycosylase activity, DNA binding, endonuclease activity	DNA repair, base-excision repair	null	catalytic activity, endonuclease activity	DNA repair, base-excision repair	null
105	Tb11.01.7750	outer dynein arm docking complex, putative;with=GeneDB:Linj32_V3.3050 (DC2)	0.34247	-1.54595	2.91996	1.54595	634	0	null	null	null	null	axonemal dynein complex assembly	axonemal dynein complex	structural molecule activity	cell adhesion	actin cytoskeleton
106	Tb927.4.2840	Protein of unknown function, conserved	0.34564	-1.53266	2.89318	1.53266	249	0	null	null	null	null	null	null	null	null	null
107	Tb927.5.1940	Protein of unknown function, conserved	0.35139	-1.50885	2.84584	1.50885	191	0	null	null	null	null	null	mitochondrial part	null	null	null
108	Tb927.10.840	Protein of unknown function, conserved	0.35206	-1.50611	2.84042	1.50611	1719	0	null	null	null	molecular_function	biological_process	cellular_component	null	null	null
109	Tb09.244.2780	Protein of unknown function, conserved	0.35596	-1.49021	2.8093	1.49021	737	0	null	null	null	null	null	null	null	null	null
110	Tb11.02.5460	Protein of unknown function, conserved	0.35945	-1.47614	2.78203	1.47614	247	0	null	null	null	null	null	null	null	null	null
111	Tb927.8.8200	Protein of unknown function, conserved	0.36087	-1.47045	2.77108	1.47045	856	0	null	null	null	molecular_function	biological_process	cellular_component	null	null	null
112	Tb927.4.4130	Protein of unknown function, conserved	0.36087	-1.47045	2.77108	1.47045	856	0	null	null	null	null	null	null	null	null	null
113	Tb927.6.3140	Protein of unknown function, conserved	0.36356	-1.45973	2.75058	1.45973	95	0	null	null	null	null	null	null	null	null	null
114	Tb11.02.2530	Protein of unknown function, conserved	0.3645	-1.45601	2.74348	1.45601	272	0	null	null	null	null	null	null	null	null	null
115	Tb11.01.6840	Protein of unknown function, conserved	0.36608	-1.44977	2.73164	1.44977	682	0	null	null	null	null	null	null	null	null	null
116	Tb11.01.1625	Protein of unknown function, conserved	0.36814	-1.44167	2.71636	1.44167	103	0	null	null	null	calcium ion binding	biological_process	cellular_component	null	null	null
117	Tb927.8.4550	Protein of unknown function, conserved	0.36883	-1.43897	2.71128	1.43897	183	0	NN Sum: 2, NN D: .37, HMM Prob: .64	HMM: MRRVRDGLFLSHPSSALQCSVAVVSTG, NN: MRRVRDGLFLSHPSSAL	null	null	null	mitochondrial part	null	null	null
118	Tb927.10.15440	Protein of unknown function, conserved	0.37057	-1.43218	2.69855	1.43218	285	0	null	null	null	null	null	null	null	null	null
119	Tb927.8.4760	Protein of unknown function, conserved	0.37106	-1.43028	2.69498	1.43028	265	0	NN Sum: 3, NN D: .6, HMM Prob: .88	HMM: MRCVLFTLYVITSSFLTIGG, NN: MRCVLFTLYVITSSFLTIGGTM	null	null	null	null	null	null	null
120	Tb927.1.4740	Protein of unknown function, conserved	0.37375	-1.41985	2.67559	1.41985	1059	0	null	null	null	molecular_function	biological_process	cellular_component	null	null	null
121	Tb11.0360	MSP-A, putative,chrXI additional, unordered contigs	0.376	-1.4112	2.65957	1.4112	630	0	null	null	null	metalloendopeptidase activity, zinc ion binding	cell adhesion, proteolysis	membrane	metalloendopeptidase activity, zinc ion binding	cell adhesion, proteolysis	membrane
122	Tb927.10.8890	kinetoplast DNA-associated protein, putative	0.38126	-1.39115	2.62288	1.39115	209	0	null	null	null	DNA binding	DNA packaging	kinetoplast, mitochondrial part	null	null	null
123	Tb09.211.1150	Protein of unknown function, conserved	0.38144	-1.39047	2.62164	1.39047	177	0	null	null	null	null	null	null	null	null	null
124	Tb927.8.1290	Protein of unknown function, conserved	0.38234	-1.38707	2.61547	1.38707	1106	1	null	null	null	null	null	null	null	null	null
125	Tb927.7.3420	peptidyl-prolyl cis-trans isomerase, putative (PPIase)	0.38569	-1.37449	2.59276	1.37449	112	0	null	null	5.2.1.8 (Peptidylprolyl isomerase)	null	protein folding	null	null	protein folding	null
126	Tb927.10.6670	dynein light chain, putative	0.38762	-1.36729	2.57985	1.36729	125	0	null	null	null	microtubule motor activity	microtubule-based process	cellular_component, microtubule associated complex	microtubule motor activity	microtubule-based process	microtubule associated complex
127	Tb927.5.4440	dynein light chain, putative	0.3934	-1.34593	2.54194	1.34593	90	0	null	null	null	microtubule motor activity	microtubule-based process	microtubule associated complex	microtubule motor activity	microtubule-based process	microtubule associated complex
128	Tb05.5K5.90	dynein light chain, putative,BAC from homologous region on chr5	0.3934	-1.34593	2.54194	1.34593	90	0	null	null	null	microtubule motor activity	microtubule-based process	microtubule associated complex	microtubule motor activity	microtubule-based process	microtubule associated complex
129	Tb927.10.8140	Protein of unknown function, conserved	0.39343	-1.34582	2.54175	1.34582	161	0	null	null	null	null	null	null	null	null	null
130	Tb927.1.690	Protein of unknown function, conserved	0.39478	-1.34088	2.53306	1.34088	243	0	null	null	null	null	null	null	null	null	null
131	Tb927.8.3410	Protein of unknown function, conserved	0.39479	-1.34084	2.53299	1.34084	1518	0	null	null	null	null	null	null	null	null	null
132	Tb11.01.6860	Protein of unknown function, conserved	0.39618	-1.33577	2.52411	1.33577	318	1	NN Sum: 3, NN D: .61, HMM Prob: .78	HMM: MYARLSNTSQSYYSIISKIFQLLAIIGSISLVEAA, NN: MYARLSNTSQSYYSIISKIFQLLAIIGSISLVEAA	null	null	null	null	null	null	null
133	Tb11.01.2390	Protein of unknown function, conserved	0.39692	-1.33308	2.5194	1.33308	191	0	null	null	null	molecular_function	biological_process	cellular_component	null	null	null
134	Tb11.02.2690	Protein of unknown function, conserved,leucine-rich repeat protein (LRRP), putative	0.40092	-1.31861	2.49426	1.31861	440	0	null	null	null	molecular_function, protein binding	biological_process	cellular_component	protein binding	null	null
135	Tb927.8.4370	Protein of unknown function, conserved	0.40211	-1.31434	2.48688	1.31434	910	2	null	null	null	null	null	null	null	null	null
136	Tb927.3.2040	kinesin, putative	0.40239	-1.31333	2.48515	1.31333	1072	0	null	null	null	ATP binding, microtubule motor activity, motor activity	microtubule-based movement, microtubule-based process	microtubule associated complex	ATP binding, microtubule motor activity	microtubule-based movement	null
137	Tb09.211.0600	Protein of unknown function, conserved	0.40434	-1.30636	2.47317	1.30636	180	0	null	null	null	null	null	null	null	null	null
138	Tb927.3.5010	Protein of unknown function, conserved	0.40466	-1.30522	2.47121	1.30522	193	0	null	null	null	null	null	null	null	null	null
139	Tb927.8.3470	Protein of unknown function, conserved	0.41059	-1.28423	2.43552	1.28423	234	1	null	null	null	null	intracellular protein transport	membrane	null	intracellular protein transport	membrane
140	Tb927.4.2990	Protein of unknown function, conserved	0.4154	-1.26743	2.40732	1.26743	1289	0	null	null	null	phosphorus-oxygen lyase activity	cyclic nucleotide biosynthetic process, intracellular signaling pathway	null	phosphorus-oxygen lyase activity	cyclic nucleotide biosynthetic process, intracellular signaling pathway	null
141	Tb09.211.0775	Protein of unknown function, conserved	0.41575	-1.26621	2.40529	1.26621	84	0	null	null	null	DNA binding	regulation of transcription, DNA-dependent	nucleus	DNA binding	null	nucleus
142	Tb11.03.0030	ABC transporter, putative (ABCD3)	0.41656	-1.2634	2.40061	1.2634	684	3	null	null	null	ATP binding, ATPase activity, coupled to transmembrane movement of substances	transport	ATP-binding cassette (ABC) transporter complex, integral to membrane, membrane	ATP binding, ATPase activity, nucleoside-triphosphatase activity, nucleotide binding	transport	integral to membrane, membrane
143	Tb11.01.1980	Protein of unknown function, conserved	0.41804	-1.25829	2.39212	1.25829	118	1	null	null	null	null	null	null	null	null	null
144	Tb11.02.3200	dynein light chain p28, axonemal, putative	0.42067	-1.24924	2.37716	1.24924	235	0	null	null	null	microtubule motor activity	cellular component movement	axonemal dynein complex	null	null	null
145	Tb11.02.0610	Protein of unknown function, conserved	0.42268	-1.24236	2.36586	1.24236	277	0	null	null	null	molecular_function	biological_process	cellular_component	null	null	null
146	Tb927.6.5050	V-type ATPase, C subunit, putative	0.42524	-1.23365	2.35161	1.23365	224	5	null	null	3.6.3.14 (H( )-transporting two-sector ATPase)	null	null	proton-transporting V-type ATPase, V0 domain	hydrogen ion transmembrane transporter activity	ATP synthesis coupled proton transport	null
147	Tb11.0845	dynein light chain LC8, putative (DYNLL2)	0.42655	-1.22921	2.34439	1.22921	90	0	null	null	null	microtubule motor activity	microtubule-based process	microtubule associated complex	microtubule motor activity	microtubule-based process	microtubule associated complex
148	Tb11.50.0007	dynein light chain LC8, putative (DYNLL1)	0.42655	-1.22921	2.34439	1.22921	90	0	null	null	null	microtubule motor activity	microtubule-based process	microtubule associated complex	microtubule motor activity	microtubule-based process	microtubule associated complex
149	Tb927.6.3570	tubulin-tyrosine ligase-like protein, conserved	0.42702	-1.22762	2.34181	1.22762	633	0	null	null	null	tubulin-tyrosine ligase activity	protein modification process	null	tubulin-tyrosine ligase activity	protein modification process	null
150	Tb09.211.4920	dynein-associated protein, putative	0.42711	-1.22732	2.34132	1.22732	98	0	null	null	null	molecular_function	microtubule-based movement	cellular_component	null	null	null
151	Tb927.10.6980	caltractin, putative	0.42892	-1.22122	2.33144	1.22122	184	0	null	null	null	calcium ion binding	biological_process	cellular_component	calcium ion binding	null	null
152	Tb11.01.4180	ankyrin repeat protein, putative	0.43054	-1.21578	2.32266	1.21578	159	0	null	null	null	null	null	null	null	null	null
153	Tb927.3.1040	Protein of unknown function, conserved (pseudogene),Protein of unknown function, conserved, interrupted	0.43163	-1.21213	2.3168	1.21213	398	0	null	null	null	null	null	null	null	null	null
154	Tb927.10.6000	Protein of unknown function, conserved	0.43347	-1.206	2.30696	1.206	1535	0	null	null	null	null	null	null	null	null	null
155	Tb927.10.7690	Protein of unknown function, conserved,rib72 protein- like protein	0.43372	-1.20516	2.30563	1.20516	724	0	null	null	null	null	ciliary or flagellar motility	null	null	null	null
156	Tb927.10.9700	Protein of unknown function, conserved,predicted C2 domain protein	0.43705	-1.19413	2.28807	1.19413	1181	0	null	null	null	molecular_function	biological_process	cellular_component	null	null	null
157	Tb927.3.1830	Protein of unknown function, conserved	0.43824	-1.19021	2.28185	1.19021	475	0	null	null	null	null	null	null	null	null	null
158	Tb927.10.15000	Protein of unknown function, conserved	0.44158	-1.17925	2.2646	1.17925	422	0	null	null	null	null	null	null	null	null	null
159	Tb927.2.4520	Protein of unknown function, conserved (30M24.320)	0.44619	-1.16427	2.2412	1.16427	1254	0	null	null	null	binding, catalytic activity	metabolic process	null	binding, catalytic activity	metabolic process	null
160	Tb927.10.5260	Protein of unknown function, conserved	0.44909	-1.15492	2.22673	1.15492	1135	0	NN Sum: 2, NN D: .31, HMM Prob: .85	HMM: MTGGNSGISATGAGSVVLLPRGVYAT, NN: MTGGNSGISATGAGSVVLLPRGVYAT	null	molecular_function	biological_process	cellular_component	null	null	null
161	Tb927.10.4690	dynein light chain, putative	0.44956	-1.15341	2.2244	1.15341	112	0	null	null	null	microtubule motor activity	microtubule-based process	microtubule associated complex	microtubule motor activity	microtubule-based process	microtubule associated complex
162	Tb09.211.4511	kinetoplastid membrane protein KMP-11	0.45013	-1.15159	2.22158	1.15159	92	0	null	null	null	null	defense response, positive regulation of cell proliferation	mitochondrial part	null	defense response, positive regulation of cell proliferation	null
163	Tb09.211.4512	kinetoplastid membrane protein KMP-11	0.45013	-1.15159	2.22158	1.15159	92	0	null	null	null	null	defense response, positive regulation of cell proliferation	mitochondrial part	null	defense response, positive regulation of cell proliferation	null
164	Tb09.211.4513	kinetoplastid membrane protein KMP-11 (KMP-11)	0.45013	-1.15159	2.22158	1.15159	92	0	null	null	null	null	defense response, positive regulation of cell proliferation	mitochondrial part	null	defense response, positive regulation of cell proliferation	null
165	Tb11.02.5800	calmodulin, putative	0.45163	-1.14679	2.2142	1.14679	154	0	null	null	null	calcium ion binding	biological_process	cellular_component	null	null	null
166	Tb927.8.4400	Protein of unknown function, conserved	0.45199	-1.14564	2.21244	1.14564	668	0	null	null	null	null	null	null	null	null	null
167	Tb11.02.1135	dynein light chain, putative,dynein Tctex1 family, putative	0.4532	-1.14178	2.20653	1.14178	116	0	null	null	null	microtubule motor activity	microtubule-based process	microtubule associated complex	null	null	null
168	Tb09.160.1260	Protein of unknown function, conserved	0.45384	-1.13974	2.20342	1.13974	229	0	NN Sum: 2, NN D: .4, HMM Prob: .98	HMM: MSTAQSWAVAALALFSGDGK, NN: MSTAQSWAVAALALFSGDGK	null	null	null	null	null	transport	null
169	Tb927.6.2130	nuclear movement protein, putative,NUDC-like protein	0.45571	-1.13381	2.19438	1.13381	175	0	null	null	null	null	null	null	null	null	null
170	Tb927.6.4300	glyceraldehyde 3-phosphate dehydrogenase, glycosomal (GAPDH)	0.45902	-1.12337	2.17855	1.12337	359	0	null	null	1.2.1.12 (Glyceraldehyde-3-phosphate dehydrogenase (phosphorylating))	NAD or NADH binding, glyceraldehyde-3-phosphate dehydrogenase (phosphorylating) activity	glycolysis	glycosome	NAD or NADH binding, binding, catalytic activity, glyceraldehyde-3-phosphate dehydrogenase activity	glucose metabolic process, metabolic process	null
171	Tb927.6.4280	glyceraldehyde 3-phosphate dehydrogenase, glycosomal (GAPDH)	0.45902	-1.12337	2.17855	1.12337	359	0	null	null	1.2.1.12 (Glyceraldehyde-3-phosphate dehydrogenase (phosphorylating))	NAD or NADH binding, glyceraldehyde-3-phosphate dehydrogenase (phosphorylating) activity	glycolysis	glycosome	NAD or NADH binding, binding, catalytic activity, glyceraldehyde-3-phosphate dehydrogenase activity	glucose metabolic process, metabolic process	null
172	Tb927.10.7920	Protein of unknown function, conserved	0.4603	-1.11935	2.1725	1.11935	230	0	null	null	null	null	null	null	null	null	null
173	Tb927.8.820	Protein of unknown function, conserved	0.46188	-1.11441	2.16506	1.11441	553	0	null	null	null	null	null	null	null	null	null
174	Tb927.7.5190	Protein of unknown function, conserved	0.46311	-1.11057	2.15931	1.11057	1184	0	null	null	null	null	null	null	null	null	null
175	Tb927.5.4150	Protein of unknown function, conserved	0.46669	-1.09946	2.14275	1.09946	386	0	null	null	null	null	null	null	null	null	null
176	Tb927.8.4640	flagellar protofilament ribbon protein, putative	0.46669	-1.09946	2.14275	1.09946	385	0	null	null	null	molecular_function	ciliary or flagellar motility, negative regulation of microtubule depolymerization	flagellum	null	null	null
177	Tb927.6.990	cysteine peptidase precursor,cysteine peptidase, Clan CA, family C1, Cathepsin L-like (CP)	0.46777	-1.09613	2.1378	1.09613	449	1	NN Sum: 4, NN D: .67, HMM Prob: .98	HMM: MPRTEMVRFVRLPVVLLAIAACLASVALGS, NN: MPRTEMVRFVRLPVVLLAIAACLAS	3.4.22.- (Cysteine endopeptidases.)	null	proteolysis	null	cysteine-type peptidase activity	proteolysis	null
178	Tb927.6.1000	cysteine peptidase precursor,cysteine peptidase, Clan CA, family C1, Cathepsin L-like (CP)	0.46777	-1.09613	2.1378	1.09613	449	1	NN Sum: 3, NN D: .63, HMM Prob: .99	HMM: MPRTEMVRFVRLPVVLLAMAACLASVALGS, NN: MPRTEMVRFVRLPVVLLAMAACLASVALGS	3.4.22.- (Cysteine endopeptidases.)	null	proteolysis	null	cysteine-type peptidase activity	proteolysis	null
179	Tb927.6.1050	cysteine peptidase precursor,cysteine peptidase, Clan CA, family C1, Cathepsin L-like (CP)	0.46777	-1.09613	2.1378	1.09613	449	1	NN Sum: 3, NN D: .63, HMM Prob: .99	HMM: MPRTEMVRFVRLPVVLLAMAACLASVALGS, NN: MPRTEMVRFVRLPVVLLAMAACLASVALGS	3.4.22.- (Cysteine endopeptidases.)	null	proteolysis	null	cysteine-type peptidase activity	proteolysis	null
180	Tb927.6.1060	cysteine peptidase precursor,cysteine peptidase, Clan CA, family C1, Cathepsin L-like (CP)	0.46777	-1.09613	2.1378	1.09613	449	1	NN Sum: 3, NN D: .63, HMM Prob: .99	HMM: MPRTEMVRFVRLPVVLLAMAACLASVALGS, NN: MPRTEMVRFVRLPVVLLAMAACLASVALGS	3.4.22.- (Cysteine endopeptidases.)	null	proteolysis	null	cysteine-type peptidase activity	proteolysis	null
181	Tb11.01.8090	kinetoplast DNA-associated protein, putative	0.46891	-1.09262	2.13261	1.09262	324	0	null	null	null	DNA binding	DNA metabolic process	mitochondrial part, mitochondrion	null	null	null
182	Tb927.7.4910	Protein of unknown function, conserved	0.47109	-1.08593	2.12274	1.08593	369	0	null	null	null	null	null	null	null	null	null
183	Tb09.160.0620	peroxisomal membrane protein 4, putative	0.47109	-1.08593	2.12274	1.08593	307	3	null	null	null	null	null	null	null	null	null
184	Tb11.02.2410	clathrin coat assembly protein, putative	0.47389	-1.07738	2.11019	1.07738	492	0	null	null	null	clathrin binding, phospholipid binding	receptor-mediated endocytosis	clathrin coat of coated pit, cytoplasm	phospholipid binding	null	null
185	Tb927.7.4260	Protein of unknown function, conserved	0.47545	-1.07263	2.10327	1.07263	263	1	NN Sum: 4, NN D: .86, HMM Prob: .99	HMM: MTVKVSFSLTTAAMLLLIPMPTLSK, NN: MTVKVSFSLTTAAMLLLIPMPTLSK	null	null	null	null	null	null	null
186	Tb927.2.5040	Protein of unknown function, conserved (30M24.60)	0.47588	-1.07133	2.10137	1.07133	175	0	null	null	null	molecular_function	biological_process	cellular_component	null	null	null
187	Tb11.02.1080	Protein of unknown function, conserved	0.48283	-1.05041	2.07112	1.05041	435	0	null	null	null	ATP binding	null	null	ATP binding, thiamin diphosphokinase activity	thiamin diphosphate biosynthetic process	null
188	Tb11.02.4200	splicing factor Prp31;date=20090417 (6PGL)	0.48299	-1.04993	2.07044	1.04993	266	0	null	null	3.1.1.17 (Gluconolactonase); 3.1.1.31 (6-phosphogluconolactonase)	6-phosphogluconolactonase activity	pentose-phosphate shunt	cytoplasm, glycosome	6-phosphogluconolactonase activity	carbohydrate metabolic process, pentose-phosphate shunt	null
189	Tb927.10.3640	Protein of unknown function, conserved	0.48455	-1.04528	2.06377	1.04528	284	6	NN Sum: 3, NN D: .49, HMM Prob: .23	HMM: MEGFRYFTQRVPQSLWNPVAMKHAFIIALVVAPLWAF, NN: MEGFRYFTQRVPQSLWNPVAMKHAFIIALVVAPLWAF	null	null	null	null	null	null	null
190	Tb927.1.990	Protein of unknown function, conserved	0.48579	-1.0416	2.0585	1.0416	374	0	null	null	null	null	null	null	null	null	null
191	Tb10.v4.0040	mRNA capping methyltransferase, putative,chrX additional, unordered contigs	0.48788	-1.0354	2.04968	1.0354	324	0	null	null	null	null	mRNA capping	null	null	mRNA capping	null
192	Tb927.10.4500	mRNA capping methyltransferase, putative	0.48788	-1.0354	2.04968	1.0354	312	0	null	null	null	methyltransferase activity	mRNA capping	nucleus	null	mRNA capping	null
193	Tb927.10.10320	dynein light chain, putative,dynein Tctex1 family, putative	0.48819	-1.03449	2.04838	1.03449	109	0	null	null	null	microtubule motor activity	microtubule-based process	microtubule associated complex	null	null	null
194	Tb927.6.3920	Protein of unknown function, conserved	0.48885	-1.03254	2.04562	1.03254	159	0	null	null	null	null	null	null	null	null	null
195	Tb927.8.6910	cyclophilin, putative	0.48914	-1.03168	2.0444	1.03168	195	0	null	null	5.2.1.8 (Peptidylprolyl isomerase)	peptidyl-prolyl cis-trans isomerase activity	protein folding	null	peptidyl-prolyl cis-trans isomerase activity	null	null
196	Tb09.211.1550	chaperone protein DNAj, putative	0.4895	-1.03062	2.0429	1.03062	490	3	null	null	null	protein binding, unfolded protein binding	protein folding	cellular_component, integral to membrane, mitochondrial inner membrane	heat shock protein binding, unfolded protein binding	protein folding	null
197	Tb927.7.6610	Protein of unknown function, conserved	0.49351	-1.01885	2.0263	1.01885	897	0	null	null	null	null	null	null	null	null	null
198	Tb927.8.5230	cyclophilin-type peptidyl-prolyl cis-trans isomerase, putative,PPIase, putative,rotamase, putative,cyclophilin, putative (PPIase)	0.49493	-1.0147	2.02049	1.0147	243	0	null	null	5.2.1.8 (Peptidylprolyl isomerase)	peptidyl-prolyl cis-trans isomerase activity	protein folding	cellular_component	peptidyl-prolyl cis-trans isomerase activity	null	null
199	Tb927.7.6280	Protein of unknown function, conserved	0.49495	-1.01465	2.02041	1.01465	640	0	null	null	null	null	null	null	null	null	null
200	Tb927.6.4470	prozyme,S-adenosylmethionine decarboxylaseregulator	0.49743	-1.00743	2.01033	1.00743	325	0	null	null	4.1.1.50 (Adenosylmethionine decarboxylase)	null	spermine biosynthetic process	null	adenosylmethionine decarboxylase activity	spermidine biosynthetic process, spermine biosynthetic process	null
201	Tb927.4.4690	Protein of unknown function, conserved	0.49953	-1.00136	2.00188	1.00136	278	0	null	null	null	null	null	null	null	null	null
202	Tb11.01.1960	Protein of unknown function, conserved	0.49954	-1.00133	2.00184	1.00133	490	0	null	null	null	null	null	null	null	null	null
203	Tb927.4.1740	Protein of unknown function, conserved	0.50017	-0.99951	1.99932	0.99951	422	0	null	null	null	calcium ion binding	ciliary or flagellar motility	null	null	null	null
204	Tb927.5.2160	Protein of unknown function, conserved	0.50696	-0.980056	1.97254	0.980056	134	0	null	null	null	null	null	null	null	null	null
205	Tb927.10.3310	Protein of unknown function, conserved	0.50882	-0.974773	1.96533	0.974773	946	0	null	null	null	null	ciliary or flagellar motility	null	null	null	null
206	Tb11.02.1500	Protein of unknown function, conserved	0.51869	-0.947056	1.92793	0.947056	581	0	null	null	null	null	null	null	null	null	null
207	Tb927.8.4280	nuclear transport factor 2, putative	0.5241	-0.932086	1.90803	0.932086	124	0	null	null	null	protein transporter activity	protein import into nucleus	intracellular, nucleus	null	transport	intracellular
208	Tb11.01.4380	Protein of unknown function	0.52553	-0.928155	1.90284	0.928155	392	0	null	null	null	null	null	null	null	null	null
209	Tb927.4.380	Protein of unknown function, conserved	0.53174	-0.911207	1.88062	0.911207	333	0	null	null	null	molecular_function	biological_process	cellular_component	null	null	null
210	Tb927.7.5340	Protein of unknown function, conserved	0.53188	-0.910827	1.88012	0.910827	498	0	null	null	null	null	null	null	null	null	null
211	Tb927.7.1420	Protein of unknown function, conserved	0.53462	-0.903414	1.87049	0.903414	1582	4	null	null	null	null	null	null	null	null	null
212	Tb927.10.4270	coatomer zeta subunit, putative,cytosolic coat protein, putative (zeta-CoP)	0.53997	-0.889049	1.85195	0.889049	183	0	null	null	null	protein binding	intracellular protein transport, vesicle-mediated transport	membrane coat	protein binding	intracellular protein transport, transport, vesicle-mediated transport	membrane coat
213	Tb11.01.5090	Protein of unknown function, conserved	0.54025	-0.888301	1.85099	0.888301	371	0	NN Sum: 0, NN D: .21, HMM Prob: .56	HMM: MTEYGPRFLLLLGSCPGEGM, NN: MTEYGPRFLLLLGSCPGEGMWSHAN	null	null	null	null	null	null	null
214	Tb11.02.5150	CMF70 (CMF70)	0.54359	-0.879409	1.83962	0.879409	507	0	null	null	null	null	ciliary or flagellar motility, flagellar cell motility	axonemal dynein complex, flagellum	null	null	null
215	Tb927.7.1430	Protein of unknown function, conserved,leucine-rich repeat protein (LRRP), putative	0.5436	-0.879383	1.83959	0.879383	448	0	null	null	null	molecular_function	biological_process	cellular_component	null	null	null
216	Tb927.5.1690	Protein of unknown function, conserved	0.54538	-0.874666	1.83358	0.874666	462	0	null	null	null	null	null	null	null	null	null
217	Tb09.211.1830	Protein of unknown function, conserved	0.5469	-0.870651	1.82849	0.870651	1292	8	null	null	null	hydrolase activity, acting on ester bonds	GPI anchor metabolic process, intracellular protein transport	intrinsic to endoplasmic reticulum membrane	null	GPI anchor metabolic process, intracellular protein transport	intrinsic to endoplasmic reticulum membrane
218	Tb927.4.3330	Protein of unknown function, conserved	0.55038	-0.8615	1.81693	0.8615	183	0	null	null	null	calcium ion binding	biological_process	cellular_component	calcium ion binding	null	null
219	Tb927.2.4330	PFR5 (28H13.515)	0.55144	-0.858724	1.81343	0.858724	762	0	null	null	null	calmodulin binding, structural molecule activity	ciliary or flagellar motility	cellular_component, microtubule-based flagellum	calmodulin binding	null	microtubule-based flagellum
220	Tb927.10.360	Protein of unknown function, conserved	0.55311	-0.854362	1.80796	0.854362	303	0	null	null	null	null	null	null	null	null	null
221	Tb927.7.4460	Protein of unknown function, conserved	0.55526	-0.848765	1.80096	0.848765	842	0	null	null	null	null	null	null	null	null	null
222	Tb927.10.14520	Protein of unknown function, conserved	0.55616	-0.846428	1.79804	0.846428	466	0	null	null	null	null	null	null	null	null	null
223	Tb09.160.3960	actin, putative (28G16.280)	0.55814	-0.841301	1.79167	0.841301	421	0	null	null	null	protein binding, structural constituent of cytoskeleton	cytoskeleton organization	actin cytoskeleton	protein binding	null	null
224	Tb927.10.13010	protein kinase A catalytic subunit (PKAC3)	0.55848	-0.840422	1.79057	0.840422	337	0	null	null	2.7.1.37 (Transferred entry: 2.7.11.1)	ATP binding, protein serine/threonine kinase activity, protein tyrosine kinase activity	protein phosphorylation	cellular_component	ATP binding, protein kinase activity, protein serine/threonine kinase activity, protein tyrosine kinase activity	protein phosphorylation	null
225	Tb927.6.1480	Protein of unknown function, conserved	0.55979	-0.837042	1.78638	0.837042	1537	1	null	null	null	molecular_function	biological_process	cellular_component	null	null	null
226	Tb927.8.7450	myosin heavy chain kinase A, putative	0.55986	-0.836862	1.78616	0.836862	327	0	null	null	2.7.1.129 (Transferred entry: 2.7.11.7)	ATP binding, protein kinase activity, protein serine/threonine kinase activity	protein phosphorylation	cellular_component	ATP binding, protein serine/threonine kinase activity	protein phosphorylation	null
227	Tb927.4.4970	myosin heavy chain kinase A, putative	0.55986	-0.836862	1.78616	0.836862	327	0	null	null	2.7.1.129 (Transferred entry: 2.7.11.7)	ATP binding, protein serine/threonine kinase activity	protein phosphorylation	null	ATP binding, protein serine/threonine kinase activity	protein phosphorylation	null
228	Tb09.211.4910	ubiquitin carboxyl-terminal hydrolase, putative,cysteine peptidase, Clan CA, family C19, putative	0.56188	-0.831666	1.77974	0.831666	1161	0	null	null	3.1.2.15 (Ubiquitin thiolesterase)	cysteine-type endopeptidase activity, ubiquitin thiolesterase activity, ubiquitin-specific protease activity	protein deubiquitination, ubiquitin-dependent protein catabolic process	null	ubiquitin thiolesterase activity	ubiquitin-dependent protein catabolic process	null
229	Tb927.7.2350	Protein of unknown function, conserved	0.56222	-0.830793	1.77866	0.830793	1019	0	null	null	null	null	null	null	null	null	null
230	Tb927.6.5030	Protein of unknown function, conserved,leucine-rich repeat protein (LRRP), putative	0.5634	-0.827769	1.77494	0.827769	552	0	null	null	null	protein binding	ciliary or flagellar motility	null	protein binding	null	null
231	Tb11.02.5330	Protein of unknown function, conserved	0.56395	-0.826361	1.77321	0.826361	136	0	null	null	null	protein binding	ubiquitin-dependent protein catabolic process	null	protein binding	ubiquitin-dependent protein catabolic process	null
232	Tb927.6.1800	protein phosphatase 2C, putative	0.56434	-0.825363	1.77198	0.825363	382	0	null	null	3.1.3.16 (Phosphoprotein phosphatase)	phosphatase activity	dephosphorylation	cellular_component	catalytic activity	null	null
233	Tb11.01.5470	centrin, putative	0.5647	-0.824443	1.77085	0.824443	186	0	null	null	null	calcium ion binding	biological_process	microtubule basal body	calcium ion binding	null	null
234	Tb927.3.1740	Protein of unknown function, conserved	0.57014	-0.810612	1.75396	0.810612	683	0	null	null	null	null	null	null	null	null	null
235	Tb11.01.3000	paraflagellar rod component, putative (PFC17)	0.58246	-0.779769	1.71686	0.779769	360	0	null	null	null	null	null	null	null	null	null
236	Tb927.10.4060	Protein of unknown function, conserved	0.58473	-0.774157	1.71019	0.774157	368	0	null	null	null	molecular_function	biological_process	cellular_component	null	null	null
237	Tb927.8.1080	centrin, putative,caltractin, putative	0.58627	-0.770363	1.7057	0.770363	196	0	null	null	null	calcium ion binding	biological_process	centrosome	calcium ion binding	null	null
238	Tb927.3.4890	ubiquinone biosynthesis protein COQ7 homolog, putative	0.59481	-0.749499	1.68121	0.749499	204	0	null	null	null	null	null	mitochondrial part	oxidoreductase activity, transition metal ion binding	protein metabolic process, ubiquinone biosynthetic process	null
239	Tb11.02.1380	actin, putative (TRYPARP)	0.59516	-0.748651	1.68022	0.748651	433	0	null	null	null	protein binding, structural constituent of cytoskeleton	cytoskeleton organization	actin cytoskeleton	protein binding	null	null
240	Tb927.7.3920	Protein of unknown function, conserved	0.59519	-0.748578	1.68014	0.748578	320	0	null	null	null	null	null	null	null	null	null
241	Tb927.7.6290	kinesin, putative (TbKIF9A)	0.59832	-0.741011	1.67135	0.741011	891	0	null	null	null	ATP binding, microtubule motor activity, motor activity	flagellar cell motility, microtubule-based movement, microtubule-based process	flagellar axoneme, microtubule associated complex	ATP binding, microtubule motor activity	microtubule-based movement	null
242	Tb927.6.4520	Protein of unknown function, conserved	0.59929	-0.738674	1.66864	0.738674	436	0	null	null	null	null	null	null	null	null	null
243	Tb927.3.3820	Protein of unknown function, conserved	0.60051	-0.73574	1.66525	0.73574	406	5	NN Sum: 4, NN D: .83, HMM Prob: .99	HMM: MYQSRTMVSFLMAATLFALYLFPFGARGD, NN: MYQSRTMVSFLMAATLFALYLFPFGARGD	null	null	null	null	null	null	null
244	Tb927.10.5850	Protein of unknown function, conserved	0.60452	-0.726138	1.6542	0.726138	4743	0	null	null	null	null	null	null	null	null	null
245	Tb927.3.1060	Protein of unknown function, conserved (pseudogene),Protein of unknown function, conserved, interrupted	0.60666	-0.72104	1.64837	0.72104	381	0	null	null	null	null	null	null	null	null	null
246	Tb927.8.1540	Protein of unknown function, conserved	0.60749	-0.719067	1.64612	0.719067	890	0	null	null	null	null	null	null	null	null	null
247	Tb927.6.4680	Protein of unknown function, conserved	0.61043	-0.712102	1.63819	0.712102	284	0	null	null	null	null	null	null	null	null	null
248	Tb927.8.2290	Protein of unknown function, conserved	0.61257	-0.707053	1.63247	0.707053	219	0	null	null	null	null	null	null	null	null	null
249	Tb927.10.10720	Protein of unknown function, conserved	0.61419	-0.703243	1.62816	0.703243	301	4	null	null	null	null	null	null	null	null	null
250	Tb927.8.5380	Protein of unknown function, conserved	0.61926	-0.691383	1.61483	0.691383	97	0	null	null	null	null	null	null	null	null	null
251	Tb927.10.15330	Protein of unknown function, conserved	0.6204	-0.688729	1.61186	0.688729	605	0	null	null	null	null	null	null	null	null	null
252	Tb11.01.4030	Protein of unknown function, conserved	0.62054	-0.688404	1.6115	0.688404	291	0	null	null	null	null	null	null	null	null	null
253	Tb11.46.0011	Protein of unknown function, conserved,leucine-rich repeat protein (LRRP), putative	0.62649	-0.674637	1.59619	0.674637	415	0	null	null	null	molecular_function	biological_process	cellular_component	null	null	null
254	Tb927.6.2880	kinesin, putative	0.62675	-0.674038	1.59553	0.674038	1085	0	null	null	null	ATP binding, microtubule motor activity, motor activity	microtubule-based movement, microtubule-based process	microtubule associated complex	ATP binding, microtubule motor activity	microtubule-based movement	null
255	Tb927.4.1290	Protein of unknown function, conserved	0.6312	-0.663831	1.58428	0.663831	204	0	null	null	null	null	null	null	null	null	null
256	Tb09.211.3240	Protein of unknown function, conserved,leucine-rich repeat protein (LRRP), putative	0.63542	-0.654218	1.57376	0.654218	291	0	null	null	null	molecular_function, protein binding	biological_process	cellular_component	protein binding	null	null
257	Tb09.160.2070	cyclophilin type peptidyl-prolyl cis-trans isomerase, putative (3C4.115)	0.63772	-0.649005	1.56809	0.649005	318	0	null	null	5.2.1.8 (Peptidylprolyl isomerase)	peptidyl-prolyl cis-trans isomerase activity	protein folding	cellular_component	peptidyl-prolyl cis-trans isomerase activity	null	null
258	Tb927.4.2260	centrin, putative	0.63831	-0.647671	1.56664	0.647671	182	0	null	null	null	calcium ion binding	biological_process	centrosome, mitochondrial part	calcium ion binding	null	null
259	Tb927.8.4870	DIGIT,flagellar component	0.63846	-0.647332	1.56627	0.647332	1204	0	null	null	null	null	ciliary or flagellar motility	null	null	null	null
260	Tb927.4.3180	Protein of unknown function, conserved	0.63907	-0.645954	1.56477	0.645954	215	0	null	null	null	null	null	null	null	null	null
261	Tb927.2.6050	beta prime COP protein (36E18.25)	0.64487	-0.63292	1.5507	0.63292	851	0	null	null	null	protein binding, structural molecule activity	intracellular protein transport, retrograde vesicle-mediated transport, Golgi to ER	COPI vesicle coat, Golgi apparatus	protein binding, structural molecule activity	intracellular protein transport, vesicle-mediated transport	membrane coat
262	Tb11.01.7825	tubulin binding cofactor A, putative	0.65129	-0.618628	1.53541	0.618628	128	0	null	null	null	unfolded protein binding	protein folding, tubulin complex assembly	cytoplasm, microtubule	unfolded protein binding	tubulin complex assembly	microtubule
263	Tb927.10.8710	centrin, putative	0.65285	-0.615177	1.53175	0.615177	165	0	null	null	null	calcium ion binding	biological_process	cellular_component	calcium ion binding	null	null
264	Tb927.8.4160	Protein of unknown function, conserved	0.65395	-0.612748	1.52917	0.612748	1245	0	null	null	null	binding	null	null	binding	null	null
265	Tb927.7.7010	Protein of unknown function, conserved	0.65995	-0.599571	1.51527	0.599571	154	0	null	null	null	null	null	mitochondrial part	null	null	null
266	Tb927.10.8960	Protein of unknown function, conserved	0.66358	-0.591658	1.50698	0.591658	237	0	null	null	null	null	null	null	null	null	null
267	Tb927.10.10080	Protein of unknown function, conserved	0.66834	-0.581346	1.49624	0.581346	146	0	null	null	null	null	null	null	null	null	null
268	Tb927.3.1670	Protein of unknown function, conserved	0.67275	-0.571858	1.48644	0.571858	1027	0	null	null	null	molecular_function	biological_process	cellular_component	null	null	null
269	Tb927.10.14110	Protein of unknown function, conserved	0.67541	-0.566165	1.48058	0.566165	119	0	null	null	null	null	null	null	null	null	null
270	Tb11.02.0140	Protein of unknown function, conserved	0.68424	-0.547426	1.46148	0.547426	297	0	null	null	null	null	null	null	null	null	null
271	Tb927.8.2120	Protein of unknown function, conserved	0.69054	-0.534203	1.44814	0.534203	366	0	null	null	null	null	null	null	null	null	null
272	Tb927.8.4210	Protein of unknown function, conserved	0.69631	-0.522198	1.43614	0.522198	419	0	null	null	null	molecular_function	biological_process	cellular_component	null	null	null
273	Tb927.3.4420	Protein of unknown function, conserved	0.70159	-0.5113	1.42533	0.5113	443	0	null	null	null	null	null	mitochondrial part	null	null	null
274	Tb927.6.3040	small GTP-binding protein Rab28, putative,Ras- related protein Rab-26 (Rab26), putative	0.70519	-0.503916	1.41806	0.503916	240	0	null	null	null	GTP binding, GTPase activity, protein binding	intracellular protein transport, nucleocytoplasmic transport, small GTPase mediated signal transduction	null	GTP binding, GTPase activity, protein binding	intracellular protein transport, nucleocytoplasmic transport, protein transport, signal transduction, small GTPase mediated signal transduction	intracellular
275	Tb927.10.2380	Protein of unknown function, conserved	0.70884	-0.496468	1.41076	0.496468	916	0	null	null	null	molecular_function	biological_process	cellular_component	null	null	null
276	Tb927.7.2420	glycogen synthase kinase-3 alpha, putative	0.71228	-0.489484	1.40394	0.489484	501	0	null	null	2.7.1.37 (Transferred entry: 2.7.11.1)	ATP binding, protein kinase activity, protein serine/threonine kinase activity, protein tyrosine kinase activity	protein phosphorylation	cellular_component	ATP binding, protein kinase activity, protein serine/threonine kinase activity, protein tyrosine kinase activity	protein phosphorylation	null
277	Tb11.01.7450	Protein of unknown function, conserved	0.71291	-0.488208	1.4027	0.488208	793	0	null	null	null	null	null	null	null	null	null
278	Tb927.3.5570	syntaxin, putative	0.71324	-0.48754	1.40205	0.48754	260	1	null	null	null	protein binding	vesicle-mediated transport	membrane	protein binding	vesicle-mediated transport	membrane
279	Tb11.01.0420	protein transport protein Sec13, putative	0.71385	-0.486307	1.40085	0.486307	327	0	null	null	null	molecular_function	intracellular protein transport	intracellular	null	null	null
280	Tb11.01.1850	Protein of unknown function, conserved	0.71772	-0.478507	1.3933	0.478507	415	0	null	null	null	null	null	null	null	null	null
281	Tb11.01.3960	flagellar protein essential for flagellar pocket biogenesis (BILBO1)	0.71823	-0.477482	1.39231	0.477482	587	0	null	null	null	calcium ion binding	null	null	calcium ion binding	null	null
282	Tb927.7.2750	protein kinase, putative	0.72116	-0.471609	1.38665	0.471609	306	0	null	null	2.7.1.- (Phosphotransferases with an alcohol group as acceptor.)	ATP binding, protein serine/threonine kinase activity, protein tyrosine kinase activity	protein phosphorylation	cellular_component	ATP binding, protein kinase activity, protein serine/threonine kinase activity, protein tyrosine kinase activity	protein phosphorylation	null
283	Tb09.211.2560	nucleoside diphosphate kinase, putative	0.72645	-0.461065	1.37656	0.461065	334	0	null	null	2.7.4.6 (Nucleoside-diphosphate kinase)	ATP binding, nucleoside diphosphate kinase activity	CTP biosynthetic process, GTP biosynthetic process, UTP biosynthetic process, ciliary or flagellar motility	null	ATP binding, nucleoside diphosphate kinase activity	CTP biosynthetic process, GTP biosynthetic process, UTP biosynthetic process	null
284	Tb927.10.6550	Protein of unknown function, conserved	0.72848	-0.457039	1.37272	0.457039	240	0	null	null	null	DNA binding, zinc ion binding	null	null	DNA binding, zinc ion binding	null	null
285	Tb927.10.7470	RNA-binding protein, putative (RBP15)	0.73094	-0.452175	1.3681	0.452175	117	0	null	null	null	RNA binding	RNA processing	cellular_component	nucleic acid binding	null	null
286	Tb927.10.8830	Protein of unknown function, conserved	0.73183	-0.45042	1.36644	0.45042	585	7	null	null	null	heat shock protein binding, molecular_function	biological_process	cellular_component	heat shock protein binding	null	null
287	Tb927.10.2950	Protein of unknown function, conserved	0.7349	-0.44438	1.36073	0.44438	1867	1	NN Sum: 3, NN D: .52, HMM Prob: .63	HMM: MFKAIASGKSDAVWYCRCFNAFIFFLFFPHLQTK, NN: MFKAIASGKSDAVWYCRCFNAFIFFLFFPHLQTK	null	null	null	null	null	null	null
288	Tb09.211.1360	Protein of unknown function, conserved	0.74245	-0.429634	1.34689	0.429634	152	3	NN Sum: 3, NN D: .48, HMM Prob: .55	HMM: MSLQTTLIQSIKEVNPCIVLFASVVQVAFAA, NN: MSLQTTLIQSIKEVNPCIVLFASVVQVAFAA	null	null	null	null	null	null	null
289	Tb927.8.1710	protein phosphatase 2A, regulatory subunit B, putative,phosphotyrosyl phosphate activator protein, putative	0.74427	-0.426102	1.3436	0.426102	404	0	null	null	null	phosphatase activator activity	null	null	phosphatase activator activity	null	null
290	Tb11.02.2890	Protein of unknown function, conserved	0.75006	-0.414922	1.33323	0.414922	235	0	null	null	null	null	null	null	null	null	null
291	Tb11.01.0700	ribose 5-phosphate isomerase, putative	0.75277	-0.409719	1.32843	0.409719	155	0	null	null	5.3.1.6 (Ribose-5-phosphate isomerase)	ribose-5-phosphate isomerase activity	pentose-phosphate shunt, pentose-phosphate shunt, non-oxidative branch	cellular_component	ribose-5-phosphate isomerase activity	carbohydrate metabolic process, pentose-phosphate shunt	null
292	Tb927.10.11250	Protein of unknown function, conserved	0.75476	-0.40591	1.32492	0.40591	872	0	null	null	null	null	null	null	null	null	null
293	Tb927.10.7420	Protein of unknown function, conserved,predicted bromodomain protein	0.75666	-0.402283	1.3216	0.402283	224	0	null	null	null	molecular_function	biological_process	cellular_component	null	null	null
294	Tb927.2.5850	small nuclear ribonucleoprotein SmD2 (Sm-D2)	0.75913	-0.397581	1.3173	0.397581	111	0	null	null	null	snRNA binding	nuclear mRNA trans splicing, SL addition	nucleus, small nuclear ribonucleoprotein complex, small nucleolar ribonucleoprotein complex	null	null	null
295	Tb927.4.800	TOR-like 1 (TOR-like 1)	0.76325	-0.389772	1.31019	0.389772	2595	0	null	null	null	phosphotransferase activity, alcohol group as acceptor, protein binding	cellular response to glucose starvation, regulation of response to osmotic stress	cytosol	binding, protein binding	null	null
296	Tb927.10.7780	mitogen-activated protein kinase 1, putative	0.77973	-0.358953	1.2825	0.358953	350	0	null	null	null	ATP binding, protein serine/threonine kinase activity, protein tyrosine kinase activity	protein phosphorylation	cellular_component	ATP binding, protein kinase activity, protein serine/threonine kinase activity, protein tyrosine kinase activity	protein phosphorylation	null
297	Tb927.10.8330	Protein of unknown function, conserved,S. cerevisiae PSP1 homologue, putative	0.78061	-0.357326	1.28105	0.357326	235	0	null	null	null	null	null	null	null	null	null
298	Tb927.8.4320	Protein of unknown function, conserved	0.78113	-0.356365	1.2802	0.356365	1466	0	null	null	null	molecular_function	biological_process	cellular_component	sequence-specific DNA binding transcription factor activity	regulation of transcription	null
299	Tb11.02.5170	proteasome beta 3 subunit, putative (PSB3)	0.78197	-0.354815	1.27882	0.354815	205	0	null	null	3.4.25.1 (Proteasome endopeptidase complex)	endopeptidase activity, threonine-type endopeptidase activity	ubiquitin-dependent protein catabolic process	proteasome core complex, proteasome core complex, beta-subunit complex	threonine-type endopeptidase activity	proteolysis involved in cellular protein catabolic process	proteasome core complex
300	Tb927.10.7300	Protein of unknown function, conserved	0.78556	-0.348207	1.27298	0.348207	95	0	null	null	null	null	null	null	null	null	null
301	Tb09.211.2540	calmodulin-like protein, putative,EF hand containing protein	0.78577	-0.347821	1.27264	0.347821	141	0	null	null	null	calcium ion binding	biological_process	cellular_component	calcium ion binding	null	null
302	Tb927.5.2410	kinesin, putative	0.78661	-0.34628	1.27128	0.34628	1339	0	null	null	null	ATP binding, calcium-dependent cysteine-type endopeptidase activity, microtubule motor activity	microtubule-based movement, proteolysis	intracellular	ATP binding, binding, calcium-dependent cysteine-type endopeptidase activity, microtubule motor activity	microtubule-based movement, proteolysis	intracellular
303	Tb11.02.1660	Protein of unknown function, conserved	0.78825	-0.343275	1.26863	0.343275	477	0	null	null	null	null	null	null	null	null	null
304	Tb927.5.4530	fatty acid elongase, putative	0.7905	-0.339163	1.26502	0.339163	252	7	null	null	null	fatty acid elongase activity	long-chain fatty acid biosynthetic process	integral to endoplasmic reticulum membrane, integral to membrane	null	null	integral to membrane
305	Tb05.5K5.170	elongation of very long chain fatty acids protein, putative,ATP pyrophosphate-lyase, putative,BAC from homologous region on chr5	0.7905	-0.339163	1.26502	0.339163	257	7	null	null	null	null	null	integral to membrane	null	null	integral to membrane
306	Tb10.v4.0248	Protein of unknown function,chrX additional, unordered contigs	0.79461	-0.331681	1.25848	0.331681	320	0	null	null	null	null	null	null	null	null	null
307	Tb927.10.6960	Protein of unknown function, conserved	0.79461	-0.331681	1.25848	0.331681	320	0	null	null	null	null	null	null	null	null	null
308	Tb927.10.6920	Protein of unknown function	0.79461	-0.331681	1.25848	0.331681	320	0	null	null	null	null	null	null	null	null	null
309	Tb927.4.620	Protein of unknown function, conserved	0.79529	-0.330447	1.2574	0.330447	2503	0	null	null	null	null	null	null	null	null	null
310	Tb927.6.3970	SH3 domain protein, conserved	0.7984	-0.324816	1.25251	0.324816	274	0	null	null	null	null	null	null	null	null	null
311	Tb927.2.4930	esterase, putative (30M24.115)	0.80202	-0.31829	1.24685	0.31829	245	0	null	null	null	catalytic activity, hydrolase activity, acting on ester bonds	biological_process, lipid metabolic process	cellular_component	null	lipid metabolic process	null
312	Tb927.8.6210	phosphatidylinositol 3-kinase, putative (PI3K)	0.80372	-0.315235	1.24421	0.315235	949	0	null	null	2.7.1.137 (Phosphatidylinositol 3-kinase)	1-phosphatidylinositol-3-kinase activity, binding, phosphotransferase activity, alcohol group as acceptor	phosphoinositide phosphorylation, phosphoinositide-mediated signaling	phosphoinositide 3-kinase complex	1-phosphatidylinositol-3-kinase activity, binding, inositol or phosphatidylinositol kinase activity	phosphoinositide phosphorylation, phosphoinositide-mediated signaling	phosphoinositide 3-kinase complex
313	Tb09.211.4180	Protein of unknown function, conserved	0.80444	-0.313943	1.2431	0.313943	1150	0	null	null	null	binding	null	null	binding	null	null
314	Tb09.160.4150	Protein of unknown function, conserved (28G16.370)	0.80649	-0.310271	1.23994	0.310271	165	0	null	null	null	null	null	mitochondrial part	null	null	null
315	Tb927.3.1240	protein phosphatase 2A, putative	0.8151	-0.294951	1.22684	0.294951	323	0	null	null	3.1.3.16 (Phosphoprotein phosphatase)	hydrolase activity, protein serine/threonine phosphatase activity	protein dephosphorylation	cellular_component	hydrolase activity	null	null
316	Tb11.01.2730	Protein of unknown function, conserved	0.81697	-0.291645	1.22404	0.291645	2823	0	null	null	null	null	null	null	null	null	null
317	Tb11.02.1980	Protein of unknown function, conserved	0.82459	-0.278251	1.21272	0.278251	529	0	null	null	null	null	null	null	null	null	null
318	Tb927.6.840	Protein of unknown function, conserved	0.82738	-0.273378	1.20863	0.273378	351	0	null	null	null	null	null	null	null	null	null
319	Tb927.10.3820	Protein of unknown function, conserved	0.82951	-0.269669	1.20553	0.269669	2147	0	null	null	null	null	null	null	null	null	null
320	Tb927.4.1680	Protein of unknown function, conserved,ZFP family member, putative (ZC3H10)	0.82989	-0.269008	1.20498	0.269008	469	0	null	null	null	null	null	null	null	null	null
321	Tb11.52.0014	ras-like small GTPase, putative (TbRLJ)	0.83278	-0.263993	1.2008	0.263993	216	0	null	null	null	GTPase activity	protein transport, small GTPase mediated signal transduction	cellular_component	GTP binding	protein transport, small GTPase mediated signal transduction	intracellular
322	Tb927.10.4620	peptidyl-prolyl cis-trans isomerase, putative (PPIase)	0.83298	-0.263646	1.20051	0.263646	108	0	null	null	null	FK506 binding, peptidyl-prolyl cis-trans isomerase activity	protein folding	cellular_component	null	protein folding	null
323	Tb11.02.4640	tubulin-tyrsoine ligase-like protein, putative (TTL)	0.83672	-0.257183	1.19514	0.257183	980	0	null	null	6.3.2.- (Acid--D-amino-acid ligases (peptide synthases).)	tubulin-tyrosine ligase activity	protein modification process	cellular_component	tubulin-tyrosine ligase activity	protein modification process	null
324	Tb11.01.6090	RNA polymerase subunit, putative (RPB7)	0.84698	-0.2396	1.18067	0.2396	190	0	null	null	null	DNA-directed RNA polymerase activity	transcription	nucleus	DNA-directed RNA polymerase activity	transcription	null
325	Tb927.10.9840	chaperone protein DNAj, putative	0.8546	-0.226679	1.17014	0.226679	262	0	null	null	null	protein binding, unfolded protein binding	protein folding	cellular_component	heat shock protein binding, unfolded protein binding	protein folding	null
326	Tb927.3.2350	Protein of unknown function, conserved	0.85793	-0.221068	1.1656	0.221068	173	0	null	null	null	null	null	null	zinc ion binding	null	null
327	Tb927.10.15710	mitochondrial carrier protein, putative	0.86923	-0.20219	1.15044	0.20219	323	0	null	null	null	binding	transport	mitochondrial inner membrane, mitochondrial part	binding	transport	membrane, mitochondrial inner membrane
328	Tb927.6.3220	Protein of unknown function, conserved	0.87081	-0.19957	1.14836	0.19957	1079	0	null	null	null	null	null	null	null	null	null
329	Tb927.5.1680	Protein of unknown function, conserved	0.88057	-0.18349	1.13563	0.18349	1751	0	null	null	null	null	null	null	null	null	null
330	Tb927.8.6460	Protein of unknown function, conserved	0.88234	-0.180593	1.13335	0.180593	179	0	null	null	null	null	null	null	null	null	null
331	Tb927.4.1720	nucleoside diphosphate kinase, putative	0.884	-0.177882	1.13122	0.177882	349	0	null	null	2.7.4.6 (Nucleoside-diphosphate kinase)	ATP binding, nucleoside diphosphate kinase activity	CTP biosynthetic process, GTP biosynthetic process, UTP biosynthetic process, ciliary or flagellar motility	null	ATP binding, nucleoside diphosphate kinase activity	CTP biosynthetic process, GTP biosynthetic process, UTP biosynthetic process	null
332	Tb927.6.2690	ubiquitin carboxyl-terminal hydrolase, putative,cysteine peptidase, Clan CA, family C19, putative	0.88546	-0.175501	1.12936	0.175501	639	0	null	null	3.1.2.15 (Ubiquitin thiolesterase)	ubiquitin thiolesterase activity	ubiquitin-dependent protein catabolic process	null	ubiquitin thiolesterase activity	ubiquitin-dependent protein catabolic process	null
333	Tb927.10.970	Protein of unknown function, conserved	0.88573	-0.175061	1.12901	0.175061	1756	0	null	null	null	molecular_function	biological_process	cellular_component	null	null	null
334	Tb927.6.4950	mago nashi-like protein, putative	0.89092	-0.166632	1.12244	0.166632	147	0	null	null	null	null	null	nucleus	null	null	nucleus
335	Tb927.8.4520	Protein of unknown function, conserved	0.89288	-0.163462	1.11997	0.163462	177	4	NN Sum: 3, NN D: .46, HMM Prob: .11	HMM: MIDLTKQMTKIKRKSAAVMWTNLTCTVLSFPAIVVLVVAW, NN: MIDLTKQMTKIKRKSAAVMWTNLTCTVLSFPAIVVLVVAW	null	null	null	null	null	null	null
336	Tb927.7.5090	Protein of unknown function, conserved	0.89752	-0.155984	1.11418	0.155984	954	0	null	null	null	null	null	null	null	null	null
337	Tb09.160.4090	DNA topoisomerase ii (TOP2)	0.90565	-0.142974	1.10418	0.142974	1221	0	null	null	5.99.1.3 (DNA topoisomerase (ATP-hydrolyzing))	DNA topoisomerase (ATP-hydrolyzing) activity	DNA topological change	mitochondrial part, nucleus	ATP binding, DNA binding	DNA topological change	chromosome
338	Tb927.2.2370	Protein of unknown function, conserved (25N14.80)	0.90912	-0.137457	1.09996	0.137457	1399	0	null	null	null	null	null	null	null	null	null
339	Tb11.02.4760	Protein of unknown function, conserved	0.9123	-0.13242	1.09613	0.13242	1665	0	null	null	null	null	null	null	null	null	null
340	Tb927.2.4280	kinetoplastid-specific dual specificity phosphatase, putative (28H13.490)	0.91445	-0.129024	1.09355	0.129024	1042	0	null	null	null	protein tyrosine/serine/threonine phosphatase activity	protein dephosphorylation	cellular_component	phosphatase activity, protein tyrosine/serine/threonine phosphatase activity	dephosphorylation, protein dephosphorylation	null
341	Tb927.10.4940	Nuclear Dbf2-related kinase (PK50)	0.91446	-0.129008	1.09354	0.129008	437	0	null	null	null	ATP binding, protein kinase activity, protein serine/threonine kinase activity, protein tyrosine kinase activity	cytokinesis, protein phosphorylation, regulation of cell cycle	cytoplasm, cytosol, kinetoplast, nucleus	ATP binding, protein kinase activity, protein serine/threonine kinase activity, protein tyrosine kinase activity	protein phosphorylation	null
342	Tb11.52.0002	Protein of unknown function, conserved	0.9154	-0.127526	1.09242	0.127526	3963	0	null	null	null	null	null	null	null	null	null
343	Tb927.8.540	Protein of unknown function, conserved	0.91899	-0.121879	1.08815	0.121879	2443	0	null	null	null	null	null	null	null	null	null
344	Tb927.6.640	kinetoplastid-specific phospho-protein phosphatase, putative	0.91957	-0.120969	1.08746	0.120969	734	0	null	null	null	protein serine/threonine phosphatase activity	protein dephosphorylation	cellular_component	hydrolase activity	null	null
345	Tb927.7.5560	glucosamine-fructose-6-phosphate aminotransferase, putative	0.9196	-0.120922	1.08743	0.120922	659	0	null	null	2.6.1.16 (Glutamine--fructose-6-phosphate transaminase (isomerizing))	glutamine-fructose-6-phosphate transaminase (isomerizing) activity, sugar binding	carbohydrate biosynthetic process	cytoplasm	sugar binding	carbohydrate biosynthetic process, carbohydrate metabolic process, metabolic process	cytoplasm
346	Tb11.47.0036	calpain, putative,cysteine peptidase, Clan CA, family C2, putative	0.92038	-0.119698	1.08651	0.119698	1409	0	null	null	null	calcium-dependent cysteine-type endopeptidase activity	proteolysis	cytoplasm, intracellular	calcium-dependent cysteine-type endopeptidase activity	proteolysis	intracellular
347	Tb927.4.1830	Protein of unknown function, conserved	0.92123	-0.118367	1.08551	0.118367	102	0	null	null	null	null	null	null	null	null	null
348	Tb11.02.5000	NGG1 interacting factor 3-like	0.92246	-0.116442	1.08406	0.116442	281	0	null	null	null	molecular_function	biological_process	cellular_component	null	null	null
349	Tb927.8.6250	Protein of unknown function, conserved	0.92319	-0.1153	1.0832	0.1153	691	0	null	null	null	null	null	null	null	null	null
350	Tb927.8.4620	small GTP-binding protein Rab7, putative (Trab7)	0.93121	-0.102822	1.07387	0.102822	219	0	null	null	null	GTPase activity, protein binding	intracellular protein transport, nucleocytoplasmic transport, small GTPase mediated signal transduction	cellular_component	GTP binding, GTPase activity, protein binding	intracellular protein transport, nucleocytoplasmic transport, protein transport, signal transduction, small GTPase mediated signal transduction	intracellular
351	Tb09.211.0170	Protein of unknown function, conserved	0.93233	-0.101087	1.07258	0.101087	254	0	null	null	null	null	null	null	null	null	null
352	Tb11.01.1790	60S ribosomal protein L29, putative	0.93539	-0.0963601	1.06907	0.0963601	71	0	null	null	null	structural constituent of ribosome	translation	intracellular, ribosome	structural constituent of ribosome	translation	intracellular, ribosome
353	Tb927.10.10330	Protein of unknown function, conserved	0.93759	-0.0929709	1.06656	0.0929709	557	0	null	null	null	molecular_function	biological_process	cellular_component	null	null	null
354	Tb927.6.3670	paraflagellar rod component, putative (PFC8)	0.94104	-0.087672	1.06265	0.087672	3222	0	null	null	null	null	null	null	null	null	null
355	Tb927.3.5270	DNA-directed RNA polymerases II subunit, putative (RPB4)	0.94435	-0.0826064	1.05893	0.0826064	162	0	null	null	null	DNA-directed RNA polymerase activity	transcription	null	DNA-directed RNA polymerase activity, catalytic activity, nucleotide binding	cellular metabolic process, transcription	null
356	Tb927.6.2720	calcium-binding protein, putative	0.95075	-0.0728621	1.0518	0.0728621	359	0	null	null	null	null	null	null	null	null	null
357	Tb11.47.0033	Protein of unknown function, conserved	0.95405	-0.0678632	1.04816	0.0678632	1107	0	null	null	null	null	null	null	binding	null	null
358	Tb11.01.5940	exportin 1 (XPO1)	0.95638	-0.0643441	1.04561	0.0643441	1033	0	null	null	null	binding, protein transporter activity	intracellular protein transport, nuclear export, protein import into nucleus, docking	cytoplasm, nuclear pore, nucleus	binding, protein transporter activity	intracellular protein transport	cytoplasm, nuclear pore, nucleus
359	Tb927.6.4020	Protein of unknown function, conserved	0.95716	-0.063168	1.04476	0.063168	106	0	null	null	null	null	null	null	null	null	null
360	Tb927.3.930	dynein heavy chain, putative	0.95962	-0.0594649	1.04208	0.0594649	4639	0	null	null	null	ATP binding, ATPase activity, microtubule motor activity	microtubule-based movement	dynein complex	ATP binding, ATPase activity, microtubule motor activity, nucleoside-triphosphatase activity, nucleotide binding	microtubule-based movement	dynein complex
361	Tb927.6.5120	60S acidic ribosomal protein P2, putative	0.98182	-0.0264695	1.01852	0.0264695	107	0	NN Sum: 1, NN D: .28, HMM Prob: .57	HMM: MKYLAAYALISLSGKTPSKAD, NN: MKYLAAYALISLSGKTPSKAD	null	null	translation, translational elongation	null	structural constituent of ribosome	translation, translational elongation	intracellular, ribosome
362	Tb927.6.5130	60S acidic ribosomal protein P2, putative	0.98182	-0.0264695	1.01852	0.0264695	107	0	NN Sum: 1, NN D: .28, HMM Prob: .57	HMM: MKYLAAYALISLSGKTPSKAD, NN: MKYLAAYALISLSGKTPSKAD	null	null	translation, translational elongation	null	structural constituent of ribosome	translation, translational elongation	intracellular, ribosome
363	Tb09.160.4200	60S acidic ribosomal protein, putative (28G16.390)	0.98418	-0.0230059	1.01607	0.0230059	113	0	NN Sum: 0, NN D: .34, HMM Prob: .9	HMM: MSMKYLAAYALASLAKPAPTA, NN: MSMKYLAAYALASLAKPAPTA	null	structural constituent of ribosome	translation, translational elongation	intracellular, ribosome	structural constituent of ribosome	translation, translational elongation	intracellular, ribosome
364	Tb11.01.3010	dynein heavy chain, putative	0.98741	-0.0182788	1.01275	0.0182788	4242	0	null	null	null	ATP binding, ATPase activity, microtubule motor activity	microtubule-based movement	dynein complex	ATP binding, ATPase activity, microtubule motor activity, nucleoside-triphosphatase activity, nucleotide binding	microtubule-based movement	dynein complex
365	Tb11.01.7580	Protein of unknown function, conserved	0.99133	-0.0125627	1.00875	0.0125627	960	0	null	null	null	null	null	null	null	null	null
366	Tb927.10.4110	60S ribosomal protein L30 (RPL30)	0.99431	-0.00823238	1.00572	0.00823238	105	0	null	null	null	structural constituent of ribosome	translation	intracellular, ribosome	null	null	null
367	Tb927.10.4120	60S ribosomal protein L30 (RPL30)	0.99431	-0.00823238	1.00572	0.00823238	105	0	null	null	null	structural constituent of ribosome	translation	intracellular, ribosome	null	null	null
368	Tb927.10.10620	Protein of unknown function, conserved	0.99571	-0.00620248	1.00431	0.00620248	296	0	null	null	null	null	null	null	null	null	null
369	Tb11.02.3880	Protein of unknown function, conserved	0.99943	-0.000822571	1.00057	0.000822571	1707	0	null	null	null	null	null	null	null	null	null
370	Tb11.01.1475	40S ribosomal protein S27, putative	0.99988	-0.000173134	1.00012	0.000173134	86	0	null	null	null	structural constituent of ribosome	translation	ribosome	structural constituent of ribosome	translation	intracellular, ribosome
371	Tb11.47.0028	Protein of unknown function, conserved	1.0052	0.00748258	0.994827	-0.00748258	563	0	null	null	null	null	null	null	null	null	null
372	Tb927.7.4870	Protein of unknown function, conserved	1.0071	0.0102069	0.99295	-0.0102069	270	0	null	null	null	null	null	null	null	null	null
373	Tb11.55.0012	vesicular-fusion protein SEC18, putative	1.0079	0.0113525	0.992162	-0.0113525	888	1	NN Sum: 4, NN D: .58, HMM Prob: .98	HMM: MIVKTTVSKRQAFRTLNPLSSLFLLCACVACLYSVNLGAAS, NN: MIVKTTVSKRQAFRTLNPLSSLFLLCACVACLYSV	null	ATP binding, nucleoside-triphosphatase activity	ER to Golgi vesicle-mediated transport, Golgi vesicle transport, vesicle-mediated transport	cytosol	ATP binding, nucleoside-triphosphatase activity, nucleotide binding	null	null
374	Tb927.10.7750	Protein of unknown function, conserved	1.0139	0.0199154	0.986291	-0.0199154	251	1	null	null	null	null	null	null	null	null	null
375	Tb11.02.2540	Protein of unknown function, conserved	1.0246	0.0350608	0.975991	-0.0350608	243	0	null	null	null	null	null	null	null	null	null
376	Tb927.8.1230	Protein of unknown function, conserved	1.0282	0.0401209	0.972573	-0.0401209	183	0	null	null	null	null	null	null	null	null	null
377	Tb927.1.2120	calpain, putative,cysteine peptidase, Clan CA, family C2, putative	1.0374	0.0529723	0.963948	-0.0529723	732	0	null	null	null	calcium-dependent cysteine-type endopeptidase activity, molecular_function	biological_process, proteolysis	cellular_component, intracellular	calcium-dependent cysteine-type endopeptidase activity	proteolysis	intracellular
378	Tb11.18.0012	Protein of unknown function, conserved	1.0396	0.0560285	0.961908	-0.0560285	1113	0	null	null	null	molecular_function	biological_process	cellular_component	null	null	null
379	Tb927.10.5030	ubiquitin/ribosomal protein S27a, putative	1.0447	0.0630887	0.957213	-0.0630887	151	0	null	null	null	heme binding, structural constituent of ribosome	ribosome biogenesis, translation	intracellular, ribosome	structural constituent of ribosome	translation	intracellular, ribosome
380	Tb927.7.3680	ubiquitin/ribosomal protein S27a, putative	1.0447	0.0630887	0.957213	-0.0630887	153	0	NN Sum: 2, NN D: .39, HMM Prob: .83	HMM: MQLFLRSATGATSVVEASAA, NN: MQLFLRSATGATSVVEASAA	null	structural constituent of ribosome	translation	intracellular, ribosome	structural constituent of ribosome	translation	intracellular, ribosome
381	Tb09.211.2850	cyclophilin type peptidyl-prolyl cis-trans isomerase, putative (PPIase)	1.0491	0.0691522	0.953198	-0.0691522	183	0	null	null	5.2.1.8 (Peptidylprolyl isomerase)	peptidyl-prolyl cis-trans isomerase activity	protein folding	cellular_component	peptidyl-prolyl cis-trans isomerase activity	null	null
382	Tb11.02.3920	tatD related deoxyribonuclease, putative	1.0508	0.0714881	0.951656	-0.0714881	334	0	null	null	null	deoxyribonuclease activity	metabolic process	cellular_component	null	null	null
383	Tb927.3.5350	Protein of unknown function, conserved	1.0536	0.0753273	0.949127	-0.0753273	105	1	null	null	null	null	null	null	null	null	null
384	Tb927.5.3510	structural maintenance of chromosome 3 , putative (SMC3)	1.06	0.0840643	0.943396	-0.0840643	1199	0	null	null	null	protein binding	chromosome organization	null	ATP binding, protein binding	chromosome organization	chromosome
385	Tb927.8.4460	Protein of unknown function, conserved	1.0659	0.0920721	0.938174	-0.0920721	1009	0	null	null	null	null	null	null	null	null	null
386	Tb927.1.3250	Protein of unknown function, conserved	1.0711	0.0990932	0.93362	-0.0990932	1768	0	null	null	null	null	null	null	null	null	null
387	Tb11.01.5070	Protein of unknown function, conserved	1.0731	0.101785	0.93188	-0.101785	236	0	NN Sum: 1, NN D: .31, HMM Prob: .59	HMM: MEQGQPATPFAGLASGVAAT, NN: MEQGQPATPFAGLASGVAAT	null	null	null	null	null	null	null
388	Tb927.4.2400	Protein of unknown function, conserved	1.0741	0.103128	0.931012	-0.103128	1428	0	null	null	null	null	null	null	null	null	null
389	Tb11.02.0500	60S ribosomal protein L37, putative	1.0774	0.107554	0.92816	-0.107554	84	0	null	null	null	structural constituent of ribosome	translation	null	structural constituent of ribosome	translation	intracellular, ribosome
390	Tb09.211.0865	60S ribosomal protein L37, putative	1.0774	0.107554	0.92816	-0.107554	84	0	null	null	null	structural constituent of ribosome	translation	ribosome	structural constituent of ribosome	translation	intracellular, ribosome
391	Tb09.211.3830	Protein of unknown function, conserved	1.0856	0.118493	0.92115	-0.118493	140	0	null	null	null	null	null	null	null	null	null
392	Tb927.6.4410	S-adenosylmethionine decarboxylase (AdoMetDC)	1.0865	0.119688	0.920387	-0.119688	370	0	null	null	4.1.1.50 (Adenosylmethionine decarboxylase)	null	spermine biosynthetic process	null	adenosylmethionine decarboxylase activity	spermidine biosynthetic process, spermine biosynthetic process	null
393	Tb927.6.4460	S-adenosylmethionine decarboxylase (AdoMetDC)	1.0865	0.119688	0.920387	-0.119688	370	0	null	null	4.1.1.50 (Adenosylmethionine decarboxylase)	null	spermine biosynthetic process	null	adenosylmethionine decarboxylase activity	spermidine biosynthetic process, spermine biosynthetic process	null
394	Tb927.10.190	40S ribosomal protein S6, putative	1.0891	0.123136	0.918189	-0.123136	250	0	null	null	null	structural constituent of ribosome	regulation of cell growth, regulation of cell proliferation, translation	intracellular, ribosome	structural constituent of ribosome	translation	intracellular, ribosome
395	Tb11.01.5240	Protein of unknown function, conserved	1.0948	0.130667	0.913409	-0.130667	1624	0	null	null	null	molecular_function	biological_process	cellular_component	null	null	null
396	Tb11.01.1540	Protein of unknown function, conserved	1.1045	0.143393	0.905387	-0.143393	1077	0	null	null	null	null	null	null	null	null	null
397	Tb927.4.1600	Protein of unknown function, conserved	1.1126	0.153935	0.898796	-0.153935	234	1	NN Sum: 3, NN D: .56, HMM Prob: .22	HMM: MKENGVLGGVLVPRTRRFLVGGILFSLFVILLNLLIAYAV, NN: MKENGVLGGVLVPRTRRFLVGGILFSLFVILLNLLIAYAV	null	null	null	null	null	null	null
398	Tb927.1.3880	Protein of unknown function, conserved	1.1133	0.154842	0.89823	-0.154842	1737	8	null	null	null	molecular_function	biological_process	cellular_component	null	null	null
399	Tb11.01.7630	nucleoporin Nup109 (TbNup109)	1.1197	0.163112	0.893096	-0.163112	1001	0	null	null	null	null	null	nuclear pore	null	null	null
400	Tb11.47.0016	Protein of unknown function, conserved	1.1247	0.16954	0.889126	-0.16954	111	0	NN Sum: 2, NN D: .51, HMM Prob: .33	HMM: MSAKMCHVVMFALDATKFAA, NN: MSAKMCHVVMFALDATKFAA	null	null	null	null	null	null	null
401	Tb927.8.5520	Protein of unknown function, conserved	1.1357	0.183582	0.880514	-0.183582	184	0	null	null	null	null	null	null	null	null	null
402	Tb927.3.800	Protein of unknown function, conserved	1.1407	0.189919	0.876655	-0.189919	281	3	null	null	null	null	null	null	null	null	null
403	Tb11.01.2550	Protein of unknown function, conserved	1.1525	0.204767	0.867679	-0.204767	279	0	null	null	null	null	null	null	null	null	null
404	Tb927.7.240	40S ribosomal protein S33, putative	1.1527	0.205017	0.867528	-0.205017	103	0	null	null	null	structural constituent of ribosome	translation	intracellular, ribosome	structural constituent of ribosome	translation	intracellular, ribosome
405	Tb927.7.230	40S ribosomal protein S33, putative	1.1527	0.205017	0.867528	-0.205017	103	0	null	null	null	structural constituent of ribosome	translation	intracellular, ribosome	structural constituent of ribosome	translation	intracellular, ribosome
406	Tb927.8.1220	Protein of unknown function, conserved (pseudogene)	1.1534	0.205893	0.867002	-0.205893	225	0	null	null	null	null	null	null	null	null	null
407	Tb927.7.6770	Protein of unknown function, conserved	1.1595	0.213503	0.862441	-0.213503	97	0	null	null	null	acyl-CoA binding	null	null	acyl-CoA binding	null	null
408	Tb927.2.4050	Protein of unknown function, conserved (28H13.375)	1.1624	0.217107	0.860289	-0.217107	1238	0	null	null	null	molecular_function, zinc ion binding	biological_process	cellular_component	zinc ion binding	null	null
409	Tb11.02.0810	Protein of unknown function, conserved	1.1725	0.229588	0.852878	-0.229588	932	0	null	null	null	null	null	null	null	null	null
410	Tb927.10.7990	replication factor C, subunit 5, putative,ATPase, putative	1.1735	0.230818	0.852152	-0.230818	349	0	null	null	null	nucleoside-triphosphatase activity, nucleotide binding	null	nucleus	DNA binding, nucleoside-triphosphatase activity, nucleotide binding	DNA replication	nucleus
411	Tb927.10.15580	dynein light chain, putative	1.1774	0.235605	0.849329	-0.235605	130	0	null	null	null	microtubule motor activity	microtubule-based process	cellular_component, microtubule associated complex	microtubule motor activity	microtubule-based process	microtubule associated complex
412	Tb927.4.1710	Protein of unknown function, conserved	1.1788	0.237319	0.84832	-0.237319	247	0	null	null	null	null	null	null	null	null	null
413	Tb927.4.5130	Protein of unknown function, conserved	1.1797	0.23842	0.847673	-0.23842	265	0	null	null	null	null	null	null	RNA binding	null	null
414	Tb11.01.1465	nascent polypeptide associated complex alpha subunit, putative	1.1863	0.246469	0.842957	-0.246469	101	0	null	null	null	sequence-specific DNA binding transcription factor activity	positive regulation of growth rate	nascent polypeptide-associated complex	null	null	null
415	Tb927.6.4800	Protein of unknown function, conserved	1.1886	0.249263	0.841326	-0.249263	418	0	null	null	null	null	null	null	null	null	null
416	Tb11.01.7710	Protein of unknown function, conserved	1.19	0.250962	0.840336	-0.250962	623	0	null	null	null	molecular_function	biological_process	cellular_component	null	null	null
417	Tb09.160.4560	arginine kinase (AK)	1.1974	0.259905	0.835143	-0.259905	404	0	null	null	2.7.3.3 (Arginine kinase)	kinase activity, transferase activity, transferring phosphorus-containing groups	biological_process	cellular_component	kinase activity	null	null
418	Tb927.7.5760	nuclear transport factor 2 protein, putative (NFT2)	1.2074	0.271904	0.828226	-0.271904	135	0	null	null	null	null	transport	intracellular	null	transport	intracellular
419	Tb09.160.3670	ribosomal protein S6, putative,NHP2/RS6-like protein (NHP2)	1.2102	0.275245	0.82631	-0.275245	126	0	null	null	null	structural constituent of ribosome	translation	ribosome	null	null	null
420	Tb927.10.16110	Protein of unknown function, conserved	1.2135	0.279174	0.824063	-0.279174	386	0	null	null	null	null	ciliary or flagellar motility	null	null	null	null
421	Tb927.4.860	Protein of unknown function, conserved	1.2205	0.287472	0.819336	-0.287472	300	1	null	null	null	null	null	null	null	null	null
422	Tb09.211.3970	ankyrin repeat protein, putative	1.2237	0.29125	0.817194	-0.29125	179	0	null	null	null	molecular_function	biological_process	cellular_component	null	null	null
423	Tb927.1.3270	Protein of unknown function, conserved	1.229	0.297485	0.81367	-0.297485	911	0	null	null	null	null	null	null	null	null	null
424	Tb927.10.15950	TFIID-like protein, putative (TRF4)	1.2299	0.298541	0.813074	-0.298541	262	0	null	null	null	RNA polymerase II transcription factor activity	regulation of transcription, DNA-dependent, transcription initiation from RNA polymerase II promoter	nucleus, transcription factor TFIID complex	DNA binding, RNA polymerase II transcription factor activity	transcription initiation from RNA polymerase II promoter	nucleus, transcription factor TFIID complex
425	Tb927.2.5810	Protein of unknown function, conserved (1F7.275)	1.2352	0.304745	0.809585	-0.304745	1543	0	null	null	null	null	null	null	null	null	null
426	Tb927.2.6070	Protein of unknown function, conserved (36E18.35)	1.2412	0.311736	0.805672	-0.311736	285	0	null	null	null	zinc ion binding	null	intracellular, mitochondrial part	zinc ion binding	null	intracellular
427	Tb09.160.3730	glutaminyl-tRNA synthetase, putative (28G16.175)	1.2422	0.312897	0.805023	-0.312897	627	0	null	null	6.1.1.18 (Glutamine--tRNA ligase)	glutamine-tRNA ligase activity	glutaminyl-tRNA aminoacylation	cytoplasm	ATP binding, aminoacyl-tRNA ligase activity, glutamine-tRNA ligase activity, nucleotide binding	glutaminyl-tRNA aminoacylation, tRNA aminoacylation for protein translation, translation	cytoplasm
428	Tb927.3.1290	cullin 4B, putative	1.2462	0.317536	0.802439	-0.317536	947	0	null	null	null	null	null	null	ubiquitin protein ligase binding	ubiquitin-dependent protein catabolic process	cullin-RING ubiquitin ligase complex
429	Tb927.1.1620	ATP-dependent DEAD/H RNA helicase, putative	1.2523	0.32458	0.798531	-0.32458	739	0	null	null	null	ATP-dependent RNA helicase activity	RNA metabolic process	cellular_component	ATP binding, ATP-dependent helicase activity, helicase activity, nucleic acid binding	null	null
430	Tb11.02.1350	Protein of unknown function, conserved	1.2607	0.334225	0.79321	-0.334225	451	0	NN Sum: 0, NN D: .33, HMM Prob: .9	HMM: MRWPRGTVALHPAGLLGCNFVSSA, NN: MRWPRGTVALHPAGLLGCNFVSSAR	null	null	null	mitochondrial part	null	null	null
431	Tb927.8.7260	kinetoplast-associated protein, putative	1.2638	0.337768	0.791264	-0.337768	1028	0	null	null	null	structural molecule activity	cell morphogenesis	kinetoplast, mitochondrial part	null	null	null
432	Tb927.10.7790	ubiquitin fusion degradation protein, putative	1.2693	0.344033	0.787836	-0.344033	306	0	null	null	null	null	ubiquitin-dependent protein catabolic process	null	null	ubiquitin-dependent protein catabolic process	null
433	Tb09.211.4870	RNA 3'-terminal phosphate cyclase-like protein	1.2889	0.36614	0.775855	-0.36614	362	0	null	null	null	RNA-3'-phosphate cyclase activity	null	nucleus	catalytic activity	null	null
434	Tb927.7.5460	exosome-associated protein 3,3' exoribonuclease, putative (EAP3)	1.2917	0.369271	0.774174	-0.369271	202	0	null	null	null	null	null	null	null	null	null
435	Tb927.8.7080	Protein of unknown function, conserved	1.2955	0.373509	0.771903	-0.373509	1521	0	null	null	null	null	null	null	null	null	null
436	Tb11.02.4290	Protein of unknown function, conserved	1.2975	0.375735	0.770713	-0.375735	1259	0	null	null	null	null	null	null	null	null	null
437	Tb927.10.3150	N-acetyltransferase, putative	1.3086	0.388024	0.764175	-0.388024	205	0	null	null	null	N-acetyltransferase activity	metabolic process	cellular_component	N-acetyltransferase activity	metabolic process	null
438	Tb927.7.1620	Protein of unknown function, conserved	1.3202	0.400757	0.757461	-0.400757	300	0	null	null	null	null	null	null	null	null	null
439	Tb927.4.3080	Protein of unknown function, conserved	1.3227	0.403486	0.756029	-0.403486	165	0	null	null	null	null	null	mitochondrial part	null	null	null
440	Tb927.3.2700	Protein of unknown function, conserved	1.3244	0.405339	0.755059	-0.405339	388	0	null	null	null	null	null	null	null	null	null
441	Tb927.10.13250	Protein of unknown function, conserved	1.3275	0.408712	0.753296	-0.408712	1910	0	null	null	null	null	null	null	signal transducer activity	signal transduction	null
442	Tb927.3.770	Protein of unknown function, conserved	1.3432	0.425674	0.744491	-0.425674	181	0	NN Sum: 3, NN D: .44, HMM Prob: .41	HMM: MVLRRWFPLLGVHRVGYTH, NN: MVLRRWFPLLGVHRVGYTH	null	null	null	mitochondrial part	null	null	null
443	Tb11.01.7570	Protein of unknown function, conserved	1.344	0.426533	0.744048	-0.426533	157	0	null	null	null	null	ER to Golgi vesicle-mediated transport	cis-Golgi network	null	ER to Golgi vesicle-mediated transport, transport	cis-Golgi network
444	Tb927.10.4890	Protein of unknown function, conserved	1.356	0.439357	0.737463	-0.439357	301	0	null	null	null	null	null	null	null	null	null
445	Tb927.2.5820	Protein of unknown function, conserved (1F7.280)	1.3596	0.443182	0.73551	-0.443182	1081	0	NN Sum: 0, NN D: .28, HMM Prob: .92	HMM: MGRQRALFLLGLLQRQHPE, NN: MGRQRALFLLGLLQRQHPEAH	null	binding	null	null	binding	null	null
446	Tb927.5.500b	Protein of unknown function, conserved	1.3658	0.449746	0.732172	-0.449746	1403	0	null	null	null	null	null	null	null	null	null
447	Tb927.5.500	Protein of unknown function, conserved	1.3658	0.449746	0.732172	-0.449746	1403	0	null	null	null	null	null	mitochondrial part	null	null	null
448	Tb11.01.1570	NUDIX hydrolase, conserved	1.3785	0.463099	0.725426	-0.463099	246	0	null	null	3.6.1.13 (ADP-ribose diphosphatase)	hydrolase activity	metabolic process	cellular_component	hydrolase activity	null	null
449	Tb927.5.2700	otubain, putative,otubain cysteine peptidase, Clan CA, family C65, putative	1.3961	0.481402	0.716281	-0.481402	268	0	null	null	null	null	null	null	null	null	null
450	Tb927.10.920	Protein of unknown function, conserved	1.4098	0.495491	0.70932	-0.495491	297	0	null	null	null	RNA binding	RNA processing	null	RNA binding	RNA processing	null
451	Tb927.4.3370	Protein of unknown function, conserved	1.4323	0.518334	0.698178	-0.518334	305	0	null	null	null	binding	null	null	binding	null	null
452	Tb927.3.5040	Protein of unknown function, conserved	1.4487	0.534759	0.690274	-0.534759	564	0	null	null	null	null	null	null	null	null	null
453	Tb927.8.6380	Protein of unknown function, conserved	1.4538	0.539829	0.687853	-0.539829	267	1	NN Sum: 4, NN D: .9, HMM Prob: 1	HMM: MIVRLLFFSYFLLLLTATQLTAQ, NN: MIVRLLFFSYFLLLLTATQLTAQ	null	null	null	null	null	null	null
454	Tb927.7.880	RNA-binding protein, putative (RPB25)	1.4729	0.558659	0.678933	-0.558659	277	0	null	null	null	RNA binding	RNA processing	cellular_component, cytosol, nucleus	nucleic acid binding	null	null
455	Tb09.211.0720	developmentally regulated GTP-binding protein, putative	1.473	0.558757	0.678887	-0.558757	374	0	null	null	null	GTP binding	cellular process	cytoplasm, intracellular	GTP binding	null	intracellular
456	Tb927.7.6470	O-sialoglycoprotein endopeptidase, putative,metallo-peptidase, Clan MK, Family M67	1.4809	0.566474	0.675265	-0.566474	407	1	null	null	3.4.24.57 (O-sialoglycoprotein endopeptidase)	zinc ion binding	null	null	metalloendopeptidase activity	proteolysis	null
457	Tb11.02.2680	Protein of unknown function, conserved	1.4895	0.574828	0.671366	-0.574828	314	0	null	null	null	null	null	mitochondrial part	null	null	null
458	Tb927.2.1890	E2-like ubiquitin-conjugation enzyme (ATG3)	1.493	0.578214	0.669792	-0.578214	292	0	null	null	null	molecular_function	autophagy, protein transport	cellular_component	null	null	null
459	Tb927.3.1280	Protein of unknown function, conserved	1.4937	0.57889	0.669478	-0.57889	500	0	null	null	null	null	null	null	null	null	null
460	Tb09.211.1320	AMP deaminase, putative	1.5024	0.587269	0.665602	-0.587269	1417	0	null	null	null	AMP deaminase activity	purine ribonucleoside monophosphate biosynthetic process	mitochondrial part, mitochondrion	deaminase activity	purine ribonucleoside monophosphate biosynthetic process	null
461	Tb927.2.1100	retrotransposon hot spot protein (RHS, pseudogene), putative,retrotransposon hot spot protein 3 (RHS3), degenerate	1.5068	0.591488	0.663658	-0.591488	582	1	null	null	null	null	null	null	null	null	null
462	Tb927.10.4040	3-keto-dihydrosphingosine reductase	1.5216	0.605589	0.657203	-0.605589	348	1	NN Sum: 4, NN D: .78, HMM Prob: 1	HMM: MGVIFLVCALLIALVFAA, NN: MGVIFLVCALLIALVFAA	1.1.1.102 (3-dehydrosphinganine reductase)	3-dehydrosphinganine reductase activity	fatty acid biosynthetic process	endoplasmic reticulum membrane	binding, catalytic activity, oxidoreductase activity	metabolic process	null
463	Tb927.5.570	Protein of unknown function, conserved	1.5245	0.608336	0.655953	-0.608336	2127	0	null	null	null	null	null	null	null	null	null
464	Tb927.5.3920	peroxisome assembly protein, putative	1.5276	0.611267	0.654622	-0.611267	982	0	null	null	null	ATP binding, ATPase activity	peroxisome organization	cytoplasm	ATP binding, nucleoside-triphosphatase activity, nucleotide binding	null	null
465	Tb927.5.1250	Protein of unknown function, conserved	1.5479	0.630312	0.646037	-0.630312	576	0	null	null	null	null	null	null	null	null	null
466	Tb927.10.5050	Protein of unknown function, conserved	1.5491	0.63143	0.645536	-0.63143	75	0	null	null	null	hydrogen ion transporting ATP synthase activity, rotational mechanism, proton-transporting ATPase activity, rotational mechanism	ATP synthesis coupled proton transport	mitochondrial part, mitochondrial proton-transporting ATP synthase complex, catalytic core F(1)	null	ATP synthesis coupled proton transport	null
467	Tb927.10.8790	Protein of unknown function, conserved	1.5645	0.645702	0.639182	-0.645702	265	0	null	null	null	molecular_function	biological_process	cellular_component	null	null	null
468	Tb09.160.0520	Protein of unknown function, conserved	1.5851	0.664574	0.630875	-0.664574	1605	0	null	null	null	null	null	null	null	null	null
469	Tb927.6.5160	retrotransposon hot spot protein (RHS, pseudogene), putative,retrotransposon hot spot protein 3 (RHS3), point mutation	1.6022	0.680054	0.624142	-0.680054	580	0	null	null	null	null	null	null	null	null	null
470	Tb927.5.1130	Protein of unknown function, conserved	1.6057	0.683202	0.622781	-0.683202	312	3	null	null	null	null	null	mitochondrial part	null	null	null
471	Tb927.8.7950	Protein of unknown function, conserved	1.6141	0.69073	0.61954	-0.69073	1747	0	null	null	null	protein binding	null	null	protein binding	null	null
472	Tb927.2.510	retrotransposon hot spot protein 4 (RHS4), putative (3B10.210)	1.6588	0.73014	0.602845	-0.73014	837	0	null	null	null	molecular_function	biological_process	nucleus	null	null	null
473	Tb09.211.1130	Protein of unknown function, conserved,zinc finger protein family member, putative (ZC3H29)	1.6627	0.733528	0.601431	-0.733528	345	0	null	null	null	RNA binding, zinc ion binding	null	null	nucleic acid binding, zinc ion binding	null	null
474	Tb11.02.2110	N-acetyltransferase subunit ARD1 (ARD1)	1.6631	0.733875	0.601287	-0.733875	239	0	null	null	null	N-acetyltransferase activity, catalytic activity	N-terminal protein amino acid acetylation, cell growth	null	N-acetyltransferase activity	metabolic process	null
475	Tb927.4.220	retrotransposon hot spot protein (RHS, pseudogene), putative,retrotransposon hot spot protein 2 (RHS2), interrupted, degenerate	1.6786	0.747258	0.595735	-0.747258	345	0	null	null	null	null	null	null	null	null	null
476	Tb09.160.0720	Protein of unknown function, conserved	1.6823	0.750435	0.594424	-0.750435	569	0	null	null	null	molecular_function	biological_process	cellular_component	null	null	null
477	Tb927.3.3610	peroxisomal targeting signal type 2 receptor, putative,peroxin 7	1.6953	0.761541	0.589866	-0.761541	361	0	null	null	null	peroxisome matrix targeting signal-2 binding	null	cytoplasm, peroxisome	null	null	null
478	Tb927.8.1140	Protein of unknown function, conserved	1.7273	0.788519	0.578938	-0.788519	351	0	null	null	null	null	null	null	null	null	null
479	Tb09.160.2210	glutaredoxin-like protein (3C4.40)	1.7283	0.789354	0.578603	-0.789354	213	0	null	null	null	electron carrier activity, glutathione-disulfide reductase activity, protein disulfide oxidoreductase activity	cell redox homeostasis, oxidation-reduction process	cellular_component, mitochondrial part	electron carrier activity, protein disulfide oxidoreductase activity	cell redox homeostasis	null
480	Tb927.4.5030	protein phosphatase 1 (PP1)	1.7355	0.795351	0.576203	-0.795351	346	0	null	null	3.1.3.16 (Phosphoprotein phosphatase)	protein serine/threonine phosphatase activity	biological_process	nucleus	hydrolase activity	null	null
481	Tb927.8.7390	protein phosphatase 1,PP1	1.7355	0.795351	0.576203	-0.795351	346	0	null	null	3.1.3.16 (Phosphoprotein phosphatase)	hydrolase activity, protein serine/threonine phosphatase activity	cellular process, protein dephosphorylation	null	hydrolase activity	null	null
482	Tb09.244.2180	retrotransposon hot spot protein 3 (RHS3), putative	1.78	0.831877	0.561798	-0.831877	590	0	null	null	null	molecular_function	biological_process	nucleus	null	null	null
483	Tb09.211.1220	Protein of unknown function, conserved	1.7861	0.836813	0.559879	-0.836813	355	3	null	null	null	molecular_function	biological_process	cellular_component	null	null	null
484	Tb927.4.3160	dihydroxyacetone phosphate acyltransferase, putative;with=GeneDB:LmjF34.1090 (DAT)	1.7896	0.839637	0.558784	-0.839637	1242	0	null	null	2.3.1.42 (Glycerone-phosphate O-acyltransferase)	acyltransferase activity	ether lipid biosynthetic process	glycosome	acyltransferase activity	metabolic process	null
485	Tb927.10.10160	Protein of unknown function, conserved	1.8047	0.851759	0.554109	-0.851759	388	0	NN Sum: 1, NN D: .35, HMM Prob: .52	HMM: MLFIGLTYFTTNCSSSFSLSGYFCSSCLLSSSTTETE, NN: MLFIGLTYFTTNCSSS	null	molecular_function	biological_process	cellular_component, mitochondrial part	null	null	null
486	Tb09.160.4710	Protein of unknown function, conserved	1.814	0.859174	0.551268	-0.859174	1520	0	null	null	null	null	null	null	null	null	null
487	Tb927.10.4250	ADP-ribosylation factor-like 2, arl2 (ARL2)	1.8173	0.861797	0.550267	-0.861797	186	0	null	null	null	GTP binding	cytokinesis, intracellular protein transport, small GTPase mediated signal transduction	cellular_component, cytoplasm	GTP binding	intracellular protein transport, small GTPase mediated signal transduction	intracellular
488	Tb927.10.8580	ADP-ribosylation factor 3, putative,ADP-ribosylation factor-like protein, putative (ARL3)	1.8173	0.861797	0.550267	-0.861797	190	0	null	null	null	GTP binding	intracellular protein transport, small GTPase mediated signal transduction	cellular_component	GTP binding	intracellular protein transport, protein transport, small GTPase mediated signal transduction	intracellular
489	Tb927.4.660	Protein of unknown function, conserved	1.827	0.869477	0.547345	-0.869477	687	0	null	null	null	null	null	null	null	null	null
490	Tb927.7.1490	Protein of unknown function, conserved	1.8321	0.873498	0.545822	-0.873498	246	1	NN Sum: 0, NN D: .29, HMM Prob: .9	HMM: MRPCAPGVALQLVVAD, NN: MRPCAPGVALQLVVAD	null	null	null	mitochondrial part	null	null	null
491	Tb09.160.5060	Protein of unknown function, conserved	1.8416	0.88096	0.543006	-0.88096	362	0	null	null	null	null	null	null	null	null	null
492	Tb09.160.4950	Protein of unknown function, conserved	1.9035	0.928655	0.525348	-0.928655	292	0	null	null	null	null	null	null	null	null	null
493	Tb927.7.1220	Protein of unknown function, conserved	1.9178	0.939452	0.521431	-0.939452	1074	0	null	null	null	null	null	null	null	null	null
494	Tb11.02.0865	Protein of unknown function	1.923	0.943359	0.520021	-0.943359	187	0	null	null	null	null	null	null	null	null	null
495	Tb927.8.4150	Protein of unknown function, conserved	1.9375	0.954196	0.516129	-0.954196	300	4	NN Sum: 4, NN D: .55, HMM Prob: .77	HMM: MLRLRCLLCVPAVAGQ, NN: MLRLRCLLCVPAVAGQ	null	null	null	mitochondrial part	null	null	null
496	Tb927.3.1620	Protein of unknown function, conserved	1.9626	0.972766	0.509528	-0.972766	1599	0	null	null	null	null	null	null	null	null	null
497	Tb927.4.4650	diphthine synthase, putative	1.9818	0.986811	0.504592	-0.986811	269	0	null	null	2.1.1.98 (Diphthine synthase)	diphthine synthase activity	peptidyl-diphthamide biosynthetic process from peptidyl-histidine	null	diphthine synthase activity, methyltransferase activity	metabolic process, peptidyl-diphthamide biosynthetic process from peptidyl-histidine	null
498	Tb927.1.1790	Protein of unknown function	2.0048	1.00346	0.498803	-1.00346	227	0	null	null	null	null	null	null	null	null	null
499	Tb927.7.5160	deoxyuridine triphosphatase, putative,dUTP diphosphatase	2.0152	1.01092	0.496229	-1.01092	287	0	NN Sum: 1, NN D: .46, HMM Prob: .71	HMM: MKNARRVSLSPLILRSLAE, NN: MKNARRVSLSPLILRSLAE	3.6.1.23 (dUTP diphosphatase)	null	null	null	null	null	null
500	Tb927.4.3840	nucleolar protein, putative	2.0193	1.01386	0.495221	-1.01386	525	0	null	null	null	RNA binding, S-adenosylmethionine-dependent methyltransferase activity	rRNA processing	null	RNA binding, S-adenosylmethionine-dependent methyltransferase activity	rRNA processing	null
501	Tb927.6.4650	UV excision repair RAD23 protein, putative	2.0417	1.02977	0.489788	-1.02977	356	0	null	null	null	damaged DNA binding	nucleotide-excision repair, proteasomal ubiquitin-dependent protein catabolic process	null	damaged DNA binding	nucleotide-excision repair, proteasomal ubiquitin-dependent protein catabolic process	null
502	Tb927.10.10610	protein tyrosine phosphatase, putative	2.0504	1.03591	0.48771	-1.03591	229	6	null	null	null	protein tyrosine phosphatase activity	biological_process	membrane, mitochondrial inner membrane	null	null	null
503	Tb927.7.6180	Protein of unknown function, conserved	2.0513	1.03654	0.487496	-1.03654	278	0	null	null	null	null	null	null	null	null	null
504	Tb927.1.750	Protein of unknown function, conserved	2.0644	1.04572	0.484402	-1.04572	1215	0	null	null	null	null	null	null	null	null	null
505	Tb927.7.6450	tRNA-dihydrouridine synthase 3, putative	2.0687	1.04872	0.483395	-1.04872	528	0	null	null	null	FAD or FADH2 binding, tRNA dihydrouridine synthase activity	oxidation-reduction process, tRNA processing	null	FAD or FADH2 binding, tRNA dihydrouridine synthase activity	oxidation-reduction process, tRNA processing	null
506	Tb09.211.0700	isopentenyl-diphosphate delta-isomerase, putative,isomerase, putative	2.0852	1.06019	0.47957	-1.06019	356	0	null	null	5.3.3.2 (Isopentenyl-diphosphate Delta-isomerase)	FMN binding, isopentenyl-diphosphate delta-isomerase activity, oxidoreductase activity	isoprenoid biosynthetic process	cellular_component, cytoplasm	FMN binding, isopentenyl-diphosphate delta-isomerase activity, oxidoreductase activity	isoprenoid biosynthetic process	cytoplasm
507	Tb927.6.5180	retrotransposon hot spot protein (RHS, pseudogene), putative,retrotransposon hot spot protein 4 (RHS4), interrupted	2.0866	1.06115	0.479249	-1.06115	503	0	null	null	null	null	null	null	null	null	null
508	Tb927.10.12030	Protein of unknown function, conserved	2.1202	1.0842	0.471654	-1.0842	250	0	null	null	null	null	null	null	null	null	null
509	Tb927.7.4220	Protein of unknown function, conserved	2.1684	1.11663	0.46117	-1.11663	1110	0	null	null	null	molecular_function	biological_process, rRNA processing	cellular_component, small-subunit processome	null	rRNA processing	small-subunit processome
510	Tb927.8.5890	Protein of unknown function, conserved	2.1702	1.11783	0.460787	-1.11783	224	0	null	null	null	null	chromatin assembly or disassembly	nucleus	null	chromatin assembly or disassembly	nucleus
511	Tb927.10.8410	Protein of unknown function, conserved	2.1744	1.12062	0.459897	-1.12062	238	0	null	null	null	null	null	null	null	null	null
512	Tb927.3.4250	Protein of unknown function, conserved	2.182	1.12565	0.458295	-1.12565	222	0	null	null	null	null	null	null	null	null	null
513	Tb927.2.980	retrotransposon hot spot protein (RHS, pseudogene), putative,retrotransposon hot spot protein 5 (RHS5), degenerate	2.2147	1.14711	0.451528	-1.14711	155	0	null	null	null	null	null	null	null	null	null
514	Tb927.6.2140	Protein of unknown function, conserved	2.2213	1.1514	0.450187	-1.1514	267	0	NN Sum: 4, NN D: .72, HMM Prob: .62	HMM: MFRWSWCRLIISKVSAE, NN: MFRWSWCRLIISKVSAE	null	catalytic activity	metabolic process	mitochondrial part	catalytic activity	metabolic process	null
515	Tb927.10.13110	dynein light chain, putative,dynein light chain 2B, cytoplasmic, putative,predicted dynein modulator,roadblock/LC7 family member	2.238	1.16221	0.446828	-1.16221	118	0	null	null	null	microtubule motor activity, protein binding	microtubule-based movement	cytoplasmic dynein complex	null	null	null
516	Tb927.8.900	splicing factor TSR1 (TSR1)	2.2414	1.1644	0.44615	-1.1644	328	0	null	null	null	RNA binding	RNA processing	nucleus	nucleic acid binding	null	null
517	Tb927.1.3310	Protein of unknown function, conserved	2.2994	1.20126	0.434896	-1.20126	252	0	null	null	null	null	null	null	null	null	null
518	Tb927.10.1730	Protein of unknown function, conserved	2.3299	1.22027	0.429203	-1.22027	357	0	null	null	null	null	null	null	null	null	null
519	Tb927.10.13830	chaperone protein DNAj, putative	2.3479	1.23137	0.425913	-1.23137	240	1	NN Sum: 1, NN D: .35, HMM Prob: .58	HMM: MWRSQCCLFVGGRTCRRLLTPTSSRRMAAGAMGAAPLFVQLRLAS, NN: MWRSQCCLFVGGRTCR	null	heat shock protein binding, protein binding, unfolded protein binding	protein folding	integral to membrane, mitochondrial inner membrane, mitochondrial part	heat shock protein binding	null	null
520	Tb927.8.4910	Protein of unknown function, conserved	2.3586	1.23793	0.42398	-1.23793	114	0	null	null	null	null	null	null	null	null	null
521	Tb927.8.4190	Protein of unknown function, conserved	2.3823	1.25236	0.419762	-1.25236	231	0	null	null	null	null	null	null	null	null	null
522	Tb927.7.2790	Protein of unknown function, conserved	2.3921	1.25828	0.418043	-1.25828	701	0	null	null	null	null	ciliary or flagellar motility	null	null	null	null
523	Tb927.4.600	Protein of unknown function, conserved	2.4319	1.28208	0.411201	-1.28208	317	0	null	null	null	null	null	mitochondrial part	null	null	null
524	Tb927.7.970	Protein of unknown function, conserved	2.4331	1.2828	0.410998	-1.2828	542	0	null	null	null	null	null	null	null	null	null
525	Tb11.01.8240	Protein of unknown function, conserved	2.436	1.28451	0.410509	-1.28451	98	0	null	null	null	null	null	null	null	null	null
526	Tb927.10.13270	periodic tryptophan protein 2, putative,predicted WD40 repeat protein,predicted involvement in cytokinesis,predicted involvement in cell separation	2.47	1.30451	0.404858	-1.30451	939	0	null	null	null	snoRNA binding	cytokinesis	small nucleolar ribonucleoprotein complex	null	null	null
527	Tb09.211.0760	Protein of unknown function, conserved	2.4717	1.3055	0.40458	-1.3055	253	0	null	null	null	null	null	mitochondrial part	null	null	null
528	Tb927.2.2130	small GTP-binding protein RAB6, putative (25N14.200)	2.4744	1.30708	0.404138	-1.30708	230	0	null	null	null	GTPase activity, protein binding	intracellular protein transport, mitosis, nucleocytoplasmic transport, synaptic vesicle uncoating, vesicle-mediated transport	plasma membrane	GTP binding, GTPase activity, protein binding	intracellular protein transport, nucleocytoplasmic transport, protein transport, signal transduction, small GTPase mediated signal transduction	intracellular
529	Tb927.7.6820	Protein of unknown function, conserved	2.4968	1.32008	0.400513	-1.32008	337	0	null	null	null	null	null	null	null	null	null
530	Tb927.4.930	50S ribosomal protein L14, putative	2.5001	1.32199	0.399984	-1.32199	217	1	null	null	null	null	null	intracellular, large ribosomal subunit, ribosome	structural constituent of ribosome	translation	intracellular, ribosome
531	Tb927.7.1910	pyridoxal phosphate containing glycine decarboxylase, putative;with=GeneDB:LinJ26_V3.0040 (GCVP)	2.5561	1.35394	0.391221	-1.35394	970	0	null	null	1.4.4.2 (Glycine dehydrogenase (decarboxylating))	glycine dehydrogenase (decarboxylating) activity	glycine decarboxylation via glycine cleavage system, oxidation-reduction process	mitochondrial part, mitochondrion	null	glycine metabolic process, oxidation-reduction process	null
532	Tb11.47.0012	glutaredoxin, putative	2.6082	1.38305	0.383406	-1.38305	95	0	NN Sum: 2, NN D: .39, HMM Prob: .55	HMM: MPSIASMIKGNKVVVFSWVTCPYCVRAE, NN: MPSIASMIKGNKVVVFSWVTCPYCVRAE	null	disulfide oxidoreductase activity, electron carrier activity, protein disulfide oxidoreductase activity	cell redox homeostasis, oxidation-reduction process, protein thiol-disulfide exchange	mitochondrial part, mitochondrion	electron carrier activity, protein disulfide oxidoreductase activity	cell redox homeostasis	null
533	Tb927.8.5970	cullin, putative	2.6447	1.4031	0.378115	-1.4031	742	0	null	null	null	protein binding	cell cycle	cellular_component	ubiquitin protein ligase binding	ubiquitin-dependent protein catabolic process	cullin-RING ubiquitin ligase complex
534	Tb927.6.2780	U3 small nuclear ribonucleoprotein (snRNP), putative	2.6811	1.42283	0.372981	-1.42283	287	0	null	null	null	null	null	null	null	null	null
535	Tb09.160.4850	Protein of unknown function, conserved	2.6941	1.4298	0.371181	-1.4298	468	0	null	null	null	alanine-tRNA ligase activity, nucleic acid binding	alanyl-tRNA aminoacylation	null	ATP binding, alanine-tRNA ligase activity, nucleic acid binding, nucleotide binding	alanyl-tRNA aminoacylation, tRNA aminoacylation, translation	cytoplasm
536	Tb927.8.3260	Protein of unknown function, conserved	2.7226	1.44499	0.367296	-1.44499	195	0	null	null	null	null	null	null	null	null	null
537	Tb09.160.1240	Protein of unknown function, conserved	2.7276	1.44763	0.366623	-1.44763	317	0	null	null	null	binding	null	null	binding	null	null
538	Tb927.10.11030	Protein of unknown function, conserved	2.7551	1.4621	0.362963	-1.4621	100	0	null	null	null	null	null	mitochondrial part	null	null	null
539	Tb09.160.3110	mitochondrial processing peptide beta subunit, putative,metallo-peptidase, Clan ME, Family M16 (1L12.450)	2.8445	1.50818	0.351556	-1.50818	477	0	NN Sum: 4, NN D: .56, HMM Prob: .99	HMM: MLRPSFCRCLPVLNCTLSAPQCAAAI, NN: MLRPSFCRCLPVLNCTLSAPQCAAAI	null	catalytic activity, metalloendopeptidase activity, zinc ion binding	protein processing involved in protein targeting to mitochondrion	mitochondrial part, mitochondrial processing peptidase complex	catalytic activity, metal ion binding, metalloendopeptidase activity, zinc ion binding	proteolysis	null
540	Tb11.01.4450	cyclin 1,serine peptidase family S51, peptidase E, putative	2.8639	1.51798	0.349174	-1.51798	388	1	null	null	null	null	null	null	null	null	null
541	Tb927.3.3030	Protein of unknown function, conserved	2.8888	1.53047	0.346164	-1.53047	369	0	null	null	null	null	null	null	null	null	null
542	Tb927.5.2520	Protein of unknown function, conserved	2.9143	1.54315	0.343136	-1.54315	914	0	NN Sum: 3, NN D: .42, HMM Prob: .13	HMM: MVPSIPQLLLELPVVCVSE, NN: MVPSIPQLLLELPVVCVSE	null	molecular_function	biological_process	cellular_component	null	null	null
543	Tb927.4.100	retrotransposon hot spot protein (RHS, pseudogene), putative,retrotransposon hot spot protein 1 (RHS1), interrupted	2.9178	1.54488	0.342724	-1.54488	483	0	null	null	null	null	null	null	null	null	null
544	Tb927.8.8180	Protein of unknown function, conserved	2.96	1.5656	0.337838	-1.5656	934	0	null	null	null	molecular_function	biological_process	cellular_component, mitochondrial part	null	null	null
545	Tb927.4.4150	mRNA processing protein, putative	2.96	1.5656	0.337838	-1.5656	934	0	null	null	null	mRNA binding	mitochondrial RNA processing	mitochondrial part, mitochondrion	null	null	null
546	Tb927.8.5040	Protein of unknown function, conserved	2.9649	1.56798	0.33728	-1.56798	278	0	null	null	null	null	null	nucleus	null	null	nucleus
547	Tb09.244.2700	Protein of unknown function, conserved	3.0008	1.58535	0.333244	-1.58535	248	0	null	null	null	null	protein complex assembly	mitochondrion	null	protein complex assembly	mitochondrion
548	Tb927.10.8080	Protein of unknown function, conserved	3.0053	1.58751	0.332745	-1.58751	740	0	null	null	null	null	null	null	null	null	null
549	Tb927.2.4980	Protein of unknown function, conserved (30M24.90)	3.0284	1.59856	0.330207	-1.59856	279	0	null	null	null	null	null	nucleus	null	null	nucleus
550	Tb11.01.2020	Protein of unknown function, conserved	3.0692	1.61786	0.325818	-1.61786	474	0	null	null	null	null	null	null	null	null	null
551	Tb927.3.1600	Protein of unknown function, conserved	3.0843	1.62494	0.324223	-1.62494	102	0	null	null	null	null	null	null	null	null	null
552	Tb927.10.4130	NADH-ubiquinone oxidoreductase complex I subunit, putative,NDUFA5/B13 subunit, putative	3.1301	1.64621	0.319479	-1.64621	265	0	null	null	null	null	null	mitochondrial part	null	null	null
553	Tb927.10.6850	Protein of unknown function, conserved	3.1704	1.66466	0.315418	-1.66466	320	0	null	null	null	structural constituent of ribosome	translation	intracellular, mitochondrial part, ribosome	structural constituent of ribosome	translation	intracellular, ribosome
554	Tb927.1.240	retrotransposon hot spot protein (RHS, pseudogene), putative	3.1732	1.66594	0.315139	-1.66594	2572	0	null	null	null	RNA binding, RNA-directed DNA polymerase activity, ribonuclease H activity	RNA-dependent DNA replication	null	RNA binding, RNA-directed DNA polymerase activity, nucleic acid binding, ribonuclease H activity, zinc ion binding	RNA-dependent DNA replication	intracellular
555	Tb927.10.70	retrotransposon hot spot (RHS), putative, (fragment)	3.1762	1.6673	0.314842	-1.6673	468	0	null	null	null	null	null	null	null	null	null
556	Tb927.4.200	retrotransposon hot spot protein 1 (RHS1), putative	3.1762	1.6673	0.314842	-1.6673	679	0	null	null	null	null	null	null	null	null	null
557	Tb927.6.160	retrotransposon hot spot protein 1 (RHS1), putative	3.1762	1.6673	0.314842	-1.6673	672	0	null	null	null	null	null	null	null	null	null
558	Tb09.160.0465	Protein of unknown function, conserved	3.1805	1.66925	0.314416	-1.66925	85	0	null	null	null	null	null	null	null	null	null
559	Tb11.01.1250	Protein of unknown function, conserved	3.281	1.71414	0.304785	-1.71414	343	0	null	null	null	null	null	null	null	null	null
560	Tb927.2.2940	Protein of unknown function, conserved (10C8.270)	3.3258	1.7337	0.30068	-1.7337	299	0	null	null	null	null	null	mitochondrial part	null	null	null
561	Tb927.6.1610	ribosomal RNA adenine dimethylase family protein, conserved	3.4495	1.78639	0.289897	-1.78639	344	0	null	null	2.1.1.- (Methyltransferases.)	null	null	null	rRNA methyltransferase activity	rRNA modification, rRNA processing	null
562	Tb927.3.4850	enoyl-CoA hydratase, mitochondrial precursor, putative	3.562	1.83269	0.280741	-1.83269	267	0	null	null	4.2.1.17 (Enoyl-CoA hydratase)	catalytic activity	metabolic process	null	catalytic activity	metabolic process	null
563	Tb927.10.11120	Protein of unknown function, conserved	3.6111	1.85244	0.276924	-1.85244	218	0	NN Sum: 2, NN D: .34, HMM Prob: .68	HMM: MEKVTESAILILCMQNQVAAT, NN: MEKVTESAILILCMQNQVAAT	null	null	null	null	null	null	null
564	Tb927.7.3270	Protein of unknown function, conserved	3.6455	1.86612	0.274311	-1.86612	807	0	NN Sum: 2, NN D: .45, HMM Prob: .77	HMM: MHRRLRIQFLFSTTPLPWGSSLLGQ, NN: MHRRLRIQFLFSTTPLPWGSSL	null	null	null	mitochondrial part	null	null	null
565	Tb11.01.5280	Protein of unknown function, conserved	3.6742	1.87743	0.272168	-1.87743	212	2	NN Sum: 4, NN D: .69, HMM Prob: .65	HMM: MCYHHDACFLVIGNIFLFFLLPLSRST, NN: MCYHHDACFLVIGNIFLFFLLPLSRST	null	null	null	mitochondrial part	null	null	null
566	Tb927.7.3940	mitochondrial carrier protein, putative,ADP/ATP mitochondrial translocase, putative,adenine nucleotide mitochondrial translocator, putative	3.7597	1.91062	0.265979	-1.91062	331	0	null	null	null	binding	transport	mitochondrial inner membrane, mitochondrial part	binding	transport	membrane, mitochondrial inner membrane
567	Tb09.160.2840	fatty acyl CoA synthetase 4 (ACS4)	3.8395	1.94092	0.260451	-1.94092	702	0	null	null	6.2.1.3 (Long-chain-fatty-acid--CoA ligase)	fatty-acyl-CoA synthase activity	fatty acid metabolic process	membrane	catalytic activity	metabolic process	null
568	Tb09.160.2780	fatty acyl CoA synthetase 2 (ACS2)	3.8395	1.94092	0.260451	-1.94092	708	0	null	null	6.2.1.3 (Long-chain-fatty-acid--CoA ligase)	fatty-acyl-CoA synthase activity	fatty acid metabolic process	membrane	catalytic activity	metabolic process	null
569	Tb09.160.2020	thioredoxin (trx)	3.9121	1.96794	0.255617	-1.96794	107	0	null	null	null	disulfide oxidoreductase activity	cell redox homeostasis, protein thiol-disulfide exchange	cellular_component	null	cell redox homeostasis	null
570	Tb11.01.0500	Protein of unknown function, conserved	3.9541	1.98335	0.252902	-1.98335	185	0	null	null	null	null	null	mitochondrial part	null	null	null
571	Tb09.160.4930	Protein of unknown function, conserved	4.0457	2.01639	0.247176	-2.01639	333	0	null	null	null	null	null	null	null	null	null
572	Tb927.7.5110	Protein of unknown function, conserved	4.0467	2.01675	0.247115	-2.01675	569	0	null	null	null	null	null	mitochondrial part	null	null	null
573	Tb11.03.0260	Protein of unknown function, conserved	4.1292	2.04586	0.242178	-2.04586	246	0	null	null	null	null	null	mitochondrial part	structural constituent of ribosome	translation	intracellular, ribosome
574	Tb11.01.1215	cyclophilin type peptidyl-prolyl cis-trans isomerase, putative (PPIase)	4.4007	2.13773	0.227237	-2.13773	190	0	null	null	5.2.1.8 (Peptidylprolyl isomerase)	peptidyl-prolyl cis-trans isomerase activity	protein folding	cellular_component	peptidyl-prolyl cis-trans isomerase activity	null	null
575	Tb927.3.3440	Protein of unknown function, conserved	4.4851	2.16514	0.22296	-2.16514	345	0	null	null	null	null	null	null	zinc ion binding	null	null
576	Tb09.160.5020	RNA-binding protein, putative (RBSR1)	4.5596	2.18891	0.219317	-2.18891	148	0	null	null	null	RNA binding	RNA processing	cellular_component	nucleic acid binding	null	null
577	Tb11.03.0950	electron transfer flavoprotein, putative	4.5704	2.19232	0.218799	-2.19232	269	0	null	null	null	electron carrier activity	null	mitochondrial part, mitochondrion	electron carrier activity	null	null
578	Tb11.03.0870	mitochondrial carrier protein, putative	4.6139	2.20599	0.216736	-2.20599	310	0	null	null	null	binding, transporter activity	transport	mitochondrial inner membrane, mitochondrial part	binding, transporter activity	transport	membrane, mitochondrial inner membrane
579	Tb927.7.840	Protein of unknown function, conserved	4.8222	2.26969	0.207374	-2.26969	124	1	null	null	null	null	null	mitochondrial inner membrane, mitochondrial part	null	null	null
580	Tb927.3.3710	Protein of unknown function, conserved	5.0244	2.32895	0.199029	-2.32895	258	0	null	null	null	catalytic activity	null	null	catalytic activity	null	null
581	Tb927.6.1860	Protein of unknown function, conserved	5.1841	2.37409	0.192898	-2.37409	342	0	null	null	null	null	translation	mitochondrial part	null	translation	null
582	Tb927.6.5140	ribosomal P protein AGP2beta-1, putative	5.2264	2.38582	0.191336	-2.38582	220	0	null	null	null	null	null	null	null	null	null
583	Tb927.3.2880	Protein of unknown function, conserved	5.2499	2.39229	0.19048	-2.39229	104	0	null	null	null	null	null	mitochondrial part	null	null	null
584	Tb11.03.0475	Protein of unknown function, conserved	5.4276	2.44031	0.184243	-2.44031	106	0	null	null	null	null	null	mitochondrial part	null	null	null
585	Tb927.7.6990	Protein of unknown function, conserved	5.4286	2.44058	0.18421	-2.44058	300	1	null	null	null	null	null	mitochondrial inner membrane, mitochondrial part	null	null	null
586	Tb927.10.12370	gamma-glutamylcysteine synthetase (GCS)	5.4312	2.44127	0.184121	-2.44127	679	0	null	null	6.3.2.2 (Glutamate--cysteine ligase)	glutamate-cysteine ligase activity	glutathione biosynthetic process, response to reactive oxygen species, trypanothione biosynthetic process	null	glutamate-cysteine ligase activity	glutathione biosynthetic process	null
587	Tb927.7.1800	Protein of unknown function, conserved	5.4691	2.4513	0.182845	-2.4513	236	4	null	null	null	null	null	null	null	null	null
588	Tb927.8.6080	Protein of unknown function, conserved	5.5535	2.4734	0.180067	-2.4734	333	0	NN Sum: 4, NN D: .53, HMM Prob: .98	HMM: MKSVFVASSMAVAAGWAY, NN: MKSVFVASSMAVAAGWAY	null	glycerophosphodiester phosphodiesterase activity	glycerol metabolic process, lipid metabolic process, phospholipid catabolic process	mitochondrial part, mitochondrion	glycerophosphodiester phosphodiesterase activity, phosphoric diester hydrolase activity	glycerol metabolic process, lipid metabolic process	null
589	Tb927.7.3050	Protein of unknown function, conserved	5.6222	2.49113	0.177866	-2.49113	1165	0	null	null	null	null	null	mitochondrial part	acyl-CoA binding	null	null
590	Tb11.02.0950	Protein of unknown function, conserved	6.1526	2.6212	0.162533	-2.6212	298	0	null	null	null	null	null	null	null	null	null
591	Tb927.10.11220	procyclic form surface glycoprotein (PSSA-2)	6.2828	2.65141	0.159165	-2.65141	425	2	null	null	null	molecular_function, structural constituent of cell wall	biological_process, plant-type cell wall organization	cell surface	structural constituent of cell wall	plant-type cell wall organization	null
592	Tb927.4.2360	Protein of unknown function, conserved	6.336	2.66357	0.157828	-2.66357	320	0	NN Sum: 2, NN D: .41, HMM Prob: .99	HMM: MFLRRLIVSQRRHVFCAGVVLSASRFCSGC, NN: MFLRRLIVSQRRHVFCAGVVLSASRFCSGC	null	null	null	mitochondrial part	null	null	null
593	Tb927.1.2260	calpain-like protein fragment, putative	6.3753	2.67249	0.156855	-2.67249	129	0	null	null	null	molecular_function	biological_process	cellular_component	null	null	null
594	Tb927.3.1730	Protein of unknown function, conserved	6.4813	2.69628	0.15429	-2.69628	231	0	null	null	null	null	null	mitochondrial part	null	null	null
595	Tb11.55.0011	Protein of unknown function, conserved	6.8053	2.76666	0.146944	-2.76666	183	4	NN Sum: 3, NN D: .62, HMM Prob: .93	HMM: MTTMEKPRLPTVATAWLLLTAPVVLLD, NN: MTTMEKPRLPTVATAWLLLTAPVVLLDAV	null	cholestenol delta-isomerase activity	sterol metabolic process	endoplasmic reticulum, integral to membrane	cholestenol delta-isomerase activity	sterol metabolic process	endoplasmic reticulum, integral to membrane
596	Tb11.01.3300	Protein of unknown function, conserved	6.9064	2.78793	0.144793	-2.78793	282	0	null	null	null	null	null	mitochondrial part	null	null	null
597	Tb927.4.720	Protein of unknown function, conserved	7.6408	2.93372	0.130876	-2.93372	169	1	NN Sum: 2, NN D: .62, HMM Prob: .39	HMM: MCLCPAALIIIIIFIVIIFHFPLLSPCPSFAC, NN: MCLCPAALIIIIIFIVIIFHFPLLSPC	null	null	null	mitochondrial part	null	null	null
598	Tb09.160.1140	electon transport protein SCO1/SCO2, putative	7.6503	2.93552	0.130714	-2.93552	323	1	null	null	null	copper ion binding	oxidation-reduction process	cellular_component, mitochondrial inner membrane	null	null	null
599	Tb927.6.4540	3-hydroxy-3-methylglutaryl-CoA reductase, putative	7.8829	2.97873	0.126857	-2.97873	434	1	null	null	1.1.1.34 (Hydroxymethylglutaryl-CoA reductase (NADPH))	NADP or NADPH binding, hydroxymethylglutaryl-CoA reductase (NADPH) activity	farnesyl diphosphate biosynthetic process, mevalonate pathway	integral to membrane, mitochondrial inner membrane, mitochondrial part, mitochondrion	NADP or NADPH binding, coenzyme binding	coenzyme A metabolic process, isoprenoid biosynthetic process, oxidation-reduction process	integral to membrane
600	Tb927.3.4990	oxidoreductase, putative	8.5189	3.09067	0.117386	-3.09067	339	0	null	null	1.6.5.5 (NADPH:quinone reductase)	null	metabolic process, oxidation-reduction process	null	binding, catalytic activity, oxidoreductase activity, zinc ion binding	metabolic process, oxidation-reduction process	null
601	Tb927.7.4710	Protein of unknown function, conserved	9.1505	3.19385	0.109284	-3.19385	296	0	null	null	null	null	null	mitochondrial part	hydrolase activity	null	null
602	Tb927.1.2230	calpain-like protein fragment, putative	9.712	3.27977	0.102965	-3.27977	123	0	null	null	null	molecular_function	biological_process	cellular_component	null	null	null
603	Tb927.7.5680	deoxyribose-phosphate aldolase, putative	9.919	3.31019	0.100817	-3.31019	280	0	null	null	4.1.2.4 (Deoxyribose-phosphate aldolase)	deoxyribose-phosphate aldolase activity	deoxyribonucleotide catabolic process	cytoplasm, mitochondrial membrane	deoxyribose-phosphate aldolase activity, lyase activity	deoxyribonucleotide catabolic process	cytoplasm
604	Tb927.3.940	Protein of unknown function, conserved	10.73	3.42358	0.0931966	-3.42358	154	0	null	null	null	null	null	mitochondrial part	null	null	null
605	Tb927.8.750	nucleolar RNA-binding protein, putative	10.891	3.44506	0.0918189	-3.44506	366	0	null	null	null	RNA binding	RNA metabolic process	nucleolus	null	null	null
606	Tb11.03.0510	Protein of unknown function, conserved	11.089	3.47106	0.0901795	-3.47106	187	1	null	null	null	heat shock protein binding, protein binding	biological_process	integral to membrane, mitochondrial part	heat shock protein binding	null	null
607	Tb927.7.320	Protein of unknown function, conserved (TbRBP8)	12.205	3.6094	0.0819336	-3.6094	180	0	null	null	null	RNA binding	RNA processing	null	nucleic acid binding	null	null
608	Tb11.01.7340	Protein of unknown function, conserved	12.351	3.62656	0.0809651	-3.62656	161	1	null	null	null	null	null	mitochondrial part	null	null	null
609	Tb927.10.2550	malate dehydrogenase-related	12.37	3.62877	0.0808407	-3.62877	357	0	null	null	1.1.1.37 (Malate dehydrogenase)	L-malate dehydrogenase activity, binding	glycolysis, malate metabolic process, oxidation-reduction process	mitochondrial part	binding, catalytic activity, oxidoreductase activity	carbohydrate metabolic process, cellular carbohydrate metabolic process, glycolysis, metabolic process	null
610	Tb927.3.2080	Protein of unknown function, conserved	12.457	3.63888	0.0802761	-3.63888	260	1	null	null	null	null	null	mitochondrial part	null	null	null
611	Tb09.160.0900	Protein of unknown function, conserved	12.472	3.64062	0.0801796	-3.64062	113	0	null	null	null	null	null	null	null	null	null
612	Tb927.10.13040	receptor-type adenylate cyclase GRESAG 4, putative,ESAG 4 (expression site-associated gene 4) protein, putative	12.828	3.68122	0.0779545	-3.68122	1209	1	NN Sum: 4, NN D: .84, HMM Prob: 1	HMM: MKAPALLLFLLSACAAS, NN: MKAPALLLFLLSACAAS	4.6.1.1 (Adenylate cyclase)	adenylate cyclase activity	cyclic nucleotide biosynthetic process, intracellular signaling pathway	null	phosphorus-oxygen lyase activity	cyclic nucleotide biosynthetic process, intracellular signaling pathway	null
613	Tb927.4.3880	receptor-type adenylate cyclase GRESAG 4, putative	12.828	3.68122	0.0779545	-3.68122	1234	1	NN Sum: 1, NN D: .28, HMM Prob: .59	HMM: MIYHSETDGPHTPAASKSAGSAVWHCRLSTVMALLLFSNVLPAHSE, NN: MIYHSETDGPHTPAASKSAGSAVWHCRLSTVMALLLFSNVLPAHSE	4.6.1.1 (Adenylate cyclase)	adenylate cyclase activity	cyclic nucleotide biosynthetic process, intracellular signaling pathway	integral to membrane	phosphorus-oxygen lyase activity	cyclic nucleotide biosynthetic process, intracellular signaling pathway	null
614	Tb927.5.1450	receptor-type adenylate cyclase GRESAG 4, putative	12.828	3.68122	0.0779545	-3.68122	1249	1	null	null	4.6.1.1 (Adenylate cyclase)	adenylate cyclase activity	cyclic nucleotide biosynthetic process, intracellular signaling pathway	integral to membrane	phosphorus-oxygen lyase activity	cyclic nucleotide biosynthetic process, intracellular signaling pathway	null
615	Tb927.4.3860	receptor-type adenylate cyclase GRESAG 4, putative	12.828	3.68122	0.0779545	-3.68122	1232	1	null	null	4.6.1.1 (Adenylate cyclase)	adenylate cyclase activity	cyclic nucleotide biosynthetic process, intracellular signaling pathway	integral to membrane	phosphorus-oxygen lyase activity	cyclic nucleotide biosynthetic process, intracellular signaling pathway	null
616	Tb927.4.3750	receptor-type adenylate cyclase GRESAG 4, putative	12.828	3.68122	0.0779545	-3.68122	1274	2	NN Sum: 3, NN D: .63, HMM Prob: .96	HMM: MCNIRSSFLCALSPFLLSTTILPA, NN: MCNIRSSFLCALSPFLLST	4.6.1.1 (Adenylate cyclase)	adenylate cyclase activity	cyclic nucleotide biosynthetic process, intracellular signaling pathway	integral to membrane	phosphorus-oxygen lyase activity	cyclic nucleotide biosynthetic process, intracellular signaling pathway	null
617	Tb927.4.3870	receptor-type adenylate cyclase GRESAG 4, putative	12.828	3.68122	0.0779545	-3.68122	1232	1	NN Sum: 1, NN D: .29, HMM Prob: .59	HMM: MIYHSETDGPHTPAASKSAGSAVWHCRLSTVMALLLFSNVLPAHSE, NN: MIYHSETDGPHTPAASKSAGSAVWHCRLSTVMALLLFSNVLPAHSE	4.6.1.1 (Adenylate cyclase)	adenylate cyclase activity	cyclic nucleotide biosynthetic process, intracellular signaling pathway	integral to membrane	phosphorus-oxygen lyase activity	cyclic nucleotide biosynthetic process, intracellular signaling pathway	null
618	Tb927.1.840	Protein of unknown function, conserved	13.14	3.71589	0.0761035	-3.71589	239	2	NN Sum: 4, NN D: .52, HMM Prob: .96	HMM: MIHHVSVLSLSCAQGYWWSYLRRLLKFVFAVLPSLTPSVVSAA, NN: MIHHVSVLSLSCAQGYWWSYLRRLLKFVFAVLPSLTPSVVSAA	null	null	null	mitochondrial part	null	null	null
619	Tb927.8.8300	amino acid transporter, putative	14.048	3.81229	0.0711845	-3.81229	471	11	null	null	null	amine transmembrane transporter activity	amino acid transport	integral to membrane	null	null	null
620	Tb11.02.1230	NADH-cytochrome b5 reductase, putative (B5R)	15.264	3.93206	0.0655136	-3.93206	306	1	NN Sum: 4, NN D: .82, HMM Prob: 1	HMM: MMLAVIVAFAVIFFVTLALAG, NN: MMLAVIVAFAVIFFVTLALAG	1.6.2.2 (Cytochrome-b5 reductase)	cytochrome-b5 reductase activity	oxidation-reduction process	integral to membrane	electron carrier activity, oxidoreductase activity	null	null
621	Tb927.6.4130	Protein of unknown function, conserved	15.362	3.94129	0.0650957	-3.94129	104	0	null	null	null	null	null	mitochondrial part	null	null	null
622	Tb927.10.4330	2-oxoisovalerate dehydrogenase beta subunit, mitochondrial precursor, putative	15.738	3.97618	0.0635405	-3.97618	368	0	null	null	1.2.4.4 (3-methyl-2-oxobutanoate dehydrogenase (2-methylpropanoyl-transferring))	3-methyl-2-oxobutanoate dehydrogenase (2-methylpropanoyl-transferring) activity	metabolic process	mitochondrial alpha-ketoglutarate dehydrogenase complex, mitochondrial part, mitochondrion	catalytic activity	metabolic process	null
623	Tb10.v4.0043	branched-chain alpha-keto acid dehydrogenase e1-beta subunit precursor, putative,chrX additional, unordered contigs	15.738	3.97618	0.0635405	-3.97618	368	0	null	null	null	null	null	null	catalytic activity	metabolic process	null
624	Tb927.8.2330	Protein of unknown function, conserved	16.882	4.07741	0.0592347	-4.07741	234	0	null	null	null	null	null	null	null	null	null
625	Tb927.3.3890	Protein of unknown function, conserved	17.839	4.15696	0.056057	-4.15696	320	0	NN Sum: 1, NN D: .36, HMM Prob: .84	HMM: MWVRTFLRLCGCKSPNAAAITSGSSWMTAAAWAS, NN: MWVRTFLRLCGCKSPNAAA	null	null	null	mitochondrial part	null	null	null
626	Tb927.10.11380	Protein of unknown function, conserved	18.082	4.17648	0.0553036	-4.17648	390	0	null	null	null	molecular_function	biological_process	cellular_component	null	null	null
627	Tb11.01.7900	Protein of unknown function, conserved	18.778	4.23097	0.0532538	-4.23097	187	0	null	null	null	null	null	mitochondrial part	null	null	null
628	Tb927.7.6660	chaperone protein DNAj, putative	19.257	4.26731	0.0519292	-4.26731	257	2	null	null	null	heat shock protein binding, unfolded protein binding	protein folding	integral to membrane, mitochondrial part	heat shock protein binding	null	null
629	Tb11.01.5195	Protein of unknown function, conserved	20.349	4.34689	0.0491425	-4.34689	137	0	null	null	null	null	null	null	null	null	null
630	Tb11.02.0445	Protein of unknown function, conserved	20.965	4.38991	0.0476985	-4.38991	121	0	NN Sum: 1, NN D: .45, HMM Prob: .82	HMM: MLRRCVCSTPLARTAAAG, NN: MLRRCVCSTPLARTAAA	null	null	null	mitochondrial part	null	null	null
631	Tb11.01.1900	Protein of unknown function, conserved	22.665	4.50239	0.0441209	-4.50239	269	1	null	null	null	null	null	mitochondrial inner membrane, mitochondrial part	null	null	null
632	Tb11.01.5110	Protein of unknown function, conserved	24.15	4.59395	0.0414079	-4.59395	180	0	null	null	null	null	null	mitochondrial part	null	null	null
633	Tb927.3.4650	C-8 sterol isomerase, putative	24.334	4.6049	0.0410948	-4.6049	221	1	NN Sum: 4, NN D: .77, HMM Prob: .95	HMM: MGLCKTLFVFLLTVTLAGFVHLV, NN: MGLCKTLFVFLLTVTLAG	5.3.3.5 (Cholestenol Delta-isomerase)	C-8 sterol isomerase activity	ergosterol biosynthetic process	endoplasmic reticulum	C-8 sterol isomerase activity	ergosterol biosynthetic process	endoplasmic reticulum
634	Tb927.10.12210	ribulose-5-phosphate 3-epimerase, putative	27.411	4.77668	0.0364817	-4.77668	246	0	null	null	5.1.3.1 (Ribulose-phosphate 3-epimerase)	ribulose-phosphate 3-epimerase activity	pentose-phosphate shunt	cellular_component	catalytic activity, ribulose-phosphate 3-epimerase activity	carbohydrate metabolic process, metabolic process	null
635	Tb927.10.4240	Protein of unknown function, conserved	29.856	4.89995	0.0334941	-4.89995	120	1	null	null	null	null	null	mitochondrial inner membrane, mitochondrial part	null	null	null
636	Tb11.01.4702	cytochrome oxidase subunit X (COXX)	30.663	4.93843	0.0326126	-4.93843	116	0	NN Sum: 2, NN D: .35, HMM Prob: .77	HMM: MLRRAGSRVACACSVPQARSL, NN: MLRRAGSRVACACSVPQARSL	null	null	null	mitochondrial part	null	null	null
637	Tb927.6.4430	homoserine kinase, putative (HK)	33.657	5.07283	0.0297115	-5.07283	335	0	null	null	2.7.1.39 (Homoserine kinase)	homoserine kinase activity	phosphorylation, threonine metabolic process	null	ATP binding, homoserine kinase activity, kinase activity	phosphorylation, threonine metabolic process	null
638	Tb927.3.750	Protein of unknown function, conserved	34.725	5.1179	0.0287977	-5.1179	334	1	NN Sum: 0, NN D: .25, HMM Prob: .88	HMM: MRLRGQQQFLFSPAVGGQCSAA, NN: MRLRGQQQFLFSPAVGGQCSAA	null	null	null	mitochondrial inner membrane, mitochondrial part	null	null	null
639	Tb927.4.4990	ubiquinol-cytochrome c reductase, putative	36.057	5.17221	0.0277339	-5.17221	71	0	null	null	1.10.2.2 (Ubiquinol--cytochrome-c reductase)	null	null	null	null	null	null
640	Tb927.8.7430	ubiquinol-cytochrome c reductase, putative	36.057	5.17221	0.0277339	-5.17221	71	0	null	null	null	ubiquinol-cytochrome-c reductase activity	mitochondrial electron transport, ubiquinol to cytochrome c	mitochondrial respiratory chain complex III	null	null	null
641	Tb927.5.2560	Protein of unknown function, conserved	50.497	5.65813	0.0198032	-5.65813	73	1	null	null	null	null	null	null	null	null	null
642	Tb927.10.4080	Protein of unknown function, conserved	51.253	5.67956	0.0195111	-5.67956	1183	0	NN Sum: 0, NN D: .23, HMM Prob: .8	HMM: MRRFAPTVASALSGPPTGCL, NN: MRRFAPTVASALSGPPTGCL	null	null	fatty acid metabolic process	mitochondrial part	catalytic activity, oxidoreductase activity	fatty acid metabolic process, metabolic process	null
643	Tb927.10.6200	Protein of unknown function, conserved	59.863	5.90359	0.0167048	-5.90359	104	1	null	null	null	null	null	mitochondrial part	null	null	null
644	Tb927.10.8460	glucose transporter, putative	61.514	5.94284	0.0162565	-5.94284	527	12	null	null	null	substrate-specific transmembrane transporter activity	transmembrane transport, transport	integral to membrane, membrane	substrate-specific transmembrane transporter activity, transporter activity	transmembrane transport, transport	integral to membrane, membrane
645	Tb927.10.8470	glucose transporter, putative	61.514	5.94284	0.0162565	-5.94284	527	12	null	null	null	substrate-specific transmembrane transporter activity	transmembrane transport, transport	integral to membrane, membrane	substrate-specific transmembrane transporter activity, transporter activity	transmembrane transport, transport	integral to membrane, membrane
646	Tb927.10.8480	glucose transporter, putative	61.514	5.94284	0.0162565	-5.94284	527	12	null	null	null	substrate-specific transmembrane transporter activity	transmembrane transport, transport	integral to membrane, membrane	substrate-specific transmembrane transporter activity, transporter activity	transmembrane transport, transport	integral to membrane, membrane
647	Tb927.10.8440	glucose transporter 1B (THT1-)	61.514	5.94284	0.0162565	-5.94284	527	12	null	null	null	glucose transmembrane transporter activity	glucose transport, transmembrane transport	integral to membrane, membrane	substrate-specific transmembrane transporter activity, transporter activity	transmembrane transport, transport	integral to membrane, membrane
648	Tb927.7.3160	dynein heavy chain, cytosolic, putative	193.48	7.59604	0.00516849	-7.59604	5290	0	null	null	null	ATP binding, ATPase activity, microtubule motor activity	microtubule-based movement	dynein complex	ATP binding, ATPase activity, microtubule motor activity, nucleoside-triphosphatase activity, nucleotide binding, signal transducer activity	microtubule-based movement, signal transduction	dynein complex
649	Tb927.4.5000	Protein of unknown function, conserved	317.13	8.30893	0.00315328	-8.30893	859	0	NN Sum: 2, NN D: .32, HMM Prob: .55	HMM: MSAQLRQKLFRIPGNIAVSVGLHWDFVGAD, NN: MSAQLRQKLFRIPGNIAVSVGLHWDFVGAD	null	null	null	null	null	null	null
650	Tb927.8.7420	Protein of unknown function, conserved	317.13	8.30893	0.00315328	-8.30893	859	0	null	null	null	null	null	null	null	null	null
