# Supplementary material for: Proteome remodelling during development from blood to insect-form Trypanosoma brucei quantified by SILAC and mass spectrometry
Source: BMC Genomics. 2012 Oct 16;13:556. doi: 10.1186/1471-2164-13-556 (PMC3545838; doi:10.1186/1471-2164-13-556)
Supplement: Additional file 8 — Table S7. Proteins only detected in PC/SS experiment. [file 1471-2164-13-556-S8.xls]

## Sheet: Table S7
Table S7: Proteins only detected in PC/SS experiment
		downregulated >=2 fold
		Unchanged in regulation < 2 fold
		upregulated >=2 fold
			PC/SS		SS/PC							Annotated GO terms			Predicted GO terms
id	gene_id	product	PC/SS	log2(PC/SS)	SS/PC	log2(SS/PC)	length	TM domains	SignalP scores	SignalP peptides	EC numbers	MF	BP	CC	MF	BP	CC
1	Tb927.8.6330	Protein of unknown function, conserved	0.01092	-6.51688	91.5751	6.51688	886	0	null	null	null	molecular_function	biological_process	cellular_component	null	null	null
2	Tb927.8.7510	p-nitrophenylphosphatase, putative	0.017051	-5.874	58.6476	5.874	389	0	null	null	null	4-nitrophenylphosphatase activity	biological_process	cellular_component	catalytic activity, hydrolase activity	metabolic process	null
3	Tb927.2.3270	65 kDa invariant surface glycoprotein (10C8.435)	0.018494	-5.7568	54.0716	5.7568	436	1	NN Sum: 4, NN D: .72, HMM Prob: .94	HMM: MMKYLLVFAIIATRIPAL, NN: MMKYLLVFAIIATRIPAL	null	null	biological_process, plasma membrane organization	plasma membrane	null	null	null
4	Tb11.01.1230	ADP-ribosylation factor GTPase activating protein, putative	0.029304	-5.09276	34.125	5.09276	353	0	null	null	null	ARF GTPase activator activity, DNA binding, zinc ion binding	biological_process, regulation of ARF GTPase activity	nucleus	ARF GTPase activator activity, zinc ion binding	regulation of ARF GTPase activity	null
5	Tb927.7.390	Protein of unknown function, conserved	0.030211	-5.04878	33.1005	5.04878	421	0	null	null	null	null	null	null	null	null	null
6	Tb927.7.430	Protein of unknown function, conserved	0.030211	-5.04878	33.1005	5.04878	172	0	null	null	null	null	null	null	null	null	null
7	Tb927.7.450	Protein of unknown function, conserved	0.030211	-5.04878	33.1005	5.04878	770	0	null	null	null	null	null	null	null	null	null
8	Tb927.7.410	Protein of unknown function, conserved	0.030211	-5.04878	33.1005	5.04878	172	0	null	null	null	null	null	null	null	null	null
9	Tb927.7.6570	Protein of unknown function, conserved	0.034556	-4.85492	28.9385	4.85492	235	1	NN Sum: 4, NN D: .87, HMM Prob: 1	HMM: MNLAKKIIVCLFIAILCNVGGVRGF, NN: MNLAKKIIVCLFIAILCNVGGVRGF	null	null	null	null	null	null	null
10	Tb927.4.4190	Protein of unknown function, conserved	0.03608	-4.79266	27.7162	4.79266	157	0	null	null	null	null	null	null	null	null	null
11	Tb927.7.2660	Protein of unknown function, conserved,zinc finger protein family member, putative (ZC3H20)	0.038138	-4.71263	26.2206	4.71263	405	0	null	null	null	RNA binding	null	null	null	null	null
12	Tb927.7.2670	Protein of unknown function, conserved,zinc finger protein family member, putative (ZC3H21)	0.038138	-4.71263	26.2206	4.71263	461	0	null	null	null	RNA binding	null	null	null	null	null
13	Tb927.10.12010	Protein of unknown function, conserved	0.039353	-4.66738	25.411	4.66738	131	0	NN Sum: 3, NN D: .57, HMM Prob: .97	HMM: MVLWVVIFSLAGAELE, NN: MVLWVVIFSLAGAELE	null	null	null	null	null	null	null
14	Tb11.47.0035	calpain-like cysteine peptidase, putative,antigen, putative,cysteine peptidase, Clan CA, family C2, putative	0.041432	-4.59311	24.1359	4.59311	5799	0	null	null	null	calcium-dependent cysteine-type endopeptidase activity	proteolysis	cellular_component, intracellular	calcium-dependent cysteine-type endopeptidase activity	proteolysis	intracellular
15	Tb927.1.1030	Protein of unknown function, conserved,leucine-rich repeat protein (LRRP), putative	0.053949	-4.21226	18.536	4.21226	457	0	null	null	null	molecular_function	biological_process	cellular_component	null	null	null
16	Tb927.1.5000	Protein of unknown function, conserved	0.054197	-4.20564	18.4512	4.20564	271	0	null	null	null	null	null	mitochondrial part	null	null	null
17	Tb927.7.3250	expression site-associated gene (ESAG) protein, putative,expression site-associated gene 6 (ESAG6) protein, putative	0.054354	-4.20147	18.3979	4.20147	397	0	NN Sum: 4, NN D: .76, HMM Prob: 1	HMM: MRFWFVLLALLGKETRAN, NN: MRFWFVLLALLGKETRAN	null	transferrin receptor activity	evasion or tolerance of host immune response, transport	plasma membrane	null	evasion or tolerance of host immune response	null
18	Tb927.7.3260	expression site-associated gene (ESAG) protein, putative,expression site-associated gene 7 (ESAG7) protein, putative	0.054354	-4.20147	18.3979	4.20147	339	0	NN Sum: 4, NN D: .76, HMM Prob: 1	HMM: MRFWFVLLALLGKETRAN, NN: MRFWFVLLALLGKETRAN	null	transferrin receptor activity	evasion or tolerance of host immune response, transport	plasma membrane	null	evasion or tolerance of host immune response	null
19	Tb927.7.270	ribosome biogenesis protein, putative	0.057655	-4.11641	17.3445	4.11641	437	1	null	null	null	null	null	null	null	null	null
20	Tb11.02.3070	signal recognition particle 54 kDa (SRP54)	0.058246	-4.1017	17.1686	4.1017	487	0	null	null	null	7S RNA binding, GTP binding, GTPase activity, RNA binding, protein binding	protein targeting	signal recognition particle, endoplasmic reticulum targeting	7S RNA binding, GTP binding, nucleoside-triphosphatase activity, nucleotide binding, protein binding	SRP-dependent cotranslational protein targeting to membrane	signal recognition particle
21	Tb927.5.3170	ribose-phosphate pyrophosphokinase, putative (PRPS5)	0.058465	-4.09628	17.1043	4.09628	357	0	null	null	2.7.6.1 (Ribose-phosphate diphosphokinase)	magnesium ion binding, ribose phosphate diphosphokinase activity	nucleotide biosynthetic process	null	magnesium ion binding, ribose phosphate diphosphokinase activity	nucleotide biosynthetic process	null
22	Tb927.10.7850	protein-L-isoaspartate, putative	0.059429	-4.07269	16.8268	4.07269	241	0	null	null	null	protein-L-isoaspartate (D-aspartate) O-methyltransferase activity	protein modification process	null	null	protein modification process	null
23	Tb927.3.4710	Protein of unknown function, conserved	0.062476	-4.00055	16.0061	4.00055	544	0	null	null	null	null	null	null	null	null	null
24	Tb927.6.1530	Protein of unknown function, conserved	0.06509	-3.94142	15.3633	3.94142	314	0	null	null	null	null	null	null	catalytic activity	glutamine metabolic process	null
25	Tb11.02.1680	lectin, putative,mannose-specific lectin, putative	0.065181	-3.9394	15.3419	3.9394	545	1	NN Sum: 1, NN D: .31, HMM Prob: .88	HMM: MSAIVHQGVSYRMNQKESGGKHTASVYRGVFFPLSQLLLLAIFATVVSPAAASAS, NN: MSAIVHQGVSYRMNQKESGGKHTASVYRGVFFPLSQLLLLAIFATVVSPAAAS	null	mannose binding	protein secretion	integral to membrane, membrane	null	null	membrane
26	Tb11.01.4480	Protein of unknown function, conserved	0.069463	-3.84761	14.3962	3.84761	974	0	null	null	null	molecular_function	biological_process	cellular_component	Rho guanyl-nucleotide exchange factor activity	regulation of Rho protein signal transduction	intracellular
27	Tb11.01.1410	Protein of unknown function, conserved	0.069531	-3.8462	14.3821	3.8462	484	0	null	null	null	null	null	null	structural molecule activity	cell adhesion	actin cytoskeleton
28	Tb09.v2.0020	Protein of unknown function, conserved	0.073517	-3.76578	13.6023	3.76578	470	10	null	null	null	molecular_function	biological_process	cellular_component	null	null	null
29	Tb11.02.4930	acidocalcisomal pyrophosphatase (VSP1)	0.075174	-3.73362	13.3025	3.73362	414	0	null	null	null	inorganic diphosphatase activity, magnesium ion binding, pyrophosphatase activity	phosphate metabolic process	acidocalcisome, cytoplasm	inorganic diphosphatase activity, magnesium ion binding	phosphate metabolic process	cytoplasm
30	Tb11.02.4910	acidocalcisomal pyrophosphatase (VSP1)	0.075174	-3.73362	13.3025	3.73362	414	0	null	null	null	inorganic diphosphatase activity, magnesium ion binding, pyrophosphatase activity	metabolic process, phosphate metabolic process	cytoplasm, membrane	inorganic diphosphatase activity, magnesium ion binding	phosphate metabolic process	cytoplasm
31	Tb927.3.1500	variant surface glycoprotein (VSG)-related, putative	0.076368	-3.71089	13.0945	3.71089	366	0	NN Sum: 4, NN D: .81, HMM Prob: 1	HMM: MRAINLCTVLLALVFPATVSGD, NN: MRAINLCTVLLALVFPATVSGD	null	null	antigenic variation	integral to membrane	null	null	null
32	Tb927.3.1510	variant surface glycoprotein (VSG)-related, putative	0.076368	-3.71089	13.0945	3.71089	366	0	NN Sum: 4, NN D: .85, HMM Prob: 1	HMM: MRAINLCTVLLALVFPATVSGS, NN: MRAINLCTVLLALVFPATVSGS	null	null	antigenic variation	integral to membrane	null	null	null
33	Tb927.8.5080	Protein of unknown function, conserved	0.08309	-3.58918	12.0351	3.58918	595	1	NN Sum: 4, NN D: .63, HMM Prob: .72	HMM: MLTLAIICVSSAAVAAACAV, NN: MLTLAIICVSSAAVAAACAVWWFLGTIPLAALLVLYACMAN	null	carbon-nitrogen ligase activity, with glutamine as amido-N-donor	null	null	null	null	null
34	Tb927.8.5250	coatomer delta subunit, putative,delta-COP, putative,delta-coat protein, putative	0.086227	-3.53572	11.5973	3.53572	531	0	null	null	null	protein binding	intracellular protein transport, vesicle-mediated transport	clathrin adaptor complex, cytoplasm	protein binding	intracellular protein transport, transport, vesicle-mediated transport	clathrin adaptor complex
35	Tb11.02.0230	Protein of unknown function, conserved	0.087089	-3.52137	11.4825	3.52137	657	0	null	null	null	null	null	null	null	null	null
36	Tb927.10.1860	Protein of unknown function, conserved	0.087513	-3.51436	11.4269	3.51436	360	0	null	null	null	null	null	null	null	null	null
37	Tb11.01.7610	Protein of unknown function, conserved	0.091093	-3.45652	10.9778	3.45652	1046	0	null	null	null	ARF guanyl-nucleotide exchange factor activity	regulation of ARF protein signal transduction	intracellular	ARF guanyl-nucleotide exchange factor activity	regulation of ARF protein signal transduction	intracellular
38	Tb927.10.14910	sarcoplasmic reticulum glycoprotein, putative,sarcalumenin precursor, putative	0.091463	-3.45067	10.9334	3.45067	517	0	null	null	null	GTP binding, calcium ion binding	endosome transport	intracellular, sarcoplasmic reticulum	GTP binding	null	intracellular
39	Tb927.10.15470	Protein of unknown function, conserved	0.093669	-3.41628	10.6759	3.41628	481	0	null	null	null	null	null	null	null	null	null
40	Tb927.10.12940	Protein of unknown function, conserved,predicted zinc finger protein	0.09367	-3.41627	10.6758	3.41627	324	0	null	null	null	protein binding, zinc ion binding	biological_process	cellular_component	protein binding, zinc ion binding	null	null
41	Tb927.10.14380	Protein of unknown function, conserved	0.094528	-3.40311	10.5789	3.40311	861	0	NN Sum: 2, NN D: .43, HMM Prob: .98	HMM: MHAVSISLGSTSTIVAVATVSAT, NN: MHAVSISLGSTSTIVAVATVSAT	null	ATP binding	null	null	null	null	null
42	Tb927.10.3670	Protein of unknown function, conserved	0.094797	-3.39901	10.5489	3.39901	488	0	null	null	null	null	null	null	null	null	null
43	Tb09.160.0370	Protein of unknown function, conserved	0.095139	-3.39382	10.5109	3.39382	379	0	null	null	null	null	null	mitochondrial part	null	null	null
44	Tb927.6.4760	Protein of unknown function, conserved	0.096436	-3.37428	10.3696	3.37428	794	0	null	null	null	null	null	null	null	null	null
45	Tb927.8.1420	acyl-CoA dehydrogenase, mitochondrial precursor, putative	0.096515	-3.3731	10.3611	3.3731	519	0	null	null	1.3.99.- (With other acceptors.)	acyl-CoA dehydrogenase activity	biological_process, metabolic process	mitochondrial membrane, mitochondrial part, mitochondrion	acyl-CoA dehydrogenase activity	metabolic process	null
46	Tb09.160.0350	Protein of unknown function, conserved	0.097578	-3.3573	10.2482	3.3573	537	0	null	null	null	null	null	null	acid-amino acid ligase activity	protein modification process	intracellular
47	Tb927.7.6460	FG-GAP repeat protein, putative,intergrin alpha chain protein, putative	0.099165	-3.33403	10.0842	3.33403	845	1	NN Sum: 4, NN D: .91, HMM Prob: .97	HMM: MTLTGNITTIFCVLVILCTTVVNAI, NN: MTLTGNITTIFCVLVILCTTVVNAI	null	null	null	null	null	null	null
48	Tb927.8.3100	coronin, putative (CRN12)	0.099903	-3.32333	10.0097	3.32333	523	0	null	null	null	actin binding, kinesin binding, microtubule binding	microtubule cytoskeleton organization, microtubule-based process	cell surface, flagellar pocket, microtubule basal body	null	null	null
49	Tb927.10.6310	major vault protein, putative (MVP)	0.10068	-3.31215	9.93246	3.31215	862	0	null	null	null	molecular_function	response to abiotic stimulus	cellular_component, ribonucleoprotein complex	null	null	null
50	Tb927.1.3000	aminoacylase, putative,N-acyl-L-amino acid amidohydrolase, putative	0.10537	-3.24646	9.49037	3.24646	402	0	null	null	3.5.1.14 (Aminoacylase)	hydrolase activity, metallopeptidase activity, protein dimerization activity	proteolysis	cellular_component	hydrolase activity, metallopeptidase activity, protein dimerization activity	proteolysis	null
51	Tb11.01.5840	Protein of unknown function, conserved	0.10794	-3.2117	9.26441	3.2117	454	0	null	null	null	null	null	null	null	null	null
52	Tb927.4.2240	Protein of unknown function, conserved	0.10857	-3.2033	9.21065	3.2033	390	0	null	null	null	catalytic activity	metabolic process	null	catalytic activity	metabolic process	null
53	Tb927.6.3100	Protein of unknown function, conserved	0.11041	-3.17906	9.05715	3.17906	435	0	null	null	null	null	null	null	null	null	null
54	Tb927.2.3880	heterogeneous nuclear ribonucleoprotein H/F, putative (HNRNPH)	0.1117	-3.1623	8.95255	3.1623	487	0	null	null	null	mRNA binding	RNA processing	nucleus	nucleic acid binding	null	null
55	Tb927.3.3290	protein kinase, putative	0.1167	-3.09912	8.56898	3.09912	472	0	null	null	2.7.1.37 (Transferred entry: 2.7.11.1)	ATP binding, protein kinase activity, protein serine/threonine kinase activity, protein tyrosine kinase activity	protein phosphorylation	cellular_component	ATP binding, protein kinase activity, protein serine/threonine kinase activity, protein tyrosine kinase activity, zinc ion binding	protein phosphorylation	null
56	Tb11.03.0540	ABC transporter, putative (ABCB10)	0.11738	-3.09074	8.51934	3.09074	691	6	NN Sum: 4, NN D: .89, HMM Prob: 1	HMM: MYILIVLRFFFLFFLLRHMTAR, NN: MYILIVLRFFFLFFLLRHMTAR	null	ATP binding, ATPase activity, coupled to transmembrane movement of substances	transport	ATP-binding cassette (ABC) transporter complex, integral to membrane, mitochondrial inner membrane	ATP binding, ATPase activity, nucleoside-triphosphatase activity, nucleotide binding	transport	integral to membrane
57	Tb11.22.0004	Protein of unknown function, conserved	0.11851	-3.07692	8.43811	3.07692	517	0	null	null	null	RNA binding, molecular_function	biological_process	cellular_component	null	null	null
58	Tb927.10.14700	Protein of unknown function, conserved	0.11864	-3.07534	8.42886	3.07534	342	0	null	null	null	null	null	null	null	null	null
59	Tb11.02.1340	AMP deaminase, putative	0.11899	-3.07109	8.40407	3.07109	1558	0	null	null	null	deaminase activity	purine ribonucleoside monophosphate biosynthetic process	cellular_component	deaminase activity	purine ribonucleoside monophosphate biosynthetic process	null
60	Tb09.160.0810	kynureninase, putative	0.12172	-3.03836	8.21558	3.03836	435	0	null	null	3.7.1.3 (Kynureninase)	kynureninase activity, pyridoxal phosphate binding	NAD biosynthetic process, tryptophan catabolic process	cytoplasm	kynureninase activity, pyridoxal phosphate binding	NAD biosynthetic process, metabolic process, tryptophan catabolic process	cytoplasm
61	Tb09.v4.0150	variant surface glycoprotein (VSG, pseudogene), putative,chrIX additional, unordered contigs	0.12191	-3.03611	8.20277	3.03611	355	1	NN Sum: 4, NN D: .71, HMM Prob: 1	HMM: MWKKTAALIACLFLVMKHVPSA, NN: MWKKTAALIACLFLVMKHVPSAE	null	null	null	null	null	null	null
62	Tb927.7.6490	Protein of unknown function, conserved	0.12246	-3.02962	8.16593	3.02962	264	0	NN Sum: 4, NN D: .58, HMM Prob: .99	HMM: MSSTRAALLCIGIAIMYSTGG, NN: MSSTRAALLCIGIAIMYSTGGDCF	null	null	null	null	null	null	null
63	Tb11.02.0660	Protein of unknown function, conserved	0.12297	-3.02362	8.13206	3.02362	390	0	null	null	null	null	null	null	null	null	null
64	Tb927.6.3550	phospholipid-translocating P-type ATPase (flippase), putative	0.12303	-3.02292	8.1281	3.02292	1196	7	null	null	3.6.3.1 (Phospholipid-translocating ATPase)	ATPase activity, coupled to transmembrane movement of ions, phosphorylative mechanism, magnesium ion binding, phospholipid-translocating ATPase activity	phospholipid transport	integral to membrane	ATP binding, magnesium ion binding, phospholipid-translocating ATPase activity	ATP biosynthetic process, phospholipid transport	integral to membrane, membrane
65	Tb11.01.7530	Protein of unknown function, conserved	0.12348	-3.01765	8.09848	3.01765	384	2	null	null	null	null	null	null	null	null	null
66	Tb927.7.3970	Protein of unknown function, conserved	0.12641	-2.98382	7.91077	2.98382	290	0	null	null	null	null	null	mitochondrial part	null	null	null
67	Tb927.8.1160	vacuolar-type Ca2 -ATPase, putative	0.1278	-2.96804	7.82473	2.96804	1102	10	null	null	3.6.3.- (Acting on acid anhydrides; catalyzing transmembrane movement of substances.)	calcium-transporting ATPase activity	calcium ion transport, cell growth, cellular calcium ion homeostasis, metabolic process	acidocalcisome, integral to membrane	ATP binding, calcium ion transmembrane transporter activity, calcium-transporting ATPase activity, catalytic activity	ATP biosynthetic process, calcium ion transport, cation transport, metabolic process	membrane
68	Tb927.1.1530	protein kinase, putative	0.13917	-2.84508	7.18546	2.84508	1742	0	null	null	null	protein kinase activity, protein serine/threonine kinase activity, protein tyrosine kinase activity, signal transducer activity	protein phosphorylation, regulation of transcription, DNA-dependent, signal transduction	cellular_component	ATP binding, protein kinase activity, protein serine/threonine kinase activity, protein tyrosine kinase activity, signal transducer activity	protein phosphorylation, signal transduction	null
69	Tb927.10.6020	Protein of unknown function, conserved	0.14012	-2.83527	7.13674	2.83527	178	0	null	null	null	null	null	null	null	null	null
70	Tb11.01.2940	U5 snRNP-specific 40 kDa protein	0.14844	-2.75205	6.73673	2.75205	326	0	null	null	null	pre-mRNA 5'-splice site binding	RNA splicing	cytosol, nucleus	null	null	null
71	Tb09.160.5240	Protein of unknown function, conserved	0.15186	-2.71919	6.58501	2.71919	471	0	null	null	null	structural constituent of ribosome	translation	mitochondrial part, mitochondrial ribosome	structural constituent of ribosome	translation	mitochondrial ribosome
72	Tb09.211.0800	Protein of unknown function, conserved	0.15186	-2.71919	6.58501	2.71919	426	0	NN Sum: 2, NN D: .43, HMM Prob: .64	HMM: MCISVASFTSFCLFFGSGF, NN: MCISVASFTSFCLFFGSGF	null	null	null	null	null	null	null
73	Tb927.5.2620	Protein of unknown function, conserved	0.15196	-2.71824	6.58068	2.71824	452	0	null	null	null	null	null	null	null	null	null
74	Tb927.10.15500	SNARE protein, putative	0.16042	-2.64007	6.23364	2.64007	237	1	null	null	null	null	intracellular protein transport	membrane	null	intracellular protein transport	membrane
75	Tb927.7.540	chaperone protein DNAj, putative	0.1619	-2.62683	6.17665	2.62683	457	0	null	null	null	heat shock protein binding, unfolded protein binding	protein folding	cellular_component	heat shock protein binding	null	null
76	Tb11.01.0290	carbonic anhydrase-like protein	0.16585	-2.59205	6.02954	2.59205	422	1	NN Sum: 4, NN D: .74, HMM Prob: .96	HMM: MNTIFRLFLLFVQLYGISDPATGS, NN: MNTIFRLFLLFVQLYGI	4.2.1.1 (Carbonate dehydratase)	carbonate dehydratase activity, zinc ion binding	one-carbon metabolic process	null	null	null	null
77	Tb927.4.5390	serine/threonine-protein kinase NrkA,nek1/NIMA-related kinase A (NrkA)	0.17005	-2.55597	5.88062	2.55597	431	0	null	null	2.7.1.37 (Transferred entry: 2.7.11.1)	ATP binding, protein serine/threonine kinase activity, protein tyrosine kinase activity	protein phosphorylation	cellular_component	ATP binding, protein kinase activity, protein serine/threonine kinase activity, protein tyrosine kinase activity	protein phosphorylation	null
78	Tb927.8.6930	serine/threonine-protein kinase NrkA (NRKB)	0.17005	-2.55597	5.88062	2.55597	431	0	null	null	2.7.1.37 (Transferred entry: 2.7.11.1)	ATP binding, protein serine/threonine kinase activity, protein tyrosine kinase activity	protein phosphorylation	cellular_component	ATP binding, protein kinase activity, protein serine/threonine kinase activity, protein tyrosine kinase activity	protein phosphorylation	null
79	Tb927.1.1370	rRNA biogenesis protein, putative	0.17072	-2.5503	5.85754	2.5503	679	0	null	null	null	RNA binding	rRNA processing	cellular_component	null	null	null
80	Tb11.01.7330	U5 snRNP-associated 102 kDa protein, putative	0.17453	-2.51845	5.72967	2.51845	1009	0	null	null	null	null	null	null	null	null	null
81	Tb09.160.0580	Mov34/MPN/PAD-1 metallopeptidase, putative,metallo-peptidase, Clan MP, Family M67	0.17614	-2.50521	5.6773	2.50521	277	0	null	null	null	molecular_function	biological_process	cellular_component	null	null	null
82	Tb927.6.2250	rac serine-threonine kinase, putative,protein kinase, putative	0.18401	-2.44214	5.43449	2.44214	458	0	null	null	null	ATP binding, protein serine/threonine kinase activity, protein tyrosine kinase activity	protein phosphorylation	cellular_component	ATP binding, protein kinase activity, protein serine/threonine kinase activity, protein tyrosine kinase activity	protein phosphorylation	null
83	Tb09.211.4360	Protein of unknown function, conserved	0.1883	-2.4089	5.31067	2.4089	939	0	null	null	null	binding	null	null	binding	null	null
84	Tb927.10.5560	GPI alpha-mannosyltransferase III (GPI10)	0.19086	-2.38941	5.23944	2.38941	558	8	NN Sum: 4, NN D: .71, HMM Prob: .98	HMM: MPWWLISLTFIYRLFLCATIRTVEAP, NN: MPWWLISLTFIYRLFLCATIRTVEAP	2.4.1.130 (Dolichyl-phosphate-mannose--glycolipid alpha-mannosyltransferase)	mannosyltransferase activity	GPI anchor biosynthetic process, growth	integral to membrane, intrinsic to endoplasmic reticulum membrane	null	GPI anchor biosynthetic process	intrinsic to endoplasmic reticulum membrane
85	Tb11.01.2630	Protein of unknown function, conserved	0.19123	-2.38662	5.22931	2.38662	432	0	null	null	null	null	null	null	null	null	null
86	Tb11.02.1290	Protein of unknown function, conserved	0.19314	-2.37228	5.17759	2.37228	292	0	null	null	null	null	null	null	null	null	null
87	Tb11.01.4830	eukaryotic translation initiation factor 2 gamma, putative (eIF-2-gamma)	0.20486	-2.28729	4.88138	2.28729	477	0	null	null	null	GTP binding, GTPase activity, histone methyltransferase activity, translation initiation factor activity	translation, translational initiation	eukaryotic 43S preinitiation complex	GTP binding, GTPase activity	null	null
88	Tb11.02.4190	MRB1-associated protein	0.20615	-2.27823	4.85084	2.27823	472	0	null	null	null	null	null	null	protein binding	null	null
89	Tb927.2.2230	Protein of unknown function, conserved (25N14.150)	0.20679	-2.27376	4.83582	2.27376	388	0	null	null	null	null	null	null	null	null	null
90	Tb927.10.15200	Protein of unknown function, conserved	0.20804	-2.26507	4.80677	2.26507	239	0	null	null	null	null	null	null	null	null	null
91	Tb11.01.1630	Protein of unknown function, conserved	0.21411	-2.22358	4.6705	2.22358	400	0	null	null	null	null	null	null	null	null	null
92	Tb11.02.4450	Protein of unknown function, conserved	0.21978	-2.18587	4.55	2.18587	530	0	null	null	null	null	null	null	null	null	null
93	Tb927.4.4740	Protein of unknown function, putative	0.2258	-2.14688	4.4287	2.14688	392	5	null	null	null	sphingosine N-acyltransferase activity	ceramide metabolic process	cytosol	null	null	integral to membrane
94	Tb927.7.1330	Protein of unknown function, conserved	0.22858	-2.12923	4.37484	2.12923	355	0	null	null	null	null	null	null	null	null	null
95	Tb927.3.3230	Protein of unknown function, conserved	0.24043	-2.05631	4.15921	2.05631	609	0	null	null	null	null	null	null	null	null	null
96	Tb927.10.3860	SNF-7-like protein, putative	0.24486	-2.02997	4.08397	2.02997	220	0	null	null	null	molecular_function	protein transport, vesicle-mediated transport	cellular_component	null	protein transport	null
97	Tb927.10.10350	protein kinase, putative	0.25238	-1.98633	3.96228	1.98633	606	0	null	null	2.7.1.- (Phosphotransferases with an alcohol group as acceptor.)	ATP binding, protein serine/threonine kinase activity, protein tyrosine kinase activity	protein phosphorylation	cellular_component	ATP binding, protein kinase activity, protein serine/threonine kinase activity, protein tyrosine kinase activity	protein phosphorylation	null
98	Tb09.160.0490	Protein of unknown function, conserved	0.25289	-1.98342	3.95429	1.98342	464	0	null	null	null	heat shock protein binding, molecular_function	biological_process	cellular_component	heat shock protein binding	null	null
99	Tb09.160.3560	Protein of unknown function, conserved	0.25399	-1.97716	3.93716	1.97716	451	0	null	null	null	null	null	null	null	null	null
100	Tb09.211.0300	Protein of unknown function, conserved	0.25638	-1.96364	3.90046	1.96364	158	0	null	null	null	protein binding	null	null	protein binding	null	null
101	Tb927.4.610	Protein of unknown function, conserved	0.26403	-1.92123	3.78745	1.92123	471	0	null	null	null	phosphoinositide binding, protein binding	cell communication	null	phosphoinositide binding, protein binding	cell communication	null
102	Tb927.1.2210	Protein of unknown function, conserved	0.26759	-1.9019	3.73706	1.9019	318	0	null	null	null	null	null	null	null	null	null
103	Tb11.03.0700	Protein of unknown function, conserved	0.2707	-1.88523	3.69413	1.88523	362	1	null	null	null	translation initiation factor activity	translational initiation	integral to membrane	translation initiation factor activity	translational initiation	null
104	Tb927.4.2760	Protein of unknown function, conserved	0.27372	-1.86923	3.65337	1.86923	672	2	null	null	null	null	null	null	null	null	null
105	Tb927.10.6720	Protein of unknown function, conserved	0.28072	-1.8328	3.56227	1.8328	489	11	null	null	null	molecular_function	biological_process	cellular_component	null	null	null
106	Tb927.10.6730	Protein of unknown function, conserved	0.28072	-1.8328	3.56227	1.8328	490	11	null	null	null	molecular_function	biological_process	cellular_component	null	null	null
107	Tb927.10.6740	Protein of unknown function, conserved	0.28072	-1.8328	3.56227	1.8328	490	11	null	null	null	molecular_function	biological_process	cellular_component	null	null	null
108	Tb927.10.2470	Protein of unknown function, conserved	0.29109	-1.78046	3.43536	1.78046	550	7	null	null	null	null	null	null	null	null	null
109	Tb927.10.7110	inositol-3-phosphate synthase, putative	0.2943	-1.76464	3.39789	1.76464	528	0	null	null	5.5.1.4 (Inositol-3-phosphate synthase)	binding, inositol-3-phosphate synthase activity	inositol biosynthetic process	cellular_component	binding, catalytic activity, inositol-3-phosphate synthase activity	inositol biosynthetic process, metabolic process, phospholipid biosynthetic process	null
110	Tb11.02.4810	Protein of unknown function, conserved	0.29591	-1.75677	3.37941	1.75677	607	0	NN Sum: 1, NN D: .41, HMM Prob: .66	HMM: MLRRVLSGAGVRLTACDSCVAL, NN: MLRRVLSGAGVRLTACD	null	phosphoenolpyruvate carboxykinase activity, purine nucleotide binding	gluconeogenesis	mitochondrial part	phosphoenolpyruvate carboxykinase activity, purine nucleotide binding	gluconeogenesis	null
111	Tb927.4.3660	Protein of unknown function, conserved	0.3024	-1.72547	3.30688	1.72547	481	0	NN Sum: 0, NN D: .32, HMM Prob: .71	HMM: MRCFGACGRVFFSVSTLHAPSLRRCR, NN: MRCFGACGRVFFSVSTLHAPSLRRCRSI	null	null	null	mitochondrial part	null	null	null
112	Tb11.01.7200	Nucleoporin (TbNup53a)	0.30571	-1.70976	3.27107	1.70976	539	0	null	null	null	structural constituent of nuclear pore	null	nuclear pore	null	null	null
113	Tb11.03.0230	isocitrate dehydrogenase, putative (IDH)	0.31249	-1.67812	3.2001	1.67812	413	0	null	null	1.1.1.42 (Isocitrate dehydrogenase (NADP( )))	NAD or NADH binding, isocitrate dehydrogenase (NADP ) activity, magnesium ion binding	isocitrate metabolic process	cellular_component	NAD or NADH binding, magnesium ion binding	isocitrate metabolic process, oxidation-reduction process	null
114	Tb11.02.5680	Protein of unknown function, conserved	0.32008	-1.6435	3.12422	1.6435	239	2	null	null	null	molecular_function	biological_process	cellular_component, integral to membrane	null	null	null
115	Tb927.8.3770	mitogen-activated protein kinase, putative	0.32985	-1.60012	3.03168	1.60012	409	0	null	null	2.7.1.- (Phosphotransferases with an alcohol group as acceptor.)	ATP binding, protein kinase activity, protein serine/threonine kinase activity, protein tyrosine kinase activity	protein phosphorylation	cellular_component	ATP binding, protein kinase activity, protein serine/threonine kinase activity, protein tyrosine kinase activity	protein phosphorylation	null
116	Tb927.10.10780	Protein of unknown function, conserved	0.35379	-1.49903	2.82654	1.49903	214	0	NN Sum: 1, NN D: .33, HMM Prob: .62	HMM: MRNSLRLRLSSTSSSLLRSTFWLRQCGSG, NN: MRNSLRLRLSSTSSSLLRST	null	null	null	mitochondrial part	null	null	null
117	Tb927.6.2650	Protein of unknown function, conserved	0.36121	-1.46909	2.76847	1.46909	757	0	null	null	null	null	null	null	null	null	null
118	Tb09.211.1950	Protein of unknown function, conserved,predicted zinc finger protein	0.36927	-1.43725	2.70805	1.43725	321	0	null	null	null	zinc ion binding	null	null	zinc ion binding	null	null
119	Tb11.0820	retrotransposon hot spot protein (RHS, pseudogene), putative,retrotransposon hot spot protein 4 (RHS4, pseudogene), putative,chrXI additional, unordered contigs	0.39578	-1.33723	2.52666	1.33723	803	1	null	null	null	null	null	null	null	null	null
120	Tb927.7.2000	retrotransposon hot spot protein 7 (RHS7), putative	0.39578	-1.33723	2.52666	1.33723	691	0	null	null	null	null	null	null	null	null	null
121	Tb927.7.1990	retrotransposon hot spot protein (RHS, pseudogene), putative,retrotransposon hot spot protein 7 (RHS7), point mutation	0.39578	-1.33723	2.52666	1.33723	693	0	null	null	null	null	null	null	null	null	null
122	Tb927.7.2020	retrotransposon hot spot protein 7 (RHS7), putative	0.39578	-1.33723	2.52666	1.33723	687	0	null	null	null	null	null	null	null	null	null
123	Tb927.7.2120	Protein of unknown function, conserved	0.41409	-1.27198	2.41493	1.27198	415	0	null	null	null	null	null	null	null	null	null
124	Tb927.5.2720	zinc-finger protein ZPR1, putative	0.42685	-1.2282	2.34274	1.2282	471	0	null	null	null	protein binding, zinc ion binding	null	null	protein binding, zinc ion binding	null	null
125	Tb11.02.5290	Protein of unknown function, conserved	0.42821	-1.22361	2.3353	1.22361	295	0	null	null	null	null	null	mitochondrial part	null	null	null
126	Tb927.6.1770	kinesin, putative	0.44143	-1.17974	2.26536	1.17974	628	0	null	null	null	ATP binding, microtubule motor activity, motor activity	microtubule-based movement, microtubule-based process	microtubule associated complex	ATP binding, microtubule motor activity	microtubule-based movement	null
127	Tb927.8.2910	mannosyl-oligosaccharide 1,2-alpha-mannosidase IB, putative	0.44425	-1.17056	2.25098	1.17056	588	0	NN Sum: 3, NN D: .67, HMM Prob: .99	HMM: MPWVRALLVLVTVFFVRLPSV, NN: MPWVRALLVLVTVFFVRLPSVMRE	null	calcium ion binding, mannosyl-oligosaccharide 1,2-alpha-mannosidase activity	protein N-linked glycosylation	endoplasmic reticulum, membrane	calcium ion binding	null	membrane
128	Tb927.8.2920	mannosyl-oligosaccharide 1,2-alpha-mannosidase IB, putative	0.44425	-1.17056	2.25098	1.17056	597	0	NN Sum: 4, NN D: .73, HMM Prob: 1	HMM: MKGAQFLKMPCVRVLLVLVRVFFVHLPSFAFGD, NN: MKGAQFLKMPCVRVLLVLVRVFFVHLPSFAFGD	null	calcium ion binding, mannosyl-oligosaccharide 1,2-alpha-mannosidase activity	protein N-linked glycosylation	endoplasmic reticulum, membrane	calcium ion binding	null	membrane
129	Tb927.8.2930	mannosyl-oligosaccharide 1,2-alpha-mannosidase IB, putative	0.44425	-1.17056	2.25098	1.17056	597	0	NN Sum: 4, NN D: .73, HMM Prob: 1	HMM: MKGAQFLKMPCVRVLLVLVRVFFVHLPSFAFGD, NN: MKGAQFLKMPCVRVLLVLVRVFFVHLPSFAFGD	null	calcium ion binding, mannosyl-oligosaccharide 1,2-alpha-mannosidase activity	protein N-linked glycosylation	endoplasmic reticulum, membrane	calcium ion binding	null	membrane
130	Tb927.8.2940	mannosyl-oligosaccharide 1,2-alpha-mannosidase IB, putative	0.44425	-1.17056	2.25098	1.17056	437	0	NN Sum: 4, NN D: .73, HMM Prob: 1	HMM: MKGAQFLKMPCVRVLLVLVRVFFVHLPSFAFGD, NN: MKGAQFLKMPCVRVLLVLVRVFFVHLPSFAFGD	null	calcium ion binding, mannosyl-oligosaccharide 1,2-alpha-mannosidase activity	protein N-linked glycosylation	endoplasmic reticulum, membrane	calcium ion binding	null	membrane
131	Tb927.3.5420	protein transport protein Sec24 (SEC24.2)	0.44801	-1.1584	2.23209	1.1584	903	0	null	null	null	protein binding, zinc ion binding	ER to Golgi vesicle-mediated transport	COPII vesicle coat	protein binding, zinc ion binding	ER to Golgi vesicle-mediated transport, intracellular protein transport	COPII vesicle coat
132	Tb927.8.4270	Protein of unknown function, conserved	0.45289	-1.14277	2.20804	1.14277	617	0	null	null	null	deaminase activity	purine ribonucleoside monophosphate biosynthetic process	null	null	null	null
133	Tb927.8.6900	Protein of unknown function, conserved	0.46769	-1.09638	2.13817	1.09638	211	0	null	null	null	molecular_function	biological_process	cellular_component	null	null	null
134	Tb927.6.4090	chaperonin HSP60, mitochondrial precursor, putative (HSP60)	0.46782	-1.09597	2.13757	1.09597	541	0	null	null	null	ATP binding, protein binding	cellular protein metabolic process	null	ATP binding, protein binding	cellular protein metabolic process	null
135	Tb927.7.2540	ubiquitin-conjugating enzyme e2, putative,ubiquitin carrier protein, putative,ubiquitin-protein ligase, putative	0.47136	-1.0851	2.12152	1.0851	226	0	null	null	6.3.2.19 (Ubiquitin--protein ligase)	ubiquitin-protein ligase activity	post-translational protein modification, protein modification process, regulation of protein metabolic process	cytoplasm	small conjugating protein ligase activity	post-translational protein modification, regulation of protein metabolic process	null
136	Tb927.1.190	retrotransposon hot spot protein (RHS, pseudogene), putative	0.4805	-1.05739	2.08117	1.05739	830	0	null	null	null	null	null	null	null	null	null
137	Tb927.2.220	retrotransposon hot spot protein (RHS, pseudogene), putative,retrotransposon hot spot protein 2 (RHS2), interrupted, degenerate	0.4805	-1.05739	2.08117	1.05739	260	0	null	null	null	null	null	null	null	null	null
138	Tb927.8.3340	Protein of unknown function, conserved	0.49745	-1.00738	2.01025	1.00738	350	0	null	null	null	null	null	null	null	null	null
139	Tb927.3.2830	Protein of unknown function, conserved	0.50502	-0.985588	1.98012	0.985588	364	0	null	null	null	null	null	null	null	null	null
140	Tb09.160.5110	Protein of unknown function, conserved	0.5115	-0.967194	1.95503	0.967194	225	0	null	null	null	null	null	mitochondrial part	null	null	null
141	Tb927.8.6750	IgE-dependent histamine-releasing factor, putative	0.53509	-0.902147	1.86884	0.902147	170	0	null	null	null	molecular_function	biological_process	cellular_component, cytoplasm	null	null	cytoplasm
142	Tb11.02.0330	UDP-galactose 4-epimerase (galE)	0.54748	-0.869122	1.82655	0.869122	395	0	NN Sum: 0, NN D: .26, HMM Prob: .52	HMM: MRVLVCGGAGYIGSHFVRAL, NN: MRVLVCGGAGYIGSHFVRAL	5.1.3.2 (UDP-glucose 4-epimerase)	UDP-glucose 4-epimerase activity, coenzyme binding	galactose metabolic process	cellular_component	UDP-glucose 4-epimerase activity, binding, catalytic activity, coenzyme binding	cellular metabolic process, galactose metabolic process, metabolic process	null
143	Tb927.6.5080	Protein of unknown function, conserved	0.5481	-0.867489	1.82448	0.867489	566	1	null	null	null	null	null	null	null	ion transport	membrane
144	Tb927.6.1830	Protein of unknown function, conserved	0.54944	-0.863966	1.82003	0.863966	442	0	null	null	null	molecular_function	biological_process	cellular_component	null	null	null
145	Tb11.02.1220	proteasome regulatory ATPase subunit 2 (RPT2)	0.56494	-0.82383	1.7701	0.82383	437	0	null	null	3.6.4.8 (Proteasome ATPase)	ATP binding, ATPase activity	ubiquitin-dependent protein catabolic process	cytoplasm, nucleus, proteasome regulatory particle	ATP binding, hydrolase activity, nucleoside-triphosphatase activity, nucleotide binding	protein catabolic process	cytoplasm, nucleus
146	Tb11.02.1170	Protein of unknown function, conserved	0.58138	-0.782447	1.72005	0.782447	375	0	null	null	null	catalytic activity	null	null	catalytic activity	null	null
147	Tb927.3.4030	Protein of unknown function, conserved	0.58645	-0.76992	1.70518	0.76992	1213	0	null	null	null	null	null	mitochondrial part	null	null	null
148	Tb11.01.6680	chaperonin HSP60, mitochondrial precursor, putative,heat shock protein 60 (Cpn60)	0.59064	-0.759649	1.69308	0.759649	594	0	null	null	null	ATP binding, unfolded protein binding	protein complex assembly, protein folding, protein import into mitochondrial matrix	mitochondrial part, mitochondrion	ATP binding, protein binding	cellular protein metabolic process	null
149	Tb11.01.2110	phosphoglycerate mutase family member 5, putative	0.59484	-0.749426	1.68112	0.749426	304	0	NN Sum: 4, NN D: .73, HMM Prob: .99	HMM: MTVLSRVLLGAAVGSVSAAFNIAWCD, NN: MTVLSRVLLGAAVGSVSAA	null	molecular_function, protein serine/threonine phosphatase activity	biological_process	cellular_component	null	null	null
150	Tb927.10.7680	GTPase activating protein, putative	0.59769	-0.742531	1.67311	0.742531	530	0	null	null	null	Rab GTPase activator activity, protein kinase activity	biological_process, regulation of Rab GTPase activity	cellular_component, intracellular	Rab GTPase activator activity	regulation of Rab GTPase activity	intracellular
151	Tb09.v4.0067	retrotransposon hot spot protein, pseudogene,chrIX additional, unordered contigs	0.60926	-0.71487	1.64134	0.71487	548	0	null	null	null	null	null	null	null	null	null
152	Tb927.10.5920	Protein of unknown function, conserved	0.61211	-0.708137	1.63369	0.708137	791	0	null	null	null	null	null	null	null	null	null
153	Tb927.1.1980	Protein of unknown function, conserved	0.61866	-0.692781	1.6164	0.692781	300	5	null	null	null	null	null	null	null	null	null
154	Tb927.10.380	Protein of unknown function, conserved	0.62237	-0.684156	1.60676	0.684156	342	0	null	null	null	molecular_function	biological_process	mitochondrial part, mitochondrion	null	null	null
155	Tb927.8.4450	RNA-binding protein, putative (RBP11)	0.63181	-0.662437	1.58275	0.662437	428	0	null	null	null	RNA binding	RNA processing	null	nucleic acid binding	null	null
156	Tb927.1.1380	serine/threonine protein phosphatase 2A regulatory subunit, putative	0.63773	-0.648982	1.56806	0.648982	573	0	null	null	null	binding, protein serine/threonine phosphatase activity	protein dephosphorylation	protein serine/threonine phosphatase complex	binding	null	null
157	Tb927.2.4710	RNA-binding protein, putative (TRRM1)	0.66386	-0.591049	1.50634	0.591049	441	0	null	null	null	molecular_function, zinc ion binding	RNA processing	nuclear speck	nucleic acid binding, zinc ion binding	null	null
158	Tb927.7.2080	methyltransferase, putative,mRNA cap methyltransferase-like protein	0.66716	-0.583895	1.49889	0.583895	1050	0	null	null	null	null	mRNA capping	null	null	mRNA capping	null
159	Tb927.3.4260	Protein of unknown function, conserved	0.66968	-0.578456	1.49325	0.578456	368	0	NN Sum: 1, NN D: .42, HMM Prob: .85	HMM: MLRRCFTPSHLIPFLCGGCLSS, NN: MLRRCFTPSHLIPFLCGGCLSS	null	null	null	mitochondrial part	null	null	null
160	Tb927.7.1060	Protein of unknown function, conserved	0.67226	-0.572909	1.48752	0.572909	494	0	null	null	null	null	null	null	null	null	null
161	Tb927.8.4130	class I transcription factor A, subunit 5b (CITFA-5b)	0.6827	-0.550676	1.46477	0.550676	231	0	null	null	null	molecular_function	biological_process	cellular_component	null	null	null
162	Tb11.01.2640	32 kDa ER-associated protein (ERAP32)	0.68458	-0.546709	1.46075	0.546709	283	2	NN Sum: 4, NN D: .79, HMM Prob: .98	HMM: MASCVTPHTRVFLFICFFFLLFPCLSL, NN: MASCVTPHTRVFLFICFFFLLFPCLSL	null	null	null	endoplasmic reticulum	null	null	null
163	Tb927.5.1140	choline/ethanolamine kinase (C/EK1)	0.70357	-0.507234	1.42132	0.507234	658	0	NN Sum: 0, NN D: .27, HMM Prob: .69	HMM: MHIRTTTPVLTSLTSCNFGTASLGD, NN: MHIRTTTPVLTSLTSCNFGTAS	2.7.1.82 (Ethanolamine kinase)	choline kinase activity, ethanolamine kinase activity	phosphatidylcholine biosynthetic process, phosphatidylethanolamine biosynthetic process	cytoplasm	null	null	null
164	Tb11.01.4050	heat shock protein HslVU, ATPase subunit HslU, putative,ATP-dependent hsl protease ATP-binding subunit hslU, putative	0.72751	-0.458961	1.37455	0.458961	496	0	NN Sum: 4, NN D: .51, HMM Prob: .99	HMM: MIRFSWVRLCSSAMAAAAASPDVQAI, NN: MIRFSWVRLCSSAMAAAAASPDVQAI	null	ATP-dependent peptidase activity, peptidase activity, acting on L-amino acid peptides, protein binding	null	HslUV protease complex, cytoplasm	ATP binding, ATPase activity, nucleoside-triphosphatase activity, nucleotide binding, protein binding	null	HslUV protease complex, cytoplasm
165	Tb11.12.0011	eukaryotic initiation factor 4a, putative	0.72848	-0.457039	1.37272	0.457039	401	0	null	null	null	ATP binding, ATP-dependent helicase activity, helicase activity	nucleobase, nucleoside, nucleotide and nucleic acid metabolic process, translation	cellular_component, cytosol	ATP binding, ATP-dependent helicase activity, helicase activity, nucleic acid binding	null	null
166	Tb09.160.5260	oxidoreductase, putative	0.7406	-0.433234	1.35026	0.433234	445	0	NN Sum: 4, NN D: .65, HMM Prob: 1	HMM: MRRSATFLGLTALRSVAAT, NN: MRRSATFLGLTALRSVAAT	1.6.5.5 (NADPH:quinone reductase)	alcohol dehydrogenase activity, zinc-dependent, oxidoreductase activity, zinc ion binding	metabolic process	mitochondrial part	binding, catalytic activity, oxidoreductase activity	metabolic process	null
167	Tb927.2.5240	PRP19-like protein, putative (TbPRP19)	0.74195	-0.430606	1.3478	0.430606	509	0	null	null	null	molecular_function, ubiquitin-protein ligase activity	biological_process, protein ubiquitination	cellular_component, ubiquitin ligase complex	ubiquitin-protein ligase activity	protein ubiquitination	ubiquitin ligase complex
168	Tb927.7.1460	Protein of unknown function, conserved	0.75529	-0.404897	1.32399	0.404897	968	0	null	null	null	binding, protein transporter activity	intracellular protein transport, protein import into nucleus, docking	cytoplasm, nuclear pore, nucleus	binding, protein transporter activity	intracellular protein transport	cytoplasm, nuclear pore, nucleus
169	Tb927.1.1700	Protein of unknown function, conserved	0.75649	-0.402607	1.32189	0.402607	493	0	null	null	null	null	null	null	null	null	null
170	Tb927.8.5720	Protein of unknown function, conserved	0.77411	-0.36939	1.29181	0.36939	518	0	null	null	null	null	null	null	null	null	null
171	Tb927.8.730	nucleolar RNA-binding protein, putative	0.7792	-0.359934	1.28337	0.359934	253	0	null	null	null	RNA binding	RNA metabolic process	nucleolus	null	null	null
172	Tb927.6.2330	RGG protein,Protein of unknown function, conserved (RGG1)	0.79039	-0.339363	1.2652	0.339363	250	0	null	null	null	methyltransferase activity, protein binding	null	null	methyltransferase activity	null	null
173	Tb927.6.2270	Protein of unknown function, conserved	0.79039	-0.339363	1.2652	0.339363	250	0	null	null	null	methyltransferase activity	null	null	methyltransferase activity	null	null
174	Tb927.10.3570	KREX2 (KREX2)	0.79384	-0.33308	1.2597	0.33308	907	0	null	null	null	molecular_function	RNA modification	mRNA editing complex, mitochondrial mRNA editing complex, mitochondrial part	null	null	null
175	Tb927.1.430	retrotransposon hot spot protein (RHS, pseudogene), putative	0.79591	-0.329323	1.25642	0.329323	2422	1	null	null	null	null	null	null	null	null	null
176	Tb927.10.10130	Protein of unknown function, conserved	0.80716	-0.309073	1.23891	0.309073	545	0	NN Sum: 4, NN D: .56, HMM Prob: .98	HMM: MLNVLSSTASAALATVVVAR, NN: MLNVLSSTASAALATVVVAR	null	null	null	mitochondrial part	binding	null	null
177	Tb927.10.9430	phosphoribosylpyrophosphate synthetase, putative (PRS)	0.80919	-0.30545	1.2358	0.30545	377	0	null	null	2.7.6.1 (Ribose-phosphate diphosphokinase)	ATP binding, magnesium ion binding, ribose phosphate diphosphokinase activity	nucleoside metabolic process, purine ribonucleotide biosynthetic process	cellular_component	magnesium ion binding, ribose phosphate diphosphokinase activity	nucleoside metabolic process, nucleotide biosynthetic process	null
178	Tb927.10.7630	Protein of unknown function, conserved,transportin2- like protein	0.81182	-0.300768	1.2318	0.300768	941	0	null	null	null	binding	null	null	binding	null	null
179	Tb11.02.4000	40S ribosomal protein S15A, putative	0.81485	-0.295394	1.22722	0.295394	130	0	null	null	null	structural constituent of ribosome	translation	intracellular, organellar small ribosomal subunit, ribosome	structural constituent of ribosome	translation	intracellular, ribosome
180	Tb927.10.900	Protein of unknown function, conserved	0.81543	-0.294367	1.22635	0.294367	171	0	null	null	null	null	null	mitochondrial part	null	null	null
181	Tb11.55.0013	cysteine desulfurase	0.8156	-0.294066	1.22609	0.294066	437	0	NN Sum: 4, NN D: .62, HMM Prob: 1	HMM: MFSGVRVLLCAACGSASAISQGV, NN: MFSGVRVLLCAACGSASAI	2.8.1.7 (Cysteine desulfurase); 4.4.1.16 (Selenocysteine lyase)	cysteine desulfurase activity, transaminase activity	iron-sulfur cluster assembly, protein complex assembly, sulfur amino acid metabolic process, tRNA wobble position uridine thiolation	mitochondrion	null	metabolic process	null
182	Tb927.2.4700	Protein of unknown function, conserved (30M24.230)	0.82206	-0.282684	1.21646	0.282684	151	2	null	null	null	null	null	mitochondrial inner membrane, mitochondrial part	null	null	null
183	Tb927.10.7190	D-tyrosyl-tRNA deacylase, putative	0.82362	-0.279949	1.21415	0.279949	151	0	null	null	null	aminoacyl-tRNA hydrolase activity	D-amino acid catabolic process	cytoplasm	null	D-amino acid catabolic process	cytoplasm
184	Tb927.4.1630	ribosomal RNA processing protein 6 (RRP6)	0.82473	-0.278006	1.21252	0.278006	736	0	NN Sum: 4, NN D: .52, HMM Prob: .87	HMM: MLLMLVSIHLFQTRGHARAE, NN: MLLMLVSIHLFQTRGHARAE	null	3'-5' exonuclease activity	RNA processing, cell growth, rRNA processing	cytoplasm, cytoplasmic exosome (RNase complex), nuclear exosome (RNase complex), nucleus	3'-5' exonuclease activity, nucleic acid binding	RNA processing	intracellular
185	Tb927.6.1900	U3/U14 snoRNA-associated small subunit rRNA processing protein, putative	0.82521	-0.277167	1.21181	0.277167	475	0	null	null	null	rRNA binding	rRNA processing, ribosomal subunit assembly	nucleolus, nucleus	null	null	null
186	Tb927.8.6040	Protein of unknown function, conserved	0.83099	-0.267097	1.20338	0.267097	239	0	null	null	null	null	null	mitochondrial part	null	null	null
187	Tb927.4.2340	Protein of unknown function, conserved	0.84067	-0.250389	1.18953	0.250389	525	0	null	null	null	null	null	null	null	null	null
188	Tb927.10.6070	universal minicircle sequence binding protein (UMSBP), putative,predicted zinc finger protein (ZFP)	0.84384	-0.244959	1.18506	0.244959	140	0	null	null	null	nucleic acid binding, zinc ion binding	biological_process	cellular_component	nucleic acid binding, zinc ion binding	null	null
189	Tb09.211.3500	Protein of unknown function, conserved	0.84557	-0.242004	1.18263	0.242004	524	0	NN Sum: 1, NN D: .35, HMM Prob: .6	HMM: MQAACTSRSVAVLGKLASKGVGVLLLLAIFRRWRKSQ, NN: MQAACTSRSVAVLGKLASKGVGVLLLLAIFRRWRKSQ	null	null	null	mitochondrial part	null	null	null
190	Tb11.02.1860	Protein of unknown function, conserved	0.85113	-0.232549	1.17491	0.232549	475	0	null	null	null	null	null	mitochondrial part	null	null	null
191	Tb927.10.14870	Protein of unknown function, conserved	0.86214	-0.214006	1.1599	0.214006	681	0	null	null	null	null	null	null	null	null	null
192	Tb927.5.3850	Protein of unknown function, conserved	0.87073	-0.199703	1.14846	0.199703	891	0	null	null	null	null	null	null	null	null	null
193	Tb09.211.4190	Protein of unknown function, conserved	0.87209	-0.197451	1.14667	0.197451	311	0	null	null	null	null	null	null	null	null	null
194	Tb927.4.810	expression site-associated gene (ESAG) protein, putative,expression site-associated gene 5 (ESAG5) protein, putative	0.87315	-0.195699	1.14528	0.195699	483	0	NN Sum: 4, NN D: .78, HMM Prob: 1	HMM: MPKLFLLLYVTLFYHVSQSLGR, NN: MPKLFLLLYVTLFYHVSQSLGR	null	lipid binding	null	null	lipid binding	null	null
195	Tb11.01.6600	pumilio/PUF RNA binding protein 7, putative (PUF7)	0.88428	-0.177425	1.13086	0.177425	704	0	null	null	null	RNA binding, protein binding	mRNA metabolic process, rRNA processing	nucleolus	RNA binding, binding	null	null
196	Tb927.4.5020	RNA polymerase IIA largest subunit (RPB1)	0.89205	-0.164804	1.12101	0.164804	1765	0	null	null	2.7.7.6 (DNA-directed RNA polymerase)	null	null	null	DNA binding, DNA-directed RNA polymerase activity	transcription	null
197	Tb927.10.2780	DNA-directed RNA polymerase iii largest subunit,RNA polymerase III largest subunit (RPC160)	0.90501	-0.143994	1.10496	0.143994	1530	0	null	null	2.7.7.6 (DNA-directed RNA polymerase)	DNA-directed RNA polymerase activity, ribonucleoside binding, zinc ion binding	transcription	nucleus	DNA binding, DNA-directed RNA polymerase activity	transcription	null
198	Tb11.02.3810	Protein of unknown function, conserved	0.91047	-0.135317	1.09833	0.135317	351	0	null	null	null	structural constituent of ribosome	translation	intracellular, mitochondrial part, ribosome	structural constituent of ribosome	translation	intracellular, ribosome
199	Tb927.10.6220	5'-3' exoribonuclease XRND, putative,5'-3' exoribonuclease 2, putative (XRND)	0.92271	-0.116051	1.08376	0.116051	801	0	null	null	null	exonuclease activity, nucleic acid binding	RNA processing	intracellular, nucleus	exonuclease activity, nucleic acid binding	null	intracellular
200	Tb927.10.6320	Protein of unknown function, conserved	0.92639	-0.110308	1.07946	0.110308	613	0	null	null	null	null	null	null	null	null	null
201	Tb11.22.0003	phosphoglycerate kinase, putative	0.94156	-0.0868751	1.06207	0.0868751	913	3	null	null	null	phosphoglycerate kinase activity	glycolysis	integral to membrane	phosphoglycerate kinase activity	glycolysis	null
202	Tb927.6.2230	Protein of unknown function, conserved	0.9443	-0.0826828	1.05899	0.0826828	775	0	null	null	null	null	null	mitochondrial part	null	null	null
203	Tb927.3.4620	Protein of unknown function, conserved	0.94432	-0.0826523	1.05896	0.0826523	1414	0	null	null	null	nucleic acid binding, zinc ion binding	null	null	nucleic acid binding, zinc ion binding	null	null
204	Tb927.3.3880	Protein of unknown function, conserved	0.9568	-0.0637107	1.04515	0.0637107	137	0	null	null	null	null	null	null	null	null	null
205	Tb927.6.1440	Protein of unknown function, conserved	0.96314	-0.0541826	1.03827	0.0541826	302	0	NN Sum: 3, NN D: .45, HMM Prob: .53	HMM: MCCLYTSDVFFWSSLVVSPLPRIVRCV, NN: MCCLYTSDVFFWSSLVVSPLPRIVRCV	null	null	null	mitochondrial part	null	null	null
206	Tb927.3.720	zinc finger protein 2, putative,ZFP family member, putative (ZFP3)	0.96385	-0.0531195	1.03751	0.0531195	130	0	null	null	null	RNA binding, protein binding, zinc ion binding	null	ribonucleoprotein complex	nucleic acid binding, protein binding, zinc ion binding	null	null
207	Tb927.3.4920	Protein of unknown function, conserved	0.96436	-0.0523563	1.03696	0.0523563	378	0	null	null	null	null	null	mitochondrial part	null	null	null
208	Tb927.8.7990	Protein of unknown function, conserved	0.96529	-0.0509657	1.03596	0.0509657	4942	0	null	null	null	zinc ion binding	null	intracellular	zinc ion binding	null	intracellular
209	Tb11.01.8780	Protein of unknown function, conserved	0.96948	-0.044717	1.03148	0.044717	857	0	null	null	null	null	null	null	null	null	null
210	Tb927.10.16150	ATP-dependent zinc metallopeptidase, putative,metallo-peptidase, Clan MA(E) Family M41	0.97634	-0.0345445	1.02423	0.0345445	577	1	null	null	null	ATPase activity, metalloendopeptidase activity	proteolysis	mitochondrial part	ATP binding, metalloendopeptidase activity, nucleoside-triphosphatase activity, nucleotide binding	proteolysis	null
211	Tb09.211.2740	Gim5B protein,glycosomal membrane protein (gim5B)	0.98517	-0.0215554	1.01505	0.0215554	241	1	null	null	null	molecular_function	biological_process	glycosome membrane	null	null	null
212	Tb927.4.1840	zinc carboxypeptidase, putative,metallo-peptidase, Clan MC, Family M14	1.0151	0.0216219	0.985125	-0.0216219	773	0	null	null	null	metallocarboxypeptidase activity, zinc ion binding	proteolysis	null	metallocarboxypeptidase activity, zinc ion binding	proteolysis	null
213	Tb927.8.920	ubiquitin-conjugating enzyme e2, putative,ubiquitin-protein ligase, putative,ubiquitin carrier protein, putative	1.0172	0.0246034	0.983091	-0.0246034	172	0	null	null	6.3.2.19 (Ubiquitin--protein ligase)	ubiquitin-protein ligase activity	post-translational protein modification, protein modification process, regulation of protein metabolic process	cytoplasm	small conjugating protein ligase activity	post-translational protein modification, regulation of protein metabolic process	null
214	Tb09.160.1310	Protein of unknown function, conserved	1.0396	0.0560285	0.961908	-0.0560285	606	1	null	null	null	null	null	null	null	null	null
215	Tb11.02.4460	Protein of unknown function, conserved	1.0486	0.0684645	0.953652	-0.0684645	394	0	NN Sum: 3, NN D: .59, HMM Prob: .97	HMM: MSSLFFSVLPCLPLFFTTAPF, NN: MSSLFFSVLPCLPLFFTTAP	null	null	null	null	null	null	null
216	Tb11.01.0260	exosome complex exonuclease RRP44, putative	1.0489	0.0688771	0.95338	-0.0688771	895	0	null	null	null	RNA binding, guanyl-nucleotide exchange factor activity, ribonuclease activity	rRNA processing	exosome (RNase complex)	RNA binding, ribonuclease activity	null	null
217	Tb11.0930	variant surface glycoprotein (VSG, pseudogene), putative,chrXI additional, unordered contigs	1.0618	0.086512	0.941797	-0.086512	360	0	NN Sum: 4, NN D: .66, HMM Prob: .9	HMM: MTNQRLHSLLVPFVVLQLAAYERIDAA, NN: MTNQRLHSLLVPFVVLQLAAYERIDAA	null	null	null	null	null	null	null
218	Tb927.10.13130	UTP-glucose-1-phosphate uridylyltransferase 2, putative	1.0625	0.0874628	0.941176	-0.0874628	485	0	NN Sum: 0, NN D: .15, HMM Prob: .81	HMM: MPLNPPSAFSGAALACLEKMQAS, NN: MPLNPPSAFSGAALACLEKMQASGV	2.7.7.9 (UTP--glucose-1-phosphate uridylyltransferase)	nucleotidyltransferase activity	UDP-glucose metabolic process	cellular_component	nucleotidyltransferase activity	metabolic process	null
219	Tb927.10.14560	Protein of unknown function, conserved	1.073	0.10165	0.931966	-0.10165	669	0	null	null	null	null	null	null	null	null	null
220	Tb927.7.6970	paraflagellar rod protein, putative	1.0779	0.108223	0.92773	-0.108223	688	0	null	null	null	calmodulin binding	null	microtubule-based flagellum	calmodulin binding	null	microtubule-based flagellum
221	Tb927.10.2840	ribosomal protein S25, putative	1.0848	0.117429	0.921829	-0.117429	113	0	null	null	null	structural constituent of ribosome	translation	ribosome	null	null	null
222	Tb927.3.1370	40S ribosomal protein S25, putative	1.0848	0.117429	0.921829	-0.117429	113	0	null	null	null	null	null	null	null	null	null
223	Tb927.8.6200	tubulin folding cofactor D, putative	1.0893	0.123401	0.918021	-0.123401	1343	0	null	null	null	microtubule binding	protein folding	cytoplasm	binding	null	null
224	Tb09.160.0670	Protein of unknown function, conserved	1.099	0.136191	0.909918	-0.136191	2977	0	null	null	null	acid-amino acid ligase activity, zinc ion binding	protein modification process	null	acid-amino acid ligase activity, zinc ion binding	protein modification process	intracellular
225	Tb927.4.4680	Protein of unknown function, conserved	1.1036	0.142217	0.906125	-0.142217	219	0	NN Sum: 4, NN D: .51, HMM Prob: .12	HMM: MGSRMTFHLVPKIIVCGYTLCH, NN: MGSRMTFHLVPKIIVCGYTLCH	null	null	null	mitochondrial part	null	null	null
226	Tb09.211.3720	Protein of unknown function, conserved	1.1074	0.147176	0.903016	-0.147176	1022	0	NN Sum: 4, NN D: .53, HMM Prob: .73	HMM: MKLLRRGIVRIRNVAAFPIPPALLCARRGVTST, NN: MKLLRRGIVRIRNVAAF	null	molecular_function	biological_process	cellular_component, mitochondrial part	null	null	null
227	Tb927.3.1150	Protein of unknown function, conserved	1.1192	0.162468	0.893495	-0.162468	280	0	null	null	null	nucleotide binding	null	null	nucleotide binding	null	null
228	Tb11.02.2700	fumarate hydratase, class I (FHm)	1.139	0.187768	0.877963	-0.187768	555	0	null	null	null	fumarate hydratase activity	fumarate metabolic process, generation of precursor metabolites and energy, tricarboxylic acid cycle	mitochondrial part, mitochondrion	fumarate hydratase activity, hydro-lyase activity, lyase activity	generation of precursor metabolites and energy	null
229	Tb927.7.5210	Protein of unknown function, conserved	1.1443	0.194465	0.873897	-0.194465	898	0	null	null	null	phosphatase activity	null	null	phosphatase activity	null	null
230	Tb11.01.1480	60S ribosomal protein L34, putative	1.1498	0.201383	0.869716	-0.201383	170	0	null	null	null	structural constituent of ribosome	translation	intracellular, ribosome	structural constituent of ribosome	translation	intracellular, ribosome
231	Tb927.10.12680	60S ribosomal protein L34, putative	1.1498	0.201383	0.869716	-0.201383	170	0	null	null	null	structural constituent of ribosome	translation	intracellular, ribosome	structural constituent of ribosome	translation	intracellular, ribosome
232	Tb927.1.180	retrotransposon hot spot protein 1 (RHS1), putative	1.1522	0.204391	0.867905	-0.204391	833	0	null	null	null	molecular_function	biological_process	nucleus	null	null	null
233	Tb927.1.220	retrotransposon hot spot protein 1 (RHS1), putative	1.1522	0.204391	0.867905	-0.204391	833	0	null	null	null	molecular_function	biological_process	nucleus	null	null	null
234	Tb927.5.3980	Protein of unknown function, conserved	1.1829	0.242328	0.84538	-0.242328	374	0	null	null	null	structural constituent of ribosome	translation	large ribosomal subunit, mitochondrial part	null	null	null
235	Tb11.01.2790	Protein of unknown function, conserved	1.1838	0.243425	0.844737	-0.243425	493	0	null	null	null	null	null	null	null	null	null
236	Tb927.4.2630	ATP-dependent DEAD/H RNA helicase, putative	1.1905	0.251568	0.839983	-0.251568	843	0	null	null	null	ATP binding, ATP-dependent helicase activity, RNA binding, helicase activity	nucleobase, nucleoside, nucleotide and nucleic acid metabolic process	cellular_component, nucleus	ATP binding, ATP-dependent helicase activity, RNA binding, helicase activity, nucleic acid binding	null	nucleus
237	Tb927.7.2740	Protein of unknown function, conserved	1.2077	0.272262	0.82802	-0.272262	180	0	null	null	null	null	null	null	null	null	null
238	Tb927.7.4880	Protein of unknown function, conserved	1.2139	0.27965	0.823791	-0.27965	215	1	NN Sum: 4, NN D: .57, HMM Prob: .57	HMM: MVLPIILLSRGYNMRPQRLLPLVAVIALSLIAQST, NN: MVLPIILLSRGYNMRPQRLLPLVAVIALSLIAQST	null	null	null	null	null	null	null
239	Tb927.10.8870	Protein of unknown function, conserved	1.2163	0.282499	0.822166	-0.282499	288	0	null	null	null	null	null	null	null	null	null
240	Tb927.10.13670	serine/threonine protein phosphatase 5	1.2208	0.287827	0.819135	-0.287827	472	0	null	null	3.1.3.16 (Phosphoprotein phosphatase)	metal ion binding, protein serine/threonine phosphatase activity	protein dephosphorylation	cytoplasm, nucleus	hydrolase activity, metal ion binding, phosphoprotein phosphatase activity, protein serine/threonine phosphatase activity	protein dephosphorylation	cytoplasm, nucleus
241	Tb927.10.8430	40S ribosomal protein S12, putative (RPS12)	1.2216	0.288772	0.818599	-0.288772	142	0	null	null	null	structural constituent of ribosome	translation	intracellular, ribosome	structural constituent of ribosome	translation	intracellular, ribosome
242	Tb09.160.3800	Protein of unknown function, conserved (28G16.210)	1.2387	0.308827	0.807298	-0.308827	274	0	null	null	null	null	null	mitochondrial part	null	null	null
243	Tb927.5.4330	dihydrolipoamide branched chain transacylase, putative	1.2426	0.313362	0.804764	-0.313362	439	0	null	null	2.3.1.- (Transferring groups other than amino-acyl groups.)	cofactor binding, dihydrolipoyllysine-residue (2-methylpropanoyl)transferase activity, protein binding	fatty-acyl-CoA biosynthetic process	mitochondrial part	acyltransferase activity, protein binding	metabolic process	null
244	Tb927.8.8170	Protein of unknown function, conserved	1.2445	0.315566	0.803536	-0.315566	905	0	NN Sum: 1, NN D: .43, HMM Prob: .86	HMM: MRRLSLLPRRSAAVVGSAYARFATPA, NN: MRRLSLLPRRSAAVVGSAYAR	null	molecular_function	biological_process	cellular_component, mitochondrial part	null	null	null
245	Tb09.211.1790	TAX-1,flagellar protein	1.247	0.318461	0.801925	-0.318461	363	0	null	null	null	null	null	null	null	null	null
246	Tb927.10.1450	Protein of unknown function, conserved	1.3068	0.386038	0.765228	-0.386038	2872	0	null	null	null	null	null	null	null	null	null
247	Tb927.10.110	retrotransposon hot spot protein 2 (RHS2), pseudogene	1.3542	0.437441	0.738443	-0.437441	493	0	null	null	null	null	null	null	null	null	null
248	Tb927.4.210	retrotransposon hot spot protein (RHS, pseudogene), putative,retrotransposon hot spot protein 2 (RHS2), interrupted, degenerate	1.3542	0.437441	0.738443	-0.437441	477	0	null	null	null	null	null	null	null	null	null
249	Tb927.8.7170	inositol polyphosphate 1-phosphatase, putative	1.3591	0.442652	0.735781	-0.442652	390	0	null	null	3.1.3.- (Phosphoric monoester hydrolases.)	inositol or phosphatidylinositol phosphatase activity	biological_process	cellular_component, mitochondrial part	inositol or phosphatidylinositol phosphatase activity	null	null
250	Tb927.10.13970	uracil-DNA glycosylase, putative	1.4145	0.500292	0.706964	-0.500292	297	0	null	null	3.2.2.3 (Uridine nucleosidase)	uracil DNA N-glycosylase activity	base-excision repair	nucleus	uracil DNA N-glycosylase activity	base-excision repair	null
251	Tb927.7.2680	Protein of unknown function, conserved,zinc finger protein family member, putative (ZC3H22)	1.4221	0.508023	0.703185	-0.508023	708	0	null	null	null	RNA binding, zinc ion binding	null	null	nucleic acid binding, zinc ion binding	null	null
252	Tb927.7.3280	translation initiation factor IF-2, putative	1.4709	0.556699	0.679856	-0.556699	721	0	null	null	null	GTP binding, GTPase activity, translation factor activity, nucleic acid binding	translation	cellular_component	GTP binding, GTPase activity	null	null
253	Tb11.02.4480	3-methylcrotonoyl-CoA carboxylase beta subunit, putative	1.4866	0.572017	0.672676	-0.572017	612	0	NN Sum: 2, NN D: .35, HMM Prob: .95	HMM: MKSFCRLGKVCGCSVSVVFSHRVFAL, NN: MKSFCRLGKVCGCSVSVVFSHRVFAL	6.4.1.4 (Methylcrotonoyl-CoA carboxylase)	methylcrotonoyl-CoA carboxylase activity	biological_process	mitochondrial part, mitochondrion	ligase activity	null	null
254	Tb927.8.5630	dihydroorotase, putative	1.5387	0.621712	0.649899	-0.621712	390	0	null	null	3.5.2.3 (Dihydroorotase)	hydrolase activity, acting on carbon-nitrogen (but not peptide) bonds, in cyclic amides	pyrimidine base biosynthetic process	cellular_component	hydrolase activity	null	null
255	Tb927.7.3860	Protein of unknown function, conserved	1.5757	0.655993	0.634639	-0.655993	239	6	null	null	null	null	null	null	null	null	null
256	Tb927.10.14300	protein kinase, putative,serine/threonine protein kinase, putative	1.6098	0.686881	0.621195	-0.686881	1083	0	null	null	null	ATP binding, protein serine/threonine kinase activity, protein tyrosine kinase activity	protein phosphorylation	cellular_component	ATP binding, protein kinase activity, protein serine/threonine kinase activity, protein tyrosine kinase activity	protein phosphorylation	null
257	Tb927.10.5950	protein kinase, putative,(OTHER) NEK family, HsNEK1-like	1.6188	0.694925	0.617742	-0.694925	494	0	null	null	2.7.1.37 (Transferred entry: 2.7.11.1)	ATP binding, protein serine/threonine kinase activity, protein tyrosine kinase activity	protein phosphorylation	cellular_component	ATP binding, protein kinase activity, protein serine/threonine kinase activity, protein tyrosine kinase activity	protein phosphorylation	null
258	Tb927.7.6270	peptidase t, putative,aminotripeptidase, putative	1.6471	0.719928	0.607128	-0.719928	406	0	null	null	3.4.11.14 (Cytosol alanyl aminopeptidase)	hydrolase activity, metallopeptidase activity, protein dimerization activity, tripeptide aminopeptidase activity, zinc ion binding	peptide metabolic process, proteolysis	cytoplasm	hydrolase activity, metallopeptidase activity, protein dimerization activity, tripeptide aminopeptidase activity, zinc ion binding	peptide metabolic process, proteolysis	cytoplasm
259	Tb927.8.4580	Protein of unknown function, conserved	1.6687	0.738725	0.599269	-0.738725	483	0	null	null	null	null	null	null	null	null	null
260	Tb927.10.9000	Protein of unknown function, conserved	1.7784	0.83058	0.562303	-0.83058	1641	0	null	null	null	null	null	mitochondrial part	null	null	null
261	Tb927.2.2950	Protein of unknown function, conserved (10C8.275)	1.8001	0.848077	0.555525	-0.848077	955	0	null	null	null	null	null	null	null	null	null
262	Tb11.01.0610	mitochondrial DEAD box protein,KREH1 (KREH1)	1.8676	0.901185	0.535447	-0.901185	546	0	null	null	null	ATP binding, ATP-dependent helicase activity, helicase activity	nucleobase, nucleoside, nucleotide and nucleic acid metabolic process	mitochondrial part, mitochondrion	ATP binding, ATP-dependent helicase activity, helicase activity, nucleic acid binding	null	null
263	Tb09.160.4480	TFIIF-stimulated CTD phosphatase, putative	1.8861	0.915406	0.530195	-0.915406	343	0	null	null	null	null	null	mitochondrial part	null	null	null
264	Tb927.5.3120	translation initiation factor, putative	1.9889	0.991971	0.50279	-0.991971	313	0	null	null	null	null	null	null	translation initiation factor activity	translational initiation	null
265	Tb11.01.2430	Protein of unknown function, conserved	2.5848	1.37005	0.386877	-1.37005	4083	0	null	null	null	protein binding	protein metabolic process	null	protein binding	protein metabolic process	null
266	Tb927.10.14330	Protein of unknown function, conserved	2.9581	1.56467	0.338055	-1.56467	1040	0	null	null	null	null	rRNA processing	small-subunit processome	null	rRNA processing	small-subunit processome
267	Tb927.1.1340	FG-GAP repeat protein, putative,intergrin alpha chain protein, putative	3.2639	1.7066	0.306382	-1.7066	742	0	null	null	null	null	null	null	null	null	null
268	Tb927.10.2240	Protein of unknown function, conserved	3.3577	1.74747	0.297823	-1.74747	588	0	null	null	null	molecular_function	biological_process, transport	cellular_component, intracellular	null	transport	intracellular
269	Tb927.6.1870	eukaryotic translation initiation factor 4e, putative	3.3584	1.74777	0.297761	-1.74777	427	0	null	null	null	RNA binding, translation initiation factor activity	translational initiation	cytoplasm	RNA binding, translation initiation factor activity	translational initiation	cytoplasm
270	Tb927.8.7620	amino acid transporter 1, putative (AATP1)	3.4819	1.79987	0.2872	-1.79987	467	11	null	null	null	amine transmembrane transporter activity	amino acid transport	membrane	null	null	null
271	Tb927.4.3990	amino acid transporter, putative	3.4819	1.79987	0.2872	-1.79987	484	11	null	null	null	amine transmembrane transporter activity	amino acid transport	membrane	null	null	null
272	Tb927.8.7700	amino acid transporter, putative	3.4819	1.79987	0.2872	-1.79987	546	10	NN Sum: 4, NN D: .64, HMM Prob: .99	HMM: MFKLLRIITPSLALWFLTPGQST, NN: MFKLLRIITPSLALWFLTPGQST	null	amine transmembrane transporter activity	amino acid transport	integral to membrane	null	null	null
273	Tb927.4.4010	amino acid transporter, putative	3.4819	1.79987	0.2872	-1.79987	484	11	null	null	null	amine transmembrane transporter activity	amino acid transport	membrane	null	null	null
274	Tb927.8.7670	amino acid transporter, putative	3.4819	1.79987	0.2872	-1.79987	466	11	null	null	null	amine transmembrane transporter activity	amino acid transport	membrane	null	null	null
275	Tb927.8.7630	amino acid transporter 1, putative (AATP1)	3.4819	1.79987	0.2872	-1.79987	467	11	null	null	null	amine transmembrane transporter activity	amino acid transport	membrane	null	null	null
276	Tb927.4.4020	amino acid transporter, putative	3.4819	1.79987	0.2872	-1.79987	471	11	null	null	null	amine transmembrane transporter activity	amino acid transport	integral to membrane	null	null	null
277	Tb927.8.7680	amino acid transporter, putative	3.4819	1.79987	0.2872	-1.79987	546	10	NN Sum: 4, NN D: .64, HMM Prob: .99	HMM: MFKLLRIITPSLALWFLTPGQST, NN: MFKLLRIITPSLALWFLTPGQST	null	amine transmembrane transporter activity	amino acid transport	integral to membrane	null	null	null
278	Tb927.8.7640	amino acid transporter 1, putative (AATP1)	3.4819	1.79987	0.2872	-1.79987	467	11	null	null	null	amine transmembrane transporter activity	amino acid transport	membrane	null	null	null
279	Tb927.8.7600	amino acid transporter, putative	3.4819	1.79987	0.2872	-1.79987	539	12	null	null	null	amine transmembrane transporter activity	amino acid transport	membrane, mitochondrial inner membrane	null	null	null
280	Tb927.8.7650	amino acid transporter, putative	3.4819	1.79987	0.2872	-1.79987	466	11	null	null	null	amine transmembrane transporter activity	amino acid transport	membrane	null	null	null
281	Tb927.8.7610	amino acid transporter 1, putative (AATP1)	3.4819	1.79987	0.2872	-1.79987	467	11	null	null	null	amine transmembrane transporter activity	amino acid transport	membrane	null	null	null
282	Tb927.4.4000	amino acid transporter, putative	3.4819	1.79987	0.2872	-1.79987	484	11	null	null	null	amine transmembrane transporter activity	amino acid transport	membrane	null	null	null
283	Tb927.5.530	Protein of unknown function, conserved	3.5115	1.81209	0.284779	-1.81209	661	0	null	null	null	null	null	mitochondrial part	null	null	null
284	Tb927.10.10200	Protein of unknown function, conserved (GU2)	3.6406	1.86418	0.27468	-1.86418	469	0	NN Sum: 2, NN D: .47, HMM Prob: .93	HMM: MAITVQLVLASTGHSL, NN: MAITVQLVLASTGHSL	null	null	null	null	null	null	null
285	Tb927.4.5200	nucleoporin (NUP54/57), putative (TbNup62)	3.8793	1.9558	0.257778	-1.9558	641	0	null	null	null	null	null	null	null	null	null
286	Tb09.211.3050	Protein of unknown function, conserved	4.2254	2.07909	0.236664	-2.07909	127	0	null	null	null	null	null	mitochondrial part	null	null	null
287	Tb927.5.1100	peroxisome targeting signal 1 receptor (TbPEX5)	4.727	2.24092	0.211551	-2.24092	655	0	null	null	null	null	null	null	null	null	null
288	Tb927.10.2310	Protein of unknown function, conserved	4.9255	2.30027	0.203025	-2.30027	481	0	null	null	null	null	null	null	null	null	null
289	Tb927.2.2340	Protein of unknown function, conserved (25N14.95)	5.1242	2.35733	0.195152	-2.35733	1207	0	null	null	null	glycerophosphodiester phosphodiesterase activity, phospholipase C activity	glycerol metabolic process, intracellular signaling pathway	null	glycerophosphodiester phosphodiesterase activity, phospholipase C activity, phosphoric diester hydrolase activity	glycerol metabolic process, intracellular signaling pathway, lipid metabolic process	null
290	Tb927.10.8590	flagellum transition zone component (FTZC)	5.3454	2.4183	0.187077	-2.4183	1278	0	null	null	null	molecular_function	biological_process	flagellar axoneme	null	null	null
291	Tb927.5.340	expression site-associated gene (ESAG) protein, putative,expression site-associated gene 5 (ESAG5) protein, putative	5.5728	2.4784	0.179443	-2.4784	487	0	NN Sum: 4, NN D: .84, HMM Prob: 1	HMM: MPRRFAFARSATLCVFILLSLLTEAF, NN: MPRRFAFARSATLCVFILLSLLTEAFPE	null	lipid binding	null	null	lipid binding	null	null
292	Tb927.5.340b	ESAG5-related protein, putative	5.5728	2.4784	0.179443	-2.4784	487	0	NN Sum: 4, NN D: .84, HMM Prob: 1	HMM: MPRRFAFARSATLCVFILLSLLTEAF, NN: MPRRFAFARSATLCVFILLSLLTEAFPE	null	lipid binding	null	null	lipid binding	null	null
293	Tb11.01.5990	Protein of unknown function, conserved	5.9134	2.56399	0.169107	-2.56399	265	0	null	null	null	null	null	null	null	null	null
294	Tb09.211.1310	Protein of unknown function, conserved	6.8397	2.77393	0.146205	-2.77393	399	0	null	null	null	null	null	intracellular	null	null	intracellular
295	Tb09.211.0590	tRNA nucleotidyltransferase, putative	6.9879	2.80486	0.143105	-2.80486	441	0	null	null	2.7.7.25 (tRNA adenylyltransferase)	RNA binding, nucleotidyltransferase activity	RNA processing	cellular_component	RNA binding, nucleotidyltransferase activity	RNA processing	null
296	Tb927.7.6850	trans-sialidase (TbTS)	7.6049	2.92693	0.131494	-2.92693	771	0	NN Sum: 4, NN D: .64, HMM Prob: .69	HMM: MEELHQQMRMPISRLLLIFTAVCHCCAL, NN: MEELHQQMRMPISRLLLIFTAVCHCCAL	3.2.1.18 (Exo-alpha-sialidase)	exo-alpha-sialidase activity, sialyltransferase activity	pathogenesis, sialic acid transport	cell surface	exo-alpha-sialidase activity	pathogenesis	null
297	Tb927.7.6830	trans-sialidase, putative	7.6049	2.92693	0.131494	-2.92693	427	0	NN Sum: 4, NN D: .64, HMM Prob: .69	HMM: MEELHQQMRMPISRLLLIFTAVCHCCAL, NN: MEELHQQMRMPISRLLLIFTAVCHCCAL	null	exo-alpha-sialidase activity	pathogenesis	null	exo-alpha-sialidase activity	pathogenesis	null
298	Tb09.v4.0014	Protein of unknown function,chrIX additional, unordered contigs	8.1861	3.03318	0.122158	-3.03318	228	0	null	null	null	null	null	null	null	null	null
299	Tb09.244.2160	Protein of unknown function	8.1861	3.03318	0.122158	-3.03318	228	0	null	null	null	null	null	null	null	null	null
300	Tb09.v4.0110	Protein of unknown function,chrIX additional, unordered contigs	8.1861	3.03318	0.122158	-3.03318	228	0	null	null	null	null	null	null	null	null	null
301	Tb11.03.0990	expression site-associated gene 4 (ESAG4) protein, putative,receptor-type adenylate cyclase	9.0089	3.17135	0.111001	-3.17135	1171	1	null	null	4.6.1.1 (Adenylate cyclase)	adenylate cyclase activity	cyclic nucleotide biosynthetic process, intracellular signaling pathway	integral to membrane	phosphorus-oxygen lyase activity	cyclic nucleotide biosynthetic process, intracellular signaling pathway	null
302	Tb11.27.0001	receptor-type adenylate cyclase GRESAG 4, putative	9.0089	3.17135	0.111001	-3.17135	1238	1	NN Sum: 3, NN D: .5, HMM Prob: .97	HMM: MPAALCGLSSSAPHTRASSHRMRHVTLQRGAKVIGSLLLLIMLTVGSLAR, NN: MPAALCGLSSSAPHTRASSHRMRHVTLQRGAKVIGSLLLLIMLTVGSLAR	4.6.1.1 (Adenylate cyclase)	adenylate cyclase activity	cyclic nucleotide biosynthetic process, intracellular signaling pathway	integral to membrane	phosphorus-oxygen lyase activity	cyclic nucleotide biosynthetic process, intracellular signaling pathway	null
303	Tb11.03.0970	receptor-type adenylate cyclase GRESAG 4, putative	9.0089	3.17135	0.111001	-3.17135	1244	2	null	null	4.6.1.1 (Adenylate cyclase)	adenylate cyclase activity	cyclic nucleotide biosynthetic process, intracellular signaling pathway	integral to membrane	phosphorus-oxygen lyase activity	cyclic nucleotide biosynthetic process, intracellular signaling pathway	null
304	Tb11.01.0820	Protein of unknown function, conserved	9.1616	3.1956	0.109151	-3.1956	1216	0	null	null	null	nucleotide binding	ribosome biogenesis	nucleus	nucleotide binding	ribosome biogenesis	nucleus
305	Tb927.4.4310	Nucleoporin (TbNup64)	9.3527	3.22538	0.106921	-3.22538	623	0	null	null	null	null	null	nuclear pore	null	null	null
306	Tb11.01.4920	Protein of unknown function, conserved	9.6464	3.26999	0.103666	-3.26999	819	0	null	null	null	null	null	null	protein binding	ubiquitin-dependent protein catabolic process	null
307	Tb11.01.3630	eukaryotic translation initiation factor 4e, putative	10.329	3.36863	0.0968148	-3.36863	442	0	null	null	null	RNA binding, translation initiation factor activity	translational initiation	cytoplasm	RNA binding, translation initiation factor activity	translational initiation	cytoplasm
308	Tb927.10.470	choline dehydrogenase, putative	11.207	3.48633	0.0892299	-3.48633	525	1	null	null	1.1.99.1 (Choline dehydrogenase)	choline dehydrogenase activity, oxidoreductase activity, acting on paired donors, with incorporation or reduction of molecular oxygen	carotenoid biosynthetic process, glycine betaine biosynthetic process from choline	mitochondrial part, mitochondrion	null	carotenoid biosynthetic process	null
309	Tb927.4.3500	Protein of unknown function, conserved	11.415	3.51286	0.087604	-3.51286	242	5	null	null	null	null	null	null	null	null	null
310	Tb927.4.3520	Protein of unknown function, conserved	11.415	3.51286	0.087604	-3.51286	178	4	NN Sum: 4, NN D: .66, HMM Prob: .97	HMM: MLCCGCLTILMTLLGASTS, NN: MLCCGCLTILMTLLGASTSVCTI	null	null	null	null	null	null	null
311	Tb927.3.3850	Protein of unknown function, conserved	11.693	3.54757	0.0855213	-3.54757	1387	0	null	null	null	null	null	null	null	null	null
312	Tb09.160.1100	Protein of unknown function, conserved	11.79	3.55949	0.0848176	-3.55949	198	0	null	null	null	null	null	null	null	null	null
313	Tb927.1.3910	Protein of unknown function, conserved	11.999	3.58484	0.0833403	-3.58484	907	0	null	null	null	molecular_function	biological_process	cellular_component	null	null	null
314	Tb927.4.4570	Protein of unknown function, conserved	15.149	3.92115	0.066011	-3.92115	902	0	null	null	null	sequence-specific DNA binding transcription factor activity	regulation of transcription	null	sequence-specific DNA binding transcription factor activity	regulation of transcription	null
315	Tb11.01.2885	Nucleoporin (TbNup140)	15.426	3.94729	0.0648256	-3.94729	1464	0	null	null	null	null	null	nuclear pore	null	null	null
316	Tb927.10.890	kinesin, putative	17.744	4.14926	0.0563571	-4.14926	2889	0	null	null	null	ATP binding, microtubule motor activity, motor activity	microtubule-based movement, microtubule-based process	microtubule associated complex	ATP binding, microtubule motor activity, nucleotide binding	microtubule-based movement	null
317	Tb09.160.5640	Protein of unknown function, conserved	20.228	4.33828	0.0494364	-4.33828	1857	0	null	null	null	nucleotidyltransferase activity	null	null	nucleotidyltransferase activity	null	null
318	Tb927.7.1280	Protein of unknown function, conserved	20.667	4.36926	0.0483863	-4.36926	233	1	null	null	null	null	null	null	protein binding	vesicle-mediated transport	membrane
319	Tb927.7.1260	Protein of unknown function, conserved	20.667	4.36926	0.0483863	-4.36926	233	1	null	null	null	null	null	null	protein binding	vesicle-mediated transport	membrane
320	Tb927.10.14390	Protein of unknown function, conserved	31.78	4.99005	0.0314663	-4.99005	555	0	NN Sum: 0, NN D: .22, HMM Prob: .78	HMM: MSSLAGVAAALAAPPVENWGQ, NN: MSSLAGVAAALAA	null	null	null	null	null	null	null
321	Tb927.2.2020	expression site-associated gene (ESAG) protein, putative,expression site-associated gene 3 (ESAG3) protein, putative (25N14.255)	96.556	6.59329	0.0103567	-6.59329	383	2	null	null	null	molecular_function	biological_process	plasma membrane	null	null	null
322	Tb11.02.5180	DNA-direcetd RNA polymerase II, subunit 9, putative (RPB9)	109.12	6.76977	0.00916422	-6.76977	133	0	null	null	null	DNA binding, DNA-directed RNA polymerase activity	transcription	nucleus	DNA binding, DNA-directed RNA polymerase activity	transcription	null
