# Supplementary material for: Proteome remodelling during development from blood to insect-form Trypanosoma brucei quantified by SILAC and mass spectrometry
Source: BMC Genomics. 2012 Oct 16;13:556. doi: 10.1186/1471-2164-13-556 (PMC3545838; doi:10.1186/1471-2164-13-556)
Supplement: Additional file 9 — Table S8. Proteins having difference in fold change >= 5 fold between Urbaniak and our study. [file 1471-2164-13-556-S9.xls]

## Sheet: Table S8
Table S8: Proteins having difference in fold change >= 5 fold between Urbaniak and our study
		downregulated >=2 fold
		Unchanged in regulation < 2 fold
		upregulated >=2 fold
		Diff is higher in Gunasekera
		Diff is higher in Urbaniak
			fold change		log2
id	gene_id	product	PC/LS(Urbaniak)	PC/LS(Gunasekera)	PC/LS(Urbaniak)	PC/LS(Gunasekera)	Diff in fold change	recip(Diff in fold change)	direction
1	Tb11.02.0010	Protein of unknown function, conserved	0.076652	0.01102	-3.70553	-6.50373	0.143767	6.95572	Diff is higher in Gunasekera
2	Tb927.5.440	trans-sialidase, putative	6.5978	0.01716	2.72199	-5.86481	0.00260087	384.487	Diff is higher in Gunasekera
3	Tb927.8.7720	Protein of unknown function, conserved	0.24602	0.021561	-2.02315	-5.53543	0.0876392	11.4104	Diff is higher in Gunasekera
4	Tb09.211.2580	30S Ribosomal protein S17, putative	4.4876	0.025246	2.16594	-5.3078	0.00562572	177.755	Diff is higher in Gunasekera
5	Tb927.5.2890	Protein of unknown function, conserved	0.93912	0.041851	-0.0906186	-4.57859	0.0445641	22.4396	Diff is higher in Gunasekera
6	Tb09.211.1030	inositol phosphorylceramide synthase (SLS1)	0.25257	0.048035	-1.98524	-4.37977	0.190185	5.25804	Diff is higher in Gunasekera
7	Tb927.10.1030	serine carboxypeptidase III precursor, putative,serine peptidase, Clan SC, Family S10 (CBP1)	1.9631	0.058327	0.973134	-4.09969	0.0297117	33.6568	Diff is higher in Gunasekera
8	Tb927.10.1040	serine carboxypeptidase III precursor, putative,serine carboxypeptidase (CBP1) precursor, putative,serine peptidase, Clan SC, Family S10 (CBP1)	0.39616	0.058327	-1.33584	-4.09969	0.147231	6.79205	Diff is higher in Gunasekera
9	Tb927.10.1890	calpain, putative,cysteine peptidase, Clan CA, family C2, putative	0.73202	0.060592	-0.450045	-4.04473	0.0827737	12.0811	Diff is higher in Gunasekera
10	Tb09.160.4630	Protein of unknown function, conserved	0.46698	0.061251	-1.09857	-4.02912	0.131164	7.62404	Diff is higher in Gunasekera
11	Tb927.4.4370	Protein of unknown function, conserved	4.3265	0.064336	2.1132	-3.95823	0.0148702	67.2485	Diff is higher in Gunasekera
12	Tb11.01.8820	expression site-associated gene (ESAG) protein, putative,expression site-associated gene 4 (ESAG4) protein, putative,receptor-type adenylate cyclase, putative	8.0678	0.073585	3.01218	-3.76444	0.00912083	109.639	Diff is higher in Gunasekera
13	Tb11.02.1100	nucleobase/nucleoside transporter 8.1 (NT8.1)	7.6296	0.090551	2.93161	-3.46513	0.0118684	84.2575	Diff is higher in Gunasekera
14	Tb927.10.14170	aquaporin 9, putative	1.0153	0.090914	0.0219061	-3.45935	0.089544	11.1677	Diff is higher in Gunasekera
15	Tb11.52.0015	Protein of unknown function, conserved	0.65541	0.11235	-0.60953	-3.15393	0.171419	5.83364	Diff is higher in Gunasekera
16	Tb09.211.3780	Protein of unknown function, conserved	0.7055	0.11671	-0.503282	-3.099	0.165429	6.0449	Diff is higher in Gunasekera
17	Tb11.01.6510	paraflagellar rod component, putative (PFC9)	0.66066	0.12628	-0.59802	-2.9853	0.191142	5.23171	Diff is higher in Gunasekera
18	Tb927.2.5980	ATP-dependent Clp protease subunit, heat shock protein 100 (HSP100), putative,serine peptidase, putative (HSP100)	0.74136	0.12687	-0.431754	-2.97858	0.171131	5.84346	Diff is higher in Gunasekera
19	Tb927.10.2610	Protein of unknown function, conserved	0.77502	0.13764	-0.367695	-2.86103	0.177595	5.63078	Diff is higher in Gunasekera
20	Tb927.5.860	selenoprotein, putative (SelT)	0.016389	0.19535	-5.93113	-2.35587	11.9196	0.0838956	Diff is higher in Urbaniak
21	Tb11.01.0300	Protein of unknown function, conserved	1.013	0.19786	0.0186342	-2.33745	0.195321	5.11978	Diff is higher in Gunasekera
22	Tb09.211.2410	protein kinase A catalytic subunit isoform 1,protein kinase A catalytic subunit (PKAC1)	0.032636	0.24598	-4.93739	-2.02339	7.53708	0.132677	Diff is higher in Urbaniak
23	Tb927.1.700	phosphoglycerate kinase (PGKC)	0.042929	0.33566	-4.5419	-1.57493	7.81896	0.127894	Diff is higher in Urbaniak
24	Tb927.6.3140	Protein of unknown function, conserved	1.9665	0.36356	0.97563	-1.45973	0.184877	5.40901	Diff is higher in Gunasekera
25	Tb927.8.4550	Protein of unknown function, conserved	3.0898	0.36883	1.62751	-1.43897	0.11937	8.3773	Diff is higher in Urbaniak
26	Tb927.3.4720	dynamin, putative,vacuolar sortin protein 1, putative	0.04386	0.39882	-4.51095	-1.32619	9.09302	0.109974	Diff is higher in Urbaniak
27	Tb11.02.1080	Protein of unknown function, conserved	4.5696	0.48283	2.19207	-1.05041	0.105661	9.4642	Diff is higher in Urbaniak
28	Tb927.5.2160	Protein of unknown function, conserved	20.224	0.50696	4.338	-0.980056	0.0250672	39.8927	Diff is higher in Urbaniak
29	Tb927.10.5010	Mitochondrial elongation factor G, putative	3.4973	0.58823	1.80624	-0.765548	0.168195	5.94546	Diff is higher in Urbaniak
30	Tb927.7.7010	Protein of unknown function, conserved	3.3901	0.65995	1.76133	-0.599571	0.19467	5.1369	Diff is higher in Urbaniak
31	Tb927.4.3400	Protein of unknown function, conserved	0.10737	0.70925	-3.21934	-0.495634	6.60566	0.151385	Diff is higher in Urbaniak
32	Tb927.3.4160	Protein of unknown function, conserved	4.2656	0.73951	2.09275	-0.435358	0.173366	5.76814	Diff is higher in Urbaniak
33	Tb927.10.7300	Protein of unknown function, conserved	0.10809	0.78556	-3.2097	-0.348207	7.26765	0.137596	Diff is higher in Urbaniak
34	Tb927.10.3660	aspartate aminotransferase	0.12654	0.80979	-2.98233	-0.30438	6.39948	0.156263	Diff is higher in Urbaniak
35	Tb927.1.720	phosphoglycerate kinase (PGKA)	6.8986	1.0716	2.7863	0.0997665	0.155336	6.43766	Diff is higher in Urbaniak
36	Tb927.5.360	75 kDa invariant surface glycoprotein (ISG75)	0.14212	1.2172	-2.81482	0.283566	8.56459	0.11676	Diff is higher in Urbaniak
37	Tb927.6.2300	adenosine kinase, putative	0.014263	1.2393	-6.13158	0.309525	86.8892	0.0115089	Diff is higher in Urbaniak
38	Tb11.01.8240	Protein of unknown function, conserved	0.43548	2.436	-1.19932	1.28451	5.59383	0.178768	Diff is higher in Gunasekera
39	Tb927.4.200	retrotransposon hot spot protein 1 (RHS1), putative	0.20347	3.1762	-2.29711	1.6673	15.6102	0.0640608	Diff is higher in Urbaniak
40	Tb927.8.7100	acetyl-CoA carboxylase, putative	1.1043	6.0026	0.143132	2.58559	5.43566	0.18397	Diff is higher in Gunasekera
41	Tb11.01.5800	Protein of unknown function, conserved	0.66185	6.2746	-0.595424	2.64952	9.4804	0.105481	Diff is higher in Gunasekera
42	Tb927.10.11930	NAD or NADP dependent oxidoreductase, putative,short chain dehydrogenase, putative	1.2743	7.9418	0.349705	2.98947	6.23228	0.160455	Diff is higher in Gunasekera
43	Tb11.02.2310	prostaglandin f synthase	1.6268	8.9215	0.702037	3.15729	5.48408	0.182346	Diff is higher in Gunasekera
44	Tb09.160.4460	TFIIF-stimulated CTD phosphatase, putative	1.2699	10.881	0.344715	3.44374	8.56839	0.116708	Diff is higher in Gunasekera
45	Tb927.3.2080	Protein of unknown function, conserved	2.2643	12.457	1.17907	3.63888	5.50148	0.181769	Diff is higher in Gunasekera
46	Tb927.8.2540	3-ketoacyl-CoA thiolase, putative	2.5326	13.423	1.34062	3.74664	5.30009	0.188676	Diff is higher in Gunasekera
47	Tb11.01.3550	2-oxoglutarate dehydrogenase E2 component, putative	2.6832	14.163	1.42395	3.82405	5.2784	0.189451	Diff is higher in Gunasekera
48	Tb927.6.4840	S-adenosylmethionine synthetase, putative (METK1)	2.8032	18.088	1.48707	4.17696	6.45263	0.154976	Diff is higher in Gunasekera
49	Tb927.6.1520	aquaporin 3, putative (AQP1)	2.6769	21.368	1.42056	4.41738	7.98237	0.125276	Diff is higher in Gunasekera
50	Tb927.4.4910	3,2-trans-enoyl-CoA isomerase, mitochondrial precursor, putative	1.1781	23.355	0.236462	4.54566	19.8243	0.0504432	Diff is higher in Gunasekera
51	Tb927.7.2160	Protein of unknown function, conserved	3.3186	23.769	1.73057	4.57101	7.16236	0.139619	Diff is higher in Gunasekera
52	Tb927.5.940	NADH-dependent fumarate reductase, putative	2.0733	24.259	1.05193	4.60045	11.7007	0.0854652	Diff is higher in Gunasekera
53	Tb927.10.2560	mitochondrial malate dehydrogenase (mMDH)	5.0438	25.659	2.33451	4.68139	5.08724	0.19657	Diff is higher in Gunasekera
54	Tb927.10.12210	ribulose-5-phosphate 3-epimerase, putative	2.9807	27.411	1.57565	4.77668	9.19616	0.108741	Diff is higher in Gunasekera
55	Tb11.01.4702	cytochrome oxidase subunit X (COXX)	6.0436	30.663	2.59541	4.93843	5.07363	0.197097	Diff is higher in Gunasekera
56	Tb927.6.4430	homoserine kinase, putative (HK)	4.9382	33.657	2.30399	5.07283	6.81564	0.146721	Diff is higher in Gunasekera
57	Tb927.2.4240	GTP binding protein, putative (28H13.470)	7.1138	36.258	2.83062	5.18023	5.09685	0.196199	Diff is higher in Gunasekera
58	Tb927.8.4950	kinesin, putative	7.1693	42.188	2.84183	5.39876	5.88454	0.169937	Diff is higher in Gunasekera
59	Tb927.10.4080	Protein of unknown function, conserved	3.5699	51.253	1.83588	5.67956	14.357	0.0696525	Diff is higher in Gunasekera
60	Tb927.10.8440	glucose transporter 1B (THT1-)	0.020386	61.514	-5.61628	5.94284	3017.46	0.000331404	Diff is higher in Gunasekera
61	Tb11.22.0001	Protein of unknown function, conserved	11.558	64.178	3.53082	6.00401	5.55269	0.180093	Diff is higher in Gunasekera
62	Tb927.10.6910	Sterol methyltransferase, putative	15.78	79.697	3.98003	6.31645	5.05051	0.198	Diff is higher in Gunasekera
63	Tb927.10.4880	Protein of unknown function, conserved	9.5416	80.11	3.25423	6.32391	8.39587	0.119106	Diff is higher in Gunasekera
64	Tb11.01.8225	Protein of unknown function, conserved	0.7199	91.417	-0.474132	6.51439	126.986	0.0078749	Diff is higher in Gunasekera
65	Tb927.7.3160	dynein heavy chain, cytosolic, putative	0.86336	193.48	-0.211966	7.59604	224.101	0.00446227	Diff is higher in Gunasekera
66	Tb927.4.5000	Protein of unknown function, conserved	0.5583	317.13	-0.840888	8.30893	568.028	0.00176048	Diff is higher in Gunasekera
67	Tb927.8.7420	Protein of unknown function, conserved	0.60756	317.13	-0.718901	8.30893	521.973	0.00191581	Diff is higher in Gunasekera
