# Supplementary material for: Proteome remodelling during development from blood to insect-form Trypanosoma brucei quantified by SILAC and mass spectrometry
Source: BMC Genomics. 2012 Oct 16;13:556. doi: 10.1186/1471-2164-13-556 (PMC3545838; doi:10.1186/1471-2164-13-556)
Supplement: Additional file 10 — Table S9. Alternative splicing to diversify protein production. [file 1471-2164-13-556-S10.xls]

## Sheet: Table S9
Table S9: Alternative splicing to diversify protein production
peptide	probability	protein_id	calc_neutral_pep_mass	precursor_neutral_mass	massdiff	ions	ions2	assumed_charge	asap+mean	asap+error	MZratio	protein_descr	bscore	yscore	pI
SPPMAAALR	1	Tb09.160.0360	928.48	929.501	1.0211	18/16	18/16	2	39.69	27.23	465.247	Distance+from+distal+start+codon+to+the+annotated+start+codon+is+133+aa	14.5	15.1	9.47
DVLQLVAAGK	1	Tb09.160.0360	1020.61	1018.53	2.0769	18/18	18/18	2	0.44	0.03	511.31	Distance+from+distal+start+codon+to+the+annotated+start+codon+is+133+aa	13.7	17.2	5.84
HINTFPALR	1	Tb09.160.0360	1067.59	1070.56	2.9704	13/16	13/16	2	7.46	1.36	534.801	Distance+from+distal+start+codon+to+the+annotated+start+codon+is+133+aa	19.7	11.3	9.76
HINTFPALRSPPMAAALR	1	Tb09.160.0360	1982.08	1985.11	3.035	44/68	44/68	3	2.02	0.3	661.7	Distance+from+distal+start+codon+to+the+annotated+start+codon+is+133+aa	14.8	13.9	12
VDSDSTLQEK	1	Tb09.160.0360	1120.52	1120.61	0.0861	19/18	19/18	2	999	0	561.27	Distance+from+distal+start+codon+to+the+annotated+start+codon+is+133+aa	16.7	15.3	4.03
WYEIGVILQTVRDVLQLVAAGK	1	Tb09.160.0360	2470.39	2469.2	1.1929	34/42	34/42	2	0	0	1236.2	Distance+from+distal+start+codon+to+the+annotated+start+codon+is+133+aa	11.1	11.8	6.07
GEETHTTLLATAALAGFLVTFK	1	Tb09.160.0360	2290.22	2292.21	1.9884	31/42	31/42	2	1.65	0.08	1146.12	Distance+from+distal+start+codon+to+the+annotated+start+codon+is+133+aa	12.3	13.8	5.4
QQLLEKLLNEEFPR	1	Tb09.160.0360	1738.93	1742.9	3.9697	23/26	23/26	2	999	0	870.47	Distance+from+distal+start+codon+to+the+annotated+start+codon+is+133+aa	15.8	15.7	4.79
SLVRPFFSPCLSTSCETLK	0.9702	Tb09.160.0370	2228.1	2226	2.0987	62/108	62/108	4	0	0	558.032	Distance+from+distal+start+codon+to+the+annotated+start+codon+is+48+aa	15.3	16	7.79
GQGLDLADMNDASRTAMR	0.9741	Tb09.160.0370	1956.89	1958.92	2.0259	62/102	62/102	4	0.53	0.12	490.23	Distance+from+distal+start+codon+to+the+annotated+start+codon+is+48+aa	15.6	14.7	4.43
GLATEIWWLHHTLDGPMLFRR	1	Tb09.160.0370	2574.32	2573.31	1.0114	92/160	92/160	5			515.871	Distance+from+distal+start+codon+to+the+annotated+start+codon+is+48+aa	18.7	19	6.92
SLVRPFFSPCLSTSCETLKTELPPLGKVYFR	0.9969	Tb09.160.0370	3628.88	3630.82	1.9394	89/180	89/180	4	3.22	3	908.227	Distance+from+distal+start+codon+to+the+annotated+start+codon+is+48+aa	16.3	17	8.84
LVRPFFSPCLSTSCETLKTELPPLGKVYFR	0.9978	Tb09.160.0370	3611.89	3614.82	2.9284	78/174	78/174	4			903.979	Distance+from+distal+start+codon+to+the+annotated+start+codon+is+48+aa	16.3	16.7	8.86
MSLVRPFFSPCLSTSCETLKTELPPLGKVYFR	1	Tb09.160.0370	3791.94	3790.76	1.1847	50/124	50/124	3			1264.99	Distance+from+distal+start+codon+to+the+annotated+start+codon+is+48+aa	11.4	11.1	8.84
GQGLDLADMNDASRTAMRSLQEGLK	0.9926	Tb09.160.0370	2692.29	2690.36	1.9284	58/144	58/144	4	1.07	0.23	674.08	Distance+from+distal+start+codon+to+the+annotated+start+codon+is+48+aa	18.2	16.8	4.68
QLGALKEECKGQGLDLADMNDASR	1	Tb09.160.0370	2652.26	2655.28	3.0225	50/92	50/92	3			885.094	Distance+from+distal+start+codon+to+the+annotated+start+codon+is+48+aa	13.1	13.1	4.44
MVGTLGK	1	Tb09.160.0940	720.384	723.367	2.9836	2012-12-16	2012-12-16	2	1	1	361.199	Distance+from+distal+start+codon+to+the+annotated+start+codon+is+40+aa	13.9	12.5	8.5
HSTGGTGGGK	1	Tb09.160.1140	865.414	867.501	2.0876	18/18	18/18	2	0.18	0.01	433.714	Distance+from+distal+start+codon+to+the+annotated+start+codon+is+63+aa	13.3	13.4	8.76
AASPRPVSHQVDVITISMMR	1	Tb09.160.1140	2230.15	2231.11	0.9654	43/76	43/76	3	0	0	744.389	Distance+from+distal+start+codon+to+the+annotated+start+codon+is+63+aa	13.7	15.1	9.65
MIRGSHLVHLGINCSVSCNLLQNRGTISVAFR	1	Tb09.160.1140	3624.85	3628	3.1418	86/186	86/186	4	999	0	907.221	Distance+from+distal+start+codon+to+the+annotated+start+codon+is+63+aa	17.3	17.2	10.41
HRCGSSASFAPAIRAASPRPVSHQVDVITISMMR	1	Tb09.160.1140	3753.88	3757	3.1206	103/198	103/198	4			939.476	Distance+from+distal+start+codon+to+the+annotated+start+codon+is+63+aa	14.9	14.9	11.52
TVPSALVEALTAPR	1	Tb09.160.3980	1433.81	1437.64	3.8269	39/52	39/52	3	0.17	0.1	478.945	Distance+from+distal+start+codon+to+the+annotated+start+codon+is+120+aa	12.4	13	5.66
SSLTDGSKGPR	1	Tb09.160.3980	1121.58	1121.62	0.0449	21/20	21/20	2	0	0	561.797	Distance+from+distal+start+codon+to+the+annotated+start+codon+is+120+aa	11.7	13.5	8.46
VNQGTQTNPIASDSK	1	Tb09.160.3980	1558.76	1558.84	0.0824	32/56	32/56	3	87.79	5.94	520.593	Distance+from+distal+start+codon+to+the+annotated+start+codon+is+120+aa	16.6	16.4	5.81
SEVEEAKTNDNI	1	Tb09.160.3980	1355.63	1354.63	1.0026	21/22	21/22	2	2.52	1.92	678.822	Distance+from+distal+start+codon+to+the+annotated+start+codon+is+120+aa	9.5	11.5	4
MDSPEACR	1	Tb09.160.3980	1016.39	1019.61	3.2213	15/14	15/14	2	999	0	509.204	Distance+from+distal+start+codon+to+the+annotated+start+codon+is+120+aa	15.2	18.3	4.37
FRRTSSSR	1	Tb09.160.3980	1005.53	1004.54	0.9986	17/14	17/14	2			503.775	Distance+from+distal+start+codon+to+the+annotated+start+codon+is+120+aa	16.8	15.9	12.3
TVPSALVEALTAPREK	1	Tb09.160.3980	1698.96	1699.97	1.0087	38/60	38/60	3	0.01	0	567.328	Distance+from+distal+start+codon+to+the+annotated+start+codon+is+120+aa	18.4	15.7	5.81
SSLTDGSKGPRETSQK	1	Tb09.160.3980	1694.86	1693.95	0.9014	24/30	24/30	2			848.435	Distance+from+distal+start+codon+to+the+annotated+start+codon+is+120+aa	16.5	18	8.31
AVTAPPRDATTPEGEELPMR	1	Tb09.160.3980	2147.06	2146.87	0.1816	31/38	31/38	2			1074.54	Distance+from+distal+start+codon+to+the+annotated+start+codon+is+120+aa	13.1	13.1	4.41
AAQFSGSISDCEAVAPLGSK	1	Tb09.160.3980	1993.94	1993.02	0.9224	45/76	45/76	3	0.65	0.16	665.654	Distance+from+distal+start+codon+to+the+annotated+start+codon+is+120+aa	14.4	15.9	4.37
GPRETSQKVNQGTQTNPIASDSK	1	Tb09.160.3980	2458.24	2456.32	1.9234	24/44	24/44	2			1230.13	Distance+from+distal+start+codon+to+the+annotated+start+codon+is+120+aa	12.5	11	8.59
SSLTDGSK	1	Tb09.160.3980	801.396	805.292	3.8958	14/14	14/14	2	999	0	401.705	Distance+from+distal+start+codon+to+the+annotated+start+codon+is+120+aa	7.2	12	5.55
AVTAPPR	1	Tb09.160.3980	720.416	723.368	2.9524	2012-12-15	2012-12-15	2	999	0	361.215	Distance+from+distal+start+codon+to+the+annotated+start+codon+is+120+aa	15.2	14.2	9.79
FERYHKSSLTDGSK	1	Tb09.160.3980	1679.85	1681.82	1.9708	25/26	25/26	2	0.21	0.04	840.931	Distance+from+distal+start+codon+to+the+annotated+start+codon+is+120+aa	14.3	15.8	8.5
DATTPEGEELPMR	1	Tb09.160.3980	1444.65	1442.72	1.9283	38/48	38/48	3	4	0.53	482.558	Distance+from+distal+start+codon+to+the+annotated+start+codon+is+120+aa	15.6	14.8	4
TTESSAKPSTNITEER	1	Tb09.160.3980	1749.84	1749.85	0.0089	45/60	45/60	3	0.21	0.03	584.287	Distance+from+distal+start+codon+to+the+annotated+start+codon+is+120+aa	13.4	16.6	4.78
YHKSSLTDGSKGPR	1	Tb09.160.3980	1549.8	1551.76	1.9661	25/26	25/26	2			775.906	Distance+from+distal+start+codon+to+the+annotated+start+codon+is+120+aa	12.6	10.1	9.7
MDSPEACRVQRFR	1	Tb09.160.3980	1670.79	1668.94	1.8496	24/24	24/24	2			836.402	Distance+from+distal+start+codon+to+the+annotated+start+codon+is+120+aa	14.9	16.9	8
TSSSRDSFNIPTYVR	1	Tb09.160.3980	1738.85	1740.99	2.1334	37/56	37/56	3			580.625	Distance+from+distal+start+codon+to+the+annotated+start+codon+is+120+aa	11.9	10.5	8.41
SEVEEAK	1	Tb09.160.3980	790.371	788.529	1.8413	2012-12-13	2012-12-13	2	0	0	396.193	Distance+from+distal+start+codon+to+the+annotated+start+codon+is+120+aa	12.1	19.3	4.25
AAQFSGSISDCEAVAPLGSKAVTAPPR	1	Tb09.160.3980	2696.35	2694.28	2.0646	23/52	23/52	2			1349.18	Distance+from+distal+start+codon+to+the+annotated+start+codon+is+120+aa	10.2	11.1	6.11
YHKSSLTDGSK	1	Tb09.160.3980	1229.61	1231.8	2.1827	28/40	28/40	3			410.878	Distance+from+distal+start+codon+to+the+annotated+start+codon+is+120+aa	9	10.2	8.51
SDSKSSK	1	Tb09.160.4770	737.356	738.379	1.0229	2012-12-14	2012-12-14	2	31.54	1.09	369.685	Distance+from+distal+start+codon+to+the+annotated+start+codon+is+34+aa	18.2	16.2	8.31
RSMYDMTGNSGAADKFGAGPGFNPFA	1	Tb09.211.0330	2705.17	2706.33	1.1575	27/50	27/50	2			1353.59	Distance+from+distal+start+codon+to+the+annotated+start+codon+is+126+aa	10.8	10.8	5.96
FSATNAK	1	Tb09.211.0330	737.371	738.38	1.0091	2012-12-14	2012-12-14	2	7.61	0.58	369.693	Distance+from+distal+start+codon+to+the+annotated+start+codon+is+126+aa	20.5	15.6	8.75
LDVVANNAFKAYLMSSASVSFMGSEEDESIVVVSSGQQGDYVV	1	Tb09.211.0540	4560.12	4560.15	0.0348	98/252	98/252	4	999	0	1141.04	Distance+from+distal+start+codon+to+the+annotated+start+codon+is+36+aa	11.8	14.6	3.71
LFFNFINDTTLPRFAMPDYSRVPSTLMQFLMHNQPK	1	Tb09.211.0540	4342.14	4342.28	0.1359	62/210	62/210	4			1086.54	Distance+from+distal+start+codon+to+the+annotated+start+codon+is+36+aa	10	11.2	8.6
SAGAQGLFGHLNDGR	1	Tb09.211.0540	1508.74	1509.89	1.1551	37/56	37/56	3	0.61	0.37	503.919	Distance+from+distal+start+codon+to+the+annotated+start+codon+is+36+aa	14.3	14.3	6.46
YPIEHGIVTNWDDMEKVWHHTFYNELRVNPESHNVLLTEAPMNPK	1	Tb09.211.0620	5439.6	5437.76	1.8312	166/352	166/352	5	0.54	0.06	1088.93	Distance+from+distal+start+codon+to+the+annotated+start+codon+is+28+aa	16.7	17.1	5.32
VWHHTFYNELRVNPESHNVLLTEAPMNPK	1	Tb09.211.0620	3481.72	3482.67	0.9521	103/224	103/224	5	0.14	0.22	697.352	Distance+from+distal+start+codon+to+the+annotated+start+codon+is+28+aa	14.3	15	6.27
IMSDEEQTAIVCDNGSGMVKSGFSGDDAPRHVFPSIVGRPK	1	Tb09.211.0620	4398.09	4398.27	0.1818	144/320	144/320	5	2.55	0.4	880.626	Distance+from+distal+start+codon+to+the+annotated+start+codon+is+28+aa	17.1	18.7	4.89
VWHHTFYNELRVNPESHNVLLTEAPMNPKQNR	0.9883	Tb09.211.0620	3913.94	3911.95	1.9911	97/186	97/186	4	0	0	979.493	Distance+from+distal+start+codon+to+the+annotated+start+codon+is+28+aa	14.4	14.8	7
VTKPLPDLGFELLTKVPGMYVLADCCIGFLNILSVFTAFKLYLLHR	1	Tb09.211.1000	5289.87	5293.55	3.6887	117/270	117/270	4			1323.47	Distance+from+distal+start+codon+to+the+annotated+start+codon+is+18+aa	14.8	13.6	7.99
SYPFFSLSPPGLVPPPMAVPPVEMYSGSFWNRMRKPLPLR	1	Tb09.211.1000	4560.33	4559.18	1.1489	101/234	101/234	4	999	0	1141.09	Distance+from+distal+start+codon+to+the+annotated+start+codon+is+18+aa	14.7	14.6	10.27
MISYPFFSLSPPGLVPPPMAVPPVEMYSGSFWNRMR	1	Tb09.211.1000,Tb09.211.1030	4151.99	4153.95	1.9597	51/140	51/140	3	1	1	1385	Distance+from+distal+start+codon+to+the+annotated+start+codon+is+18+aa	12.9	10.4	8.34
MPADSVVGIPADLSLAMVEEKEAELAK	1	Tb09.211.1330	2854.43	2853.43	1.0024	47/104	47/104	3	2.6	0.43	952.486	Distance+from+distal+start+codon+to+the+annotated+start+codon+is+16+aa	14.6	15.3	4.08
GLSTDSNGTQKHASGDIACSITGKEK	1	Tb09.211.2160	2677.29	2675.27	2.0263	32/50	32/50	2			1339.65	Distance+from+distal+start+codon+to+the+annotated+start+codon+is+105+aa	12.9	12.1	6.74
SAAAAVAGK	1	Tb09.211.2960	794.438	794.413	0.0251	19/16	19/16	2	0.55	0.04	398.226	Distance+from+distal+start+codon+to+the+annotated+start+codon+is+17+aa	11.4	11	8.47
TCPATVEAAGNEGSK	1	Tb09.211.2960	1498.68	1500.83	2.1462	33/56	33/56	3	0.17	0.4	500.568	Distance+from+distal+start+codon+to+the+annotated+start+codon+is+17+aa	19.5	15.4	4.53
SVELRTCPATVEAAGNEGSKALLQK	1	Tb09.211.2960	2646.38	2648.34	1.9645	33/48	33/48	2			1324.2	Distance+from+distal+start+codon+to+the+annotated+start+codon+is+17+aa	14.2	16.3	5.95
TNLFCQSEYATHRPTHPHIYMYRNMLVILTLKNCYQLLPDISNPCMNNK	1	Tb09.v1.0110	6018.89	6018.16	0.7322	190/384	190/384	5	1	1	1204.79	Distance+from+distal+start+codon+to+the+annotated+start+codon+is+28+aa	15.4	16.1	8.57
ECVADACASEDVVEKNSVLCSLLK	1	Tb09.v1.0370	2711.28	2712.24	0.9638	29/46	29/46	2	0	0	1356.65	Distance+from+distal+start+codon+to+the+annotated+start+codon+is+91+aa	10.2	12.4	4.18
MTMNFGNMTLGGATATFGGQSNPLCNYTSSLAKKFVYK	1	Tb09.v1.0420	4154.92	4157.84	2.9184	109/222	109/222	4	4.97	1	1039.74	Distance+from+distal+start+codon+to+the+annotated+start+codon+is+2+aa	13.7	13.8	9.52
MNFGNMTLGGATATFGGQSNPLCNYTSSLAKKFVYK	1	Tb09.v1.0420	3882.86	3884.86	1.9975	128/280	128/280	5			777.58	Distance+from+distal+start+codon+to+the+annotated+start+codon+is+2+aa	13.2	13.9	9.52
VAMAGVEEADKLKQLGNAAFSER	1	Tb10.05.0110	2433.23	2435.08	1.8527	57/132	57/132	4	0.09	0	609.315	Distance+from+distal+start+codon+to+the+annotated+start+codon+is+34+aa	10.1	10.7	4.87
MSSGSTK	1	Tb10.26.0200	754.317	752.462	1.8542	2012-12-15	2012-12-15	2	0	0	378.166	Distance+from+distal+start+codon+to+the+annotated+start+codon+is+28+aa	11.8	14.3	8.5
EVQSTGK	1	Tb10.26.0200	755.391	755.422	0.0314	2012-12-16	2012-12-16	2	0.48	0.37	378.703	Distance+from+distal+start+codon+to+the+annotated+start+codon+is+28+aa	11.5	11.3	6.1
SSGSTKLEAIVVCGPSGAGKTTLLER	0.9931	Tb10.26.0200	2667.4	2670.35	2.9545	86/150	86/150	4			667.857	Distance+from+distal+start+codon+to+the+annotated+start+codon+is+28+aa	14.6	14.3	7.92
NRSPVNFSEKNAHGDEPVTAPR	1	Tb10.26.0330	2429.19	2427.37	1.8213	18/42	18/42	2			1215.6	Distance+from+distal+start+codon+to+the+annotated+start+codon+is+34+aa	7	8.4	6.76
SSRLTLQSYSAWPMSIDLDMLR	0.9991	Tb10.26.0340	2595.27	2596.38	1.1135	17/42	17/42	2			1298.64	Distance+from+distal+start+codon+to+the+annotated+start+codon+is+14+aa	8.1	8.9	5.68
EPRPPRSTEVSASPATVSTPYRSPR	1	Tb10.26.0430	2706.38	2706.22	0.1614	54/96	54/96	3	1	1	903.135	Distance+from+distal+start+codon+to+the+annotated+start+codon+is+30+aa	13.3	13.4	10.67
RCARFYLIQWGHTVAAGTAAPPR	1	Tb10.26.0430	2660.37	2659.45	0.9113	26/44	26/44	2			1331.19	Distance+from+distal+start+codon+to+the+annotated+start+codon+is+30+aa	8.9	8.8	10.76
GIGGRVR	0.9999	Tb10.26.0550	733.446	736.467	3.021	2012-12-13	2012-12-13	2	1	1	367.73	Distance+from+distal+start+codon+to+the+annotated+start+codon+is+93+aa	9.1	12.8	12
GVAETPTGKQQVSSVSKEAGEK	1	Tb10.26.0590	2240.17	2239.15	1.0205	48/84	48/84	3	0.5	0.06	747.731	Distance+from+distal+start+codon+to+the+annotated+start+codon+is+112+aa	13.5	13.4	6.23
QRYGSLKPSLPLLCQATCAWHAALQHYWRALVECGSSLTLEHSQR	0.9908	Tb10.26.0690	5299.63	5302.76	3.1303	133/352	133/352	5			1060.93	Distance+from+distal+start+codon+to+the+annotated+start+codon+is+86+aa	12.6	12.5	8.66
LLAMADRLPDVASRTILCPLFSR	0.9881	Tb10.26.0770	2634.43	2634.39	0.0332	53/132	53/132	4			659.614	Distance+from+distal+start+codon+to+the+annotated+start+codon+is+31+aa	11	10.9	8.25
EQLLSELSFLAETVTRVLPSAEVACNQVNLRLIVHMMEVISK	1	Tb10.26.1010	4798.51	4802.32	3.8153	120/328	120/328	5	999	0	960.709	Distance+from+distal+start+codon+to+the+annotated+start+codon+is+16+aa	15	16.7	5.02
MCSVSEGLLFCVTASTMVEGHSDTLLMVDGCTDTEK	1	Tb10.26.1010	3995.73	3996.82	1.0873	54/140	54/140	3	12.85	1.87	1332.92	Distance+from+distal+start+codon+to+the+annotated+start+codon+is+16+aa	13.1	10.4	4.01
MCSVSEGLLFCVTASTMVEGHSDTLLMVDGCTDTEKQEAQTLLLGGDSTR	1	Tb10.26.1010	5497.46	5495.75	1.716	113/294	113/294	4	1	1	1375.37	Distance+from+distal+start+codon+to+the+annotated+start+codon+is+16+aa	15.1	15.3	4.07
SVSEGLLFCVTASTMVEGHSDTLLMVDGCTDTEKQEAQTLLLGGDSTR	1	Tb10.26.1010	5198.41	5198.45	0.0411	115/282	115/282	4			1300.61	Distance+from+distal+start+codon+to+the+annotated+start+codon+is+16+aa	15.6	15.7	4.07
CSVSEGLLFCVTASTMVEGHSDTLLMVDGCTDTEKQEAQTLLLGGDSTR	1	Tb10.26.1010	5318.44	5316.79	1.6461	68/288	68/288	4	0.57	0.09	1330.62	Distance+from+distal+start+codon+to+the+annotated+start+codon+is+16+aa	14.9	14.4	4.07
EANLLNKPCYHVVEPATR	1	Tb10.26.1010	2118.08	2116.12	1.9549	64/102	64/102	4			530.527	Distance+from+distal+start+codon+to+the+annotated+start+codon+is+16+aa	22.5	20.8	6.84
LIVHMMEVISKYPTLGSLLVMSPRR	1	Tb10.26.1010	2895.58	2899.41	3.8322	79/144	79/144	4			724.902	Distance+from+distal+start+codon+to+the+annotated+start+codon+is+16+aa	16.5	16.1	9.99
YPTLGSLLVMSPRRLDEVMEEVLMNWLR	1	Tb10.26.1010	3372.73	3371.55	1.1726	54/108	54/108	3			1125.25	Distance+from+distal+start+codon+to+the+annotated+start+codon+is+16+aa	18.4	18.2	4.87
HEAALVAIDKEANLLNKPCYHVVEPATR	1	Tb10.26.1010	3165.65	3168.6	2.9542	50/108	50/108	3			1056.22	Distance+from+distal+start+codon+to+the+annotated+start+codon+is+16+aa	16	17.5	6.03
EQLLSELSFLAETVTRVLPSAEVACNQVNLR	1	Tb10.26.1010	3477.82	3475.79	2.0313	53/120	53/120	3			1160.28	Distance+from+distal+start+codon+to+the+annotated+start+codon+is+16+aa	14.6	15.2	4.49
LIVHMMEVISKYPTLGSLLVMSPR	1	Tb10.26.1010	2761.46	2762.41	0.9571	49/92	49/92	3	999	0	921.493	Distance+from+distal+start+codon+to+the+annotated+start+codon+is+16+aa	16.4	16.3	8.6
LDEVMEEVLMNWLRHEAALVAIDK	1	Tb10.26.1010	2865.43	2864.49	0.939	52/92	52/92	3			956.15	Distance+from+distal+start+codon+to+the+annotated+start+codon+is+16+aa	14.1	15.2	4.35
EANLLNKPCYHVVEPATRNV	0.9896	Tb10.26.1010	2323.17	2327.24	4.0643	64/114	64/114	4	1.34	0.21	581.801	Distance+from+distal+start+codon+to+the+annotated+start+codon+is+16+aa	17.9	19.2	6.84
LDEVMEEVLMNWLRHEAALVAIDKEANLLNKPCYHVVEPATR	0.9782	Tb10.26.1010	4915.48	4919.34	3.8612	99/246	99/246	4	1	1	1229.88	Distance+from+distal+start+codon+to+the+annotated+start+codon+is+16+aa	17	15.8	4.82
CSVSEGLLFCVTASTMVEGHSDTLLMVDGCTDTEK	1	Tb10.26.1010	3914.71	3912.92	1.7905	55/136	55/136	3	1	1	1305.91	Distance+from+distal+start+codon+to+the+annotated+start+codon+is+16+aa	14.6	13.4	4.01
VLPSAEVACNQVNLRLIVHMMEVISKYPTLGSLLVMSPR	1	Tb10.26.1010	4396.31	4398.3	1.9887	115/228	115/228	4	1.51	0.2	1100.09	Distance+from+distal+start+codon+to+the+annotated+start+codon+is+16+aa	14.2	14.5	8.18
EAKPPSVFSIIASAYRGEVGGGNNSSK	1	Tb10.389.0340	2713.37	2717.09	3.7226	48/104	48/104	3			905.464	Distance+from+distal+start+codon+to+the+annotated+start+codon+is+57+aa	10.3	11.3	8.59
SITNIAAVDDITSGSSSKVEYPSSAPSPTSLSRNAVNR	1	Tb10.389.0340	3885.94	3883.86	2.0803	66/148	66/148	3			1296.32	Distance+from+distal+start+codon+to+the+annotated+start+codon+is+57+aa	12.2	12.1	5.84
SITNIAAVDDITSGSSSKVEYPSSAPSPTSLSR	1	Tb10.389.0340	3365.65	3369.55	3.9021	75/128	75/128	3	999	0	1122.89	Distance+from+distal+start+codon+to+the+annotated+start+codon+is+57+aa	16	13.5	4.56
MSITNIAAVDDITSGSSSKVEYPSSAPSPTSLSR	1	Tb10.389.0340	3470.67	3472.54	1.8712	107/198	107/198	4	999	0	868.676	Distance+from+distal+start+codon+to+the+annotated+start+codon+is+57+aa	13.5	12.8	4.56
AIYRGVGAAMIGNLIGELVYLHTMEWTKEALDVAFADAN	1	Tb10.389.0340	4272.14	4275.2	3.0647	142/304	142/304	5	999	0	855.434	Distance+from+distal+start+codon+to+the+annotated+start+codon+is+57+aa	18.9	20.1	4.5
EVVVADMSGIYAISIPHIFR	1	Tb10.389.1270	2224.16	2223.11	1.0458	29/38	29/38	2	2.51	0.42	1113.09	Distance+from+distal+start+codon+to+the+annotated+start+codon+is+35+aa	12.1	12.4	5.32
VMRRPREALTLPSSSVFQMEER	1	Tb10.389.1400	2648.37	2650.1	1.7298	24/42	24/42	2			1325.19	Distance+from+distal+start+codon+to+the+annotated+start+codon+is+11+aa	9.4	8.9	9.42
LLPDGGMTCGTVLEVFGPPSGGK	1	Tb10.389.1770	2312.13	2315.2	3.0726	33/44	33/44	2	0.06	0.01	1157.07	Distance+from+distal+start+codon+to+the+annotated+start+codon+is+10+aa	10.7	12.9	4.37
MSVCPPPWTGMTAEEISQRLALLTSQTILQHDLNRR	0.9872	Tb10.389.1770	4159.1	4159.01	0.0892	123/280	123/280	5	0.12	0.11	832.827	Distance+from+distal+start+codon+to+the+annotated+start+codon+is+10+aa	14.6	14.8	6.51
MDSFVAGAAAGLVVDFTLYPIDTIK	1	Tb10.61.2510	2637.35	2641.35	3.9969	39/96	39/96	3	1	1	880.124	Distance+from+distal+start+codon+to+the+annotated+start+codon+is+114+aa	9.6	9.5	3.93
DSFVAGAAAGLVVDFTLYPIDTIKTR	1	Tb10.61.2510	2781.46	2781.6	0.1459	48/100	48/100	3	0.09	0.01	928.16	Distance+from+distal+start+codon+to+the+annotated+start+codon+is+114+aa	13.2	11.5	4.43
SVENANIPTLTFVTGNAGKLR	1	Tb10.6k15.0290	2201.18	2205.16	3.9765	71/120	71/120	4	0	0	551.303	Distance+from+distal+start+codon+to+the+annotated+start+codon+is+8+aa	15	15.5	8.46
SLNIMTDASKTTKSVENANIPTLTFVTGNAGK	1	Tb10.6k15.0290	3354.73	3355.75	1.0161	92/186	92/186	4			839.69	Distance+from+distal+start+codon+to+the+annotated+start+codon+is+8+aa	13.3	15.7	8.22
FCVFLTVHRFFSTPSTLITK	1	Tb10.6k15.0290	2400.27	2403.09	2.8253	67/114	67/114	4	999	0	601.074	Distance+from+distal+start+codon+to+the+annotated+start+codon+is+8+aa	15.6	17.5	9.51
PCGENEMFLSLVGDALQFPHVLFR	1	Tb10.6k15.0290	2801.35	2801.35	0.0068	72/138	72/138	4	1.79	1.56	701.346	Distance+from+distal+start+codon+to+the+annotated+start+codon+is+8+aa	15.1	15	4.65
MLFPLACPPPKSVIKFCVFLTVHR	1	Tb10.6k15.0290	2880.55	2884.41	3.8661	76/138	76/138	4			721.144	Distance+from+distal+start+codon+to+the+annotated+start+codon+is+8+aa	16.7	18.2	9.5
PCGENEMFLSLVGDALQFPHVLFRMFFAQRMLFPLACPPPK	1	Tb10.6k15.0290	4875.38	4879.34	3.9609	101/240	101/240	4			1219.85	Distance+from+distal+start+codon+to+the+annotated+start+codon+is+8+aa	15.7	13.5	7.09
VCSAVRIISGGEGGAENGDYFR	1	Tb10.6k15.0290	2323.09	2326.12	3.0353	77/126	77/126	4			581.779	Distance+from+distal+start+codon+to+the+annotated+start+codon+is+8+aa	15.8	16.6	4.68
MFPCGENEMFLSLVGDALQFPHVLFR	1	Tb10.6k15.0290	3079.46	3077.45	2.0109	85/150	85/150	4	1.32	0.25	770.873	Distance+from+distal+start+codon+to+the+annotated+start+codon+is+8+aa	16.9	16.3	4.65
FFSTPSTLITKVCSAVRIISGGEGGAENGDYFR	1	Tb10.6k15.0290	3535.74	3538.7	2.9594	78/192	78/192	4	0.35	0.08	884.942	Distance+from+distal+start+codon+to+the+annotated+start+codon+is+8+aa	13.9	14.6	6.17
MFPCGENEMFLSLVGDALQFPHVLFRMFFAQR	1	Tb10.6k15.0290	3881.82	3882.86	1.0404	83/186	83/186	4	13.59	2.28	971.462	Distance+from+distal+start+codon+to+the+annotated+start+codon+is+8+aa	16.2	17.1	5.43
FCVFLTVHRFFSTPSTLITKVCSAVR	1	Tb10.6k15.0290	3090.63	3092.63	2.0069	55/100	55/100	3			1031.22	Distance+from+distal+start+codon+to+the+annotated+start+codon+is+8+aa	11.9	12.7	9.7
MFFAQRMLFPLACPPPKSVIK	1	Tb10.6k15.0290	2519.31	2520.26	0.9465	51/80	51/80	3			840.778	Distance+from+distal+start+codon+to+the+annotated+start+codon+is+8+aa	14.4	13.8	10.06
FPCGENEMFLSLVGDALQFPHVLFRMFFAQR	1	Tb10.6k15.0290	3760.8	3760.78	0.018	106/180	106/180	4	0.19	0.03	941.207	Distance+from+distal+start+codon+to+the+annotated+start+codon+is+8+aa	15	15.8	5.45
PCGENEMFLSLVGDALQFPHVLFRMFFAQR	1	Tb10.6k15.0290	3613.73	3611.88	1.8526	105/174	105/174	4	1.68	0.24	904.44	Distance+from+distal+start+codon+to+the+annotated+start+codon+is+8+aa	16	14.8	5.45
EVQACLGGYVTTESVKLDLPEIQASS	1	Tb10.6k15.0290	2793.37	2795.53	2.1545	51/100	51/100	3	2.03	0.26	932.132	Distance+from+distal+start+codon+to+the+annotated+start+codon+is+8+aa	13.1	12.6	4
SVIKFCVFLTVHRFFSTPSTLITK	1	Tb10.6k15.0290	2845.57	2844.44	1.1331	49/92	49/92	3			949.53	Distance+from+distal+start+codon+to+the+annotated+start+codon+is+8+aa	16.3	15	10.06
FPCGENEMFLSLVGDALQFPHVLFRMFFAQRMLFPLACPPPK	1	Tb10.6k15.0290	5056.48	5059.55	3.0704	58/246	58/246	4	999	0	1265.13	Distance+from+distal+start+codon+to+the+annotated+start+codon+is+8+aa	11.3	11.1	6.74
MFPCGENEMFLSLVGDALQFPHVLFRMFFAQRMLFPLACPPPK	1	Tb10.6k15.0290	5195.5	5199.46	3.9591	102/252	102/252	4			1299.88	Distance+from+distal+start+codon+to+the+annotated+start+codon+is+8+aa	14.3	14.5	6.51
VCSAVRIISGGEGGAENGDYFRK	1	Tb10.6k15.0290	2451.18	2451.16	0.0253	55/132	55/132	4			613.803	Distance+from+distal+start+codon+to+the+annotated+start+codon+is+8+aa	12.2	17.6	6.15
MFFAQRMLFPLACPPPK	1	Tb10.6k15.0290	2082.03	2081.37	0.6556	63/96	63/96	4	0.32	0.18	521.514	Distance+from+distal+start+codon+to+the+annotated+start+codon+is+8+aa	15.3	16.5	9.5
TGPMEGNGSSPCFTQFTDAEEEETSFLVKGPKQEDPASLGPEKPVALTFR	1	Tb10.6k15.3320	5452.58	5453.78	1.2003	157/392	157/392	5			1091.52	Distance+from+distal+start+codon+to+the+annotated+start+codon+is+18+aa	18.9	18.7	4.29
GISGYVR	0.9965	Tb10.6k15.3320	750.403	749.43	0.9728	2012-12-13	2012-12-13	2	14.2	1.38	376.209	Distance+from+distal+start+codon+to+the+annotated+start+codon+is+18+aa	11.1	15.5	8.75
HFINLLEVFAPAVRTGPMEGNGSSPCFTQFTDAEEEETSFLVKGPK	0.9874	Tb10.6k15.3320	5125.47	5123.75	1.7142	141/360	141/360	5	1	1	1026.1	Distance+from+distal+start+codon+to+the+annotated+start+codon+is+18+aa	14.3	17.4	4.54
MHFINLLEVFAPAVRTGPMEGNGSSPCFTQFTDAEEEETSFLVKGPK	0.9689	Tb10.6k15.3320	5304.51	5302.82	1.6903	130/368	130/368	5			1061.91	Distance+from+distal+start+codon+to+the+annotated+start+codon+is+18+aa	12.3	12.5	4.54
LGCWCVLCPLILNNFTYVLIFVCLKRRPFFIFTVELSLSHCLVYR	1	Tb10.70.3380	5673.97	5675.97	1.9939	134/352	134/352	5	0.88	0.11	1135.8	Distance+from+distal+start+codon+to+the+annotated+start+codon+is+86+aa	14.7	15.4	8.78
GCWCVLCPLILNNFTYVLIFVCLKRRPFFIFTVELSLSHCLVYR	1	Tb10.70.3380	5572.88	5574.92	2.0409	164/344	164/344	5	6.93	1.1	1115.58	Distance+from+distal+start+codon+to+the+annotated+start+codon+is+86+aa	20.7	20.5	8.78
MLGCWCVLCPLILNNFTYVLIFVCLKRRPFFIFTVELSLSHCLVYR	1	Tb10.70.3380	5853.01	5854.97	1.9544	156/360	156/360	5			1171.61	Distance+from+distal+start+codon+to+the+annotated+start+codon+is+86+aa	14.2	14.6	8.77
RPFFIFTVELSLSHCLVYRSQRQCPTISPPFLSCFHYGR	0.9817	Tb10.70.3380	4802.38	4802.32	0.0668	138/304	138/304	5			961.484	Distance+from+distal+start+codon+to+the+annotated+start+codon+is+86+aa	15.2	16	9.16
EIVAMVGGFTEWAHLRLRDHRPGPMNYDLTVSDAPK	1	Tb10.70.3380	4130.04	4132.82	2.7862	89/210	89/210	4			1033.52	Distance+from+distal+start+codon+to+the+annotated+start+codon+is+86+aa	13.4	14.5	6.04
MSCAGSTNGADACSAVASNYSACDVR	1	Tb10.70.4940	2733.08	2732.56	0.5136	28/50	28/50	2	1.16	0.29	1367.55	Distance+from+distal+start+codon+to+the+annotated+start+codon+is+172+aa	9.5	11.9	4.21
TDKGVHALRNVISLNVMLPYAK	1	Tb10.70.4940	2454.34	2458.19	3.8435	48/84	48/84	3	44.29	2.86	819.121	Distance+from+distal+start+codon+to+the+annotated+start+codon+is+172+aa	17.6	16.8	9.7
GVHALRNVISLNVMLPYAK	1	Tb10.70.4940	2094.18	2096.32	2.145	59/108	59/108	4	1	1	524.552	Distance+from+distal+start+codon+to+the+annotated+start+codon+is+172+aa	15.7	16.2	9.99
YCGLQWNHLPNYPTVEEELLRALHRADMISEENYAQQK	1	Tb10.70.4940	4631.2	4630.91	0.2842	137/296	137/296	5	999	0	927.246	Distance+from+distal+start+codon+to+the+annotated+start+codon+is+172+aa	13.4	14.6	5.02
CAGSTNGADACSAVASNYSACDVR	1	Tb10.70.4940	2472.99	2475.28	2.2912	39/138	39/138	4	999	0	619.255	Distance+from+distal+start+codon+to+the+annotated+start+codon+is+172+aa	15.9	20.9	4.21
VAIIFGYIGERYCGLQWNHLPNYPTVEEELLRALHR	1	Tb10.70.4940	4326.22	4324.16	2.0563	95/210	95/210	4	4.27	0.56	1082.56	Distance+from+distal+start+codon+to+the+annotated+start+codon+is+172+aa	16.1	16.8	6.04
LLTEALPSDIVVYEIIPVTR	1	Tb10.70.4940	2240.27	2239.17	1.1008	32/38	32/38	2	1	1	1121.14	Distance+from+distal+start+codon+to+the+annotated+start+codon+is+172+aa	13.2	12.8	4.14
SCAGSTNGADACSAVASNYSACDVRSSK	1	Tb10.70.4940	2852.18	2850.55	1.6235	48/108	48/108	3	0	0	951.732	Distance+from+distal+start+codon+to+the+annotated+start+codon+is+172+aa	10.8	10.2	5.67
MSCAGSTNGADACSAVASNYSACDVRSSKRPK	1	Tb10.70.4940	3364.47	3366.47	2.0087	48/124	48/124	3	48.78	9.54	1122.5	Distance+from+distal+start+codon+to+the+annotated+start+codon+is+172+aa	15.6	16	8.63
SCAGSTNGADACSAVASNYSACDVR	1	Tb10.70.4940	2560.02	2561.15	1.1273	44/96	44/96	3	0.12	0.03	854.349	Distance+from+distal+start+codon+to+the+annotated+start+codon+is+172+aa	9.7	10.6	4.21
CAGSTNGADACSAVASNYSACDVRSSK	1	Tb10.70.4940	2807.15	2808.49	1.3391	45/104	45/104	3	1	1	936.726	Distance+from+distal+start+codon+to+the+annotated+start+codon+is+172+aa	10.8	9.5	5.94
ADMISEENYAQQKVQQKLNWER	1	Tb10.70.4940	2707.3	2707.24	0.0626	21/42	21/42	2	3.18	0.39	1354.66	Distance+from+distal+start+codon+to+the+annotated+start+codon+is+172+aa	9.6	8.7	4.87
RLLTEALPSDIVVYEIIPVTR	1	Tb10.70.4940	2406.38	2410.14	3.7631	31/40	31/40	2			1204.2	Distance+from+distal+start+codon+to+the+annotated+start+codon+is+172+aa	12.2	13.1	4.68
RLLTEALPSDIVVYEIIPVTRSFNAYMMCGSR	1	Tb10.70.4940	3730.9	3731.83	0.9235	47/124	47/124	3	999	0	1244.64	Distance+from+distal+start+codon+to+the+annotated+start+codon+is+172+aa	14.4	13.8	6.17
ALHRADMISEENYAQQKVQQK	1	Tb10.70.4940	2528.26	2528.18	0.0867	86/160	86/160	5	999	0	506.66	Distance+from+distal+start+codon+to+the+annotated+start+codon+is+172+aa	17.8	15.9	6.8
MSCAGSTNGADACSAVASNYSACDVRSSK	1	Tb10.70.4940	3051.23	3052.53	1.2995	111/224	111/224	5	999	0	611.253	Distance+from+distal+start+codon+to+the+annotated+start+codon+is+172+aa	14.4	13.6	5.71
NVISLNVMLPYAKDSTSEFDVGEARR	1	Tb10.70.4940	2934.46	2932.39	2.0752	102/200	102/200	5			587.9	Distance+from+distal+start+codon+to+the+annotated+start+codon+is+172+aa	17.5	17.9	4.78
DSTSEFDVGEARRLLTEALPSDIVVYEIIPVTR	1	Tb10.70.4940	3719.94	3718.96	0.9837	66/192	66/192	4	0	0	930.992	Distance+from+distal+start+codon+to+the+annotated+start+codon+is+172+aa	12.6	11.7	4.2
CAGSTNGADACSAVASNYSACDVRSSKRPK	1	Tb10.70.4940	3146.39	3148.64	2.244	109/232	109/232	5			630.286	Distance+from+distal+start+codon+to+the+annotated+start+codon+is+172+aa	19.6	16.6	8.66
SCAGSTNGADACSAVASNYSACDVRSSKRPK	1	Tb10.70.4940	3285.44	3285.61	0.162	111/240	111/240	5			658.096	Distance+from+distal+start+codon+to+the+annotated+start+codon+is+172+aa	16.7	16.2	8.63
YCGLQWNHLPNYPTVEEELLR	1	Tb10.70.4940	2640.27	2644.28	4.0179	66/120	66/120	4	1	1	661.074	Distance+from+distal+start+codon+to+the+annotated+start+codon+is+172+aa	16.8	15.9	4.75
KVAIIFGYIGERYCGLQWNHLPNYPTVEEELLR	1	Tb10.70.4940	3985.04	3983.98	1.06	124/256	124/256	5	7.33	1.23	798.016	Distance+from+distal+start+codon+to+the+annotated+start+codon+is+172+aa	16.2	16.2	5.57
SFNAYMMCGSRKYEYYLPTFAF	1	Tb10.70.4940	2795.22	2798.37	3.1484	61/126	61/126	4	0.12	0.02	699.812	Distance+from+distal+start+codon+to+the+annotated+start+codon+is+172+aa	14.4	14.2	7.86
YCGLQWNHLPNYPTVEEELLRALHR	1	Tb10.70.4940	3117.55	3120.32	2.7752	49/96	49/96	3			1040.19	Distance+from+distal+start+codon+to+the+annotated+start+codon+is+172+aa	13.5	16	6.02
LLTEALPSDIVVYEIIPVTRSFNAYMMCGSR	1	Tb10.70.4940	3554.78	3554.86	0.0785	105/240	105/240	5			711.964	Distance+from+distal+start+codon+to+the+annotated+start+codon+is+172+aa	16.5	17.6	4.68
NVISLNVMLPYAKDSTSEFDVGEAR	1	Tb10.70.4940	2770.35	2769.43	0.9219	48/96	48/96	3	999	0	924.457	Distance+from+distal+start+codon+to+the+annotated+start+codon+is+172+aa	11.9	12.9	4.32
LLTEALPSDIVVYEIIPVTRSFNAYMMCGSRK	1	Tb10.70.4940	3688.87	3687.74	1.1231	65/124	65/124	3	1	1	1230.63	Distance+from+distal+start+codon+to+the+annotated+start+codon+is+172+aa	12.9	14	6.17
ADMISEENYAQQKVQQK	1	Tb10.70.4940	2032.96	2032.14	0.8256	60/96	60/96	4			509.248	Distance+from+distal+start+codon+to+the+annotated+start+codon+is+172+aa	15.3	15.6	4.68
VAIIFGYIGERYCGLQWNHLPNYPTVEEELLR	1	Tb10.70.4940	3868.95	3866.87	2.0816	83/186	83/186	4	3.98	0.55	968.245	Distance+from+distal+start+codon+to+the+annotated+start+codon+is+172+aa	17.5	16.1	4.91
NFGHTMASTSASIQSFGNDHAGGQGGTMR	1	Tb10.70.5020	2933.28	2932.71	0.5733	49/112	49/112	3	1	1	978.768	Distance+from+distal+start+codon+to+the+annotated+start+codon+is+28+aa	14.8	15	6.92
FGHTMASTSASIQSFGNDHAGGQGGTMRQNPPKEPSEEEVLQYIVDNVNK	1	Tb10.70.5020	5451.51	5453.77	2.2528	155/392	155/392	5			1091.31	Distance+from+distal+start+codon+to+the+annotated+start+codon+is+28+aa	16.6	15.3	4.97
MNFGHTMASTSASIQSFGNDHAGGQGGTMRQNPPKEPSEEEVLQYIVDNVNK	1	Tb10.70.5020	5672.59	5675.96	3.3742	133/408	133/408	5			1135.52	Distance+from+distal+start+codon+to+the+annotated+start+codon+is+28+aa	14.3	14.3	4.97
EPSEEEVLQYIVDNVNKLLSR	1	Tb10.70.5020	2491.29	2494.29	2.995	18/40	18/40	2	0	0	1246.65	Distance+from+distal+start+codon+to+the+annotated+start+codon+is+28+aa	14.4	15.8	4.25
AEPTVIYPTLYWVLSNMQQNEK	1	Tb10.70.5020	2623.3	2624.32	1.0153	28/42	28/42	2	4.53	1.64	1312.66	Distance+from+distal+start+codon+to+the+annotated+start+codon+is+28+aa	11.4	14.8	4.53
VPPMLADSFPTSFSRAEPTVIYPTLYWVLSNMQQNEK	0.97	Tb10.70.5020	4282.1	4285.92	3.8224	103/216	103/216	4			1071.53	Distance+from+distal+start+codon+to+the+annotated+start+codon+is+28+aa	14.1	18	4.68
FGHTMASTSASIQSFGNDHAGGQGGTMRQNPPK	1	Tb10.70.5020	3373.53	3371.52	2.0087	67/128	67/128	3	33.32	32.52	1125.52	Distance+from+distal+start+codon+to+the+annotated+start+codon+is+28+aa	19.6	20.1	8.76
QNPPKEPSEEEVLQYIVDNVNK	0.9893	Tb10.70.5020	2584.3	2582.23	2.0641	63/126	63/126	4	1.26	0.25	647.082	Distance+from+distal+start+codon+to+the+annotated+start+codon+is+28+aa	19	19.5	4.25
LLSRHYSLVEFDAIQGTDLLQILADIFGTLSPAQQIDMGVAPTDEAAASMLEFLTKTLGYR	1	Tb10.70.5020	6669.4	6671.42	2.0148	133/480	133/480	5	5.98	0.5	1334.89	Distance+from+distal+start+codon+to+the+annotated+start+codon+is+28+aa	15.4	16.1	4.23
MNFGHTMASTSASIQSFGNDHAGGQGGTMR	1	Tb10.70.5020	3054.31	3054.71	0.3992	95/232	95/232	5			611.87	Distance+from+distal+start+codon+to+the+annotated+start+codon+is+28+aa	16.3	19	6.69
TLGYRVPPMLADSFPTSFSRAEPTVIYPTLYWVLSNMQQNEK	0.9823	Tb10.70.5020	4878.4	4882.23	3.827	113/246	113/246	4	1	1	1220.61	Distance+from+distal+start+codon+to+the+annotated+start+codon+is+28+aa	17.5	16.1	5.85
MNFGHTMASTSASIQSFGNDHAGGQGGTMRQNPPK	1	Tb10.70.5020	3644.62	3643.71	0.9127	54/136	54/136	3			1215.88	Distance+from+distal+start+codon+to+the+annotated+start+codon+is+28+aa	12.2	12	8.54
NFGHTMASTSASIQSFGNDHAGGQGGTMRQNPPK	1	Tb10.70.5020	3579.6	3578.69	0.9063	59/132	59/132	3	1	1	1194.21	Distance+from+distal+start+codon+to+the+annotated+start+codon+is+28+aa	13	12.4	8.76
DFDTSTTSVTSAMLEAQQKINSLR	1	Tb11.01.3410	2694.3	2698.38	4.0753	20/46	20/46	2			1348.16	Distance+from+distal+start+codon+to+the+annotated+start+codon+is+13+aa	12.3	15	4.56
MTSITAYMRPTDVACVFYR	0.9999	Tb11.01.7060	2313.06	2316.16	3.1001	19/36	19/36	2	1	1	1157.54	Distance+from+distal+start+codon+to+the+annotated+start+codon+is+7+aa	7.8	7.4	7.95
GAAAVPTSNADDDNMSVLHRHLSALAHQESLSMMASYAGYTVQTR	1	Tb11.01.7060	4783.24	4782.34	0.9041	113/352	113/352	5	11.89	1.52	957.656	Distance+from+distal+start+codon+to+the+annotated+start+codon+is+7+aa	11.7	12.5	5.74
GAAAVPTSNADDDNMSVLHRHLSALAHQESLSMMASYAGYTVQTRSHIAEDLSEK	1	Tb11.01.7060	5892.78	5895.84	3.0622	98/432	98/432	5	5.1	1.05	1179.56	Distance+from+distal+start+codon+to+the+annotated+start+codon+is+7+aa	10.5	10.7	5.26
ISDVFHTVEHHVGKGAAAVPTSNADDDNMSVLHRHLSALAHQESLSMMASYAGYTVQTR	1	Tb11.01.7060	6383.04	6384.3	1.2562	196/464	196/464	5	0.35	0.08	1277.62	Distance+from+distal+start+codon+to+the+annotated+start+codon+is+7+aa	13.2	13.2	6
RALVMGVYITRTSANYFTVG	1	Tb11.01.7060	2228.16	2232.23	4.0697	84/152	84/152	5	0	0	446.64	Distance+from+distal+start+codon+to+the+annotated+start+codon+is+7+aa	13.5	14.3	9.99
TSITAYMRPTDVACVFYR	1	Tb11.01.7060	2212.06	2215.93	3.8744	60/102	60/102	4	999	0	554.021	Distance+from+distal+start+codon+to+the+annotated+start+codon+is+7+aa	12.9	14.2	7.86
TSITAYMRPTDVACVFYRHETLGQSEPIKVCEK	1	Tb11.01.7060	3911.89	3911.87	0.0232	93/256	93/256	5	1.57	0.33	783.385	Distance+from+distal+start+codon+to+the+annotated+start+codon+is+7+aa	14.8	15.6	6.43
MTSITAYMRPTDVACVFYRHETLGQSEPIK	1	Tb11.01.7060	3602.72	3603.59	0.8657	90/174	90/174	4	0	0	901.687	Distance+from+distal+start+codon+to+the+annotated+start+codon+is+7+aa	13.1	12.2	6.51
TSITAYMRPTDVACVFYRHETLGQSEPIK	1	Tb11.01.7060	3369.65	3370.52	0.8738	52/112	52/112	3	22.38	3.51	1124.22	Distance+from+distal+start+codon+to+the+annotated+start+codon+is+7+aa	15.4	14.3	6.43
SITAYMRPTDVACVFYRHETLGQSEPIK	1	Tb11.01.7060	3354.64	3355.76	1.1231	87/216	87/216	5	999	0	671.935	Distance+from+distal+start+codon+to+the+annotated+start+codon+is+7+aa	15	18.5	6.48
VCEKISDVFHTVEHHVGKGAAAVPTSNADDDNMSVLHR	1	Tb11.01.7060	4141.97	4141.18	0.7942	96/222	96/222	4	0	0	1036.5	Distance+from+distal+start+codon+to+the+annotated+start+codon+is+7+aa	12.6	12.7	5.62
HETLGQSEPIKVCEKISDVFHTVEHHVGK	1	Tb11.01.7060	3363.71	3364.72	1.0129	70/168	70/168	4	0	0	841.935	Distance+from+distal+start+codon+to+the+annotated+start+codon+is+7+aa	13.1	12.2	6.02
VERGSPFFIDPFPCGALSCTLASR	1	Tb11.01.7080	2703.3	2705.16	1.8582	27/46	27/46	2	3.07	0.65	1352.66	Distance+from+distal+start+codon+to+the+annotated+start+codon+is+133+aa	10.7	9.8	6.03
AIGSVFSNIPMGKPDPILGLGQDFR	1	Tb11.02.2740	2654.38	2658.29	3.9103	30/48	30/48	2			1328.2	Distance+from+distal+start+codon+to+the+annotated+start+codon+is+29+aa	12.9	13	6
EIMRSAAFVAGKNK	1	Tb11.02.3720	1518.8	1517.78	1.0201	22/26	22/26	2	1125.49	116.48	760.406	Distance+from+distal+start+codon+to+the+annotated+start+codon+is+117+aa	9.3	9.6	10
EVVSGFK	1	Tb11.02.4205	746.397	749.439	3.0427	2012-12-14	2012-12-14	2	7.4	0.27	374.206	Distance+from+distal+start+codon+to+the+annotated+start+codon+is+68+aa	13.4	21.6	6.1
GAKVIGSLLLLIMLAVGSLARPIEATDVVTVKVLSLMYGAGFPHNVVDSLNAGLSASIATR	1	Tb11.03.0990	6238.46	6239.97	1.5112	166/480	166/480	5			1248.7	Distance+from+distal+start+codon+to+the+annotated+start+codon+is+64+aa	15.6	17.1	8.5
VGHEPGK	1	Tb11.22.0004	730.386	730.449	0.0629	2012-12-14	2012-12-14	2	0	0	366.2	Distance+from+distal+start+codon+to+the+annotated+start+codon+is+58+aa	19.4	13.4	6.72
CNEQEETLSAEAAAKIEKMK	1	Tb11.55.0023	2294.07	2297.21	3.1383	27/38	27/38	2			1148.04	Distance+from+distal+start+codon+to+the+annotated+start+codon+is+144+aa	11.6	10.9	4.65
MNNGSAMEEGNMLLLQALFPYAGK	1	Tb11.55.0023	2622.24	2625.41	3.1748	22/46	22/46	2	999	0	1312.13	Distance+from+distal+start+codon+to+the+annotated+start+codon+is+144+aa	12.7	12.1	4.53
MKSKPLSNVSQHDAYNEVAIAFPVDTSSWDVKFIPPFVAPHPAASQPLLLPEEDDEMLR	1	Tb11.55.0023	6639.31	6643	3.6965	90/464	90/464	5	999	0	1328.87	Distance+from+distal+start+codon+to+the+annotated+start+codon+is+144+aa	11.1	11.8	4.55
NGSAMEEGNMLLLQALFPYAGK	0.994	Tb11.55.0023	2403.17	2401.2	1.9676	57/126	57/126	4	0.09	0.02	601.8	Distance+from+distal+start+codon+to+the+annotated+start+codon+is+144+aa	22.4	21.3	4.53
MNNGSAMEEGNMLLLQALFPYAGKKYFAAALK	0.9878	Tb11.55.0023	3490.74	3492.69	1.9415	94/186	94/186	4	999	0	873.693	Distance+from+distal+start+codon+to+the+annotated+start+codon+is+144+aa	16	17.4	8.14
GKVPTSK	1	Tb927.2.2550	723.437	724.357	0.9202	2012-12-15	2012-12-15	2			362.726	Distance+from+distal+start+codon+to+the+annotated+start+codon+is+61+aa	14.8	17.5	10
TADEAAR	1	Tb927.3.1620	742.349	744.401	2.052	2012-12-15	2012-12-15	2	0.01	0	372.182	Distance+from+distal+start+codon+to+the+annotated+start+codon+is+32+aa	18.2	18.3	4.37
EGLVVPPFVASGIVAHAK	1	Tb927.3.1680	1790.01	1791.85	1.84	21/34	21/34	2	1	1	896.012	Distance+from+distal+start+codon+to+the+annotated+start+codon+is+20+aa	8.7	14.6	6.85
MEGLVVPPFVASGIVAHAKRMR	1	Tb927.3.1680	2404.3	2408.29	3.9888	45/84	45/84	3			802.439	Distance+from+distal+start+codon+to+the+annotated+start+codon+is+20+aa	16.1	17.5	10.83
WCEAPGVIFARGGLKSQALMLLAR	1	Tb927.3.1680	2653.42	2655.31	1.8913	48/92	48/92	3			885.481	Distance+from+distal+start+codon+to+the+annotated+start+codon+is+20+aa	15.4	14.1	9.5
VFFAKFGTSSFEFSGETGDIIVNK	1	Tb927.3.2500	2642.32	2641.35	0.9781	39/92	39/92	3	1	1	881.782	Distance+from+distal+start+codon+to+the+annotated+start+codon+is+34+aa	10	8.8	4.68
HQRGLHNTTHGGISTGNVQDVDEFDDGFVGINLFAEPESPEAVREGCNCDLQR	0.9842	Tb927.3.2720	5893.68	5895.84	2.1588	123/416	123/416	5	8.45	1.5	1179.74	Distance+from+distal+start+codon+to+the+annotated+start+codon+is+121+aa	12.2	12.1	4.44
VPCVVIFFFRPLVTFLPICLRLFLILFRCYTFALYR	1	Tb927.3.3920	4569.52	4573.19	3.6759	92/210	92/210	4	1	1	1143.39	Distance+from+distal+start+codon+to+the+annotated+start+codon+is+42+aa	14.6	14.6	9.61
YLVDDLARMRMLMAGVYAGLGVSK	1	Tb927.3.4100	2704.39	2702.46	1.9304	40/92	40/92	3			902.47	Distance+from+distal+start+codon+to+the+annotated+start+codon+is+10+aa	15.1	19.9	8.5
LSSTSVR	1	Tb927.3.4950	758.416	758.473	0.0574	2012-12-12	2012-12-12	2	0	0	380.215	Distance+from+distal+start+codon+to+the+annotated+start+codon+is+25+aa	18.7	20.7	9.75
ALYRGVTESGAEIRNFAVHAGCMR	1	Tb927.3.4950	2684.32	2683.42	0.8979	28/46	28/46	2			1343.17	Distance+from+distal+start+codon+to+the+annotated+start+codon+is+25+aa	9.7	8.7	8.27
ATDACGDGDVEGRGSMTSVLRAPTVR	1	Tb927.3.5070	2713.27	2711.48	1.7875	48/100	48/100	3			905.429	Distance+from+distal+start+codon+to+the+annotated+start+codon+is+37+aa	16.4	18	4.68
MVSCKAIPERASASSNGVQPQAFHTDK	1	Tb927.3.5150	2931.43	2933.57	2.1372	37/104	37/104	3			978.15	Distance+from+distal+start+codon+to+the+annotated+start+codon+is+38+aa	13.5	15.1	7.98
APSSMGVAGGLVTAGMRPTTTSGGGTTLGR	1	Tb927.3.5490	2773.37	2774.3	0.9293	52/116	52/116	3			925.465	Distance+from+distal+start+codon+to+the+annotated+start+codon+is+14+aa	11.9	10.3	12
AGAYVEASKMCTMIESEQYSMRL	1	Tb927.3.5490	2688.2	2691.24	3.0327	22/44	22/44	2	0.5	0.08	1345.11	Distance+from+distal+start+codon+to+the+annotated+start+codon+is+14+aa	7.9	9	4.79
MTSRPLTGLRAPSSMGVAGGLVTAGMRPTTTSGGGTTLGRIQAK	1	Tb927.3.5490	4326.26	4328.82	2.5603	106/258	106/258	4			1082.57	Distance+from+distal+start+codon+to+the+annotated+start+codon+is+14+aa	16.2	16.4	12.48
SRPLTGLRAPSSMGVAGGLVTAGMRPTTTSGGGTTLGRIQAK	1	Tb927.3.5490	4156.2	4159.11	2.9133	131/246	131/246	4			1040.06	Distance+from+distal+start+codon+to+the+annotated+start+codon+is+14+aa	14.7	15.7	12.48
MTSRPLTGLRAPSSMGVAGGLVTAGMRPTTTSGGGTTLGR	1	Tb927.3.5490	3875.98	3873.89	2.0871	122/234	122/234	4	0	0	970.001	Distance+from+distal+start+codon+to+the+annotated+start+codon+is+14+aa	13.5	14.6	12.48
YDEAIEVLLLQLDEFPRSR	1	Tb927.3.5490	2305.2	2305	0.1967	63/108	63/108	4	0.96	0.14	577.306	Distance+from+distal+start+codon+to+the+annotated+start+codon+is+14+aa	16.9	15.8	4.18
APSSMGVAGGLVTAGMRPTTTSGGGTTLGRIQAKIQDGNFTATVYGYIR	1	Tb927.3.5490	4918.47	4918.37	0.0958	194/384	194/384	5	2.9	0.62	984.701	Distance+from+distal+start+codon+to+the+annotated+start+codon+is+14+aa	15.3	15.3	10.27
SRAAISLIAYCYYHVGDFAEAARMYQQLVK	1	Tb927.3.5490	3537.75	3536.91	0.8426	75/174	75/174	4	0.16	0.02	885.446	Distance+from+distal+start+codon+to+the+annotated+start+codon+is+14+aa	13.3	14.9	7.89
TSRPLTGLRAPSSMGVAGGLVTAGMRPTTTSGGGTTLGR	1	Tb927.3.5490	3770.94	3772.91	1.971	143/304	143/304	5			755.195	Distance+from+distal+start+codon+to+the+annotated+start+codon+is+14+aa	15.6	15.5	12.48
TSRPLTGLRAPSSMGVAGGLVTAGMRPTTTSGGGTTLGRIQAK	1	Tb927.3.5490	4205.23	4206.92	1.688	108/252	108/252	4			1052.31	Distance+from+distal+start+codon+to+the+annotated+start+codon+is+14+aa	17.1	15.8	12.48
SRAAISLIAYCYYHVGDFAEAAR	1	Tb927.3.5490	2623.28	2624.34	1.0665	70/132	70/132	4	0.17	0.02	656.826	Distance+from+distal+start+codon+to+the+annotated+start+codon+is+14+aa	14.6	15.9	6.47
SRPLTGLRAPSSMGVAGGLVTAGMRPTTTSGGGTTLGR	1	Tb927.3.5490	3627.89	3625.88	2.01	102/222	102/222	4	142.51	22.38	907.981	Distance+from+distal+start+codon+to+the+annotated+start+codon+is+14+aa	12.9	14.2	12.48
AGAYVEASKMCTMIESEQYSMR	1	Tb927.3.5490	2581.1	2583.43	2.3281	65/126	65/126	4			646.284	Distance+from+distal+start+codon+to+the+annotated+start+codon+is+14+aa	12.2	12.4	4.79
AVEKPGK	1	Tb927.4.1310	727.423	728.32	0.8972	2012-12-15	2012-12-15	2	999	0	364.719	Distance+from+distal+start+codon+to+the+annotated+start+codon+is+55+aa	12.8	13.5	8.64
GGGTVDLK	1	Tb927.4.1350	753.411	755.423	2.0127	15/14	15/14	2	1.29	0.04	377.713	Distance+from+distal+start+codon+to+the+annotated+start+codon+is+147+aa	9.3	13.9	5.84
MFSFLTSGGAPVSHITGKRGTAVPVK	1	Tb927.4.1410	2704.45	2706.42	1.9684	41/100	41/100	3			902.49	Distance+from+distal+start+codon+to+the+annotated+start+codon+is+99+aa	13.5	14.5	11.17
QEGTGGGK	1	Tb927.4.1590	732.341	733.428	1.0876	18/14	18/14	2	1	1	367.178	Distance+from+distal+start+codon+to+the+annotated+start+codon+is+79+aa	10.6	12.2	6
NDDGDENAQLNASENKMALHAAHR	1	Tb927.4.1590	2654.19	2657.39	3.206	46/92	46/92	3	3.05	0.49	885.736	Distance+from+distal+start+codon+to+the+annotated+start+codon+is+79+aa	18.4	19.7	4.8
LGLELVHDDGRPIASCPIDMNELLK	1	Tb927.4.2400	2820.41	2821.51	1.097	43/96	43/96	3	999	0	941.145	Distance+from+distal+start+codon+to+the+annotated+start+codon+is+39+aa	10.4	11.1	4.43
KVSQMPAPPAASGVR	1	Tb927.4.3190	1510.79	1509.89	0.9075	27/28	27/28	2	0.14	0.44	756.404	Distance+from+distal+start+codon+to+the+annotated+start+codon+is+48+aa	14.3	15.6	11
QMQPSVTLPLMHVRFVSSAK	1	Tb927.4.4510	2297.19	2295.16	2.0275	25/38	25/38	2			1149.6	Distance+from+distal+start+codon+to+the+annotated+start+codon+is+71+aa	9.2	10.1	11
AFERTPSGSSPYSPRGNELLIAR	1	Tb927.4.4510	2534.3	2532.24	2.0591	49/88	49/88	3	0.41	0.27	845.774	Distance+from+distal+start+codon+to+the+annotated+start+codon+is+71+aa	11.4	12.5	8.79
LPQCPVTLDPVVAGPKPIDGPDQQQQQPQRTFVPFKDR	1	Tb927.4.4510	4322.25	4325.01	2.7651	139/296	139/296	5			865.457	Distance+from+distal+start+codon+to+the+annotated+start+codon+is+71+aa	18.4	20.2	6.09
QMQPSVTLPLMHVRFVSSAKLPQCPVTLDPVVAGPKPIDGPDQQQQQPQR	1	Tb927.4.4510	5574.85	5575.93	1.0767	195/392	195/392	5			1115.98	Distance+from+distal+start+codon+to+the+annotated+start+codon+is+71+aa	18.4	19.3	8.21
SSNSGGGTGADSAESSSSDIFTPIPNWRPPKAFERTPSGSSPYSPR	1	Tb927.4.4510	4763.24	4763.26	0.0214	159/360	159/360	5	6.26	0.51	953.654	Distance+from+distal+start+codon+to+the+annotated+start+codon+is+71+aa	18.6	19.6	5.94
RSATPPPNPTTPLSQMLLHGPLAER	1	Tb927.4.4510	2696.41	2694.36	2.0497	22/48	22/48	2	0.5	0.08	1349.21	Distance+from+distal+start+codon+to+the+annotated+start+codon+is+71+aa	7.3	14.1	9.61
TPSGSSPYSPRGNELLIARR	0.9823	Tb927.4.4510	2167.14	2170.83	3.6886	26/76	26/76	3			723.386	Distance+from+distal+start+codon+to+the+annotated+start+codon+is+71+aa	9	11.1	10.74
RRSATPPPNPTTPLSQMLLHGPLAER	1	Tb927.4.4510	2856.53	2855.52	1.0076	42/100	42/100	3			953.184	Distance+from+distal+start+codon+to+the+annotated+start+codon+is+71+aa	10.1	8.9	11.7
SSNSGGGTGADSAESSSSDIFTPIPNWRPPKAFER	1	Tb927.4.4510	3628.69	3627.71	0.9846	47/136	47/136	3			1210.57	Distance+from+distal+start+codon+to+the+annotated+start+codon+is+71+aa	16.1	16.5	4.78
MSSNSGGGTGADSAESSSSDIFTPIPNWRPPKAFERTPSGSSPYSPR	0.9313	Tb927.4.4510	4864.25	4862.49	1.7637	70/276	70/276	4			1217.07	Distance+from+distal+start+codon+to+the+annotated+start+codon+is+71+aa	10.9	10.3	5.97
GASDCHKQMQPSVTLPLMHVR	1	Tb927.4.4510	2433.16	2433.24	0.0841	32/80	32/80	3			812.06	Distance+from+distal+start+codon+to+the+annotated+start+codon+is+71+aa	20.6	17.2	8.24
TPSGSSPYSPRGNELLIAR	1	Tb927.4.4510	2001.03	2002.04	1.008	26/36	26/36	2	1	1	1001.52	Distance+from+distal+start+codon+to+the+annotated+start+codon+is+71+aa	8.8	11.9	8.41
SATPPPNPTTPLSQMLLHGPLAER	1	Tb927.4.4510	2550.31	2551.33	1.0162	44/92	44/92	3	2.31	0.38	851.112	Distance+from+distal+start+codon+to+the+annotated+start+codon+is+71+aa	12.3	12.4	6.47
FNRGASDCHKQMQPSVTLPLMHVR	1	Tb927.4.4510	2842.39	2843.4	1.0087	38/92	38/92	3			948.471	Distance+from+distal+start+codon+to+the+annotated+start+codon+is+71+aa	10.7	9.9	9.5
SNSGGGTGADSAESSSSDIFTPIPNWRPPKAFERTPSGSSPYSPR	1	Tb927.4.4510	4718.21	4720.16	1.9491	99/264	99/264	4	0	0	1180.56	Distance+from+distal+start+codon+to+the+annotated+start+codon+is+71+aa	11.5	11.8	5.94
SNSGGGTGADSAESSSSDIFTPIPNWRPPKAFER	1	Tb927.4.4510	3563.66	3561.86	1.7964	75/198	75/198	4	1	1	891.921	Distance+from+distal+start+codon+to+the+annotated+start+codon+is+71+aa	15.2	16.8	4.78
LPQCPVTLDPVVAGPKPIDGPDQQQQQPQRTFVPFK	1	Tb927.4.4510	4043.11	4043.99	0.8867	114/210	114/210	4			1011.78	Distance+from+distal+start+codon+to+the+annotated+start+codon+is+71+aa	17.7	16.9	6.03
SATPPPNPTTPLSQMLLHGPLAERFNR	1	Tb927.4.4510	2957.52	2961.57	4.0548	47/104	47/104	3	0	0	986.846	Distance+from+distal+start+codon+to+the+annotated+start+codon+is+71+aa	15.6	16.6	9.34
RSATPPPNPTTPLSQMLLHGPLAERFNR	1	Tb927.4.4510	3143.64	3143.53	0.1171	60/108	60/108	3	0.33	0.03	1048.89	Distance+from+distal+start+codon+to+the+annotated+start+codon+is+71+aa	12.8	12.2	11.7
LPQCPVTLDPVVAGPKPIDGPDQQQQQPQR	1	Tb927.4.4510	3305.68	3308.73	3.0504	88/174	88/174	4	999	0	827.428	Distance+from+distal+start+codon+to+the+annotated+start+codon+is+71+aa	13.5	13.4	4.43
SSNSGGGTGADSAESSSSDIFTPIPNWRPPK	1	Tb927.4.4510	3147.44	3150.5	3.0657	96/180	96/180	4	0	0	787.867	Distance+from+distal+start+codon+to+the+annotated+start+codon+is+71+aa	17.6	14.8	4.56
SNSGGGTGADSAESSSSDIFTPIPNWRPPK	1	Tb927.4.4510	3036.42	3037.63	1.2126	53/116	53/116	3	0	0	1013.15	Distance+from+distal+start+codon+to+the+annotated+start+codon+is+71+aa	12.7	12.9	4.56
MSSNSGGGTGADSAESSSSDIFTPIPNWRPPKAFER	1	Tb927.4.4510	3773.73	3774.92	1.1865	64/140	64/140	3			1258.92	Distance+from+distal+start+codon+to+the+annotated+start+codon+is+71+aa	11.6	12	4.78
FVSSAKLPQCPVTLDPVVAGPKPIDGPDQQQQQPQR	1	Tb927.4.4510	3925.02	3928.98	3.9682	61/140	61/140	3	0.86	0.28	1309.35	Distance+from+distal+start+codon+to+the+annotated+start+codon+is+71+aa	12.3	13.8	6.03
GASDCHKQMQPSVTLPLMHVRFVSSAK	1	Tb927.4.4510	3010.49	3010.42	0.0763	71/156	71/156	4	52.01	9.89	753.631	Distance+from+distal+start+codon+to+the+annotated+start+codon+is+71+aa	15.5	15.9	9.31
MSSNSGGGTGADSAESSSSDIFTPIPNWRPPK	1	Tb927.4.4510	3252.46	3254.48	2.0156	65/124	65/124	3	9.11	1.59	1085.16	Distance+from+distal+start+codon+to+the+annotated+start+codon+is+71+aa	15.3	15.4	4.56
SATPPPNPTTPLSQMLLHGPLAERFNRGASDCHK	1	Tb927.4.4510	3722.83	3721.84	0.985	92/198	92/198	4			931.715	Distance+from+distal+start+codon+to+the+annotated+start+codon+is+71+aa	16.8	18.6	7.99
SSSRSLNHVASHNPNAPKYVSMER	1	Tb927.4.4920	2727.33	2727.45	0.1265	31/46	31/46	2			1364.67	Distance+from+distal+start+codon+to+the+annotated+start+codon+is+30+aa	13.6	14.3	9.98
RPPLPRETIALVLLLFFLVFLSYFRSYIIHMNGNEEMDYGDDPR	1	Tb927.4.870	5288.68	5287.4	1.2795	171/344	171/344	5	0.91	0.12	1058.74	Distance+from+distal+start+codon+to+the+annotated+start+codon+is+231+aa	18.4	19.9	4.95
GTANFSK	0.9999	Tb927.5.1380	723.355	727.442	4.0869	2012-12-12	2012-12-12	2	0.09	0.01	362.685	Distance+from+distal+start+codon+to+the+annotated+start+codon+is+94+aa	9	14.6	8.75
APPPPARGNEPTNLGAAAECYGVMTR	1	Tb927.5.2360	2706.29	2707.24	0.9551	34/50	34/50	2			1354.15	Distance+from+distal+start+codon+to+the+annotated+start+codon+is+52+aa	10.9	12.8	6.18
HLLMVDKVISCSTISQPANDLRR	1	Tb927.5.3170	2662.39	2665.1	2.708	20/44	20/44	2			1332.2	Distance+from+distal+start+codon+to+the+annotated+start+codon+is+296+aa	9.9	8	8.23
NMSEEEIRARPEEHIPKLYVK	1	Tb927.5.3170	2575.33	2578.21	2.8833	47/80	47/80	3			859.451	Distance+from+distal+start+codon+to+the+annotated+start+codon+is+296+aa	17.9	18	5.63
NMSEEEIRARPEEHIPK	1	Tb927.5.3170	2108.03	2111.05	3.016	26/32	26/32	2	1	1	1055.02	Distance+from+distal+start+codon+to+the+annotated+start+codon+is+296+aa	10	10.5	5.02
VKQYQQCLEADLLAGVEELK	1	Tb927.5.3170	2333.19	2334	0.8079	43/76	43/76	3	0.28	0.04	778.739	Distance+from+distal+start+codon+to+the+annotated+start+codon+is+296+aa	10	12.2	4.41
LYVKTQAILQYRALNLAALR	1	Tb927.5.3170	2327.37	2325.28	2.0874	29/38	29/38	2			1164.69	Distance+from+distal+start+codon+to+the+annotated+start+codon+is+296+aa	9.9	10.6	10.28
ARPEEHIPKLYVKTQAILQYR	1	Tb927.5.3170	2578.46	2577.27	1.1945	24/40	24/40	2			1290.24	Distance+from+distal+start+codon+to+the+annotated+start+codon+is+296+aa	9.6	10	9.53
QYQQCLEADLLAGVEELKNMSEEEIRARPEEHIPK	1	Tb927.5.3170	4152.03	4152.97	0.9405	56/136	56/136	3	0.72	0.14	1385.02	Distance+from+distal+start+codon+to+the+annotated+start+codon+is+296+aa	14.1	15.2	4.52
AAAADTSTASETEDVFANQPEAMKLPQTGGSSLSPK	1	Tb927.5.3170	3614.71	3613.75	0.9662	107/210	107/210	4			904.686	Distance+from+distal+start+codon+to+the+annotated+start+codon+is+296+aa	15.1	15.4	4.18
VALDLIAFYGTVFRLTYEETVEVLTRYEHR	1	Tb927.5.3170	3602.88	3603.62	0.7388	63/116	63/116	3	999	0	1201.97	Distance+from+distal+start+codon+to+the+annotated+start+codon+is+296+aa	12.5	13.3	4.96
LPHQERHGDFAVCILPGSTSLFCEK	1	Tb927.5.3170	2897.4	2899.49	2.0991	56/96	56/96	3	15.3	2.01	966.806	Distance+from+distal+start+codon+to+the+annotated+start+codon+is+296+aa	13.1	13.8	6.01
LLSEYNTDFTLNNYVAYFELKPIAKELEQLCK	1	Tb927.5.3170	3881.98	3885.94	3.9663	63/186	63/186	4			971.502	Distance+from+distal+start+codon+to+the+annotated+start+codon+is+296+aa	13	13.4	4.59
LLSEYNTDFTLNNYVAYFELKPIAKELEQLCKEIER	1	Tb927.5.3170	4427.27	4429.4	2.1309	86/210	86/210	4	2.94	0.27	1107.82	Distance+from+distal+start+codon+to+the+annotated+start+codon+is+296+aa	12.7	11.4	4.55
ETAAGAAGGTTAFSRK	1	Tb927.5.3760	1484.75	1487.71	2.9603	42/60	42/60	3			495.923	Distance+from+distal+start+codon+to+the+annotated+start+codon+is+63+aa	11.8	11.5	8.85
RAAYALGDSCAKETAAGAAGGTTAFSR	1	Tb927.5.3760	2630.25	2628.42	1.8287	44/104	44/104	3	1	1	877.758	Distance+from+distal+start+codon+to+the+annotated+start+codon+is+63+aa	10.9	12.7	8.2
MSVSRAQVVLIGVSGCSASGK	1	Tb927.5.3780	2110.1	2109.05	1.0501	48/80	48/80	3	0.17	0.03	704.374	Distance+from+distal+start+codon+to+the+annotated+start+codon+is+30+aa	13	13.5	9.5
SVSRAQVVLIGVSGCSASGKSLVSSR	1	Tb927.5.3780	2618.42	2619.35	0.9301	49/100	49/100	3	0	0	873.813	Distance+from+distal+start+codon+to+the+annotated+start+codon+is+30+aa	10.9	10.5	10.86
LAAMLGSPLFPVAMDSFFDEDECERLGVWEDPRCLR	0.9783	Tb927.5.3780	4237.96	4240.97	3.0073	89/210	89/210	4			1060.5	Distance+from+distal+start+codon+to+the+annotated+start+codon+is+30+aa	13.7	14.3	4.07
MSVSRAQVVLIGVSGCSASGKSLVSSR	1	Tb927.5.3780	2737.42	2737.25	0.1673	53/104	53/104	3	0	0	913.481	Distance+from+distal+start+codon+to+the+annotated+start+codon+is+30+aa	12.1	11.7	10.86
ALIEQYGVAAAPLHTVKDAAQFLR	1	Tb927.5.3780	2589.42	2588.23	1.1872	51/92	51/92	3			864.146	Distance+from+distal+start+codon+to+the+annotated+start+codon+is+30+aa	11.1	13	6.8
SLVSSRLAAMLGSPLFPVAMDSFFDEDECERLGVWEDPR	0.973	Tb927.5.3780	4444.08	4443.16	0.9179	71/228	71/228	4	3.97	0.61	1112.03	Distance+from+distal+start+codon+to+the+annotated+start+codon+is+30+aa	11.7	10.7	4.07
SLVSSRLAAMLGSPLFPVAMDSFFDEDECER	1	Tb927.5.3780	3495.63	3495.82	0.1923	57/120	57/120	3	2.84	0.33	1166.22	Distance+from+distal+start+codon+to+the+annotated+start+codon+is+30+aa	11.6	11.7	4.02
MHAAGQRRLLQSPTPPSTTTEER	1	Tb927.5.480	2631.31	2635.14	3.8377	45/88	45/88	3			878.11	Distance+from+distal+start+codon+to+the+annotated+start+codon+is+32+aa	10.9	11	9.28
LLSRTASRPESSGANSKAVVDATSPATR	1	Tb927.5.650	2880.49	2883.57	3.0807	50/108	50/108	3			961.172	Distance+from+distal+start+codon+to+the+annotated+start+codon+is+32+aa	13.6	10.6	10.74
HGHGSSK	1	Tb927.5.820	716.345	719.439	3.0943	2012-12-15	2012-12-15	2	9.4	0.39	359.18	Distance+from+distal+start+codon+to+the+annotated+start+codon+is+136+aa	10.4	17	8.76
RMDSRSPSEGSDISSSGSNPVNHR	1	Tb927.5.820	2578.17	2579.43	1.2615	27/46	27/46	2			1290.09	Distance+from+distal+start+codon+to+the+annotated+start+codon+is+136+aa	12.4	11.2	6.76
RCGDSPLRVCVVLGSGGHTSEMMR	1	Tb927.6.1960	2722.25	2723.33	1.0709	49/92	49/92	3	0	0	908.426	Distance+from+distal+start+codon+to+the+annotated+start+codon+is+41+aa	9.9	11	8.08
EVVEPMALFLWLVLAFSLLVWR	1	Tb927.6.1960	2640.48	2643.47	2.989	47/84	47/84	3	3.52	0.25	881.167	Distance+from+distal+start+codon+to+the+annotated+start+codon+is+41+aa	19.4	14.7	4.53
MPHPLSSLHQPFVLKQFCYICLSLSLLPFFVCRR	1	Tb927.6.1960	4218.19	4220.64	2.4522	76/264	76/264	5			844.646	Distance+from+distal+start+codon+to+the+annotated+start+codon+is+41+aa	13.9	12.3	9.15
MHMPHPLSSLHQPFVLK	1	Tb927.6.1960	2080.05	2082.09	2.0436	62/96	62/96	4	0	0	521.019	Distance+from+distal+start+codon+to+the+annotated+start+codon+is+41+aa	16.2	18.1	8.56
QFCYICLSLSLLPFFVCRR	1	Tb927.6.1960	2488.25	2491.28	3.0377	63/108	63/108	4			623.069	Distance+from+distal+start+codon+to+the+annotated+start+codon+is+41+aa	18.2	17.2	8.71
IVETLKTEIWGHHRPFYVVSSTDSHSASLAK	1	Tb927.6.1960	3502.81	3500.94	1.8673	65/180	65/180	4			876.71	Distance+from+distal+start+codon+to+the+annotated+start+codon+is+41+aa	18.3	18	7.03
CGDSPLRVCVVLGSGGHTSEMMR	1	Tb927.6.1960	2530.14	2531.33	1.1825	51/88	51/88	3			844.388	Distance+from+distal+start+codon+to+the+annotated+start+codon+is+41+aa	13.6	14	6.73
QFCYICLSLSLLPFFVCRREVVEPMALFLWLVLAFSLLVWR	1	Tb927.6.1960	5110.71	5112.75	2.0368	146/320	146/320	5			1023.15	Distance+from+distal+start+codon+to+the+annotated+start+codon+is+41+aa	16.6	17.9	7.96
SAPPPPPPQPSGGFPPSYAPPAPPGFK	1	Tb927.6.2550	2638.32	2641.46	3.1378	46/104	46/104	3	999	0	880.448	Distance+from+distal+start+codon+to+the+annotated+start+codon+is+31+aa	18.2	16.3	8.31
APPMPPGFKMPPRPPMPPGFKMPPGGPRPPGPPMPPHAQQGSYPNYPTPPGAPPMPPGGR	0.9733	Tb927.6.2550	6281.02	6283.84	2.8168	171/472	171/472	5	0.24	0.03	1257.21	Distance+from+distal+start+codon+to+the+annotated+start+codon+is+31+aa	14.9	14.4	11.07
EVANASK	1	Tb927.6.2660	717.366	720.422	3.0566	2012-12-16	2012-12-16	2	4.44	0.58	359.69	Distance+from+distal+start+codon+to+the+annotated+start+codon+is+59+aa	13.2	13.7	6.1
QGLIVVTTVSHLFIAISHER	1	Tb927.6.2960	2229.25	2227.28	1.9752	49/76	49/76	3	1.31	0.2	744.091	Distance+from+distal+start+codon+to+the+annotated+start+codon+is+43+aa	15.8	15.9	6.92
SRMRNLLGESAVSSLVIEEPTK	1	Tb927.6.3060	2425.29	2426.33	1.0459	41/84	41/84	3			809.437	Distance+from+distal+start+codon+to+the+annotated+start+codon+is+50+aa	9.7	10.3	5.95
MKGLEEWLASSTSSSSTTDTTSR	0.9927	Tb927.6.3060	2513.15	2512.18	0.9668	63/132	63/132	4			629.294	Distance+from+distal+start+codon+to+the+annotated+start+codon+is+50+aa	17.5	18.8	4.68
GVSPQTKANGNSNGDGSTAIRGQSNDK	1	Tb927.6.3060	2667.27	2670.31	3.0368	29/52	29/52	2			1334.64	Distance+from+distal+start+codon+to+the+annotated+start+codon+is+50+aa	9.2	10.7	8.59
QLEAPTEVQYRAVEVMVVDR	1	Tb927.6.3060	2334.18	2334.31	0.1312	49/76	49/76	3	0	0	779.067	Distance+from+distal+start+codon+to+the+annotated+start+codon+is+50+aa	13.8	14.9	4.41
KGLEEWLASSTSSSSTTDTTSR	1	Tb927.6.3060	2380.11	2381.23	1.1227	49/84	49/84	3			794.378	Distance+from+distal+start+codon+to+the+annotated+start+codon+is+50+aa	15.8	11.8	4.68
GLEEWLASSTSSSSTTDTTSRDVPESDKVHK	0.9923	Tb927.6.3060	3362.6	3365.8	3.1999	87/180	87/180	4	14.08	2.2	841.656	Distance+from+distal+start+codon+to+the+annotated+start+codon+is+50+aa	15.5	12.7	4.58
VAMTTSPTAVLNSSMSTDTDSTAVSPARVKGVSPQTK	0.9701	Tb927.6.3060	3771.86	3769.77	2.093	100/216	100/216	4			943.973	Distance+from+distal+start+codon+to+the+annotated+start+codon+is+50+aa	12.8	13	8.56
NLLGESAVSSLVIEEPTKVAMTTSPTAVLNSSMSTDTDSTAVSPAR	1	Tb927.6.3060	4704.31	4703.43	0.8744	119/270	119/270	4			1177.08	Distance+from+distal+start+codon+to+the+annotated+start+codon+is+50+aa	15	15.8	4.18
QLEAPTEVQYRAVEVMVVDRGTQ	1	Tb927.6.3060	2617.32	2621.37	4.0526	50/88	50/88	3	0	0	873.446	Distance+from+distal+start+codon+to+the+annotated+start+codon+is+50+aa	12.3	15.1	4.41
NLLGESAVSSLVIEEPTKVAMTTSPTAVLNSSMSTDTDSTAVSPARVK	1	Tb927.6.3060	4891.47	4895.41	3.939	161/376	161/376	5			979.301	Distance+from+distal+start+codon+to+the+annotated+start+codon+is+50+aa	17.8	16.3	4.51
MRNLLGESAVSSLVIEEPTKVAMTTSPTAVLNSSMSTDTDSTAVSPAR	1	Tb927.6.3060	5017.45	5018.53	1.0725	152/376	152/376	5			1004.5	Distance+from+distal+start+codon+to+the+annotated+start+codon+is+50+aa	17.1	16.8	4.51
MSKEEAAFFSFDTITGPKPPQR	1	Tb927.6.3130	2507.22	2505.32	1.9013	85/168	85/168	5	1	1	502.452	Distance+from+distal+start+codon+to+the+annotated+start+codon+is+40+aa	15.5	16	5.94
KEEAAFFSFDTITGPKPPQR	1	Tb927.6.3130	2333.19	2332.15	1.0352	65/114	65/114	4	0	0	584.305	Distance+from+distal+start+codon+to+the+annotated+start+codon+is+40+aa	14.9	15.2	6.18
SKEEAAFFSFDTITGPKPPQR	1	Tb927.6.3130	2402.2	2404.1	1.9025	73/120	73/120	4			601.557	Distance+from+distal+start+codon+to+the+annotated+start+codon+is+40+aa	14.2	14	5.9
MSKEEAAFFSFDTITGPKPPQRAR	1	Tb927.6.3130	2804.4	2805.24	0.8336	65/138	65/138	4	0.24	0.02	702.108	Distance+from+distal+start+codon+to+the+annotated+start+codon+is+40+aa	15.6	13	8.34
GVTVEQLESLDVEIILGNTYHLGLRPGEDILNEITRR	1	Tb927.6.3130	4181.22	4184.76	3.5397	97/288	97/288	5	0.35	0.02	837.252	Distance+from+distal+start+codon+to+the+annotated+start+codon+is+40+aa	20.6	18.2	4.49
SKEEAAFFSFDTITGPKPPQRAR	1	Tb927.6.3130	2587.33	2591.16	3.8278	61/132	61/132	4			647.839	Distance+from+distal+start+codon+to+the+annotated+start+codon+is+40+aa	17.4	15.8	8.31
DNMDGIHFLQGWKRNILTDSGGFQMVSLLR	1	Tb927.6.3130	3473.72	3476.68	2.9633	79/174	79/174	4			869.438	Distance+from+distal+start+codon+to+the+annotated+start+codon+is+40+aa	16.1	14.8	6.75
NILTDSGGFQMVSLLRLANITEEGVR	1	Tb927.6.3130	2848.48	2852.37	3.8958	79/150	79/150	4	0.02	0	713.126	Distance+from+distal+start+codon+to+the+annotated+start+codon+is+40+aa	18.6	18.2	4.68
ARAGLFHLPHGPLRTPIFMPVATQATLK	1	Tb927.6.3130	3055.69	3054.54	1.1466	87/162	87/162	4	40.8	3.55	764.93	Distance+from+distal+start+codon+to+the+annotated+start+codon+is+40+aa	18.7	19.3	12.01
GVTVEQLESLDVEIILGNTYHLGLRPGEDILNEITRRK	1	Tb927.6.3130	4299.31	4299.99	0.6817	64/222	64/222	4			1075.83	Distance+from+distal+start+codon+to+the+annotated+start+codon+is+40+aa	18.6	18.2	4.75
AGLFHLPHGPLRTPIFMPVATQATLK	1	Tb927.6.3130	2812.56	2812.37	0.1877	53/100	53/100	3	0	0	938.527	Distance+from+distal+start+codon+to+the+annotated+start+codon+is+40+aa	17	17.2	11
KEEAAFFSFDTITGPKPPQRAR	1	Tb927.6.3130	2570.34	2573.25	2.9123	65/126	65/126	4	0.05	0.01	643.591	Distance+from+distal+start+codon+to+the+annotated+start+codon+is+40+aa	14.7	14.6	8.59
EEAAFFSFDTITGPKPPQRARAGLFHLPHGPLR	1	Tb927.6.3130	3697.95	3699.9	1.9533	51/128	51/128	3	0	0	1233.66	Distance+from+distal+start+codon+to+the+annotated+start+codon+is+40+aa	14.7	12.4	8.85
TPIFMPVATQATLKGVTVEQLESLDVEIILGNTYHLGLRPGEDILNEITR	1	Tb927.6.3130	5547.95	5545.89	2.0636	189/392	189/392	5			1110.6	Distance+from+distal+start+codon+to+the+annotated+start+codon+is+40+aa	19.8	19.5	4.49
TPIFMPVATQATLKGVTVEQLESLDVEIILGNTYHLGLRPGEDILNEITRR	1	Tb927.6.3130	5676.02	5675.95	0.075	165/400	165/400	5			1136.21	Distance+from+distal+start+codon+to+the+annotated+start+codon+is+40+aa	18.6	16.5	4.75
GVTVEQLESLDVEIILGNTYHLGLRPGEDILNEITR	1	Tb927.6.3130	4005.11	4005.01	0.1006	92/210	92/210	4	9.17	1.24	1002.28	Distance+from+distal+start+codon+to+the+annotated+start+codon+is+40+aa	15	16.5	4.25
THLCVCVCVCVYVECKGNDVWWTAHSLLWQNVAPAPGMKR	0.9908	Tb927.6.4330	4800.25	4802.58	2.3375	91/234	91/234	4	1.21	0.17	1201.07	Distance+from+distal+start+codon+to+the+annotated+start+codon+is+231+aa	15.6	15.8	7.58
MGDDDEGMGLLLCTPSLSSFSSFK	1	Tb927.6.4810	2651.14	2651.37	0.2286	44/92	44/92	3	0	0	884.722	Distance+from+distal+start+codon+to+the+annotated+start+codon+is+91+aa	18.4	15.6	3.84
MQAEETTAVEVLQDAPVQETMQSCLHYVRYFAGHTGRYGNEFLEFDIR	1	Tb927.6.4950	5723.65	5725.66	2.0057	176/376	176/376	5	0	0	1145.74	Distance+from+distal+start+codon+to+the+annotated+start+codon+is+20+aa	16.8	16.9	4.58
RHNASLLGGPSAGNSPMDVK	0.9905	Tb927.6.820	2025.02	2025.91	0.8953	50/114	50/114	4	999	0	507.262	Distance+from+distal+start+codon+to+the+annotated+start+codon+is+45+aa	10.9	10.5	8.75
TMEEENITSKLSTLLAQVAAVEAAR	0.9934	Tb927.6.820	2724.41	2728.34	3.9301	62/144	62/144	4			682.11	Distance+from+distal+start+codon+to+the+annotated+start+codon+is+45+aa	13.6	12.4	4.49
MTTMEEENITSKLSTLLAQVAAVEAAR	0.991	Tb927.6.820	2930.48	2933.39	2.9106	66/156	66/156	4			733.628	Distance+from+distal+start+codon+to+the+annotated+start+codon+is+45+aa	16.9	17	4.49
IWERRHNASLLGGPSAGNSPMDVK	0.9908	Tb927.6.820	2599.32	2598.25	1.0714	75/138	75/138	4			650.837	Distance+from+distal+start+codon+to+the+annotated+start+codon+is+45+aa	15.1	15.9	8.75
TTMEEENITSKLSTLLAQVAAVEAAR	0.9895	Tb927.6.820	2825.46	2825.39	0.0678	83/150	83/150	4			707.371	Distance+from+distal+start+codon+to+the+annotated+start+codon+is+45+aa	14	13.8	4.49
CSLWGNSPPCPRSVGRPVDDNTFTR	0.9918	Tb927.6.820	2894.35	2898.3	3.9501	66/144	66/144	4			724.594	Distance+from+distal+start+codon+to+the+annotated+start+codon+is+45+aa	16.3	17.1	8.07
TMEEENITSKLSTLLAQVAAVEAARELEAR	0.9907	Tb927.6.820	3348.72	3349.63	0.9067	92/174	92/174	4			838.187	Distance+from+distal+start+codon+to+the+annotated+start+codon+is+45+aa	15.7	14.7	4.48
RHNASLLGGPSAGNSPMDVKR	0.9935	Tb927.6.820	2179.09	2180.16	1.0728	60/120	60/120	4	6.27	9.09	545.78	Distance+from+distal+start+codon+to+the+annotated+start+codon+is+45+aa	19	18	10.84
RCSLWGNSPPCPRSVGRPVDDNTFTR	0.9931	Tb927.6.820	3030.43	3028.48	1.9488	78/150	78/150	4	1	1	758.615	Distance+from+distal+start+codon+to+the+annotated+start+codon+is+45+aa	17.3	16.8	9.02
ELEARRHGCSNINISDLTMEASAEVTGVDGNLGNGK	0.9737	Tb927.6.820	3795.79	3795.85	0.0591	82/210	82/210	4	0.64	0.1	949.955	Distance+from+distal+start+codon+to+the+annotated+start+codon+is+45+aa	12.4	13.1	4.64
HGCSNINISDLTMEASAEVTGVDGNLGNGK	1	Tb927.6.820	3083.4	3083.51	0.1074	50/116	50/116	3	0.06	0.01	1028.81	Distance+from+distal+start+codon+to+the+annotated+start+codon+is+45+aa	11.7	13.6	4.31
TTMEEENITSKLSTLLAQVAAVEAARELEAR	0.99	Tb927.6.820	3399.74	3403.63	3.8849	87/180	87/180	4			850.943	Distance+from+distal+start+codon+to+the+annotated+start+codon+is+45+aa	15.2	14.5	4.48
HGCSNINISDLTMEASAEVTGVDGNLGNGKGCATAMVTR	0.9794	Tb927.6.820	4040.84	4044	3.1609	102/228	102/228	4	0	0	1011.22	Distance+from+distal+start+codon+to+the+annotated+start+codon+is+45+aa	15	15	4.75
MTTMEEENITSKLSTLLAQVAAVEAARELEAR	1	Tb927.6.820	3564.8	3564.71	0.0908	52/124	52/124	3	0	0	1189.27	Distance+from+distal+start+codon+to+the+annotated+start+codon+is+45+aa	10.9	12	4.48
RHGCSNINISDLTMEASAEVTGVDGNLGNGKGCATAMVTR	0.9539	Tb927.6.820	4204.92	4206.92	1.992	102/234	102/234	4			1052.24	Distance+from+distal+start+codon+to+the+annotated+start+codon+is+45+aa	16.6	17.1	5.48
GCATAMVTRGGGDEFSERIWER	1	Tb927.6.820	2494.14	2497.22	3.0825	48/84	48/84	3			832.386	Distance+from+distal+start+codon+to+the+annotated+start+codon+is+45+aa	14.3	13.5	4.87
RHGCSNINISDLTMEASAEVTGVDGNLGNGK	1	Tb927.6.820	3241.5	3243.71	2.2132	59/120	59/120	3			1081.51	Distance+from+distal+start+codon+to+the+annotated+start+codon+is+45+aa	12	12.7	4.75
LSTLLAQVAAVEAARELEARR	1	Tb927.6.820	2286.29	2284.24	2.0516	27/40	27/40	2			1144.15	Distance+from+distal+start+codon+to+the+annotated+start+codon+is+45+aa	9.4	11	6.23
LSTLLAQVAAVEAARELEAR	1	Tb927.6.820	2120.18	2123.11	2.9305	48/76	48/76	3			707.735	Distance+from+distal+start+codon+to+the+annotated+start+codon+is+45+aa	13.3	14.1	4.79
HGCSNINISDLTMEASAEVTGVDGNLGNGKGCATAMVTRGGGDEFSER	1	Tb927.6.820	4949.22	4949.5	0.2815	193/376	193/376	5	999	0	990.851	Distance+from+distal+start+codon+to+the+annotated+start+codon+is+45+aa	17.5	16.9	4.43
CSLWGNSPPCPRSVGRPVDDNTFTRSIVGATTSLEVSPLAPEGG	1	Tb927.6.820	4640.24	4642.41	2.1746	107/258	107/258	4	6.37	8.04	1161.07	Distance+from+distal+start+codon+to+the+annotated+start+codon+is+45+aa	12.7	12.5	4.78
HNASLLGGPSAGNSPMDVKRCSLWGNSPPCPR	1	Tb927.6.820	3418.61	3420.77	2.1615	55/124	55/124	3	57.74	5.98	1140.54	Distance+from+distal+start+codon+to+the+annotated+start+codon+is+45+aa	10.9	12.3	8.96
LPMPMPPPRPGVSVNMQHAVEIEAK	1	Tb927.7.1030	2750.39	2749.48	0.9178	46/96	46/96	3			917.806	Distance+from+distal+start+codon+to+the+annotated+start+codon+is+33+aa	24.4	25.3	6.76
MTSSSSLRILAAANPKNGAVTLPVR	1	Tb927.7.1050	2631.43	2635.13	3.7071	41/96	41/96	3			878.15	Distance+from+distal+start+codon+to+the+annotated+start+codon+is+124+aa	12.1	11.5	12.01
TSSSSLRILAAANPKNGAVTLPVR	1	Tb927.7.1050	2432.37	2436.13	3.7548	29/46	29/46	2			1217.19	Distance+from+distal+start+codon+to+the+annotated+start+codon+is+124+aa	12.4	11.6	12.01
KVMDGDALLASSKR	0.7785	Tb927.7.2630	1515.83	1517.78	1.9513	38/78	38/78	4	0	0	379.964	Distance+from+distal+start+codon+to+the+annotated+start+codon+is+21+aa	21.9	19.2	8.59
WLTPLRRCGPSAAFDLLGR	1	Tb927.7.2630	2227.17	2228.04	0.8753	34/36	34/36	2	0	0	1114.59	Distance+from+distal+start+codon+to+the+annotated+start+codon+is+21+aa	12.5	12.5	10.26
FVYASAGGVLGAGLVSLFGGQR	1	Tb927.7.310	2125.13	2126.01	0.8762	34/42	34/42	2	0	0	1063.57	Distance+from+distal+start+codon+to+the+annotated+start+codon+is+47+aa	11.5	12	8.75
FVYASAGGVLGAGLVSLFGGQRNATGSR	1	Tb927.7.310	2711.41	2712.42	1.0026	32/54	32/54	2	0.29	0.03	1356.71	Distance+from+distal+start+codon+to+the+annotated+start+codon+is+47+aa	10.7	11.5	10.84
YHLVPFEIVEVGPLTTKGFPDQR	1	Tb927.7.310	2641.39	2645.02	3.6321	28/44	28/44	2	1	1	1321.7	Distance+from+distal+start+codon+to+the+annotated+start+codon+is+47+aa	12	14.7	5.45
WPSARFVYASAGGVLGAGLVSLFGGQR	1	Tb927.7.310	2764.44	2762.49	1.9585	48/104	48/104	3	0.08	0.02	922.489	Distance+from+distal+start+codon+to+the+annotated+start+codon+is+47+aa	13.3	14.4	10.84
RWPSARFVYASAGGVLGAGLVSLFGGQR	1	Tb927.7.310	2888.54	2892.4	3.8521	40/108	40/108	3			963.855	Distance+from+distal+start+codon+to+the+annotated+start+codon+is+47+aa	10.3	9	11.71
TPARISADEFNAMQDSVLLSEAFDASHRPWPNRPERK	1	Tb927.7.310	4284.09	4285.92	1.8328	117/216	117/216	4			1072.03	Distance+from+distal+start+codon+to+the+annotated+start+codon+is+47+aa	13.7	13.7	5.55
ISADEFNAMQDSVLLSEAFDASHRPWPNRPERKK	1	Tb927.7.310	3994.96	3993.88	1.0865	79/198	79/198	4			999.748	Distance+from+distal+start+codon+to+the+annotated+start+codon+is+47+aa	12.8	12.4	5.58
RWYSFPAAGAAGSR	1	Tb927.7.3340	1505.74	1509.71	3.9736	54/78	54/78	4			377.442	Distance+from+distal+start+codon+to+the+annotated+start+codon+is+83+aa	14.8	16	10.84
NSSGKTK	0.9991	Tb927.7.3650	728.391	726.431	1.9601	2012-12-15	2012-12-15	2			365.203	Distance+from+distal+start+codon+to+the+annotated+start+codon+is+198+aa	7.7	14.6	10
MSNSSGK	1	Tb927.7.3650	725.302	726.421	1.1194	2012-12-16	2012-12-16	2	1	1	363.658	Distance+from+distal+start+codon+to+the+annotated+start+codon+is+198+aa	12.1	12.3	8.5
GNSQPQMQQRAAGCMMVGR	1	Tb927.7.3970	2147.93	2151.01	3.0762	30/36	30/36	2			1074.97	Distance+from+distal+start+codon+to+the+annotated+start+codon+is+30+aa	10.6	14.3	10.35
MTLSSGSLPNFFPSLDGSNINNFPDEAPTPMLSMRYDDGFMNLENGSRHPSSNCNTPSVR	1	Tb927.7.3970	6650.96	6655.04	4.0875	112/472	112/472	5	999	0	1331.2	Distance+from+distal+start+codon+to+the+annotated+start+codon+is+30+aa	11.5	11.8	4.52
TLSSGSLPNFFPSLDGSNINNFPDEAPTPMLSMRYDDGFMNLENGSR	1	Tb927.7.3970	5229.35	5232.64	3.2847	170/368	170/368	5	0	0	1046.88	Distance+from+distal+start+codon+to+the+annotated+start+codon+is+30+aa	18.1	19.1	3.96
FHNGLAWVENWQLSSSNLVPQTPPSAAIGPSRSPSSFSLMKYSHDPYGVR	1	Tb927.7.3970	5514.68	5518.53	3.844	171/392	171/392	5			1103.94	Distance+from+distal+start+codon+to+the+annotated+start+codon+is+30+aa	19.8	19.9	8.51
MTLSSGSLPNFFPSLDGSNINNFPDEAPTPMLSMRYDDGFMNLENGSR	1	Tb927.7.3970	5340.37	5338.69	1.6771	139/376	139/376	5			1069.08	Distance+from+distal+start+codon+to+the+annotated+start+codon+is+30+aa	18.4	18.6	3.96
TLSSGSLPNFFPSLDGSNINNFPDEAPTPMLSMRYDDGFMNLENGSRHPSSNCNTPSVR	1	Tb927.7.3970	6571.94	6572.03	0.094	153/464	153/464	5			1315.39	Distance+from+distal+start+codon+to+the+annotated+start+codon+is+30+aa	19.8	19.4	4.52
LSSGSLPNFFPSLDGSNINNFPDEAPTPMLSMRYDDGFMNLENGSRHPSSNCNTPSVR	1	Tb927.7.3970	6418.87	6416.96	1.9062	181/456	181/456	5			1284.78	Distance+from+distal+start+codon+to+the+annotated+start+codon+is+30+aa	16.6	16.6	4.52
LSSGSLPNFFPSLDGSNINNFPDEAPTPMLSMRYDDGFMNLENGSR	1	Tb927.7.3970	5102.29	5104.58	2.2918	166/360	166/360	5			1021.47	Distance+from+distal+start+codon+to+the+annotated+start+codon+is+30+aa	16.9	19.2	3.96
GPSPNGCSSPVMRLSCVEDGS	1	Tb927.7.3970	2207.92	2211.99	4.0635	63/120	63/120	4	999	0	552.989	Distance+from+distal+start+codon+to+the+annotated+start+codon+is+30+aa	14.7	15.5	4.37
HFILLYQKSSPLYAALALPYVAVR	1	Tb927.7.4070	2732.54	2736.45	3.9079	31/46	31/46	2	1	1	1367.28	Distance+from+distal+start+codon+to+the+annotated+start+codon+is+128+aa	9.5	11.3	9.53
QQQQQQPSQTAEASRSRQCSSSFGRPCVALSWNIMQLYK	1	Tb927.7.4090	4600.19	4604.28	4.087	147/304	147/304	5	0.74	0.1	921.045	Distance+from+distal+start+codon+to+the+annotated+start+codon+is+35+aa	16.2	16.2	9.5
VHLTPLKRPQLLDLCGLTGSVLRAVAASAQINGSANCPPSSESSNGNHHPHPNGHSGDDGITSNK	1	Tb927.7.4150	6786.31	6788.35	2.0396	144/512	144/512	5	0.12	0.02	1358.27	Distance+from+distal+start+codon+to+the+annotated+start+codon+is+85+aa	14.6	14.8	7.11
LAYMLDSMFNVTFIDEKNYFELTNDIIPIIANPWSELNEEACRR	1	Tb927.7.4310	5294.54	5297.64	3.0972	95/258	95/258	4	999	0	1324.64	Distance+from+distal+start+codon+to+the+annotated+start+codon+is+36+aa	19.4	17.7	4.12
WKLFTSSMLAGAVSAYRSTSSSSLAISPPTLDVVMDPSK	1	Tb927.7.4310	4155.08	4157.76	2.6855	130/304	130/304	5			832.023	Distance+from+distal+start+codon+to+the+annotated+start+codon+is+36+aa	14.3	15.9	8.5
CVVVGGGYTGSKLAYMLDSMFNVTFIDEKNYFELTNDIIPIIANPWSELNEEACR	1	Tb927.7.4310	6285.97	6283.89	2.0851	170/432	170/432	5	999	0	1258.2	Distance+from+distal+start+codon+to+the+annotated+start+codon+is+36+aa	17.6	17	4.12
IVIGLFGK	1	Tb927.7.4770	853.552	851.458	2.0934	16/14	16/14	2	0.65	0.06	427.783	Distance+from+distal+start+codon+to+the+annotated+start+codon+is+25+aa	10	14.6	8.75
ETPRTVENFKQLATGVNGFGYK	0.992	Tb927.7.4770	2473.27	2474.24	0.9704	74/126	74/126	4			619.325	Distance+from+distal+start+codon+to+the+annotated+start+codon+is+25+aa	15	15.9	8.59
TPAFMPALLVAVAVLSMAGGVK	0.9923	Tb927.7.4770	2142.19	2143.03	0.8323	71/126	71/126	4	999	0	536.556	Distance+from+distal+start+codon+to+the+annotated+start+codon+is+25+aa	15.2	14.7	8.41
FFDISAKTPAFMPALLVAVAVLSMAGGVK	0.9922	Tb927.7.4770	3008.61	3012.62	4.0106	96/168	96/168	4	1	1	753.16	Distance+from+distal+start+codon+to+the+annotated+start+codon+is+25+aa	15.9	15.2	8.59
QLATGVNGFGYKDSTFHR	1	Tb927.7.4770	1987.96	1986.86	1.1007	49/68	49/68	3			663.662	Distance+from+distal+start+codon+to+the+annotated+start+codon+is+25+aa	12.6	12.8	8.6
NFMIQGGDMTNHDGTGGKSIYGAR	1	Tb927.7.4770	2576.15	2579.25	3.1029	54/92	54/92	3	0	0	859.724	Distance+from+distal+start+codon+to+the+annotated+start+codon+is+25+aa	15.9	14.1	6.75
LFFDISAKTPAFMPALLVAVAVLSMAGGVK	1	Tb927.7.4770	3137.69	3137.33	0.3651	54/116	54/116	3	999	0	1046.9	Distance+from+distal+start+codon+to+the+annotated+start+codon+is+25+aa	13.3	12.4	8.59
MLFFDISAKTPAFMPALLVAVAVLSMAGGVK	1	Tb927.7.4770	3194.73	3196.65	1.9229	64/120	64/120	3	1	1	1065.92	Distance+from+distal+start+codon+to+the+annotated+start+codon+is+25+aa	12.6	11.9	8.35
MLFFDISAKTPAFMPALLVAVAVLSMAGGVKASPEVTDK	0.9614	Tb927.7.4770	4094.16	4092.1	2.0619	120/228	120/228	4	0.05	0.12	1024.55	Distance+from+distal+start+codon+to+the+annotated+start+codon+is+25+aa	14.5	15.3	5.88
ASPEVTDKVFFDITIGSEPAGRIVIGLFGK	0.9875	Tb927.7.4770	3162.7	3160.67	2.0305	87/174	87/174	4	0.45	0.06	791.682	Distance+from+distal+start+codon+to+the+annotated+start+codon+is+25+aa	16.8	15.5	4.78
FFDISAKTPAFMPALLVAVAVLSMAGGVKASPEVTDK	0.9839	Tb927.7.4770	3794	3793.1	0.9044	96/216	96/216	4	1.25	0.09	949.508	Distance+from+distal+start+codon+to+the+annotated+start+codon+is+25+aa	14.1	14.2	6.12
NFMIQGGDMTNHDGTGGKSIYGARFDDENFNVK	0.9882	Tb927.7.4770	3660.62	3664.01	3.3824	80/192	80/192	4			916.163	Distance+from+distal+start+codon+to+the+annotated+start+codon+is+25+aa	16.2	15.2	4.75
VIRNFMIQGGDMTNHDGTGGKSIYGAR	1	Tb927.7.4770	2912.41	2910.53	1.8855	50/104	50/104	3			971.812	Distance+from+distal+start+codon+to+the+annotated+start+codon+is+25+aa	10.8	11.8	8.57
VFFDITIGSEPAGRIVIGLFGKETPR	1	Tb927.7.4770	2838.55	2841.38	2.8214	49/100	49/100	3			947.192	Distance+from+distal+start+codon+to+the+annotated+start+codon+is+25+aa	13.9	16	6.15
TPAFMPALLVAVAVLSMAGGVKASPEVTDKVFFDITIGSEPAGR	0.9192	Tb927.7.4770	4491.34	4493.3	1.9587	106/258	106/258	4	999	0	1123.84	Distance+from+distal+start+codon+to+the+annotated+start+codon+is+25+aa	13.8	13.1	4.78
VFFDITIGSEPAGRIVIGLFGK	1	Tb927.7.4770	2335.29	2333.25	2.0474	49/84	49/84	3	999	0	779.438	Distance+from+distal+start+codon+to+the+annotated+start+codon+is+25+aa	13.8	13.3	6.04
TVENFKQLATGVNGFGYKDSTFHR	1	Tb927.7.4770	2733.36	2737.44	4.0765	51/92	51/92	3			912.128	Distance+from+distal+start+codon+to+the+annotated+start+codon+is+25+aa	11.7	14.7	8.2
SIYGARFDDENFNVKHFIGALSMANAGPNTNGSQFFITTV	0.9539	Tb927.7.4770	4366.08	4368.07	1.9919	90/234	90/234	4	0.51	1.52	1092.53	Distance+from+distal+start+codon+to+the+annotated+start+codon+is+25+aa	11.4	13.3	5.36
LFFDISAKTPAFMPALLVAVAVLSMAGGVKASPEVTDK	0.975	Tb927.7.4770	3899.11	3897.91	1.1932	91/222	91/222	4			975.784	Distance+from+distal+start+codon+to+the+annotated+start+codon+is+25+aa	13.4	14.4	6.12
TPAFMPALLVAVAVLSMAGGVKASPEVTDK	1	Tb927.7.4770	2969.6	2970.45	0.8524	49/116	49/116	3	8.49	1.45	990.873	Distance+from+distal+start+codon+to+the+annotated+start+codon+is+25+aa	10.5	10.7	5.73
FDDENFNVKHFIGALSMANAGPNTNGSQFFITTV	1	Tb927.7.4770	3718.74	3719.8	1.0608	48/132	48/132	3	0.13	0.01	1240.59	Distance+from+distal+start+codon+to+the+annotated+start+codon+is+25+aa	10.9	10.8	4.54
NFMIQGGDMTNHDGTGGK	1	Tb927.7.4770	1886.81	1889.01	2.2005	46/68	46/68	3	999	0	629.945	Distance+from+distal+start+codon+to+the+annotated+start+codon+is+25+aa	11.4	13.8	5.21
TVENFKQLATGVNGFGYK	1	Tb927.7.4770	1980.02	1979.97	0.0504	53/102	53/102	4			496.012	Distance+from+distal+start+codon+to+the+annotated+start+codon+is+25+aa	15.7	17	8.17
QLATGVNGFGYKDSTFHRVIR	1	Tb927.7.4770	2365.23	2364.09	1.1338	68/120	68/120	4	0.14	0.22	592.314	Distance+from+distal+start+codon+to+the+annotated+start+codon+is+25+aa	13.1	13.2	9.99
ASPEVTDKVFFDITIGSEPAGR	1	Tb927.7.4770	2343.18	2342.41	0.7771	99/168	99/168	5	3.4	0.35	469.644	Distance+from+distal+start+codon+to+the+annotated+start+codon+is+25+aa	14.9	16.1	4.32
VIRNFMIQGGDMTNHDGTGGK	1	Tb927.7.4770	2263.05	2264.19	1.1393	48/80	48/80	3	21.86	3.4	755.356	Distance+from+distal+start+codon+to+the+annotated+start+codon+is+25+aa	14.1	14.2	6.72
DSTFHRVIRNFMIQGGDMTNHDGTGGK	1	Tb927.7.4770	3042.39	3046.49	4.0949	50/104	50/104	3			1015.14	Distance+from+distal+start+codon+to+the+annotated+start+codon+is+25+aa	15.5	15.6	6.92
HFIGALSMANAGPNTNGSQFFITTV	1	Tb927.7.4770	2594.26	2593.34	0.9211	56/144	56/144	4			649.572	Distance+from+distal+start+codon+to+the+annotated+start+codon+is+25+aa	21.1	21.3	6.74
IVIGLFGKETPRTVENFK	1	Tb927.7.4770	2073.18	2071.29	1.8924	80/136	80/136	5	9.25	0.67	415.644	Distance+from+distal+start+codon+to+the+annotated+start+codon+is+25+aa	17.3	16.8	8.59
HLTLRVGLLPSLAQPQELSNEEGK	1	Tb927.7.4920	2638.43	2641.42	2.9888	48/92	48/92	3			880.485	Distance+from+distal+start+codon+to+the+annotated+start+codon+is+135+aa	15.1	13.6	5.5
GTTLSLR	0.9704	Tb927.7.4920	746.429	749.403	2.9738	2012-12-09	2012-12-09	2	1	0.1	374.222	Distance+from+distal+start+codon+to+the+annotated+start+codon+is+135+aa	9.2	16.9	9.75
PTSYLAHAAPSTTSSSAAAVATALGK	0.9716	Tb927.7.5280	2438.25	2437.11	1.1432	52/150	52/150	4	3.25	0.53	610.571	Distance+from+distal+start+codon+to+the+annotated+start+codon+is+59+aa	9.7	10.4	9.01
RPTSYLAHAAPSTTSSSAAAVATALGK	1	Tb927.7.5280	2586.34	2584.34	1.9957	48/104	48/104	3	11.86	2.46	863.12	Distance+from+distal+start+codon+to+the+annotated+start+codon+is+59+aa	17.7	18.5	9.99
PTSYLAHAAPSTTSSSAAAVATALGKTK	1	Tb927.7.5280	2659.38	2658.27	1.1166	53/108	53/108	3	216.95	33.07	887.468	Distance+from+distal+start+codon+to+the+annotated+start+codon+is+59+aa	16.5	18	9.73
RPTSYLAHAAPSTTSSSAAAVATALGKTKTR	1	Tb927.7.5280	3090.65	3093.43	2.7804	56/120	56/120	3			1031.23	Distance+from+distal+start+codon+to+the+annotated+start+codon+is+59+aa	14.3	18.1	11.1
RPTSYLAHAAPSTTSSSAAAVATALGKTK	1	Tb927.7.5280	2857.49	2858.39	0.8923	63/112	63/112	3	5.99	4.3	953.505	Distance+from+distal+start+codon+to+the+annotated+start+codon+is+59+aa	13.1	11.9	10.29
RYEPYGSLLQMYMERGFTDLDALLFHPEAPSPMELLLSVLR	0.9546	Tb927.7.5280	4813.4	4817.32	3.9253	95/240	95/240	4	4.3	0.57	1204.36	Distance+from+distal+start+codon+to+the+annotated+start+codon+is+59+aa	15.5	14.3	4.64
MRPTSYLAHAAPSTTSSSAAAVATALGKTK	1	Tb927.7.5280	2962.52	2966.43	3.9152	50/116	50/116	3	0	0	988.513	Distance+from+distal+start+codon+to+the+annotated+start+codon+is+59+aa	10.1	10.4	10.29
MRPTSYLAHAAPSTTSSSAAAVATALGK	1	Tb927.7.5280	2741.39	2743.28	1.8885	25/54	25/54	2			1371.7	Distance+from+distal+start+codon+to+the+annotated+start+codon+is+59+aa	8.3	10.4	9.99
VFVPVTYLPGSSGYQTAQTPGVSPTLR	1	Tb927.7.5280	2821.46	2821.31	0.1594	47/104	47/104	3	17.13	2.36	941.495	Distance+from+distal+start+codon+to+the+annotated+start+codon+is+59+aa	13.1	13.9	8.56
TKTRLSPQQSSFTSLTPSHLR	1	Tb927.7.5280	2381.27	2381.11	0.1617	50/80	50/80	3			794.764	Distance+from+distal+start+codon+to+the+annotated+start+codon+is+59+aa	16	14.9	12.01
LGRVFVPVTYLPGSSGYQTAQTPGVSPTLRR	1	Tb927.7.5280	3313.78	3312.33	1.4502	60/120	60/120	3			1105.6	Distance+from+distal+start+codon+to+the+annotated+start+codon+is+59+aa	11.7	11.9	10.9
TRLSPQQSSFTSLTPSHLRHGGPQAAEQLMR	1	Tb927.7.5280	3443.74	3442.6	1.1319	56/120	56/120	3			1148.92	Distance+from+distal+start+codon+to+the+annotated+start+codon+is+59+aa	12.4	14.3	11.7
PTSYLAHAAPSTTSSSAAAVATALGKTKTR	1	Tb927.7.5280	2924.54	2928.41	3.8627	64/116	64/116	3			975.856	Distance+from+distal+start+codon+to+the+annotated+start+codon+is+59+aa	12.2	10.7	10.3
MRPTSYLAHAAPSTTSSSAAAVATALGKTKTR	1	Tb927.7.5280	3261.68	3261.6	0.0766	59/124	59/124	3	0	0	1088.23	Distance+from+distal+start+codon+to+the+annotated+start+codon+is+59+aa	12.5	13.3	11.1
GFTDLDALLFHPEAPSPMELLLSVLR	1	Tb927.7.5280	2906.51	2906.49	0.0234	56/100	56/100	3	0.46	0.08	969.845	Distance+from+distal+start+codon+to+the+annotated+start+codon+is+59+aa	13.9	13.8	4.31
LSPQQSSFTSLTPSHLRHGGPQAAEQLMR	1	Tb927.7.5280	3170.59	3172.54	1.944	68/112	68/112	3			1057.87	Distance+from+distal+start+codon+to+the+annotated+start+codon+is+59+aa	13.6	14.3	9.61
GFTDLDALLFHPEAPSPMELLLSVLRHR	1	Tb927.7.5280	3199.67	3200.72	1.0499	54/108	54/108	3			1067.56	Distance+from+distal+start+codon+to+the+annotated+start+codon+is+59+aa	11.6	13.4	5.31
LSPQQSSFTSLTPSHLRHGGPQAAEQLMRLGR	1	Tb927.7.5280	3496.8	3494.8	1.9992	54/124	54/124	3			1166.61	Distance+from+distal+start+codon+to+the+annotated+start+codon+is+59+aa	11.8	13.5	11.7
LGRVFVPVTYLPGSSGYQTAQTPGVSPTLR	1	Tb927.7.5280	3167.69	3166.33	1.3622	52/116	52/116	3	999	0	1056.9	Distance+from+distal+start+codon+to+the+annotated+start+codon+is+59+aa	13	12.2	9.99
TRLSPQQSSFTSLTPSHLR	1	Tb927.7.5280	2152.13	2154.09	1.9661	48/72	48/72	3			718.383	Distance+from+distal+start+codon+to+the+annotated+start+codon+is+59+aa	16.6	15	12
YEPYGSLLQMYMERGFTDLDALLFHPEAPSPMELLLSVLR	1	Tb927.7.5280	4709.3	4711.97	2.6688	103/312	103/312	5	2.2	0.09	942.867	Distance+from+distal+start+codon+to+the+annotated+start+codon+is+59+aa	14.3	14	4.35
YEPYGSLLQMYMERGFTDLDALLFHPEAPSPMELLLSVLRHR	1	Tb927.7.5280	4934.46	4934.22	0.2398	113/246	113/246	4	1.11	0.19	1234.62	Distance+from+distal+start+codon+to+the+annotated+start+codon+is+59+aa	16.6	15.5	4.97
GFTDLDALLFHPEAPSPMELLLSVLRHRTACLQLTQK	1	Tb927.7.5280	4217.21	4220.64	3.4312	83/288	83/288	5			844.45	Distance+from+distal+start+codon+to+the+annotated+start+codon+is+59+aa	13.8	13.5	6.02
HGGPQAAEQLMRLGRVFVPVTYLPGSSGYQTAQTPGVSPTLR	1	Tb927.7.5280	4469.31	4468.85	0.4515	82/246	82/246	4	1	1	1118.33	Distance+from+distal+start+codon+to+the+annotated+start+codon+is+59+aa	16.1	16.4	9.98
SRRYEPYGSLLQMYMER	1	Tb927.7.5280	2198.05	2202.09	4.0374	59/96	59/96	4			550.52	Distance+from+distal+start+codon+to+the+annotated+start+codon+is+59+aa	17.4	18.2	8.22
YNASTTPPFVVFQKPIFRFK	1	Tb927.7.6650	2446.32	2446.21	0.1082	49/76	49/76	3			816.446	Distance+from+distal+start+codon+to+the+annotated+start+codon+is+128+aa	14.1	16.2	10.29
SYNASTTPPFVVFQKPIFRFKTHGGPVGVR	1	Tb927.7.6650	3369.82	3370.55	0.7243	64/116	64/116	3	1	1	1124.28	Distance+from+distal+start+codon+to+the+annotated+start+codon+is+128+aa	13	13.3	11.1
EGKTSASGTAANGCKNGGSVEGAPNIVVSR	1	Tb927.7.6650	2866.39	2868.6	2.2173	47/116	47/116	3			956.47	Distance+from+distal+start+codon+to+the+annotated+start+codon+is+128+aa	15.1	11.9	8.29
SYNASTTPPFVVFQKPIFRFK	0.8345	Tb927.7.6650	2491.34	2494.27	2.9353	14/40	14/40	2			1246.68	Distance+from+distal+start+codon+to+the+annotated+start+codon+is+128+aa	10.2	7.7	10.29
MSLSRSPEATRPTAAVTSFR	1	Tb927.7.6690	2200.12	2203.22	3.0979	46/76	46/76	3			734.38	Distance+from+distal+start+codon+to+the+annotated+start+codon+is+86+aa	13.9	15.8	11.7
QHIAQDIARSVIADGGSLSSSIEEIK	1	Tb927.7.7290	2733.42	2737.26	3.8431	24/50	24/50	2			1367.72	Distance+from+distal+start+codon+to+the+annotated+start+codon+is+114+aa	8.6	10	4.75
RSVIAVQTMIDRDELESAVQLIR	1	Tb927.7.7290	2657.42	2657.39	0.0235	28/44	28/44	2	20.19	4.88	1329.72	Distance+from+distal+start+codon+to+the+annotated+start+codon+is+114+aa	15.5	16.3	4.78
VSGSTQR	1	Tb927.8.1850	733.372	735.428	2.0562	2012-12-15	2012-12-15	2	999	0	367.693	Distance+from+distal+start+codon+to+the+annotated+start+codon+is+66+aa	18.2	14.8	9.72
MRQHFYPLFCSLQNITNMAGK	1	Tb927.8.1890	2571.22	2571.44	0.2246	63/120	63/120	4	0.52	0.05	643.812	Distance+from+distal+start+codon+to+the+annotated+start+codon+is+44+aa	14.8	14.1	9.3
QLASQYEVVDSAPDAQGMLNPRPGKPTDTLPIPFPNQR	1	Tb927.8.1890	4155.09	4153.12	1.9705	103/222	103/222	4			1039.78	Distance+from+distal+start+codon+to+the+annotated+start+codon+is+44+aa	14.8	14.2	4.68
MHEFGARVLYPLVQSMVSVVFR	1	Tb927.8.1890	2642.36	2642.47	0.1113	48/84	48/84	3	1	1	881.794	Distance+from+distal+start+codon+to+the+annotated+start+codon+is+44+aa	11.6	11.6	8.52
MTFTHFQGFMTREEIKQLASQYEVVDSAPDAQGMLNPRPGKPTDTLPIPFPNQR	1	Tb927.8.1890	6147.01	6145.71	1.2946	151/424	151/424	5	14.22	4.43	1230.41	Distance+from+distal+start+codon+to+the+annotated+start+codon+is+44+aa	15.8	15.9	5.56
EEIKQLASQYEVVDSAPDAQGMLNPRPGKPTDTLPIPFPNQRA	0.9659	Tb927.8.1890	4725.39	4729.45	4.0553	161/336	161/336	5			946.086	Distance+from+distal+start+codon+to+the+annotated+start+codon+is+44+aa	15.3	15.9	4.59
EFGARVLYPLVQSMVSVVFR	1	Tb927.8.1890	2322.24	2325.14	2.8917	64/114	64/114	4			581.568	Distance+from+distal+start+codon+to+the+annotated+start+codon+is+44+aa	14.5	16.4	8.85
EEIKQLASQYEVVDSAPDAQGMLNPRPGKPTDTLPIPFPNQR	1	Tb927.8.1890	4688.38	4687.47	0.9009	60/246	60/246	4			1173.1	Distance+from+distal+start+codon+to+the+annotated+start+codon+is+44+aa	11.1	12.5	4.59
FCSTHLTFAFMYSAFPAVPLFSSILTEDSR	1	Tb927.8.4690	3467.64	3468.73	1.0849	48/116	48/116	3	0.05	0.01	1156.89	Distance+from+distal+start+codon+to+the+annotated+start+codon+is+95+aa	12.3	11.9	5.32
TIVTRHASQSVSKALTTANNRPSLK	1	Tb927.8.4690	2687.49	2686.19	1.3009	29/48	29/48	2			1344.75	Distance+from+distal+start+codon+to+the+annotated+start+codon+is+95+aa	12.3	13.2	12.02
TCEHYVSIVPLRVLFPPLRFCSTHLTFAFMYSAFPAVPLFSSILTEDSR	1	Tb927.8.4690	5744.89	5744.93	0.0452	181/384	181/384	5			1149.99	Distance+from+distal+start+codon+to+the+annotated+start+codon+is+95+aa	15.1	15.5	6.62
QTEHLCLYRCCGLLTGPVMCGR	1	Tb927.8.4690	2663.19	2664.32	1.1313	72/126	72/126	4	999	0	666.805	Distance+from+distal+start+codon+to+the+annotated+start+codon+is+95+aa	14.4	14.3	7.9
MQTEHLCLYRCCGLLTGPVMCGRTCEHYVSIVPLR	1	Tb927.8.4690	4265.99	4268.85	2.8576	110/204	110/204	4	1	1	1067.51	Distance+from+distal+start+codon+to+the+annotated+start+codon+is+95+aa	14.7	15.4	7.65
QTEHLCLYRCCGLLTGPVMCGRTCEHYVSIVPLR	1	Tb927.8.4690	4150.95	4151.1	0.1561	89/198	89/198	4	0.24	0.03	1038.74	Distance+from+distal+start+codon+to+the+annotated+start+codon+is+95+aa	15.8	14.6	7.84
ALTTANNRPSLKDAVSQAAQMTAK	1	Tb927.8.4690	2486.29	2490.36	4.0652	62/138	62/138	4	0	0	622.58	Distance+from+distal+start+codon+to+the+annotated+start+codon+is+95+aa	16.2	13.8	9.99
CCLCRRQFTSFFFVLTHIFTGSSMLDK	1	Tb927.8.4690	3357.59	3355.77	1.8176	70/156	70/156	4	2.81	0.48	840.405	Distance+from+distal+start+codon+to+the+annotated+start+codon+is+95+aa	16.8	17.4	8.71
ALTTANNRPSLKDAVSQAAQMTAKLLGER	1	Tb927.8.4690	3054.62	3056.65	2.0226	56/112	56/112	3	999	0	1019.22	Distance+from+distal+start+codon+to+the+annotated+start+codon+is+95+aa	14.6	15.3	9.99
QMAENSPTSVPNLCMLVGDAVVNKLMRK	1	Tb927.8.4790	3149.53	3150.5	0.968	96/162	96/162	4	6.93	1.1	788.391	Distance+from+distal+start+codon+to+the+annotated+start+codon+is+45+aa	16.4	17.1	8.2
GIAVFAR	1	Tb927.8.4790	732.429	735.428	2.9993	2012-12-15	2012-12-15	2	0.32	0.15	367.222	Distance+from+distal+start+codon+to+the+annotated+start+codon+is+45+aa	15	17.4	9.75
ATLSTVGVLEGFIGRSNEKQMAENSPTSVPNLCMLVGDAVVNK	1	Tb927.8.4790	4548.27	4549.92	1.649	101/336	101/336	5			910.661	Distance+from+distal+start+codon+to+the+annotated+start+codon+is+45+aa	15.1	14.3	4.87
SNEKQMAENSPTSVPNLCMLVGDAVVNKLMR	1	Tb927.8.4790	3479.65	3478.69	0.9655	56/120	56/120	3	999	0	1160.89	Distance+from+distal+start+codon+to+the+annotated+start+codon+is+45+aa	14.7	13	5.9
MSYSPAPTFVYLTLSFPFKWALPQKATLSTVGVLEGFIGR	1	Tb927.8.4790	4427.35	4428.11	0.7593	109/234	109/234	4			1107.85	Distance+from+distal+start+codon+to+the+annotated+start+codon+is+45+aa	14.2	14.4	9.52
SYSPAPTFVYLTLSFPFKWALPQKATLSTVGVLEGFIGR	0.9955	Tb927.8.4790	4314.33	4317	2.6681	138/304	138/304	5			863.874	Distance+from+distal+start+codon+to+the+annotated+start+codon+is+45+aa	15.7	14.6	9.52
LQRTSCWMELACFNGFPETPSLSGSLVQQRHNLLDSVK	0.9908	Tb927.8.5230	4413.15	4411.81	1.3435	86/222	86/222	4			1104.3	Distance+from+distal+start+codon+to+the+annotated+start+codon+is+39+aa	13.7	12.4	6.74
MSLSSTTINCLGCTTTQGSTASGTQYVSHRHRLQR	0.992	Tb927.8.5230	3967.88	3970.05	2.169	99/204	99/204	4	999	0	992.978	Distance+from+distal+start+codon+to+the+annotated+start+codon+is+39+aa	13.4	14.4	9.69
SFFSIASPLLCATLVPPDSVVCER	1	Tb927.8.6670	2664.33	2665.47	1.145	28/46	28/46	2	6.34	0.52	1333.17	Distance+from+distal+start+codon+to+the+annotated+start+codon+is+84+aa	14.4	13	4.37
MFKPDLLLIMLSISVVCPHFLLLESDGVSMRHTRFFQK	1	Tb927.8.6880	4560.36	4559.18	1.1858	113/222	113/222	4			1141.1	Distance+from+distal+start+codon+to+the+annotated+start+codon+is+29+aa	14.1	14.2	8
FKPDLLLIMLSISVVCPHFLLLESDGVSMRHTRFFQK	1	Tb927.8.6880	4405.32	4407.06	1.7465	100/216	100/216	4	1.11	0.18	1102.34	Distance+from+distal+start+codon+to+the+annotated+start+codon+is+29+aa	13.9	14.1	8.21
FKPDLLLIMLSISVVCPHFLLLESDGVSMR	1	Tb927.8.6880	3478.84	3479.74	0.9012	59/116	59/116	3	0.01	0.04	1160.62	Distance+from+distal+start+codon+to+the+annotated+start+codon+is+29+aa	13.1	11.7	5.38
MFKPDLLLIMLSISVVCPHFLLLESDGVSMRHTR	1	Tb927.8.6880	4002.06	4001.12	0.9399	86/198	86/198	4	0.7	0.06	1001.52	Distance+from+distal+start+codon+to+the+annotated+start+codon+is+29+aa	17.9	15.8	6.69
KPDLLLIMLSISVVCPHFLLLESDGVSMRHTRFFQK	1	Tb927.8.6880	4284.28	4284.13	0.1536	105/210	105/210	4			1072.08	Distance+from+distal+start+codon+to+the+annotated+start+codon+is+29+aa	16.4	15	8.21
KPDLLLIMLSISVVCPHFLLLESDGVSMRHTR	1	Tb927.8.6880	3685.97	3688.88	2.9089	60/124	60/124	3			1229.67	Distance+from+distal+start+codon+to+the+annotated+start+codon+is+29+aa	17.4	14.9	6.91
RPCNAFYSLPSVMDVTSFVGFVR	1	Tb927.8.6880	2664.28	2664.37	0.0852	75/132	75/132	4	0.91	0.04	667.078	Distance+from+distal+start+codon+to+the+annotated+start+codon+is+29+aa	14.5	15.7	8.22
LANFCEEDFLARNSSARCK	1	Tb927.8.6880	2315.08	2319.12	4.0443	65/108	65/108	4	8.8	1.92	579.777	Distance+from+distal+start+codon+to+the+annotated+start+codon+is+29+aa	13.6	14.3	6.17
NERLATCIVPYQIATNIILK	1	Tb927.8.6880	2337.3	2337.07	0.224	67/114	67/114	4			585.332	Distance+from+distal+start+codon+to+the+annotated+start+codon+is+29+aa	16.4	15.7	8.2
SCTNRLANFCEEDFLARNSSAR	1	Tb927.8.6880	2647.2	2646.16	1.0387	91/168	91/168	5	999	0	530.447	Distance+from+distal+start+codon+to+the+annotated+start+codon+is+29+aa	18.3	17.3	5.9
RPCNAFYSLPSVMDVTSFVGFVRSCTNRLANFCEEDFLAR	1	Tb927.8.6880	4788.24	4791.99	3.7536	83/312	83/312	5			958.655	Distance+from+distal+start+codon+to+the+annotated+start+codon+is+29+aa	16.2	14.5	6.19
LATCIVPYQIATNIILKR	1	Tb927.8.6880	2104.22	2107.06	2.8354	63/102	63/102	4	1.05	2.04	527.062	Distance+from+distal+start+codon+to+the+annotated+start+codon+is+29+aa	16.9	17.6	9.31
MFKPDLLLIMLSISVVCPHFLLLESDGVSMR	1	Tb927.8.6880	3667.89	3667.1	0.7828	119/240	119/240	5	999	0	734.584	Distance+from+distal+start+codon+to+the+annotated+start+codon+is+29+aa	19.3	18.9	5.36
FFQKRPCNAFYSLPSVMDVTSFVGFVR	1	Tb927.8.6880	3198.58	3199.61	1.0358	114/208	114/208	5			640.723	Distance+from+distal+start+codon+to+the+annotated+start+codon+is+29+aa	20.3	19.7	9.31
LATCIVPYQIATNIILKRLPDYVR	1	Tb927.8.6880	2829.59	2830.44	0.8416	47/92	47/92	3	999	0	944.205	Distance+from+distal+start+codon+to+the+annotated+start+codon+is+29+aa	18.3	17	9.19
KPDLLLIMLSISVVCPHFLLLESDGVSMR	1	Tb927.8.6880	3363.77	3364.77	0.9985	87/168	87/168	4			841.951	Distance+from+distal+start+codon+to+the+annotated+start+codon+is+29+aa	18.1	18.5	5.38
FKPDLLLIMLSISVVCPHFLLLESDGVSMRHTR	1	Tb927.8.6880	3899.06	3902.87	3.8079	91/192	91/192	4			975.773	Distance+from+distal+start+codon+to+the+annotated+start+codon+is+29+aa	16.3	17.2	6.91
NERLATCIVPYQIATNIILKR	1	Tb927.8.6880	2485.38	2488.31	2.9233	49/80	49/80	3	1	1	829.468	Distance+from+distal+start+codon+to+the+annotated+start+codon+is+29+aa	13.7	13	9.31
SDGVDSTSGSDAMCRPLLYTR	1	Tb927.8.850	2297.03	2295.15	1.8741	23/40	23/40	2			1149.52	Distance+from+distal+start+codon+to+the+annotated+start+codon+is+23+aa	8.5	8.7	4.43
KAVLGHFLADDYLGKESGDIVR	1	Tb927.8.850	2410.27	2411.2	0.9242	30/42	30/42	2			1206.14	Distance+from+distal+start+codon+to+the+annotated+start+codon+is+23+aa	10.7	11.8	5.43
EHSASIGSATTDLLFMGRPLPHRFIVSWLMLVGILVLSLAYHVPSYTTSYVK	1	Tb927.8.850	5797.07	5795.95	1.1188	177/408	177/408	5			1160.42	Distance+from+distal+start+codon+to+the+annotated+start+codon+is+23+aa	14.5	14.4	8.54
SDGVDSTSGSDAMCRPLLYTRR	1	Tb927.8.850	2469.12	2467.28	1.8481	47/84	47/84	3			824.049	Distance+from+distal+start+codon+to+the+annotated+start+codon+is+23+aa	13	18.5	5.76
REHSASIGSATTDLLFMGRPLPHR	0.9999	Tb927.8.850	2694.38	2693.26	1.1184	19/46	19/46	2	0.05	0.01	1348.2	Distance+from+distal+start+codon+to+the+annotated+start+codon+is+23+aa	7	7.9	9.52
SDGVDSTSGSDAMCRPLLYTRRDSK	1	Tb927.8.850	2803.3	2805.57	2.2722	48/96	48/96	3			935.441	Distance+from+distal+start+codon+to+the+annotated+start+codon+is+23+aa	9.9	11.6	5.82
AVLGHFLADDYLGKESGDIVRLPTVFVHNR	1	Tb927.8.850	3365.79	3369.76	3.969	58/116	58/116	3	0.7	0.09	1122.94	Distance+from+distal+start+codon+to+the+annotated+start+codon+is+23+aa	13.3	13.1	6.01
GSSLSAWSRSDGVDSTSGSDAMCRPLLYTRR	1	Tb927.8.850	3472.61	3475.86	3.2449	89/180	89/180	4	999	0	869.16	Distance+from+distal+start+codon+to+the+annotated+start+codon+is+23+aa	13.7	12.8	8.22
FIVSWLMLVGILVLSLAYHVPSYTTSYVKR	1	Tb927.8.850	3478.92	3480.74	1.8227	74/174	74/174	4			870.737	Distance+from+distal+start+codon+to+the+annotated+start+codon+is+23+aa	12.2	13.4	9.53
DGVRREHSASIGSATTDLLFMGRPLPHR	1	Tb927.8.850	3115.61	3119.23	3.6153	81/162	81/162	4	0	0	779.91	Distance+from+distal+start+codon+to+the+annotated+start+codon+is+23+aa	15.8	15.2	9.46
MFGSSLSAWSRSDGVDSTSGSDAMCRPLLYTRR	1	Tb927.8.850	3724.7	3722.85	1.8576	107/192	107/192	4	0	0	932.183	Distance+from+distal+start+codon+to+the+annotated+start+codon+is+23+aa	15.5	15.7	7.98
FGSSLSAWSRSDGVDSTSGSDAMCRPLLYTR	1	Tb927.8.850	3375.55	3378.78	3.2329	60/120	60/120	3			1126.19	Distance+from+distal+start+codon+to+the+annotated+start+codon+is+23+aa	14.6	14.1	6.03
MFGSSLSAWSRSDGVDSTSGSDAMCRPLLYTR	1	Tb927.8.850	3496.58	3497.73	1.1522	91/186	91/186	4	25.98	59.42	875.153	Distance+from+distal+start+codon+to+the+annotated+start+codon+is+23+aa	15.8	15.4	5.79
EHSASIGSATTDLLFMGRPLPHRFIVSWLMLVGILVLSLAYHVPSYTTSYVKR	1	Tb927.8.850	5919.16	5918.11	1.0505	187/416	187/416	5			1184.84	Distance+from+distal+start+codon+to+the+annotated+start+codon+is+23+aa	14.9	15.3	9.53
REHSASIGSATTDLLFMGRPLPHRFIVSWLMLVGILVLSLAYHVPSYTTSYVK	0.9446	Tb927.8.850	5989.18	5988.08	1.098	107/416	107/416	5	1	1	1198.84	Distance+from+distal+start+codon+to+the+annotated+start+codon+is+23+aa	11.8	12.7	9.52
