# Supplementary material for: Proteome remodelling during development from blood to insect-form Trypanosoma brucei quantified by SILAC and mass spectrometry
Source: BMC Genomics. 2012 Oct 16;13:556. doi: 10.1186/1471-2164-13-556 (PMC3545838; doi:10.1186/1471-2164-13-556)
Supplement: Additional file 13 — Table S12. Overlaps of SLT and MS/MS data. [file 1471-2164-13-556-S13.xls]

## Sheet: Table S12
Table S12: Overlaps of SLT data and MS/MS data
		Ribosomal protein
		protein of unknown function
		Downregulated >= 2 fold
		unchanged in regulation
		upregulated >= 2 fold
		Unchanged in relative expressions
		2 fold difference in relative expressions
		Change in protein levels
		Unchanged between transcript levels and protein levels
			SLT			MS/MS			SLT			MS/MS			Difference in relative expressions			Difference in relative expressions			Difference in relative expressions			Direction
id	gene_id	protein_name	LS/PC	SS/LS	PC/SS	LS/PC	SS/LS	PC/SS	log2(LS/PC)	log2(SS/LS)	log2(PC/SS)	log2(LS/PC)	log2(SS/LS)	log2(PC/SS)	LS/PC	SS/LS	PC/SS	log2(LS/PC)	log2(SS/LS)	log2(PC/SS)	LS/PC	SS/LS	PC/SS	LS/PC	SS/LS	PC/SS
1	Tb927.8.1600	lysyl-tRNA synthetase, putative	0.0217252	2.30912	19.9338	1.00677	1.05709	0.93964	-5.52449	1.20734	4.31715	0.00972763	0.0800923	-0.08982	46.3411	2.18442	21.2144	5.53422	1.12725	4.40697	2fold or more or more	2fold or more	2fold or more	pUp	Up	pDown
2	Tb927.6.1570	2-hydroxy-3-oxopropionate reductase, putative	0.0222822	2.59776	17.276	1.11503	1.41612	0.63331	-5.48796	1.37727	4.1107	0.157077	0.501939	-0.659016	50.041	1.83443	27.279	5.64504	0.875331	4.76972	2fold or more or more	unchanged	2fold or more	pUp	Up	pDown
3	Tb09.160.1820	cytochrome oxidase subunit V (COXV)	0.0232666	0.779328	55.1502	0.0176741	4.41204	12.824	-5.4256	-0.359698	5.7853	-5.82222	2.14145	3.68077	1.31642	5.66137	4.30058	0.39662	2.50115	2.10453	unchanged	2fold or more	2fold or more	Down	pUp	Up
4	Tb927.6.1080	glyoxalase II (glxII)	0.0251886	2.59776	15.2826	0.846095	0.782042	1.5113	-5.31109	1.37727	3.93382	-0.241108	-0.354682	0.59579	33.5905	3.32176	10.1122	5.06998	1.73195	3.33803	2fold or more or more	2fold or more	2fold or more	Down	pDown	Up
5	Tb927.1.710	phosphoglycerate kinase (PGKB)	0.0251886	1.29888	30.5652	0.0193712	8.33947	6.1902	-5.31109	0.377267	4.93382	-5.68994	3.05996	2.62999	1.3003	6.42052	4.93767	0.37885	2.68269	2.30383	unchanged	2fold or more	2fold or more	Down	Up	Up
6	Tb927.10.10980	heat shock protein 83,heat shock protein	0.0256849	1.28778	30.233	1.49784	1.16684	0.57217	-5.28293	0.364884	4.91805	0.582879	0.222605	-0.805484	58.3156	1.10365	52.839	5.86581	0.142279	5.72353	2fold or more or more	unchanged	2fold or more	pUp	Up	pDown
7	Tb927.6.4440	protein of unknown function, conserved	0.0263335	1.09106	34.8051	0.481047	0.829297	2.5067	-5.24695	0.125729	5.12123	-1.05575	-0.270038	1.32579	18.2674	1.31564	13.8849	4.1912	0.395767	3.79544	2fold or more or more	unchanged	2fold or more	Down	pDown	Up
8	Tb927.8.2030	protein of unknown function, conserved	0.0270719	4.41619	8.36439	0.801603	1.02861	1.2128	-5.20706	2.1428	3.06426	-0.31904	0.0406982	0.278342	29.6102	4.29334	6.89677	4.88802	2.1021	2.78592	2fold or more or more	2fold or more	2fold or more	Down	Up	Up
9	Tb11.03.0250	cyclophilin a,cyclophilin type peptidyl-prolyl cis-trans isomerase (CYPA)	0.027389	12.1135	3.01408	1.60051	0.869771	0.71835	-5.19026	3.59854	1.59172	0.678534	-0.201292	-0.477241	58.4362	13.9272	4.19584	5.86879	3.79983	2.06896	2fold or more or more	2fold or more	2fold or more	pUp	pDown	pDown
10	Tb927.7.650	protein of unknown function, conserved	0.0278528	3.50697	10.2376	0.375446	1.62112	1.643	-5.16603	1.81023	3.35581	-1.41332	0.696991	0.716332	13.4796	2.16331	6.23107	3.75271	1.11324	2.63948	2fold or more or more	2fold or more	2fold or more	Down	Up	Up
11	Tb09.211.2730	Gim5A protein,glycosomal membrane protein (gim5A)	0.0280325	1.73184	20.5983	0.923191	2.33781	0.46334	-5.15676	0.792305	4.36445	-0.1153	1.22516	-1.10986	32.933	1.3499	44.4561	5.04146	0.432855	5.47431	2fold or more or more	unchanged	2fold or more	Down	Up	pDown
12	Tb927.10.15410	glycosomal malate dehydrogenase (gMDH)	0.0300955	1.29888	25.5817	0.0120847	0.624568	132.49	-5.05431	0.377267	4.67704	-6.37067	-0.67907	7.04974	2.49037	2.07965	5.17909	1.31636	1.05634	2.3727	2fold or more or more	2fold or more	2fold or more	Down	pDown	Up
13	Tb927.2.2510	voltage-dependent anion-selective channel (25N14.10)	0.031036	0.43296	74.4196	0.272918	3.4196	1.0715	-5.00992	-1.2077	6.21761	-1.87346	1.77383	0.0996319	8.79364	7.89823	69.4537	3.13646	2.98153	6.11798	2fold or more or more	2fold or more	2fold or more	Down	pUp	Up
14	Tb11.42.0003	T-complex protein 1, beta subunit, putative	0.0340787	1.0391	28.2396	0.588028	2.02003	0.84187	-4.87499	0.0553393	4.81965	-0.766044	1.01437	-0.248331	17.2551	1.944	33.5439	4.10895	0.959031	5.06798	2fold or more or more	unchanged	2fold or more	Down	Up	pDown
15	Tb927.5.580	prefoldin subunit, putative	0.0344844	1.55866	18.6049	0.864304	0.763344	1.5157	-4.85791	0.640302	4.21761	-0.210389	-0.389595	0.599984	25.0636	2.04188	12.2748	4.64752	1.0299	3.61763	2fold or more or more	2fold or more	2fold or more	Down	pDown	Up
16	Tb11.03.0410	eukaryotic translation initiation factor 5a, putative (eIF-5A)	0.0384405	3.31463	7.84832	0.751541	0.659431	2.0178	-4.70123	1.72885	2.97238	-0.412077	-0.600706	1.01278	19.5507	5.02652	3.88954	4.28915	2.32956	1.9596	2fold or more or more	2fold or more	2fold or more	Down	pDown	Up
17	Tb927.10.8030	protein of unknown function, conserved	0.0394531	2.32431	10.905	0.152805	5.29003	1.2371	-4.66372	1.2168	3.44691	-2.71024	2.40328	0.306962	3.87308	2.27597	8.81494	1.95348	1.18648	3.13995	2fold or more or more	2fold or more	2fold or more	Down	Up	Up
18	Tb09.160.4220	general transcription factor IIB (28G16.400)	0.0413813	5.19552	4.65123	0.710278	1.54041	0.91398	-4.59488	2.37727	2.21761	-0.493545	0.62331	-0.129765	17.1642	3.37283	5.08896	4.10133	1.75396	2.34737	2fold or more or more	2fold or more	2fold or more	Down	Up	pDown
19	Tb927.10.16100	peptidylprolyl isomerase-like protein, putative	0.0424423	1.16899	20.1553	3.77501	2.15313	0.12303	-4.55835	0.225264	4.33309	1.91648	1.10644	-3.02292	88.9443	1.84188	163.825	6.47483	0.881176	7.35601	2fold or more or more	unchanged	2fold or more	pUp	Up	pDown
20	Tb927.10.810	protein of unknown function, conserved	0.0436061	6.8655	3.34026	0.944109	1.17467	0.9017	-4.51933	2.77937	1.73996	-0.082975	0.232256	-0.149281	21.6508	5.84462	3.7044	4.43635	2.54711	1.88924	2fold or more or more	2fold or more	2fold or more	Down	Up	pDown
21	Tb11.02.0250	heat shock protein 84, putative	0.0458081	0.878654	24.8451	0.706314	2.53564	0.55836	-4.44825	-0.186633	4.63489	-0.501617	1.34235	-0.840733	15.4189	2.88582	44.4965	3.94663	1.52898	5.47562	2fold or more or more	2fold or more	2fold or more	Down	pUp	pDown
22	Tb927.6.4210	aldehyde dehydrogenase, putative (ALDH)	0.0468582	1.53504	13.9026	0.459411	1.52025	1.4318	-4.41555	0.618275	3.79728	-1.12214	0.604313	0.51783	9.80427	1.00972	9.70986	3.29341	0.013962	3.27945	2fold or more or more	unchanged	2fold or more	Down	Up	Up
23	Tb11.01.0870	replication factor A, 51kDa subunit, putative	0.0499429	0.909216	22.0221	0.544514	1.30128	1.4113	-4.32358	-0.137306	4.46088	-0.876959	0.379934	0.497025	10.9027	1.43121	15.6042	3.44662	0.51724	3.96386	2fold or more or more	unchanged	2fold or more	Down	pUp	Up
24	Tb927.6.4370	eukaryotic translation initiation factor 3 subunit 7-like protein	0.0507079	1.00663	19.5909	0.639264	1.73975	0.89915	-4.30165	0.00953561	4.29211	-0.645517	0.798884	-0.153366	12.6068	1.72829	21.7883	3.65613	0.789348	4.44548	2fold or more or more	unchanged	2fold or more	Down	Up	pDown
25	Tb927.8.2740	mitochondrial RNA binding protein (TbRBP38)	0.0548846	4.3296	4.20825	0.370137	0.67083	4.0274	-4.18745	2.11423	2.07322	-1.43387	-0.575981	2.00985	6.74389	6.45407	1.0449	2.75358	2.69021	0.06337	2fold or more or more	2fold or more	unchanged	Down	pDown	Up
26	Tb11.01.5570	RNA-binding protein (NRBD1)	0.0554248	0.7216	25.0034	1.09839	0.908966	1.0016	-4.17332	-0.47073	4.64405	0.135396	-0.137702	0.00230647	19.8177	1.25965	24.9634	4.30872	0.333028	4.64174	2fold or more or more	unchanged	2fold or more	pUp	Down	Up
27	Tb927.10.8190	T-complex protein 1, theta subunit, putative,CCT-theta, putative (TCP-1-theta)	0.0573456	0.632787	27.5576	0.6749	3.02802	0.48933	-4.12417	-0.660207	4.78438	-0.567253	1.59837	-1.03112	11.769	4.7852	56.3171	3.55692	2.25858	5.8155	2fold or more or more	2fold or more	2fold or more	Down	pUp	pDown
28	Tb927.8.3530	glycerol-3-phosphate dehydrogenase [NAD ], glycosomal	0.0578053	2.19366	7.8861	1.18245	1.11377	0.75931	-4.11265	1.13334	2.97931	0.241782	0.155457	-0.397239	20.4557	1.96957	10.3859	4.35443	0.977883	3.37655	2fold or more or more	unchanged	2fold or more	pUp	Up	pDown
29	Tb927.10.4640	EIF3-interacting protein, putative	0.0623902	2.96887	5.39874	0.570907	2.05084	0.85409	-4.00254	1.56991	2.43262	-0.808673	1.03621	-0.22754	9.15062	1.44764	6.32103	3.19387	0.5337	2.66016	2fold or more or more	unchanged	2fold or more	Down	Up	pDown
30	Tb927.6.2790	L-threonine 3-dehydrogenase, putative	0.0633051	1.55472	10.1604	0.110093	7.41002	1.2258	-3.98153	0.636654	3.34488	-3.1832	2.88948	0.293724	1.73909	4.76617	8.28878	0.79833	2.25283	3.05116	unchanged	2fold or more	2fold or more	Down	Up	Up
31	Tb927.5.930	NADH-dependent fumarate reductase (FRDg)	0.0639529	1.75731	8.898	0.0412218	2.47412	9.8051	-3.96685	0.813367	3.15348	-4.60045	1.30692	3.29353	1.55143	1.40791	1.10194	0.6336	0.493553	0.14005	unchanged	unchanged	unchanged	Down	Up	Up
32	Tb927.7.3440	I/6 autoantigen	0.0643709	1.29888	11.9603	0.968148	0.948833	1.0886	-3.95745	0.377267	3.58018	-0.0467006	-0.0757734	0.122474	15.0402	1.36892	10.9869	3.91075	0.45304	3.45771	2fold or more or more	unchanged	2fold or more	Down	pDown	Up
33	Tb927.10.6820	protein of unknown function, conserved	0.0654091	0.371108	41.1966	1.28074	1.56442	0.4991	-3.93436	-1.43009	5.36445	0.356975	0.645624	-1.0026	19.5804	4.21552	82.5416	4.29134	2.07571	6.36705	2fold or more or more	2fold or more	2fold or more	pUp	pUp	pDown
34	Tb927.8.7980	vacuolar-type proton translocating pyrophosphatase 1,V-type H( )-translocating pyrophosphatase (TVP1)	0.0655203	0.546897	27.9074	0.339328	2.37412	1.2413	-3.93191	-0.87066	4.80257	-1.55925	1.2474	0.311852	5.17895	4.3411	22.4823	2.37266	2.11806	4.49072	2fold or more or more	2fold or more	2fold or more	Down	pUp	Up
35	Tb11.02.1470	protein of unknown function, conserved	0.0662711	2.13687	7.06152	0.155591	2.22823	2.8844	-3.91548	1.0955	2.81998	-2.68417	1.1559	1.52827	2.3478	1.04275	2.44818	1.23131	0.0604	1.29171	2fold or more or more	unchanged	2fold or more	Down	Up	Up
36	Tb927.3.1380	ATP synthase beta chain, mitochondrial precursor,ATP synthase F1, beta subunit	0.0681574	2.86836	5.11509	0.118967	46.2589	0.18171	-3.87499	1.52023	2.35476	-3.07137	5.53166	-2.46029	1.74548	16.1273	28.1497	0.80362	4.01143	4.81505	unchanged	2fold or more	2fold or more	Down	Up	pDown
37	Tb11.02.3130	malic enzyme, putative	0.0702228	9.09216	1.56623	0.725005	1.48587	0.92828	-3.83192	3.18462	0.647295	-0.463936	0.571304	-0.107368	10.3244	6.1191	1.68724	3.36798	2.61332	0.754663	2fold or more or more	2fold or more	unchanged	Down	Up	pDown
38	Tb927.6.1260	proteasome beta-1 subunit, putative (TbPSB1)	0.070867	0.552024	25.5622	1.26255	0.84782	0.93422	-3.81874	-0.857198	4.67594	0.336337	-0.238171	-0.0981658	17.8157	1.53584	27.3622	4.15508	0.619027	4.77411	2fold or more or more	unchanged	2fold or more	pUp	Down	pDown
39	Tb10.v4.0220	retrotransposon hot spot protein (RHS, pseudogene), putative,retrotransposon hot spot protein (RHS, pseudogene), fragment,chrX additional, unordered contigs	0.0711467	2.78331	5.0499	0.244051	3.31191	1.2372	-3.81306	1.4768	2.33626	-2.03474	1.72767	0.307079	3.43026	1.18992	4.08173	1.77832	0.25087	2.02918	2fold or more or more	unchanged	2fold or more	Down	Up	Up
40	Tb11.02.4080	sterol 14-alpha-demethylase (CYP51)	0.0724172	1.73184	7.97353	0.168444	0.772465	7.6854	-3.78752	0.792305	2.99522	-2.56966	-0.372459	2.94212	2.32601	2.24196	1.03749	1.21786	1.16476	0.0531	2fold or more or more	2fold or more	unchanged	Down	pDown	Up
41	Tb927.10.9810	protein of unknown function, conserved	0.0724172	1.94832	7.08758	0.0363293	2.07995	13.234	-3.78752	0.96223	2.82529	-4.78272	1.05655	3.72618	1.99336	1.06756	1.86722	0.9952	0.09432	0.90089	unchanged	unchanged	unchanged	Down	Up	Up
42	Tb927.5.3820	aspartate carbamoyltransferase, putative	0.0724172	3.97304	3.47564	0.461467	4.03884	0.53654	-3.78752	1.99024	1.79728	-1.1157	2.01394	-0.898242	6.37233	1.01656	6.47787	2.67182	0.0237	2.69552	2fold or more or more	unchanged	2fold or more	Down	Up	pDown
43	Tb927.3.5060	protein of unknown function, conserved	0.0755658	0.43296	30.5652	1.44173	0.965184	0.71863	-3.72612	-1.2077	4.93382	0.527803	-0.0511245	-0.476679	19.0791	2.22928	42.5327	4.25392	1.15658	5.4105	2fold or more or more	2fold or more	2fold or more	pUp	Down	pDown
44	Tb09.160.4600	ABC transporter, putative	0.0759787	2.59776	5.06651	0.0626999	10.8971	1.4636	-3.71826	1.37727	2.34099	-3.99539	3.44587	0.549521	1.21178	4.19479	3.46167	0.27713	2.0686	1.79147	unchanged	2fold or more	2fold or more	Down	Up	Up
45	Tb927.3.5620	protein of unknown function, conserved	0.0781646	1.0442	12.252	1.1676	0.791553	1.082	-3.67734	0.0623941	3.61495	0.223542	-0.337243	0.1137	14.9376	1.31918	11.3235	3.90088	0.399637	3.50125	2fold or more or more	unchanged	2fold or more	pUp	pDown	Up
46	Tb927.7.4290	protein of unknown function, conserved	0.07883	1.40196	9.04839	1.32952	0.567104	1.3263	-3.66511	0.48745	3.17766	0.410908	-0.818315	0.407407	16.8657	2.47216	6.82226	4.07602	1.30577	2.77025	2fold or more or more	2fold or more	2fold or more	pUp	pDown	Up
47	Tb927.3.3580	lipophosphoglycan biosynthetic protein, putative (LPG3)	0.0795169	1.26177	9.96691	2.13529	4.82705	0.09702	-3.65259	0.335447	3.31715	1.09443	2.27114	-3.36557	26.8532	3.82561	102.73	4.74702	1.93569	6.68272	2fold or more or more	2fold or more	2fold or more	pUp	Up	pDown
48	Tb927.10.5610	40S ribosomal protein S9, putative	0.0808811	2.76558	4.47061	0.992654	1.0069	1.0005	-3.62805	1.46758	2.16047	-0.0106366	0.00991547	0.000721167	12.2729	2.74663	4.46837	3.61741	1.45766	2.15975	2fold or more or more	2fold or more	2fold or more	Down	Up	Up
49	Tb927.1.4690	arginine N-methyltransferase (PRMT1)	0.0811073	1.85554	6.64461	0.338295	1.38721	2.1309	-3.62402	0.891841	2.73218	-1.56365	0.472183	1.09146	4.17093	1.33761	3.11821	2.06037	0.419658	1.64072	2fold or more or more	unchanged	2fold or more	Down	Up	Up
50	Tb11.01.7800	nucleoside diphosphate kinase (NDPK)	0.0816143	1.80072	6.80437	0.662515	1.39824	1.0795	-3.61503	0.848573	2.76646	-0.593975	0.483612	0.110363	8.11764	1.28785	6.30327	3.02106	0.364961	2.6561	2fold or more or more	unchanged	2fold or more	Down	Up	Up
51	Tb927.8.6940	protein of unknown function, conserved	0.0827625	1.06272	11.3697	1.42857	0.309406	2.2624	-3.59488	0.0877608	3.50712	0.514573	-1.69243	1.17785	17.2611	3.43471	5.02551	4.10945	1.78019	2.32927	2fold or more or more	2fold or more	2fold or more	pUp	pDown	Up
52	Tb927.10.10460	histone H2B, putative	0.0827625	2.59776	4.65123	1.91091	1.13433	0.46134	-3.59488	1.37727	2.21761	0.934262	0.181835	-1.1161	23.0891	2.29015	10.082	4.52914	1.19544	3.33371	2fold or more or more	2fold or more	2fold or more	pUp	Up	pDown
53	Tb927.10.10550	histone H2B, putative	0.0827625	2.59776	4.65123	1.91091	1.13433	0.46134	-3.59488	1.37727	2.21761	0.934262	0.181835	-1.1161	23.0891	2.29015	10.082	4.52914	1.19544	3.33371	2fold or more or more	2fold or more	2fold or more	pUp	Up	pDown
54	Tb927.3.2150	protein phosphatase 2C, putative	0.0835957	1.44991	8.25039	0.0923105	2.02732	5.3435	-3.58043	0.535965	3.04446	-3.43736	1.01958	2.41779	1.10425	1.39824	1.544	0.14307	0.483615	0.62667	unchanged	unchanged	unchanged	Down	Up	Up
55	Tb927.8.2770	protein of unknown function, conserved	0.0837597	2.59776	4.59585	0.0427004	2.42312	9.6648	-3.5776	1.37727	2.20033	-4.54961	1.27687	3.27274	1.96157	1.07207	2.10294	0.97201	0.1004	1.07241	unchanged	unchanged	2fold or more	Down	Up	Up
56	Tb11.01.8770	protein of unknown function, conserved,leucine-rich repeat protein (LRRP), putative	0.0853761	8.72105	1.34306	1.28588	3.17472	0.24496	-3.55002	3.1245	0.425523	0.362751	1.66663	-2.02938	15.0613	2.74702	5.48275	3.91277	1.45787	2.4549	2fold or more or more	2fold or more	2fold or more	pUp	Up	pDown
57	Tb927.3.1680	protein of unknown function, conserved	0.0858783	3.46368	3.36186	0.45731	1.57896	1.3849	-3.54156	1.7923	1.74926	-1.12876	0.658973	0.469782	5.32507	2.19364	2.42751	2.4128	1.13333	1.27948	2fold or more or more	2fold or more	2fold or more	Down	Up	Up
58	Tb11.03.0910	cleavage and polyadenylation specificity factor, putative	0.0869007	5.62848	2.04449	0.941176	1.60218	0.66316	-3.52449	2.49274	1.03174	-0.0874628	0.680034	-0.592571	10.8305	3.51302	3.08295	3.43703	1.81271	1.62431	2fold or more or more	2fold or more	2fold or more	Down	Up	pDown
59	Tb927.10.12510	P-type H -ATPase, putative	0.0869827	0.6862	16.7539	10.2092	0.0513882	1.9061	-3.52313	-0.543298	4.06643	3.3518	-4.28242	0.930624	117.371	13.3533	8.78968	6.87493	3.73912	3.13581	2fold or more or more	2fold or more	2fold or more	pUp	Down	Up
60	Tb927.10.12840	mitochondrial carrier protein, putative,mitochondrial 2-oxoglutarate/malate carrier protein, putative	0.0877785	4.41619	2.57967	0.182299	4.52412	1.2125	-3.50999	2.1428	1.36719	-2.45562	2.17764	0.277985	2.07681	1.02444	2.12756	1.05437	0.03484	1.0892	2fold or more or more	unchanged	2fold or more	Down	Up	Up
61	Tb11.02.3120	malic enzyme, putative	0.0891289	3.89664	2.87933	0.17597	3.21244	1.769	-3.48796	1.96223	1.52573	-2.5066	1.68367	0.822934	1.97433	1.21298	1.62766	0.98136	0.27856	0.702796	unchanged	unchanged	unchanged	Down	Up	Up
62	Tb927.2.480	retrotransposon hot spot protein (RHS, pseudogene), putative,retrotransposon hot spot protein 2 (RHS2), degenerate	0.0891289	5.19552	2.1595	0.624142	4.04821	0.39578	-3.48796	2.37727	1.1107	-0.680054	2.01728	-1.33723	7.00269	1.28342	5.45633	2.80791	0.35999	2.44793	2fold or more or more	unchanged	2fold or more	Down	Up	pDown
63	Tb927.10.6650	protein of unknown function, conserved,G10 protein homologue, putative	0.0891289	5.19552	2.1595	1.41727	1.75356	0.40237	-3.48796	2.37727	1.1107	0.503118	0.810287	-1.31341	15.9014	2.96284	5.36698	3.99108	1.56698	2.42411	2fold or more or more	2fold or more	2fold or more	pUp	Up	pDown
64	Tb927.10.12500	P-type H -ATPase, putative	0.0895114	0.769706	14.5143	0.246798	2.12575	1.9061	-3.48178	-0.37762	3.8594	-2.0186	1.08797	0.930624	2.75715	2.76176	7.61466	1.46318	1.46559	2.92878	2fold or more or more	2fold or more	2fold or more	Down	pUp	Up
65	Tb11.02.2670	protein of unknown function, conserved	0.0903931	2.42064	4.57019	0.63012	1.35363	1.1724	-3.46764	1.27539	2.19226	-0.666302	0.436837	0.229465	6.97088	1.78826	3.89818	2.80134	0.838553	1.9628	2fold or more or more	unchanged	2fold or more	Down	Up	Up
66	Tb11.01.5690	DRBD4 (DRBD4)	0.0914744	0.2952	37.0326	0.911743	18.726	0.058571	-3.45049	-1.76024	5.21072	-0.1333	4.22697	-4.09367	9.96721	63.4351	632.267	3.31719	5.98721	9.30439	2fold or more or more	2fold or more	2fold or more	Down	pUp	pDown
67	Tb11.55.0024	1,2-Dihydroxy-3-keto-5-methylthiopentene dioxygenase, putative;with=GeneDB:LmjF20.0970	0.0938592	2.77691	3.83673	0.493437	1.61753	1.2529	-3.41336	1.47348	1.93988	-1.01906	0.69379	0.325271	5.25722	1.71676	3.06229	2.3943	0.77969	1.61461	2fold or more or more	unchanged	2fold or more	Down	Up	Up
68	Tb11.01.3190	protein of unknown function, conserved	0.0954203	1.85554	5.64792	0.431667	6.22842	0.37194	-3.38956	0.891841	2.49772	-1.21201	2.63887	-1.42686	4.52385	3.35667	15.1851	2.17755	1.74703	3.92458	2fold or more or more	2fold or more	2fold or more	Down	Up	pDown
69	Tb11.01.1350	S-adenosylhomocysteine hydrolase, putative	0.095698	1.47362	7.09108	0.541126	4.98113	0.371	-3.38537	0.559361	2.82601	-0.885965	2.31647	-1.43051	5.6545	3.3802	19.1135	2.4994	1.75711	4.25652	2fold or more or more	2fold or more	2fold or more	Down	Up	pDown
70	Tb927.10.5340	40S ribosomal protein S18, putative (RPS18)	0.0958047	2.82927	3.68925	0.968148	1.03908	0.99405	-3.38376	1.50043	1.88333	-0.0467006	0.0553103	-0.00860967	10.1054	2.72285	3.71134	3.33706	1.44512	1.89194	2fold or more or more	2fold or more	2fold or more	Down	Up	pDown
71	Tb11.02.0750	T-complex protein 1, zeta subunit, putative (TCP-1-zeta)	0.0961309	0.793121	13.1159	0.719839	1.43382	0.96888	-3.37886	-0.334387	3.71324	-0.474254	0.519864	-0.0456101	7.48815	1.80782	13.5371	2.90461	0.854251	3.75885	2fold or more or more	unchanged	2fold or more	Down	pUp	pDown
72	Tb11.01.2740	protein of unknown function, conserved	0.0965563	1.81843	5.69538	1.15663	0.429754	2.0118	-3.37249	0.862694	2.50979	0.209929	-1.21842	1.00849	11.9789	4.23133	2.83098	3.58242	2.08111	1.5013	2fold or more or more	2fold or more	2fold or more	pUp	pDown	Up
73	Tb927.8.6060	2-amino-3-ketobutyrate coenzyme A ligase, putative,glycine acetyltransferase, putative	0.0969364	2.35326	4.38372	0.205939	6.70635	0.72406	-3.36682	1.23466	2.13215	-2.27971	2.74553	-0.465819	2.12448	2.84982	6.05434	1.08711	1.51087	2.59797	2fold or more or more	2fold or more	2fold or more	Down	Up	pDown
74	Tb11.22.0001	protein of unknown function, conserved	0.099315	1.22672	8.20804	0.0155817	2.43819	26.322	-3.33184	0.294805	3.03704	-6.00401	1.28581	4.7182	6.37387	1.98757	3.20686	2.67217	0.991005	1.68116	2fold or more or more	unchanged	2fold or more	Down	Up	Up
75	Tb09.211.2700	protein of unknown function, conserved	0.10027	0.64944	15.3564	0.923446	1.50359	0.72021	-3.31804	-0.622733	3.94077	-0.1149	0.58841	-0.47351	9.20961	2.31521	21.3221	3.20314	1.21114	4.41428	2fold or more or more	2fold or more	2fold or more	Down	pUp	pDown
76	Tb927.2.1810	transcription silencer (ISWI)	0.101638	0.981375	10.0255	1.34895	1.56936	0.47237	-3.29849	-0.0271229	3.32561	0.431832	0.650179	-1.08201	13.2721	1.59915	21.2239	3.73032	0.677302	4.40762	2fold or more or more	unchanged	2fold or more	pUp	pUp	pDown
77	Tb11.02.1085	40S ribosomal protein S4, putative	0.101921	0.97236	10.0905	0.992457	1.05248	0.95736	-3.29448	-0.0404368	3.33492	-0.010923	0.0737896	-0.0628666	9.73756	1.08239	10.5399	3.28356	0.114226	3.39779	2fold or more or more	unchanged	2fold or more	Down	pUp	pDown
78	Tb927.5.890	oligosaccharyl transferase subunit, putative	0.102993	5.11434	1.89846	13.2654	0.460445	0.16372	-3.27938	2.35455	0.924829	3.7296	-1.1189	-2.6107	128.799	11.1074	11.5958	7.00898	3.47345	3.53553	2fold or more or more	2fold or more	2fold or more	pUp	pDown	pDown
79	Tb927.10.6440	phosphomannomutase, putative	0.103356	1.40142	6.90391	0.92285	1.43945	0.75279	-3.27431	0.486892	2.78741	-0.115832	0.525513	-0.409681	8.92888	1.02713	9.17107	3.15848	0.038621	3.19709	2fold or more or more	unchanged	2fold or more	Down	Up	pDown
80	Tb927.8.2630	kinesin, putative	0.104232	2.20507	4.35085	0.619464	0.690196	2.3389	-3.26213	1.14083	2.1213	-0.690909	-0.534921	1.22583	5.94312	3.19485	1.86022	2.57122	1.67575	0.89547	2fold or more or more	2fold or more	unchanged	Down	pDown	Up
81	Tb927.3.1410	cytochrome oxidase subunit VII (COXVII)	0.105334	1.94832	4.87271	0.0353519	0.4285	66.014	-3.24695	0.96223	2.28473	-4.82207	-1.22263	6.0447	2.9796	4.54683	13.5476	1.57512	2.18486	3.75997	2fold or more or more	2fold or more	2fold or more	Down	pDown	Up
82	Tb927.10.8540	chaperone protein DNAj, putative (DNAJ)	0.105976	1.29888	7.26477	1.2156	1.32999	0.61853	-3.23818	0.377267	2.86092	0.281667	0.411418	-0.693085	11.4704	1.02395	11.7453	3.51985	0.034151	3.55401	2fold or more or more	unchanged	2fold or more	pUp	Up	pDown
83	Tb11.v4.0006	ribonucleoside-diphosphate reductase small chain (RNR2)	0.106076	0.499569	18.8707	0.239619	0.186125	22.422	-3.23683	-1.00124	4.23807	-2.06119	-2.42565	4.48684	2.25893	2.68405	1.18819	1.17564	1.42441	0.24877	2fold or more or more	2fold or more	unchanged	Down	Down	Up
84	Tb11.01.7880	microtubule-associated protein,corset-associated protein 17 (CAP17)	0.106212	0.2952	31.8941	0.035643	1.098	25.552	-3.23498	-1.76024	4.99522	-4.81024	0.134873	4.67536	2.97989	3.7195	1.24821	1.57526	1.89511	0.31986	2fold or more or more	2fold or more	unchanged	Down	pUp	Up
85	Tb11.02.2920	protein of unknown function, conserved	0.106212	2.30256	4.08899	0.479869	2.46583	0.84511	-3.23498	1.20324	2.03174	-1.05929	1.30208	-0.242789	4.51802	1.07091	4.8384	2.17569	0.09884	2.27453	2fold or more or more	unchanged	2fold or more	Down	Up	pDown
86	Tb927.10.4570	elongation factor 2	0.107104	3.77856	2.47096	0.862366	4.00899	0.28925	-3.22291	1.91784	1.30507	-0.213627	2.00324	-1.78961	8.05163	1.06098	8.54263	3.00928	0.0854	3.09468	2fold or more or more	unchanged	2fold or more	Down	Up	pDown
87	Tb927.10.14240	N-myristoyltransferase (NMT)	0.107285	3.2472	2.87047	0.710581	1.44613	0.97315	-3.22048	1.6992	1.52129	-0.49293	0.532196	-0.0392659	6.6233	2.24544	2.94968	2.72755	1.167	1.56056	2fold or more or more	2fold or more	2fold or more	Down	Up	pDown
88	Tb927.10.280	cytochrome oxidase subunit VI (COXVI)	0.107943	0.937166	9.88531	0.0199203	1.0752	46.689	-3.21166	-0.0936233	3.30529	-5.64962	0.104605	5.54501	5.41875	1.14729	4.72305	2.43796	0.198228	2.23972	2fold or more or more	unchanged	2fold or more	Down	pUp	Up
89	Tb927.3.4750	aminopeptidase, putative,metallo-peptidase, Clan MA(E) Family M1	0.108012	1.29888	7.12785	0.974374	1.11403	0.92125	-3.21073	0.377267	2.83347	-0.0374525	0.155788	-0.118335	9.02095	1.16593	7.73719	3.17328	0.221479	2.95181	2fold or more or more	unchanged	2fold or more	Down	Up	pDown
90	Tb09.211.2420	PRP8 protein homologue,U5 snRNA-associated splicing factor (p277)	0.108626	2.59776	3.54379	0.442478	3.66574	0.61652	-3.20256	1.37727	1.82529	-1.17632	1.8741	-0.69778	4.07342	1.41111	5.74804	2.02624	0.49683	2.52307	2fold or more or more	unchanged	2fold or more	Down	Up	pDown
91	Tb11.02.1070	aminopeptidase, putative,metallo-peptidase, Clan MA(E) Family M1	0.109183	0.609678	15.0226	0.689132	2.19714	0.66045	-3.19518	-0.71388	3.90906	-0.537147	1.13563	-0.598479	6.31171	3.60378	22.746	2.65803	1.84951	4.50754	2fold or more or more	2fold or more	2fold or more	Down	pUp	pDown
92	Tb927.5.940	NADH-dependent fumarate reductase, putative	0.110181	0.796087	11.4007	0.0412218	2.47412	9.8051	-3.18206	-0.329001	3.51106	-4.60045	1.30692	3.29353	2.67287	3.10786	1.16274	1.41839	1.63592	0.21753	2fold or more or more	2fold or more	unchanged	Down	pUp	Up
93	Tb927.3.3670	RNA-binding protein, putative (TRRM3)	0.11035	0.64944	13.9537	0.396967	2.08259	1.2096	-3.17984	-0.622733	3.80257	-1.33291	1.05838	0.27453	3.59734	3.20675	11.5358	1.84693	1.68111	3.52804	2fold or more or more	2fold or more	2fold or more	Down	pUp	Up
94	Tb927.10.15530	ABC transporter, putative	0.111152	1.10208	8.16338	0.723694	0.687326	2.0104	-3.16939	0.140228	3.02917	-0.466549	-0.540934	1.00748	6.51082	1.60343	4.06059	2.70284	0.681162	2.02169	2fold or more or more	unchanged	2fold or more	Down	pDown	Up
95	Tb927.3.4790	aminopeptidase, putative,metallo-peptidase, Clan MA(E) Family M1	0.113349	0.86592	10.1884	0.974374	1.11403	0.92125	-3.14116	-0.207695	3.34886	-0.0374525	0.155788	-0.118335	8.59627	1.28653	11.0594	3.10371	0.363483	3.4672	2fold or more or more	unchanged	2fold or more	Down	pUp	pDown
96	Tb927.10.290	proteasome alpha 2 subunit, putative	0.114343	0.692736	12.6248	1.27864	0.970154	0.80614	-3.12856	-0.529623	3.65818	0.354612	-0.0437142	-0.310898	11.1825	1.40047	15.6607	3.48317	0.485909	3.96908	2fold or more or more	unchanged	2fold or more	pUp	Down	pDown
97	Tb927.10.14000	aconitase (ACO)	0.115868	2.1648	3.98676	0.105631	9.28583	1.0195	-3.10945	1.11423	1.99522	-3.24289	3.21503	0.0278618	1.09691	4.28947	3.91052	0.13344	2.1008	1.96736	unchanged	2fold or more	2fold or more	Down	Up	Up
98	Tb927.8.4390	translation initiation factor eif-2b beta subunit, putative,eIF-2B GDP-GTP exchange factor, putative,guanine nucleotide exchange factor subunit GCD2 (GCD2)	0.115868	1.7712	4.87271	0.688563	1.40877	1.0309	-3.10945	0.824726	2.28473	-0.53834	0.494435	0.0439044	5.94266	1.25727	4.72669	2.57111	0.330291	2.24083	2fold or more or more	unchanged	2fold or more	Down	Up	Up
99	Tb927.10.5380	intraflagellar transport protein IFT122, putative	0.115868	1.36073	6.34258	2.25474	1.04203	0.42562	-3.10945	0.444382	2.66507	1.17296	0.0594007	-1.23236	19.4596	1.30584	14.902	4.28241	0.384981	3.89743	2fold or more or more	unchanged	2fold or more	pUp	Up	pDown
100	Tb11.03.0390	protein phosphatase 2C, putative	0.11612	0.80474	10.7013	0.811952	1.18412	1.0401	-3.10631	-0.313405	3.41972	-0.300534	0.243812	0.0567222	6.99236	1.47143	10.2888	2.80578	0.557217	3.363	2fold or more or more	unchanged	2fold or more	Down	pUp	Up
101	Tb927.10.14950	RNA binding protein, putative,zinc finger protein family member, putative (ZC3H40)	0.117038	1.88338	4.53666	0.301296	0.317304	10.46	-3.09495	0.91332	2.18163	-1.73075	-1.65606	3.38681	2.57434	5.93554	2.30566	1.3642	2.56938	1.20518	2fold or more or more	2fold or more	2fold or more	Down	pDown	Up
102	Tb11.02.4870	proteasome alpha 7 subunit, putative (PSA4)	0.117831	2.38128	3.56393	1.21393	1.00538	0.81936	-3.0852	1.25174	1.83347	0.279687	0.00774412	-0.287431	10.3023	2.36854	4.34965	3.36489	1.244	2.1209	2fold or more or more	2fold or more	2fold or more	pUp	Up	pDown
103	Tb927.10.4560	elongation factor 2	0.118013	3.66048	2.3149	0.862366	4.00899	0.28925	-3.08298	1.87203	1.21095	-0.213627	2.00324	-1.78961	7.30736	1.09521	8.00311	2.86935	0.13121	3.00056	2fold or more or more	unchanged	2fold or more	Down	Up	pDown
104	Tb09.160.4380	succinate dehydrogenase, putative (28G16.480)	0.118064	0.362478	23.3669	0.0956938	3.71661	2.8117	-3.08236	-1.46403	4.54639	-3.38543	1.89399	1.49144	1.23377	10.2533	8.31058	0.30307	3.35802	3.05495	unchanged	2fold or more	2fold or more	Down	pUp	Up
105	Tb09.211.4280	protein of unknown function, conserved	0.119451	1.88338	4.44501	1.01957	0.669403	1.4652	-3.06551	0.91332	2.15219	0.0279544	-0.579052	0.551098	8.53541	2.81351	3.03372	3.09346	1.49237	1.60109	2fold or more or more	2fold or more	2fold or more	pUp	pDown	Up
106	Tb927.10.13780	glycogen synthase kinase 3 (GSK3)	0.119646	0.957069	8.73291	1.40394	1.1688	0.60941	-3.06316	-0.0633052	3.12646	0.489484	0.225031	-0.714515	11.7341	1.22123	14.33	3.55264	0.288336	3.84097	2fold or more or more	unchanged	2fold or more	pUp	pUp	pDown
107	Tb927.10.2100	elongation factor 1-alpha,EF-1-alpha (TEF1)	0.119863	2.25394	3.70146	0.835282	1.87743	0.63768	-3.06054	1.17245	1.88809	-0.259664	0.90876	-0.649095	6.96865	1.20055	5.80457	2.80088	0.26369	2.53719	2fold or more or more	unchanged	2fold or more	Down	Up	pDown
108	Tb09.160.4430	NAD/FAD dependent dehydrogenase, putative,ubiquitin-activating enzyme, putative (28G16.510)	0.119863	1.73184	4.81734	0.956023	9.94486	0.10518	-3.06054	0.792305	2.26824	-0.0648829	3.31395	-3.24907	7.97597	5.74238	45.8011	2.99566	2.52165	5.51731	2fold or more or more	2fold or more	2fold or more	Down	Up	pDown
109	Tb927.10.2110	elongation factor 1-alpha (TEF1)	0.120218	2.52354	3.29625	0.835282	1.87743	0.63768	-3.05627	1.33545	1.72082	-0.259664	0.90876	-0.649095	6.94806	1.34415	5.16909	2.79661	0.42669	2.36991	2fold or more or more	unchanged	2fold or more	Down	Up	pDown
110	Tb09.244.2730	60S ribosomal protein L5, putative	0.120695	1.81324	4.56936	0.629129	1.29291	1.2294	-3.05056	0.858566	2.19199	-0.668573	0.370619	0.297954	5.21255	1.40245	3.71675	2.38199	0.487947	1.89404	2fold or more or more	unchanged	2fold or more	Down	Up	Up
111	Tb927.5.1090	threonyl-tRNA synthetase, putative	0.121056	1.2061	6.84906	0.673174	0.897692	1.6548	-3.04626	0.270352	2.77591	-0.570949	-0.155708	0.726657	5.56087	1.34356	4.13891	2.47531	0.42606	2.04925	2fold or more or more	unchanged	2fold or more	Down	pDown	Up
112	Tb11.02.2030	protein of unknown function, conserved (ALBA2)	0.12171	3.58491	2.29191	0.885191	1.71606	0.65831	-3.03848	1.84194	1.19655	-0.17594	0.779101	-0.603161	7.27295	2.08904	3.4815	2.86254	1.06284	1.79971	2fold or more or more	2fold or more	2fold or more	Down	Up	pDown
113	Tb927.10.4840	transcription factor IIa, putative (TFIIA-2)	0.122204	1.0824	7.56009	0.976086	0.448143	2.2861	-3.03264	0.114233	2.9184	-0.03492	-1.15797	1.19289	7.98737	2.4153	3.30697	2.99772	1.2722	1.72551	2fold or more or more	2fold or more	2fold or more	Down	pDown	Up
114	Tb927.10.9800	60S ribosomal protein L22	0.124299	2.05732	3.91049	1.01513	1.66074	0.59317	-3.00811	1.04076	1.96735	0.0216579	0.731825	-0.753482	8.16679	1.23879	6.59252	3.02977	0.308935	2.72083	2fold or more or more	unchanged	2fold or more	pUp	Up	pDown
115	Tb927.2.4210	glycosomal phosphoenolpyruvate carboxykinase (PEPCK)	0.125523	1.29888	6.13348	0.248973	2.57517	1.5597	-2.99397	0.377267	2.61671	-2.00594	1.36467	0.641269	1.98347	1.98261	3.93248	0.98803	0.987403	1.97544	unchanged	unchanged	2fold or more	Down	Up	Up
116	Tb11.01.7400	GPI transamidase subunit Tta1 (TTA1)	0.125943	1.35083	5.87792	2.17169	0.878944	0.52389	-2.98916	0.433851	2.55531	1.11882	-0.186157	-0.932664	17.2435	1.53688	11.2198	4.10798	0.620008	3.48797	2fold or more or more	unchanged	2fold or more	pUp	pDown	pDown
117	Tb11.01.7390	AMP deaminase, putative	0.12673	1.02055	7.73191	1.62713	0.332979	1.8457	-2.98017	0.0293441	2.95082	0.702327	-1.5865	0.884168	12.8393	3.0649	4.18913	3.6825	1.61584	2.06665	2fold or more or more	2fold or more	2fold or more	pUp	pDown	Up
118	Tb927.5.2940	stress-induced protein sti1, putative	0.126998	0.496201	15.8689	2.14606	0.73556	0.63349	-2.97713	-1.011	3.98813	1.10169	-0.443085	-0.658606	16.8985	1.48238	25.05	4.07882	0.567915	4.64674	2fold or more or more	unchanged	2fold or more	pUp	Down	pDown
119	Tb927.5.1060	mitochondrial processing peptidase, beta subunit, putative,metallo-peptidase, Clan ME, Family M16	0.127527	1.48443	5.28246	0.0285714	1.42305	24.595	-2.97112	0.569912	2.40121	-5.12928	0.50899	4.62029	4.46345	1.04313	4.65596	2.15816	0.060922	2.21908	2fold or more or more	unchanged	2fold or more	Down	Up	Up
120	Tb11.03.0760	repressor activator protein 1 (RAP1)	0.128742	3.03072	2.56292	0.664319	4.38416	0.34335	-2.95745	1.59966	1.35779	-0.590051	2.1323	-1.54225	5.1601	1.44657	7.46447	2.3674	0.53264	2.90004	2fold or more or more	unchanged	2fold or more	Down	Up	pDown
121	Tb927.2.3030	ATP-dependent Clp protease subunit, heat shock protein 78 (HSP78), putative,serine peptidase, putative (10C8.315)	0.128742	1.19064	6.5238	0.682874	1.86149	0.78668	-2.95745	0.251737	2.70571	-0.55031	0.896461	-0.346151	5.30422	1.56344	8.2928	2.40714	0.644724	3.05186	2fold or more or more	unchanged	2fold or more	Down	Up	pDown
122	Tb927.8.1550	paraflagellar rod component, putative (PFC3)	0.130635	0.734149	10.4269	1.96236	0.178122	2.8609	-2.93639	-0.445855	3.38224	0.972591	-2.48906	1.51647	15.0217	4.12159	3.64462	3.90898	2.0432	1.86577	2fold or more or more	2fold or more	2fold or more	pUp	Down	Up
123	Tb11.22.0007	protein of unknown function, conserved	0.131041	1.57233	4.85345	1.08733	1.25171	0.73474	-2.93191	0.652902	2.27901	0.120796	0.323898	-0.444694	8.29769	1.25615	6.60565	3.05271	0.329004	2.7237	2fold or more or more	unchanged	2fold or more	pUp	Up	pDown
124	Tb927.3.1840	3-oxo-5-alpha-steroid 4-dehydrogenase, putative	0.131622	1.35792	5.59495	1.04991	0.681448	1.3977	-2.92552	0.441398	2.48413	0.0702696	-0.553324	0.483055	7.97669	1.9927	4.003	2.99579	0.994722	2.00108	2fold or more or more	unchanged	2fold or more	pUp	pDown	Up
125	Tb927.7.280	cyclophilin-type peptidyl-prolyl cis-trans isomerase, putative (PPIase)	0.13213	1.19897	6.31238	0.437733	1.42186	1.6067	-2.91997	0.26179	2.65818	-1.19188	0.507778	0.684101	3.31289	1.1859	3.92878	1.72809	0.245988	1.97408	2fold or more or more	unchanged	2fold or more	Down	Up	Up
126	Tb927.7.4480	adenosine 5'-monophosphoramidase, putative	0.13229	0.85099	8.88279	1.53327	1.11417	0.58537	-2.91823	-0.232786	3.15101	0.616614	0.155966	-0.772579	11.5903	1.30926	15.1746	3.53484	0.388752	3.92359	2fold or more or more	unchanged	2fold or more	pUp	pUp	pDown
127	Tb09.211.4460	ADP-ribosylation factor, putative	0.132619	1.36724	5.51502	9.34143	1.34222	0.079756	-2.91464	0.451268	2.46337	3.22364	0.42462	-3.64826	70.4379	1.01864	69.1487	6.13828	0.026648	6.11163	2fold or more or more	unchanged	2fold or more	pUp	Up	pDown
128	Tb11.02.4440	aminopeptidase, putative,metallo-peptidase, Clan MF, Family M17	0.134528	1.17318	6.33611	0.553373	2.71565	0.66544	-2.89402	0.230426	2.6636	-0.853676	1.4413	-0.58762	4.11342	2.31477	9.52171	2.04034	1.21087	3.25122	2fold or more or more	2fold or more	2fold or more	Down	Up	pDown
129	Tb927.7.3410	centrin, putative	0.136315	2.0664	3.55012	2.07469	0.44208	1.0903	-2.87499	1.04712	1.82787	1.05289	-1.17762	0.124725	15.2198	4.67427	3.25611	3.92788	2.22474	1.70315	2fold or more or more	2fold or more	2fold or more	pUp	pDown	Up
130	Tb11.01.2510	vacuolar sorting-associated protein-like, putative	0.137938	2.23407	3.24504	0.945895	1.9667	0.53755	-2.85791	1.15968	1.69824	-0.0802483	0.975777	-0.895529	6.85739	1.13595	6.03674	2.77766	0.183903	2.59377	2fold or more or more	unchanged	2fold or more	Down	Up	pDown
131	Tb10.v4.0045	prohibitin, putative,chrX additional, unordered contigs	0.138882	0.927771	7.7609	0.171857	3.81311	1.526	-2.84806	-0.108159	2.95622	-2.54072	1.93097	0.609755	1.23742	4.10998	5.08578	0.30734	2.03913	2.34647	unchanged	2fold or more	2fold or more	Down	pUp	Up
132	Tb927.10.11080	paraflagellar rod protein,I17 antigen	0.13947	0.566178	12.6638	1.17323	2.26448	0.3764	-2.84197	-0.820672	3.66264	0.230482	1.17918	-1.40966	8.41201	3.99958	33.6445	3.07245	1.99985	5.0723	2fold or more or more	2fold or more	2fold or more	pUp	pUp	pDown
133	Tb11.02.0210	protein of unknown function, conserved	0.139682	1.5331	4.66968	1.22041	1.15259	0.71092	-2.83978	0.616455	2.22332	0.28736	0.204881	-0.492241	8.73701	1.33014	6.56848	3.12714	0.411574	2.71556	2fold or more or more	unchanged	2fold or more	pUp	Up	pDown
134	Tb927.10.13490	serine/threonine kinase, putative	0.13984	3.52553	2.02835	1.67112	0.51711	1.1572	-2.83815	1.81784	1.02031	0.740818	-0.951456	0.210638	11.9503	6.81777	1.75281	3.57897	2.7693	0.809672	2fold or more or more	2fold or more	unchanged	pUp	pDown	Up
135	Tb927.5.910	oligosaccharyl transferase subunit, putative	0.14006	3.01104	2.37121	2.41815	2.5259	0.16372	-2.83589	1.59026	1.24563	1.2739	1.3368	-2.6107	17.2651	1.19206	14.4834	4.10979	0.25346	3.85633	2fold or more or more	unchanged	2fold or more	pUp	Up	pDown
136	Tb927.10.11990	protein of unknown function, conserved,RNA-binding protein	0.141616	5.904	1.19603	0.466657	2.34491	0.91385	-2.81994	2.56169	0.258253	-1.09956	1.22954	-0.129971	3.29523	2.51778	1.30878	1.72038	1.33215	0.388224	2fold or more or more	2fold or more	unchanged	Down	Up	pDown
137	Tb927.3.2220	protein of unknown function, conserved	0.141879	0.86592	8.13964	0.902609	1.72251	0.64319	-2.81727	-0.207695	3.02497	-0.147828	0.784511	-0.636683	6.36182	1.98922	12.6551	2.66944	0.992206	3.66165	2fold or more or more	unchanged	2fold or more	Down	pUp	pDown
138	Tb927.10.14770	protein kinase, putative	0.142293	1.2061	5.82681	1.88793	0.735299	0.72036	-2.81306	0.270352	2.54271	0.916807	-0.443597	-0.47321	13.2679	1.64029	8.08877	3.72987	0.713949	3.01592	2fold or more or more	unchanged	2fold or more	pUp	pDown	pDown
139	Tb927.7.7470	receptor-type adenylate cyclase GRESAG 4, putative	0.142571	0.700982	10.006	0.0779545	2.02638	6.3305	-2.81024	-0.51255	3.32279	-3.68122	1.0189	2.66232	1.8289	2.89076	1.5806	0.87098	1.53145	0.66047	unchanged	2fold or more	unchanged	Down	pUp	Up
140	Tb927.4.1930	RNA-binding protein, putative (EIF3D)	0.142735	1.06967	6.54968	0.482835	1.65239	1.2534	-2.80858	0.0971595	2.71143	-1.0504	0.72455	0.325847	3.38271	1.54477	5.22554	1.75818	0.627391	2.38558	2fold or more or more	unchanged	2fold or more	Down	Up	Up
141	Tb927.10.12710	heat shock protein, putative	0.143455	0.499569	13.9537	2.05554	1.42082	0.3424	-2.80133	-1.00124	3.80257	1.03952	0.506727	-1.54625	14.3288	2.8441	40.7526	3.84085	1.50797	5.34882	2fold or more or more	2fold or more	2fold or more	pUp	pUp	pDown
142	Tb11.v4.0007	ribonucleoside-diphosphate reductase small chain (RNR2)	0.144834	0.43296	15.9471	0.239619	0.186125	22.422	-2.78752	-1.2077	3.99522	-2.06119	-2.42565	4.48684	1.65443	2.32616	1.40602	0.72633	1.21795	0.49162	unchanged	2fold or more	unchanged	Down	Down	Up
143	Tb11.v4.0004	ribonucleoside-diphosphate reductase small chain (RNR2)	0.144834	0.611237	11.2958	0.239619	0.186125	22.422	-2.78752	-0.710195	3.49772	-2.06119	-2.42565	4.48684	1.65443	3.28399	1.98497	0.72633	1.71545	0.98912	unchanged	2fold or more	unchanged	Down	Down	Up
144	Tb11.02.0790	kinesin, putative,MCAK-like kinesin, putative (Kif13-5)	0.144834	4.36052	1.5834	1.40298	0.755325	0.94366	-2.78752	2.1245	0.663022	0.488491	-0.404831	-0.0836609	9.68673	5.77304	1.67793	3.27601	2.52933	0.746683	2fold or more or more	2fold or more	unchanged	pUp	pDown	pDown
145	Tb927.10.14610	protein of unknown function, conserved,leucine-rich repeat protein (LRRP), putative	0.144834	1.94832	3.54379	1.79038	0.556536	1.0036	-2.78752	0.96223	1.82529	0.840267	-0.845452	0.00518438	12.3616	3.50079	3.53108	3.62779	1.80768	1.82011	2fold or more or more	2fold or more	2fold or more	pUp	pDown	Up
146	Tb927.10.4450	stress-inducible protein STI1-like, putative	0.144834	2.59776	2.65784	2.89687	0.568708	0.60699	-2.78752	1.37727	1.41026	1.5345	-0.81424	-0.720255	20.0013	4.56783	4.37872	4.32202	2.19151	2.13051	2fold or more or more	2fold or more	2fold or more	pUp	pDown	pDown
147	Tb927.10.8230	protein disulfide isomerase,bloodstream- specific protein 2 precursor (BS2)	0.144834	3.89664	1.7719	8.12018	0.8147	0.15116	-2.78752	1.96223	0.825293	3.02151	-0.29566	-2.72585	56.0651	4.78291	11.7219	5.80903	2.25789	3.55114	2fold or more or more	2fold or more	2fold or more	pUp	pDown	pDown
148	Tb927.10.3770	protein of unknown function, conserved,predicted TPR repeat protein	0.144834	3.17884	2.172	0.228498	5.3283	0.82135	-2.78752	1.6685	1.11902	-2.12974	2.41368	-0.283931	1.57765	1.67618	2.64442	0.65778	0.74518	1.40295	unchanged	unchanged	2fold or more	Down	Up	pDown
149	Tb927.8.3690	isocitrate dehydrogenase [NADP], mitochondrial precursor, putative (IDH)	0.144834	1.76276	3.91682	0.320821	3.44336	0.90522	-2.78752	0.81784	1.96968	-1.64016	1.78382	-0.14366	2.21508	1.95339	4.32692	1.14736	0.96598	2.11334	2fold or more or more	unchanged	2fold or more	Down	Up	pDown
150	Tb11.01.5910	dynein intermediate chain IC70, putative	0.144834	1.51536	4.5563	1.79504	6.84302	0.08141	-2.78752	0.59966	2.18786	0.844018	2.77463	-3.61865	12.3937	4.51576	55.9672	3.63154	2.17497	5.80651	2fold or more or more	2fold or more	2fold or more	pUp	Up	pDown
151	Tb927.10.11310	intraflagellar transport protein IFT55/IFT57, putative (IFT57/55)	0.144834	3.89664	1.7719	2.47825	6.88736	0.058587	-2.78752	1.96223	0.825293	1.30932	2.78395	-4.09328	17.1109	1.76751	30.2439	4.09684	0.82172	4.91857	2fold or more or more	unchanged	2fold or more	pUp	Up	pDown
152	Tb927.10.4310	prohibitin 2, putative (PHB2)	0.14582	0.737202	9.30245	0.171857	3.81311	1.526	-2.77774	-0.439869	3.21761	-2.54072	1.93097	0.609755	1.17856	5.17242	6.09595	0.23702	2.37084	2.60785	unchanged	2fold or more	2fold or more	Down	pUp	Up
153	Tb927.10.2530	adenylate kinase, putative	0.14779	1.45474	4.65123	0.846812	1.22962	0.96038	-2.75838	0.540766	2.21761	-0.239887	0.29821	-0.0583227	5.72982	1.18309	4.8431	2.51849	0.242556	2.27593	2fold or more or more	unchanged	2fold or more	Down	Up	pDown
154	Tb927.3.5370	protein of unknown function, conserved	0.148203	2.24352	3.00756	1.09374	0.148537	6.1553	-2.75436	1.16576	1.58859	0.129276	-2.75111	2.62183	7.3801	15.1041	2.04662	2.88364	3.91687	1.03324	2fold or more or more	2fold or more	2fold or more	pUp	pDown	Up
155	Tb927.6.5070	protein of unknown function, conserved	0.149361	0.95776	6.99049	1.67029	1.59136	0.37622	-2.74313	-0.0622647	2.80539	0.740095	0.670257	-1.41035	11.183	1.66154	18.5808	3.48323	0.732522	4.21574	2fold or more or more	unchanged	2fold or more	pUp	pUp	pDown
156	Tb927.10.5760	adenylate kinase, putative	0.149829	2.33798	2.85472	0.0905961	1.92645	5.7297	-2.73861	1.22526	1.51335	-3.46441	0.945947	2.51846	1.65382	1.21362	2.0071	0.7258	0.279313	1.00511	unchanged	unchanged	2fold or more	Down	Up	Up
157	Tb927.10.15520	signal recognition particle protein, putative	0.15067	1.27144	5.22008	0.971251	1.09237	0.94254	-2.73053	0.346461	2.38407	-0.042084	0.127458	-0.0853742	6.4462	1.16393	5.53829	2.68845	0.219003	2.46944	2fold or more or more	unchanged	2fold or more	Down	Up	pDown
158	Tb927.4.1800	ribosomal protein L3, mitochondrial, putative	0.151666	1.78945	3.68461	0.716589	1.82913	0.76293	-2.72103	0.839514	1.88151	-0.480782	0.87116	-0.390377	4.72479	1.02218	4.82955	2.24025	0.031646	2.27189	2fold or more or more	unchanged	2fold or more	Down	Up	pDown
159	Tb927.4.1790	ribosomal protein L3, putative	0.15308	1.76519	3.70075	0.716589	1.82913	0.76293	-2.70764	0.81982	1.88782	-0.480782	0.87116	-0.390377	4.68114	1.03623	4.85072	2.22686	0.05134	2.2782	2fold or more or more	unchanged	2fold or more	Down	Up	pDown
160	Tb927.2.5060	GTP binding protein, putative (30M24.50)	0.153354	0.57728	11.2958	0.964972	1.04573	0.99098	-2.70506	-0.792658	3.49772	-0.0514417	0.0645139	-0.0130722	6.29244	1.81148	11.3986	2.65362	0.857172	3.51079	2fold or more or more	unchanged	2fold or more	Down	pUp	pDown
161	Tb927.6.3750	heat shock 70 kDa protein, mitochondrial precursor, putative	0.154079	0.987148	6.57466	0.337701	6.32087	0.46848	-2.69826	-0.0186613	2.71692	-1.56618	2.66012	-1.09394	2.19175	6.40314	14.0341	1.13208	2.67878	3.81086	2fold or more or more	2fold or more	2fold or more	Down	pUp	pDown
162	Tb927.7.2190	protein of unknown function, conserved	0.15449	1.29888	4.98346	1.22133	3.80386	0.21525	-2.69441	0.377267	2.31715	0.288452	1.92746	-2.21591	7.90552	2.92856	23.1519	2.98286	1.55019	4.53306	2fold or more or more	2fold or more	2fold or more	pUp	Up	pDown
163	Tb927.7.1670	protein of unknown function, conserved	0.156904	1.49871	4.25255	1.41745	0.713575	0.98867	-2.67205	0.583718	2.08833	0.503302	-0.486863	-0.016439	9.03391	2.10028	4.30129	3.17535	1.07058	2.10477	2fold or more or more	2fold or more	2fold or more	pUp	pDown	pDown
164	Tb927.10.1420	methionine aminopeptidase 2, putative,metallo- peptidase, Clan MG, Family M24 (MetAP2)	0.157952	1.75705	3.60323	0.591786	2.04946	0.82451	-2.66244	0.813152	1.84929	-0.756853	1.03524	-0.278391	3.74662	1.16642	4.37014	1.90559	0.222088	2.12768	2fold or more or more	unchanged	2fold or more	Down	Up	pDown
165	Tb927.8.2540	3-ketoacyl-CoA thiolase, putative	0.158723	0.259776	24.2528	0.074499	2.62137	5.1206	-2.65542	-1.94466	4.60008	-3.74664	1.39032	2.35631	2.13054	10.0909	4.73633	1.09122	3.33498	2.24377	2fold or more or more	2fold or more	2fold or more	Down	pUp	Up
166	Tb927.7.7420	ATP synthase alpha chain, mitochondrial precursor,ATP synthase F1, alpha subunit	0.159689	2.89982	2.1595	0.0954472	9.9214	1.056	-2.64666	1.53597	1.1107	-3.38915	3.31054	0.0786098	1.67306	3.42136	2.04498	0.74249	1.77457	1.03209	unchanged	2fold or more	2fold or more	Down	Up	Up
167	Tb927.7.4470	protein of unknown function, conserved	0.159817	1.56948	3.98676	3.10752	0.689552	0.46668	-2.6455	0.650286	1.99522	1.63576	-0.536269	-1.09949	19.4441	2.27609	8.54281	4.28126	1.18656	3.09471	2fold or more or more	2fold or more	2fold or more	pUp	pDown	pDown
168	Tb11.01.5300	ornithine decarboxylase (ODC)	0.160242	0.699397	8.92276	0.353332	3.95605	0.71541	-2.64167	-0.515817	3.15749	-1.5009	1.98406	-0.483158	2.20499	5.65638	12.4723	1.14077	2.49988	3.64065	2fold or more or more	2fold or more	2fold or more	Down	pUp	pDown
169	Tb11.02.5530	electron-transfer-flavoprotein, alpha polypeptide, putative	0.160927	3.37709	1.84005	0.0627195	1.23015	12.961	-2.63552	1.75578	0.879741	-3.99494	0.298837	3.69611	2.56582	2.74525	7.04388	1.35942	1.45694	2.81637	2fold or more or more	2fold or more	2fold or more	Down	Up	Up
170	Tb927.10.14490	protein of unknown function, conserved	0.161455	0.611237	10.133	2.65696	0.402905	0.93414	-2.6308	-0.710195	3.34099	1.40978	-1.31149	-0.0982893	16.4564	1.51708	10.8474	4.04058	0.601295	3.43928	2fold or more or more	unchanged	2fold or more	pUp	Down	pDown
171	Tb927.8.5880	eukaryotic translation initiation factor 1A, putative	0.161618	2.35797	2.62406	0.986972	1.29479	0.78252	-2.62934	1.23754	1.3918	-0.018919	0.372719	-0.3538	6.10681	1.82111	3.35334	2.61042	0.864821	1.7456	2fold or more or more	unchanged	2fold or more	Down	Up	pDown
172	Tb927.5.900	oligosaccharyl transferase subunit, putative	0.162735	1.9743	3.11247	2.41815	1.46427	0.28242	-2.6194	0.981339	1.63806	1.2739	0.550185	-1.82409	14.8594	1.34831	11.0207	3.8933	0.431154	3.46215	2fold or more or more	unchanged	2fold or more	pUp	Up	pDown
173	Tb11.02.4050	60S ribosomal protein L28, putative	0.163679	8.30599	0.735555	1.02151	0.816328	1.1992	-2.61106	3.05415	-0.443094	0.0307077	-0.29278	0.262072	6.24097	10.1748	1.63033	2.64177	3.34693	0.705166	2fold or more or more	2fold or more	unchanged	pUp	pDown	pUp
174	Tb09.211.0510	cytochrome c oxidase assembly factor, putative	0.165525	2.27304	2.65784	0.150732	3.9046	1.6991	-2.59488	1.18462	1.41026	-2.72994	1.96517	0.764771	1.09814	1.71779	1.56427	0.13506	0.78055	0.645489	unchanged	unchanged	unchanged	Down	Up	Up
175	Tb09.160.2810	fatty acyl CoA synthetase 3 (ACS3)	0.166134	0.58283	10.3276	1.24922	9.67629	0.082728	-2.58958	-0.778852	3.36844	0.321027	3.27445	-3.59548	7.51936	16.6022	124.839	2.91061	4.0533	6.96392	2fold or more or more	2fold or more	2fold or more	pUp	pUp	pDown
176	Tb11.52.0003	oligopeptidase b,serine peptidase, clan SC, family S9A-like protein (OPB)	0.167734	1.1607	5.13639	0.269622	8.30623	0.44652	-2.57575	0.214996	2.36075	-1.89099	3.05419	-1.1632	1.60743	7.15618	11.5031	0.68476	2.83919	3.52395	unchanged	2fold or more	2fold or more	Down	Up	pDown
177	Tb927.7.1320	10 kDa heat shock protein, putative (HSP10)	0.168455	1.28194	4.63074	0.901876	9.91062	0.11188	-2.56957	0.358326	2.21124	-0.148999	3.30898	-3.15998	5.35383	7.73097	41.3903	2.42057	2.95065	5.37122	2fold or more or more	2fold or more	2fold or more	Down	Up	pDown
178	Tb09.211.1620	protein of unknown function, conserved	0.171168	2.39793	2.43636	0.150482	5.3363	1.2453	-2.54652	1.26179	1.28473	-2.73233	2.41584	0.316493	1.13746	2.22538	1.95645	0.18581	1.15405	0.968237	unchanged	2fold or more	unchanged	Down	Up	Up
179	Tb927.5.3450	protein of unknown function, conserved	0.171656	1.46124	3.98676	1.0686	1.80744	0.51775	-2.54241	0.547192	1.99522	0.0957279	0.853945	-0.949672	6.22529	1.23692	7.70017	2.63814	0.306753	2.94489	2fold or more or more	unchanged	2fold or more	pUp	Up	pDown
180	Tb927.6.4990	ATP synthase, epsilon chain, putative	0.171825	1.52877	3.80691	0.138781	4.26771	1.6884	-2.54099	0.612371	1.92862	-2.84912	2.09346	0.755657	1.2381	2.7916	2.25474	0.30813	1.48109	1.17296	unchanged	2fold or more	2fold or more	Down	Up	Up
181	Tb927.4.1300	protein of unknown function, conserved	0.173378	1.07712	5.35477	1.09143	1.47228	0.62232	-2.528	0.107178	2.42083	0.126218	0.558053	-0.684271	6.29506	1.36687	8.60455	2.65422	0.450875	3.1051	2fold or more or more	unchanged	2fold or more	pUp	Up	pDown
182	Tb11.01.4960	regulator of nonsense transcripts 1, putative,nonsense mRNA reducing factor 1, putative	0.173801	0.7216	7.97353	0.916758	0.821386	1.328	-2.52449	-0.47073	2.99522	-0.125387	-0.283869	0.409255	5.27474	1.13828	6.00419	2.3991	0.186861	2.58597	2fold or more or more	unchanged	2fold or more	Down	Down	Up
183	Tb927.6.2090	protein of unknown function, conserved	0.173801	1.15456	4.98346	1.04945	1.395	0.68307	-2.52449	0.207342	2.31715	0.0696336	0.480261	-0.549895	6.03821	1.20825	7.29572	2.59412	0.272919	2.86705	2fold or more or more	unchanged	2fold or more	pUp	Up	pDown
184	Tb927.7.1300	protein disulfide isomerase, putative	0.174499	1.61061	3.55808	2.12757	0.509612	0.92231	-2.51871	0.687608	1.8311	1.08921	-0.97253	-0.116676	12.1925	3.16047	3.8578	3.60792	1.66014	1.94778	2fold or more or more	2fold or more	2fold or more	pUp	pDown	pDown
185	Tb927.10.660	2-oxoisovalerate dehydrogenase alpha subunit, putative	0.174499	1.14301	5.01366	0.0903751	4.12519	2.6823	-2.51871	0.192843	2.32586	-3.46793	2.04446	1.42347	1.93083	3.60905	1.86916	0.94922	1.85162	0.90239	unchanged	2fold or more	unchanged	Down	Up	Up
186	Tb927.10.1390	hypoxanthine-guanine phosphoribosyltransferase, putative	0.174894	0.64944	8.80411	1.0413	0.650946	1.4753	-2.51544	-0.622733	3.13818	0.0583828	-0.619391	0.561008	5.95384	1.00232	5.96768	2.57382	0.003342	2.57717	2fold or more or more	unchanged	2fold or more	pUp	Down	Up
187	Tb927.10.13280	protein of unknown function, conserved	0.175557	1.29888	4.38544	0.301432	3.41721	0.97082	-2.50999	0.377267	2.13272	-1.7301	1.77282	-0.0427243	1.717	2.63089	4.51724	0.77989	1.39555	2.17544	unchanged	2fold or more	2fold or more	Down	Up	pDown
188	Tb927.10.7230	protein of unknown function, conserved	0.17632	1.29888	4.36646	0.752106	0.648143	2.0514	-2.50373	0.377267	2.12646	-0.410992	-0.625617	1.03661	4.26557	2.004	2.12852	2.09274	1.00288	1.08985	2fold or more or more	2fold or more	2fold or more	Down	pDown	Up
189	Tb927.10.5880	Proteophosphoglycan, putative	0.176659	1.08877	5.19911	1.36075	0.79494	0.92446	-2.50096	0.122695	2.37827	0.4444	-0.331083	-0.113317	7.70268	1.36962	5.62397	2.94536	0.453778	2.49159	2fold or more or more	unchanged	2fold or more	pUp	pDown	pDown
190	Tb927.10.1490	protein of unknown function, conserved	0.17702	0.47232	11.9603	0.846525	1.02454	1.153	-2.49802	-1.08216	3.58018	-0.240375	0.0349829	0.205393	4.78212	2.16917	10.3732	2.25765	1.11714	3.37479	2fold or more or more	2fold or more	2fold or more	Down	pUp	Up
191	Tb927.10.9880	60S ribosomal protein L18, putative (TbL18LP)	0.177394	2.05519	2.74289	0.944465	0.836401	1.2659	-2.49497	1.03927	1.4557	-0.0824301	-0.257733	0.340163	5.32411	2.45717	2.16676	2.41254	1.297	1.11554	2fold or more or more	2fold or more	2fold or more	Down	pDown	Up
192	Tb927.5.3560	vesicle-associated membrane protein, putative,synaptobrevin, putative (VAMP)	0.177664	0.508257	11.0743	5.61073	1.10434	0.16139	-2.49278	-0.97637	3.46915	2.48819	0.143189	-2.63138	31.5807	2.17281	68.6187	4.98097	1.11956	6.10053	2fold or more or more	2fold or more	2fold or more	pUp	pUp	pDown
193	Tb927.4.3950	cytoskeleton-associated protein CAP5.5, putative,cysteine peptidase, Clan CA, family C2, putative (CAP5.5)	0.177934	1.1932	4.71007	0.0227231	2.93387	15	-2.49059	0.254837	2.23575	-5.45969	1.5528	3.90689	7.83048	2.45881	3.18466	2.9691	1.29796	1.67114	2fold or more or more	2fold or more	2fold or more	Down	Up	Up
194	Tb11.01.0880	protein of unknown function, conserved	0.178258	1.48443	3.77912	0.524439	4.69852	0.40583	-2.48796	0.569912	1.91805	-0.931154	2.23221	-1.30105	2.94203	3.16521	9.31206	1.55681	1.6623	3.2191	2fold or more or more	2fold or more	2fold or more	Down	Up	pDown
195	Tb927.7.3450	I/6 autoantigen	0.178258	1.84008	3.0487	4.50329	1.01601	0.21856	-2.48796	0.879768	1.6082	2.17098	0.0229202	-2.1939	25.2628	1.81108	13.9491	4.65894	0.856848	3.8021	2fold or more or more	unchanged	2fold or more	pUp	Up	pDown
196	Tb09.211.3300	Peroxin 19	0.181043	2.33798	2.36253	0.512085	1.93098	1.0113	-2.4656	1.22526	1.24033	-0.965544	0.949333	0.016211	2.82854	1.21077	2.33613	1.50006	0.275927	1.22412	2fold or more or more	unchanged	2fold or more	Down	Up	Up
197	Tb11.46.0009	protein of unknown function, conserved,zinc finger protein family member, putative (ZC3H41)	0.181409	1.42458	3.86951	0.792205	1.52143	0.82968	-2.46268	0.510534	1.95215	-0.336055	0.605428	-0.269373	4.36696	1.06799	4.66385	2.12663	0.094894	2.22152	2fold or more or more	unchanged	2fold or more	Down	Up	pDown
198	Tb11.01.6360	metalloprotease, putative,cell division protein FtsH homologue, putative	0.182949	0.5412	10.0998	0.400432	2.48537	1.0048	-2.45049	-0.885767	3.33626	-1.32037	1.31346	0.00690837	2.18877	4.59234	10.0516	1.13012	2.19923	3.32935	2fold or more or more	2fold or more	2fold or more	Down	pUp	Up
199	Tb927.3.740	protein of unknown function, conserved,ZFP family member, putative (ZC3H5)	0.184394	2.20165	2.46323	0.620848	0.71485	2.2532	-2.43913	1.13858	1.30055	-0.687688	-0.484288	1.17198	3.36694	3.07987	1.09321	1.75144	1.62287	0.12857	2fold or more or more	2fold or more	unchanged	Down	pDown	Up
200	Tb11.39.0004	protein of unknown function, conserved	0.184895	1.0391	5.20494	1.41683	1.63508	0.43166	-2.43522	0.0553393	2.37988	0.502669	0.709364	-1.21203	7.6629	1.57355	12.0579	2.93789	0.654025	3.59191	2fold or more or more	unchanged	2fold or more	pUp	Up	pDown
201	Tb927.6.3890	replication factor C, subunit 2, putative	0.185388	2.35422	2.29124	0.666134	1.63876	0.91606	-2.43138	1.23525	1.19613	-0.586116	0.712602	-0.126486	3.59318	1.43659	2.5012	1.84526	0.522648	1.32262	2fold or more or more	unchanged	2fold or more	Down	Up	pDown
202	Tb927.7.5970	protein of unknown function, conserved	0.187131	1.88604	2.83336	0.0516609	546.129	0.035444	-2.41788	0.915363	1.50251	-4.27478	9.0931	-4.81831	3.62228	289.564	79.9386	1.8569	8.17774	6.32082	2fold or more or more	2fold or more	2fold or more	Down	Up	pDown
203	Tb11.50.0006	epsinR	0.187893	0.5412	9.83402	2.93686	4.88564	0.069694	-2.41201	-0.885767	3.29778	1.55427	2.28855	-3.84282	15.6304	9.02746	141.103	3.96628	3.17432	7.1406	2fold or more or more	2fold or more	2fold or more	pUp	pUp	pDown
204	Tb927.8.3790	paraflagellar rod component, putative (PFC2)	0.188285	0.899224	5.90632	3.6328	0.797306	0.34525	-2.40901	-0.153247	2.56226	1.86108	-0.326794	-1.53429	19.2941	1.12783	17.1074	4.27009	0.173547	4.09655	2fold or more or more	unchanged	2fold or more	pUp	Down	pDown
205	Tb927.10.5450	protein of unknown function, conserved	0.188773	1.52282	3.47865	0.823316	2.36524	0.51352	-2.40528	0.606749	1.79853	-0.280481	1.24199	-0.961508	4.36143	1.5532	6.77415	2.1248	0.635241	2.76004	2fold or more or more	unchanged	2fold or more	Down	Up	pDown
206	Tb927.5.440	trans-sialidase, putative	0.189073	1.34884	3.92114	58.2751	0.0029437	5.8294	-2.40299	0.431715	1.97127	5.86481	-8.40815	2.54335	308.216	458.208	1.48667	8.2678	8.83986	0.57208	2fold or more or more	2fold or more	unchanged	pUp	pDown	Up
207	Tb927.10.2090	elongation factor 1-alpha,EF-1-alpha (TEF1)	0.190187	0.859259	6.11922	0.835282	1.87743	0.63768	-2.39451	-0.218836	2.61335	-0.259664	0.90876	-0.649095	4.39191	2.18495	9.59611	2.13485	1.1276	3.26245	2fold or more or more	2fold or more	2fold or more	Down	pUp	pDown
208	Tb927.10.5330	40S ribosomal protein S18, putative	0.190342	1.68197	3.12355	0.968148	1.03908	0.99405	-2.39334	0.750149	1.64319	-0.0467006	0.0553103	-0.00860967	5.08638	1.6187	3.14225	2.34664	0.694839	1.6518	2fold or more or more	unchanged	2fold or more	Down	Up	pDown
209	Tb927.10.5480	60S ribosomal protein L24, putative	0.192709	1.99869	2.59629	0.914328	0.954113	1.1463	-2.37551	0.999058	1.37645	-0.129217	-0.0677676	0.196985	4.74461	2.09483	2.26492	2.24629	1.06683	1.17946	2fold or more or more	2fold or more	2fold or more	Down	pDown	Up
210	Tb927.10.14010	protein of unknown function, conserved	0.193113	0.7216	7.17618	1.23431	0.529904	1.5289	-2.37249	-0.47073	2.84322	0.303703	-0.916197	0.612494	6.39166	1.36175	4.69371	2.67619	0.445467	2.23073	2fold or more or more	unchanged	2fold or more	pUp	Down	Up
211	Tb927.4.2310	asparaginyl-tRNA synthetase, putative	0.193113	1.42065	3.64504	0.96768	0.825531	1.2518	-2.37249	0.50655	1.86594	-0.0473988	-0.276605	0.324004	5.01097	1.72089	2.91186	2.32509	0.783155	1.54194	2fold or more or more	unchanged	2fold or more	Down	pDown	Up
212	Tb11.01.0370	protein of unknown function, conserved	0.193113	0.556663	9.30245	0.724113	2.45966	0.56146	-2.37249	-0.845125	3.21761	-0.465713	1.29846	-0.832745	3.74971	4.41857	16.5683	1.90678	2.14358	4.05035	2fold or more or more	2fold or more	2fold or more	Down	pUp	pDown
213	Tb927.10.3200	U2 splicing auxiliary factor, putative (U2AF35)	0.193113	0.64944	7.97353	1.31569	1.7271	0.44008	-2.37249	-0.622733	2.99522	0.395815	0.788348	-1.18416	6.81305	2.65936	18.1184	2.7683	1.41108	4.17938	2fold or more or more	2fold or more	2fold or more	pUp	pUp	pDown
214	Tb927.1.1930	phosphatidylinositol 3-kinase, putative	0.193113	7.79328	0.664461	0.111914	10.1529	0.88008	-2.37249	2.96223	-0.589744	-3.15953	3.34383	-0.184293	1.72553	1.30279	1.3245	0.78704	0.3816	0.405451	unchanged	unchanged	unchanged	Down	Up	Down
215	Tb927.7.5960	protein of unknown function, conserved	0.193113	1.65474	3.1294	0.0516609	21.9303	0.88266	-2.37249	0.726602	1.64588	-4.27478	4.45485	-0.18007	3.73806	13.253	3.5454	1.90229	3.72825	1.82595	2fold or more or more	2fold or more	2fold or more	Down	Up	pDown
216	Tb927.5.2190	protein of unknown function, conserved	0.193113	2.59776	1.99338	1.82282	2.18114	0.25152	-2.37249	1.37727	0.995218	0.866173	1.12508	-1.99125	9.43917	1.19101	7.92532	3.23866	0.25219	2.98647	2fold or more or more	unchanged	2fold or more	pUp	Up	pDown
217	Tb11.02.4070	60S ribosomal protein L28, putative	0.194255	7.27372	0.707734	1.02151	0.816328	1.1992	-2.36397	2.86269	-0.49872	0.0307077	-0.29278	0.262072	5.2586	8.91028	1.69442	2.39468	3.15547	0.760792	2fold or more or more	2fold or more	unchanged	pUp	pDown	pUp
218	Tb11.02.0090	kinesin, putative,Unc104-like kinesin, putative	0.194587	2.33208	2.20365	3.39905	1.34645	0.2185	-2.36151	1.22162	1.1399	1.76513	0.429164	-2.19429	17.468	1.73202	10.0854	4.12664	0.792456	3.33419	2fold or more or more	unchanged	2fold or more	pUp	Up	pDown
219	Tb11.01.8510	T-complex protein 1, alpha subunit, putative (TCP-1-alpha)	0.195468	0.563369	9.08096	0.774653	1.36444	0.9461	-2.355	-0.827847	3.18285	-0.368377	0.448313	-0.0799354	3.96307	2.42193	9.59837	1.98662	1.27616	3.26279	2fold or more or more	2fold or more	2fold or more	Down	pUp	pDown
220	Tb927.7.4160	fatty acid elongase, putative	0.196452	2.60144	1.95673	0.23154	0.704873	6.1272	-2.34775	1.37931	0.968444	-2.11066	-0.504564	2.61523	1.17861	3.69064	3.13136	0.23709	1.88387	1.64679	unchanged	2fold or more	2fold or more	Down	pDown	Up
221	Tb927.4.2740	protein of unknown function, conserved	0.197151	0.60953	8.32158	2.38129	0.074765	5.6168	-2.34263	-0.714231	3.05686	1.25174	-3.74149	2.48975	12.0785	8.1526	1.48155	3.59437	3.02726	0.56711	2fold or more or more	2fold or more	unchanged	pUp	Down	Up
222	Tb09.211.3330	cystathione gamma lyase, putative	0.19863	0.75768	6.64461	0.0391635	3.27233	7.803	-2.33184	-0.40034	2.73218	-4.67435	1.71032	2.96403	5.07184	4.31889	1.17434	2.34251	2.11066	0.23185	2fold or more or more	2fold or more	unchanged	Down	pUp	Up
223	Tb11.02.0010	protein of unknown function, conserved	0.200009	0.761412	6.56644	90.7441	0.314812	0.035005	-2.32186	-0.393251	2.71511	6.50373	-1.66744	-4.8363	453.698	2.41863	187.586	8.82559	1.27419	7.55141	2fold or more or more	2fold or more	2fold or more	pUp	Down	pDown
224	Tb11.01.1830	protein of unknown function, conserved	0.20054	1.15456	4.319	1.50768	0.739522	0.89689	-2.31804	0.207342	2.1107	0.592332	-0.435335	-0.156997	7.51811	1.56122	4.81555	2.91037	0.642677	2.2677	2fold or more or more	unchanged	2fold or more	pUp	pDown	pDown
225	Tb11.01.4624	calmodulin	0.201374	1.35883	3.65453	2.62192	0.503764	0.7571	-2.31205	0.442362	1.86969	1.39062	-0.989179	-0.401444	13.0201	2.69734	4.82701	3.70267	1.43154	2.27113	2fold or more or more	2fold or more	2fold or more	pUp	pDown	pDown
226	Tb927.7.7460	protein of unknown function, conserved	0.203841	0.99125	4.94909	1.09281	0.999181	0.91582	-2.29448	-0.0126791	2.30716	0.128046	-0.00118196	-0.126864	5.3611	1.008	5.40397	2.42253	0.0114971	2.43402	2fold or more or more	unchanged	2fold or more	pUp	Down	pDown
227	Tb927.3.5580	tryptophanyl-tRNA synthetase, putative	0.204996	0.677676	7.19833	0.556112	1.29516	1.3884	-2.28633	-0.561332	2.84766	-0.846553	0.37313	0.473423	2.71279	1.91118	5.18463	1.43978	0.934462	2.37424	2fold or more or more	unchanged	2fold or more	Down	pUp	Up
228	Tb09.211.1750	mitochondrial carrier protein, putative,mitochondrial phosphate transporter, putative	0.205269	1.4736	3.30595	0.656254	1.08063	1.4101	-2.28441	0.559347	1.72507	-0.607674	0.111876	0.495797	3.19705	1.36365	2.34448	1.67674	0.447471	1.22927	2fold or more or more	unchanged	2fold or more	Down	Up	Up
229	Tb927.10.5120	KREPA6 (KREPA6)	0.205571	2.83392	1.71652	0.596979	1.83546	0.91263	-2.28229	1.5028	0.77949	-0.744247	0.876145	-0.131898	2.904	1.54398	1.88085	1.53804	0.626655	0.911388	2fold or more or more	unchanged	unchanged	Down	Up	pDown
230	Tb927.8.1210	protein of unknown function, conserved	0.205571	1.06272	4.5774	1.99211	2.07336	0.24211	-2.28229	0.0877608	2.19453	0.994298	1.05197	-2.04627	9.69063	1.95099	18.9064	3.27659	0.964209	4.2408	2fold or more or more	unchanged	2fold or more	pUp	Up	pDown
231	Tb927.3.2670	protein of unknown function, conserved	0.205987	1.25829	3.85816	0.518188	2.71699	0.71027	-2.27938	0.331464	1.94791	-0.948451	1.44201	-0.493561	2.51565	2.15928	5.43195	1.33093	1.11055	2.44147	2fold or more or more	2fold or more	2fold or more	Down	Up	pDown
232	Tb927.3.780	proteasome alpha 7 subunit (TbPSA7)	0.206906	1.21229	3.98676	1.22894	0.919956	0.88451	-2.27295	0.277732	1.99522	0.297413	-0.120364	-0.17705	5.93958	1.31777	4.50732	2.57036	0.398096	2.17227	2fold or more or more	unchanged	2fold or more	pUp	pDown	pDown
233	Tb927.8.1890	cytochrome c1, heme protein, mitochondrial precursor	0.207742	0.667734	7.20894	0.0274544	1.26253	28.85	-2.26713	-0.582655	2.84979	-5.18682	0.336318	4.8505	7.56684	1.89077	4.00197	2.91969	0.918973	2.00071	2fold or more or more	unchanged	2fold or more	Down	pUp	Up
234	Tb11.01.1470	60S ribosomal protein L10a, putative (RPL10A)	0.210386	1.55273	3.06117	0.975039	1.07234	0.95641	-2.24889	0.634803	1.61408	-0.0364682	0.100767	-0.0642989	4.63452	1.44797	3.20068	2.21242	0.534036	1.67838	2fold or more or more	unchanged	2fold or more	Down	Up	pDown
235	Tb927.10.15360	protein of unknown function, conserved	0.210668	4.54608	1.04415	0.383215	0.401931	6.4924	-2.24695	2.18462	0.0623327	-1.38377	-1.31498	2.69875	1.81904	11.3106	6.21787	0.86318	3.4996	2.63642	unchanged	2fold or more	2fold or more	Down	pDown	Up
236	Tb09.v1.0380	spermidine synthase (SpSyn)	0.210668	0.89298	5.31569	0.356392	3.84834	0.72912	-2.24695	-0.163301	2.41026	-1.48846	1.94424	-0.455772	1.69172	4.30956	7.29056	0.75849	2.10754	2.86603	unchanged	2fold or more	2fold or more	Down	pUp	pDown
237	Tb927.10.3940	40S ribosomal protein S3A, putative	0.211112	1.32889	3.56451	0.966837	1.03446	0.99985	-2.24392	0.410218	1.8337	-0.0486547	0.0488711	-0.00021642	4.57975	1.28462	3.56504	2.19527	0.361347	1.83392	2fold or more or more	unchanged	2fold or more	Down	Up	pDown
238	Tb927.3.5050	60S ribosomal protein L4	0.211407	2.39435	1.97557	0.604047	1.18793	1.3936	-2.24191	1.25963	0.982273	-0.727267	0.24845	0.478817	2.85728	2.01556	1.41761	1.51464	1.01118	0.503456	2fold or more or more	2fold or more	unchanged	Down	Up	Up
239	Tb927.10.15760	protein of unknown function, conserved	0.211504	1.10122	4.29344	1.01006	6.77321	0.14617	-2.24124	0.139108	2.10213	0.0144413	2.75984	-2.77428	4.77559	6.15061	29.3728	2.25568	2.62073	4.87641	2fold or more or more	2fold or more	2fold or more	pUp	Up	pDown
240	Tb927.7.2640	protein of unknown function, conserved	0.212682	0.656205	7.16522	0.0767283	0.532742	24.464	-2.23323	-0.607782	2.84101	-3.7041	-0.908491	4.61259	2.77189	1.23175	3.41428	1.47087	0.300709	1.77158	2fold or more or more	unchanged	2fold or more	Down	Down	Up
241	Tb927.8.2640	ubiquitin-activating enzyme e1, putative (UBA1)	0.212818	0.57728	8.13964	0.997307	1.19285	0.84059	-2.23231	-0.792658	3.02497	-0.00389003	0.254416	-0.250526	4.6862	2.06633	9.68331	2.22842	1.04707	3.2755	2fold or more or more	2fold or more	2fold or more	Down	pUp	pDown
242	Tb11.02.2060	radial spoke protein RSP4/6, putative	0.213672	0.334763	13.9803	3.36984	0.0921126	3.2216	-2.22653	-1.57879	3.80532	1.75268	-3.44046	1.68778	15.7711	3.63428	4.33953	3.97921	1.86167	2.11754	2fold or more or more	2fold or more	2fold or more	pUp	Down	Up
243	Tb927.3.3330	heat shock protein 20, putative	0.216535	1.27307	3.6276	0.520915	5.4163	0.35443	-2.20733	0.348316	1.85901	-0.940881	2.43731	-1.49643	2.40569	4.2545	10.235	1.26645	2.08899	3.35544	2fold or more or more	2fold or more	2fold or more	Down	Up	pDown
244	Tb09.211.1070	protein of unknown function, conserved,zinc finger protein family member, putative (ZC3H28)	0.217252	0.86592	5.31569	0.649477	0.0991755	15.525	-2.20256	-0.207695	2.41026	-0.622649	-3.33387	3.95652	2.98951	8.73114	2.92059	1.57991	3.12617	1.54626	2fold or more or more	2fold or more	2fold or more	Down	Down	Up
245	Tb11.03.0620	RNA-binding protein, UBP1 (UBP1)	0.217252	0.86592	5.31569	0.857633	0.643239	1.8127	-2.20256	-0.207695	2.41026	-0.221568	-0.636572	0.85814	3.94764	1.34619	2.93248	1.98099	0.428877	1.55212	2fold or more or more	unchanged	2fold or more	Down	Down	Up
246	Tb09.160.3710	proliferative cell nuclear antigen (PCNA), putative (28G16.165)	0.217252	2.38128	1.93298	0.912242	1.29074	0.84928	-2.20256	1.25174	0.950824	-0.132511	0.368199	-0.235688	4.19901	1.8449	2.27601	2.07005	0.883541	1.18651	2fold or more or more	unchanged	2fold or more	Down	Up	pDown
247	Tb10.v4.0247	s-adenosyl-L-methionine-c-24-delta-sterol-methy lt ransferase a, putative,chrX additional, unordered contigs	0.217252	2.53591	1.81511	0.0125475	4.75945	16.745	-2.20256	1.3425	0.860059	-6.31645	2.2508	4.06566	17.3143	1.87683	9.22533	4.11389	0.9083	3.2056	2fold or more or more	unchanged	2fold or more	Down	Up	Up
248	Tb927.7.1750	60S ribosomal protein L7, putative	0.218305	1.58272	2.89423	1.00876	0.984429	1.007	-2.19558	0.662406	1.53318	0.0125773	-0.0226409	0.0100637	4.62086	1.60775	2.87412	2.20816	0.685047	1.52312	2fold or more or more	unchanged	2fold or more	pUp	pDown	Up
249	Tb927.10.7930	2,3-bisphosphoglycerate-independent phosphoglycerate mutase (PGAM)	0.219614	0.686055	6.63714	1.47013	0.766944	0.88691	-2.18696	-0.543604	2.73056	0.555948	-0.382807	-0.17314	6.69419	1.1179	7.48343	2.74291	0.160797	2.9037	2fold or more or more	unchanged	2fold or more	pUp	Down	pDown
250	Tb927.4.2000	ruvB-like DNA helicase, putative,ATP-dependent DNA helicase, putative	0.220002	0.692736	6.56155	0.782595	1.33484	0.95727	-2.18441	-0.529623	2.71404	-0.353662	0.416664	-0.0630022	3.55722	1.92691	6.85445	1.83075	0.946287	2.77704	2fold or more or more	unchanged	2fold or more	Down	pUp	pDown
251	Tb11.01.4740	protein of unknown function, conserved	0.220191	3.75792	1.20852	0.308195	8.49598	0.38191	-2.18317	1.90994	0.273236	-1.69809	3.08678	-1.3887	1.39966	2.26081	3.16442	0.48508	1.17684	1.66194	unchanged	2fold or more	2fold or more	Down	Up	pDown
252	Tb927.10.2290	chaperone protein DNAj, putative	0.2207	6.00732	0.754253	0.708416	1.78365	0.79141	-2.17984	2.58672	-0.40688	-0.497331	0.834834	-0.337503	3.20986	3.368	1.04926	1.68251	1.75189	0.069377	2fold or more or more	2fold or more	unchanged	Down	Up	Down
253	Tb11.18.0013	proteasome regulatory non-ATP-ase subunit 3 (RPN3)	0.221512	1.99828	2.25917	0.981932	9.74079	0.10455	-2.17455	0.998756	1.17579	-0.0263043	3.28404	-3.25774	4.4329	4.87459	21.6085	2.14825	2.28528	4.43353	2fold or more or more	2fold or more	2fold or more	Down	Up	pDown
254	Tb927.7.920	dynein heavy chain, putative	0.221874	0.57728	7.80741	1.15132	0.828156	1.0488	-2.17219	-0.792658	2.96484	0.203286	-0.272026	0.0687396	5.18908	1.43458	7.44411	2.37548	0.520632	2.8961	2fold or more or more	unchanged	2fold or more	pUp	Down	Up
255	Tb927.4.2180	60S ribosomal protein L35a, putative	0.222279	2.16809	2.07503	0.99295	0.907543	1.1097	-2.16956	1.11642	1.05313	-0.0102069	-0.139963	0.15017	4.46714	2.38896	1.8699	2.15935	1.25638	0.90296	2fold or more or more	2fold or more	unchanged	Down	pDown	Up
256	Tb927.10.10500	histone H2B, putative	0.222822	1.0391	4.319	1.91091	1.13433	0.46134	-2.16603	0.0553393	2.1107	0.934262	0.181835	-1.1161	8.57591	1.09164	9.36189	3.10029	0.126496	3.2268	2fold or more or more	unchanged	2fold or more	pUp	Up	pDown
257	Tb927.5.3260	protein of unknown function, conserved	0.225298	0.927771	4.78412	1.57028	0.10341	6.1583	-2.15009	-0.108159	2.25825	0.65102	-3.27355	2.62253	6.96976	8.97175	1.28724	2.80111	3.16539	0.36428	2fold or more or more	2fold or more	unchanged	pUp	Down	Up
258	Tb927.1.4050	protein phosphatase with EF-Hand domains (PPEF),ser/thr protein phosphatase, putative	0.225298	2.78331	1.59471	0.829531	0.945639	1.2748	-2.15009	1.4768	0.67329	-0.269632	-0.0806393	0.350271	3.68192	2.94331	1.25095	1.88046	1.55744	0.323019	2fold or more or more	2fold or more	unchanged	Down	pDown	Up
259	Tb09.211.4430	helicase, putative	0.226083	5.2767	0.838243	1.42829	0.694514	1.0081	-2.14508	2.39964	-0.25456	0.514285	-0.525923	0.0116388	6.31757	7.59769	1.20264	2.65937	2.92556	0.266199	2fold or more or more	2fold or more	unchanged	pUp	pDown	pUp
260	Tb11.02.4320	protein of unknown function, conserved	0.226697	0.481066	9.16956	1.44749	0.114107	6.0544	-2.14116	-1.05569	3.19685	0.533556	-3.13154	2.59798	6.38515	4.21593	1.51453	2.67472	2.07585	0.59887	2fold or more or more	2fold or more	unchanged	pUp	Down	Up
261	Tb11.01.7010	protein of unknown function, conserved (TbKap123)	0.227636	1.48355	2.96112	0.729501	1.79361	0.76427	-2.1352	0.569058	1.56614	-0.455018	0.842864	-0.387846	3.20468	1.20899	3.87445	1.68018	0.273806	1.95399	2fold or more or more	unchanged	2fold or more	Down	Up	pDown
262	Tb927.10.11760	pumilio/PUF RNA binding protein 6 (PUF6)	0.228471	2.87609	1.52183	0.821355	0.0977205	12.459	-2.12992	1.52411	0.605807	-0.283922	-3.35519	3.63912	3.59502	29.4317	8.18686	1.846	4.8793	3.03331	2fold or more or more	2fold or more	2fold or more	Down	pDown	Up
263	Tb09.160.5580	60S ribosomal protein L11, putative	0.228491	1.45887	2.99995	1.03033	0.979078	0.9913	-2.12979	0.544848	1.58494	0.0431107	-0.0305043	-0.0126064	4.50929	1.49004	3.02629	2.1729	0.575352	1.59755	2fold or more or more	unchanged	2fold or more	pUp	pDown	pDown
264	Tb09.160.5590	60S ribosomal protein L11, putative	0.228942	1.59176	2.74408	1.03033	0.979078	0.9913	-2.12695	0.670626	1.45632	0.0431107	-0.0305043	-0.0126064	4.50042	1.62578	2.76817	2.17006	0.70113	1.46893	2fold or more or more	unchanged	2fold or more	pUp	pDown	pDown
265	Tb927.7.1740	60S ribosomal protein L7, putative	0.228975	1.56413	2.79216	1.00876	0.984429	1.007	-2.12674	0.645358	1.48138	0.0125773	-0.0226409	0.0100637	4.40554	1.58887	2.77275	2.13932	0.667999	1.47132	2fold or more or more	unchanged	2fold or more	pUp	pDown	Up
266	Tb11.02.0760	dynein heavy chain, putative	0.229966	0.424634	10.2405	1.00302	0.932638	1.069	-2.12051	-1.23571	3.35622	0.00434906	-0.100611	0.0962619	4.36161	2.19634	9.57956	2.12486	1.1351	3.25996	2fold or more or more	2fold or more	2fold or more	pUp	Down	Up
267	Tb927.10.5620	fructose-bisphosphate aldolase, glycosomal (ALD)	0.230414	0.328211	13.2232	7.07014	1.24299	0.11379	-2.1177	-1.6073	3.725	2.82174	0.313816	-3.13555	30.6845	3.78717	116.207	4.93944	1.92112	6.86055	2fold or more or more	2fold or more	2fold or more	pUp	pUp	pDown
268	Tb927.7.4900	5'-3' exonuclease XRNA, putative,exoribonuclease 1, putative (XRNA)	0.231735	1.29888	3.3223	0.649182	0.357178	4.3127	-2.10945	0.377267	1.73218	-0.623305	-1.48529	2.10859	2.80138	3.63652	1.29811	1.48614	1.86256	0.37641	2fold or more or more	2fold or more	unchanged	Down	pDown	Up
269	Tb927.10.5350	dynein heavy chain, putative	0.231735	1.0824	3.98676	1.09274	0.691917	1.3226	-2.10945	0.114233	1.99522	0.127951	-0.531328	0.403377	4.71546	1.56435	3.01434	2.2374	0.645561	1.59184	2fold or more or more	unchanged	2fold or more	pUp	pDown	Up
270	Tb11.02.4550	protein of unknown function, conserved	0.231735	3.89664	1.10743	0.0750638	4.01338	3.3194	-2.10945	1.96223	0.147222	-3.73574	2.00482	1.73092	3.08718	1.02996	2.99738	1.62629	0.04259	1.5837	2fold or more or more	unchanged	2fold or more	Down	Up	Up
271	Tb927.7.1730	60S ribosomal protein L7, putative	0.231916	1.76258	2.44637	1.00876	0.984429	1.007	-2.10833	0.817685	1.29064	0.0125773	-0.0226409	0.0100637	4.34968	1.79045	2.42937	2.12091	0.840326	1.28058	2fold or more or more	unchanged	2fold or more	pUp	pDown	Up
272	Tb927.7.4070	calpain-like cysteine peptidase, putative,cysteine peptidase, Clan CA, family C2, putative	0.232429	0.891768	4.82456	0.37125	0.339561	7.9326	-2.10514	-0.16526	2.2704	-1.42954	-1.55826	2.98779	1.59726	2.62624	1.6442	0.6756	1.393	0.71739	unchanged	2fold or more	unchanged	Down	Down	Up
273	Tb927.3.3220	protein of unknown function, conserved	0.235135	0.829405	5.12763	0.958865	2.04904	0.50897	-2.08844	-0.269852	2.35829	-0.0606008	1.03495	-0.974347	4.07794	2.47049	10.0745	2.02784	1.3048	3.33264	2fold or more or more	2fold or more	2fold or more	Down	pUp	pDown
274	Tb927.2.4590	branched-chain amino acid aminotransferase, putative (30M24.285)	0.235356	0.949181	4.47637	5.08569	0.311829	0.63057	-2.08708	-0.0752448	2.16233	2.34644	-1.68117	-0.665272	21.6084	3.04392	7.09892	4.43352	1.60593	2.8276	2fold or more or more	2fold or more	2fold or more	pUp	Down	pDown
275	Tb927.7.2650	protein of unknown function, conserved	0.2366	0.576605	7.33005	11.5137	1.24093	0.06999	-2.07948	-0.794344	2.87382	3.52528	0.311427	-3.83671	48.6632	2.15214	104.73	5.60476	1.10577	6.71053	2fold or more or more	2fold or more	2fold or more	pUp	pUp	pDown
276	Tb927.10.5010	Mitochondrial elongation factor G, putative	0.237002	1.15456	3.65453	1.70002	0.263308	2.234	-2.07703	0.207342	1.86969	0.765548	-1.92518	1.15963	7.17302	4.38483	1.63587	2.84258	2.13252	0.71006	2fold or more or more	2fold or more	unchanged	pUp	pDown	Up
277	Tb09.160.4680	Rab geranylgeranyl transferase component A, putative,Rab escort protein 1, putative	0.238551	2.0411	2.05379	0.676498	0.833681	1.7731	-2.06763	1.02934	1.03829	-0.563841	-0.262432	0.826274	2.83587	2.44828	1.15831	1.50379	1.29177	0.212016	2fold or more or more	2fold or more	unchanged	Down	pDown	Up
278	Tb927.7.2700	NADH-cytochrome b5 reductase, putative (B5R)	0.239292	0.512716	8.15072	0.151598	1.97025	3.348	-2.06316	-0.96377	3.02693	-2.72168	0.978379	1.7433	1.57846	3.84278	2.43451	0.65852	1.94215	1.28363	unchanged	2fold or more	2fold or more	Down	pUp	Up
279	Tb927.8.4990	69 kDa paraflagellar rod protein,PFR2 (PFR-B)	0.239603	0.600974	6.94469	1.81376	0.580407	0.94992	-2.06128	-0.734625	2.79591	0.858986	-0.784864	-0.0741221	7.56988	1.03544	7.3108	2.92027	0.050239	2.87003	2fold or more or more	unchanged	2fold or more	pUp	Down	pDown
280	Tb927.6.2340	protein of unknown function, conserved	0.240213	0.916856	4.54048	0.847961	0.891585	1.3227	-2.05761	-0.125233	2.18285	-0.237931	-0.165555	0.403486	3.53003	1.02834	3.43274	1.81968	0.040322	1.77936	2fold or more or more	unchanged	2fold or more	Down	Down	Up
281	Tb927.1.2510	histone H3, putative	0.240425	0.465562	8.93393	1.73644	0.492382	1.1696	-2.05634	-1.10295	3.15929	0.796135	-1.02215	0.226015	7.22241	1.0576	7.63845	2.85248	0.0808	2.93328	2fold or more or more	unchanged	2fold or more	pUp	Down	Up
282	Tb09.244.2590	60S ribosomal protein L32	0.241222	1.44732	2.8643	0.991473	0.918747	1.0978	-2.05157	0.533387	1.51818	-0.0123541	-0.122261	0.134615	4.11023	1.57532	2.60913	2.03922	0.655648	1.38357	2fold or more or more	unchanged	2fold or more	Down	pDown	Up
283	Tb927.5.2250	protein of unknown function, conserved	0.241391	1.55866	2.65784	1.82282	2.18114	0.25152	-2.05056	0.640302	1.41026	0.866173	1.12508	-1.99125	7.55133	1.39937	10.5671	2.91673	0.484778	3.40151	2fold or more or more	unchanged	2fold or more	pUp	Up	pDown
284	Tb927.1.1670	protein of unknown function, conserved	0.241921	0.888707	4.65123	0.903832	2.14323	0.51623	-2.04739	-0.17022	2.21761	-0.145873	1.09979	-0.953914	3.73607	2.41163	9.00996	1.90152	1.27001	3.17152	2fold or more or more	2fold or more	2fold or more	Down	pUp	pDown
285	Tb927.7.2360	N-acetyltransferase, putative	0.242269	1.86361	2.21487	0.198051	1.95926	2.5771	-2.04532	0.8981	1.14722	-2.33605	0.970306	1.36575	1.22326	1.05132	1.16355	0.29073	0.072206	0.21853	unchanged	unchanged	unchanged	Down	Up	Up
286	Tb927.4.2040	protein of unknown function, conserved (ALBA3)	0.242629	1.00729	4.09168	1.04012	1.05644	0.91007	-2.04318	0.0104851	2.03269	0.0567463	0.0792043	-0.135951	4.28689	1.04879	4.49599	2.09993	0.0687192	2.16864	2fold or more or more	unchanged	2fold or more	pUp	Up	pDown
287	Tb927.1.2430	histone H3, putative	0.24335	0.458316	8.96608	1.73644	0.492382	1.1696	-2.03889	-1.12559	3.16448	0.796135	-1.02215	0.226015	7.13553	1.07433	7.66598	2.83502	0.10344	2.93847	2fold or more or more	unchanged	2fold or more	pUp	Down	Up
288	Tb927.3.2890	radial spoke protein RSP10, putative	0.243932	0.974159	4.20825	1.5614	0.549554	1.1654	-2.03545	-0.0377701	2.07322	0.642842	-0.863667	0.220825	6.40097	1.77264	3.611	2.67829	0.825897	1.8524	2fold or more or more	unchanged	2fold or more	pUp	Down	Up
289	Tb927.6.3150	Hydin,flagellar component	0.243932	1.46124	2.8055	1.28459	0.356487	2.1837	-2.03545	0.547192	1.48826	0.361305	-1.48808	1.12677	5.26616	4.09899	1.28475	2.39675	2.03527	0.36149	2fold or more or more	2fold or more	unchanged	pUp	pDown	Up
290	Tb927.5.2320	protein of unknown function, conserved	0.244022	0.8856	4.62737	0.279494	1.57187	2.2762	-2.03492	-0.175274	2.21019	-1.83911	0.652486	1.18663	1.14537	1.77493	2.03293	0.19581	0.82776	1.02356	unchanged	unchanged	2fold or more	Down	pUp	Up
291	Tb927.10.3840	60S ribosomal protein L18a, putative	0.244459	1.43589	2.84888	1.02097	0.880097	1.1129	-2.03233	0.521942	1.51039	0.0299415	-0.184265	0.154324	4.17643	1.63151	2.55987	2.06227	0.706207	1.35607	2fold or more or more	unchanged	2fold or more	pUp	pDown	Up
292	Tb09.v1.0420	protein of unknown function, conserved	0.244609	1.57233	2.60006	0.0656771	0.793351	19.192	-2.03145	0.652902	1.37855	-3.92847	-0.333968	4.26243	3.72443	1.98188	7.38133	1.89702	0.98687	2.88388	2fold or more or more	unchanged	2fold or more	Down	pDown	Up
293	Tb11.46.0008	arginyl-tRNA synthetase, putative	0.245016	0.558397	7.30907	0.600348	1.36343	1.2217	-2.02905	-0.840638	2.86969	-0.736129	0.447239	0.28889	2.45023	2.44169	5.98271	1.29292	1.28788	2.5808	2fold or more or more	2fold or more	2fold or more	Down	pUp	Up
294	Tb09.211.2960	protein of unknown function, conserved	0.245104	2.20416	1.851	0.395617	1.85424	1.3632	-2.02853	1.14023	0.888303	-1.33783	0.890828	0.446997	1.61407	1.18871	1.35783	0.6907	0.249402	0.441306	unchanged	unchanged	unchanged	Down	Up	Up
295	Tb927.5.800	casein kinase I, isoform 2 (CK1.2)	0.245482	0.381005	10.6918	1.78878	0.687153	0.81356	-2.02631	-1.39212	3.41843	0.838977	-0.541297	-0.297679	7.28682	1.80353	13.142	2.86529	0.850823	3.71611	2fold or more or more	unchanged	2fold or more	pUp	Down	pDown
296	Tb927.1.2470	histone H3, putative	0.247179	0.481753	8.39776	1.73644	0.492382	1.1696	-2.01637	-1.05364	3.07	0.796135	-1.02215	0.226015	7.02506	1.02207	7.17998	2.81251	0.03149	2.84398	2fold or more or more	unchanged	2fold or more	pUp	Down	Up
297	Tb09.160.2770	fatty acyl CoA syntetase 1 (ACS1)	0.248288	1.94832	2.06721	0.939408	0.77317	1.3768	-2.00992	0.96223	1.04769	-0.0901759	-0.371143	0.461319	3.78355	2.51991	1.50147	1.91974	1.33337	0.586371	2fold or more or more	2fold or more	unchanged	Down	pDown	Up
298	Tb927.2.5270	dynein heavy chain, putative (30J2.85)	0.248288	0.86592	4.65123	1.01391	1.10735	0.89067	-2.00992	-0.207695	2.21761	0.0199308	0.147106	-0.167037	4.08362	1.27881	5.22217	2.02985	0.354801	2.38465	2fold or more or more	unchanged	2fold or more	pUp	pUp	pDown
299	Tb927.10.3540	protein of unknown function, conserved	0.248288	1.90502	2.11419	0.582072	3.76597	0.45619	-2.00992	0.929808	1.08011	-0.78073	1.91302	-1.13229	2.34435	1.97686	4.63446	1.22919	0.983212	2.2124	2fold or more or more	unchanged	2fold or more	Down	Up	pDown
300	Tb11.01.3740	coatomer gamma subunit, putative,cytosolic coat protein, putative (TbCoatomerGamma)	0.248288	2.45344	1.64161	1.48652	1.41332	0.47598	-2.00992	1.29481	0.715111	0.571943	0.499084	-1.07103	5.98711	1.73595	3.44891	2.58186	0.795726	1.78614	2fold or more or more	unchanged	2fold or more	pUp	Up	pDown
301	Tb927.2.4530	protein of unknown function, conserved (30M24.315)	0.248288	2.1648	1.86049	2.65498	21.7528	0.017315	-2.00992	1.11423	0.895683	1.4087	4.44313	-5.85183	10.6932	10.0484	107.449	3.41862	3.3289	6.74751	2fold or more or more	2fold or more	2fold or more	pUp	Up	pDown
302	Tb927.2.4610	branched-chain amino acid aminotransferase, putative (30M24.275)	0.249437	1.00558	3.98676	5.08569	0.311829	0.63057	-2.00325	0.00803359	1.99522	2.34644	-1.68117	-0.665272	20.3886	3.22478	6.32248	4.34969	1.6892	2.66049	2fold or more or more	2fold or more	2fold or more	pUp	pDown	pDown
303	Tb927.1.2550	histone H3, putative	0.250544	0.481842	8.28344	1.73644	0.492382	1.1696	-1.99686	-1.05337	3.05023	0.796135	-1.02215	0.226015	6.93069	1.02188	7.08231	2.793	0.03122	2.82422	2fold or more or more	unchanged	2fold or more	pUp	Down	Up
304	Tb927.6.4980	40S ribosomal protein S14 (RPS14)	0.251096	2.21648	1.79679	0.879894	1.07146	1.0607	-1.99369	1.14827	0.84542	-0.184598	0.099581	0.0850167	3.50421	2.06865	1.69396	1.80909	1.04869	0.760403	2fold or more or more	2fold or more	unchanged	Down	Up	Up
305	Tb927.8.5000	69 kDa paraflagellar rod protein,PFR2 (PFR-B)	0.25133	0.748507	5.31569	1.81376	0.580407	0.94992	-1.99234	-0.417913	2.41026	0.858986	-0.784864	-0.0741221	7.21665	1.28962	5.59594	2.85133	0.366951	2.48438	2fold or more or more	unchanged	2fold or more	pUp	Down	pDown
306	Tb927.10.13630	glucosidase, putative	0.251886	1.42877	2.77865	2.75292	1.23136	0.295	-1.98916	0.514771	1.47439	1.46097	0.300248	-1.76121	10.9293	1.16032	9.41917	3.45013	0.214523	3.2356	2fold or more or more	unchanged	2fold or more	pUp	Up	pDown
307	Tb927.7.4060	calpain-like cysteine peptidase, putative,cysteine peptidase, Clan CA, family C2, putative	0.252532	0.82517	4.79888	1.06963	0.451795	2.0693	-1.98546	-0.277236	2.2627	0.097116	-1.14626	1.04914	4.23564	1.82643	2.31909	2.08258	0.869024	1.21356	2fold or more or more	unchanged	2fold or more	pUp	Down	Up
308	Tb09.211.1690	protein of unknown function, conserved	0.25346	1.36073	2.89947	1.36513	0.423795	1.7285	-1.98017	0.444382	1.53579	0.44904	-1.23856	0.789521	5.38598	3.21082	1.67745	2.42921	1.68294	0.746269	2fold or more or more	2fold or more	unchanged	pUp	pDown	Up
309	Tb927.8.5090	DNA-directed RNA polymerase I largest subunit (RPA190)	0.25346	1.85554	2.12627	1.62467	0.386724	1.5916	-1.98017	0.891841	1.08833	0.700146	-1.37062	0.670478	6.40998	4.79809	1.33594	2.68032	2.26246	0.417852	2fold or more or more	2fold or more	unchanged	pUp	pDown	Up
310	Tb927.5.3800	glutamine hydrolysing (not ammonia-dependent) carbomoyl phosphate synthase, putative	0.254224	1.18023	3.33285	0.149671	2.62888	2.5415	-1.97583	0.23907	1.73676	-2.74013	1.39445	1.34568	1.69855	2.22743	1.31137	0.7643	1.15538	0.39108	unchanged	2fold or more	unchanged	Down	Up	Up
311	Tb927.10.11970	kynurenine aminotransferase, putative	0.254558	1.79156	2.19272	0.477509	25.5902	0.081836	-1.97394	0.841214	1.13272	-1.0664	4.67752	-3.61112	1.87584	14.2838	26.794	0.90754	3.83631	4.74384	unchanged	2fold or more	2fold or more	Down	Up	pDown
312	Tb927.8.3380	electron transfer protein, putative	0.254909	0.5904	6.64461	0.157112	5.05552	1.259	-1.97195	-0.760236	2.73218	-2.67014	2.33786	0.332278	1.62247	8.5629	5.27767	0.69819	3.0981	2.3999	unchanged	2fold or more	2fold or more	Down	pUp	Up
313	Tb11.02.1480	mitochondrial processing peptidase alpha subunit, putative,metallo-peptidase, Clan ME, Family M16	0.256246	1.07299	3.63705	0.0384971	1.24843	20.807	-1.9644	0.101633	1.86277	-4.69911	0.32011	4.379	6.65625	1.1635	5.72085	2.73471	0.218477	2.51623	2fold or more or more	unchanged	2fold or more	Down	Up	Up
314	Tb927.10.740	structural maintenance of chromosome 4, putative (SMC4)	0.256564	1.31983	2.95316	1.19543	0.214289	3.9037	-1.96261	0.400351	1.56226	0.257528	-2.22237	1.96484	4.65939	6.1591	1.32187	2.22014	2.62272	0.40258	2fold or more or more	2fold or more	unchanged	pUp	pDown	Up
315	Tb11.01.2330	eukaryotic translation initation factor 4 gamma, putative	0.257483	1.73184	2.24256	0.356113	0.358666	7.8293	-1.95745	0.792305	1.16514	-1.48959	-1.47929	2.96888	1.38306	4.82858	3.49124	0.46786	2.2716	1.80374	unchanged	2fold or more	2fold or more	Down	pDown	Up
316	Tb927.10.14820	mitochondrial carrier protein, putative,ADP/ATP translocase 1, putative	0.257876	1.56221	2.48227	0.207896	3.92533	1.2254	-1.95525	0.643592	1.31166	-2.26607	1.97281	0.293253	1.24041	2.51267	2.02569	0.31082	1.32922	1.01841	unchanged	2fold or more	2fold or more	Down	Up	Up
317	Tb927.1.2530	histone H3, putative	0.25845	0.469726	8.23716	1.73644	0.492382	1.1696	-1.95204	-1.09011	3.04215	0.796135	-1.02215	0.226015	6.71864	1.04823	7.04276	2.74817	0.06796	2.81614	2fold or more or more	unchanged	2fold or more	pUp	Down	Up
318	Tb927.1.4310	protein of unknown function, conserved	0.259177	0.687642	5.611	4.44781	0.0233551	9.6266	-1.94799	-0.54027	2.48826	2.15309	-5.42012	3.26703	17.1612	29.4429	1.71567	4.10108	4.87985	0.77877	2fold or more or more	2fold or more	unchanged	pUp	Down	Up
319	Tb927.10.14790	aminopeptidase, putative,metallo-peptidase, Clan MG, Family M24	0.262512	1.90353	2.0012	0.425677	2.01908	1.1635	-1.92954	0.928677	1.00087	-1.23217	1.0137	0.218471	1.62155	1.0607	1.71999	0.69737	0.085023	0.782399	unchanged	unchanged	unchanged	Down	Up	Up
320	Tb927.1.2450	histone H3, putative	0.262875	0.440116	8.64339	1.73644	0.492382	1.1696	-1.92755	-1.18404	3.1116	0.796135	-1.02215	0.226015	6.6056	1.11875	7.39008	2.72369	0.16189	2.88559	2fold or more or more	unchanged	2fold or more	pUp	Down	Up
321	Tb11.01.7830	ATP binding protein-like protein	0.263335	0.779328	4.87271	1.16082	0.509649	1.6903	-1.92503	-0.359698	2.28473	0.215144	-0.972424	0.757279	4.40814	1.52915	2.88276	2.14017	0.612726	1.52745	2fold or more or more	unchanged	2fold or more	pUp	Down	Up
322	Tb927.6.3840	reticulon domain protein	0.263881	0.50184	7.5514	2.00064	0.914319	0.54668	-1.92204	-0.994701	2.91674	1.00046	-0.12923	-0.871231	7.58159	1.82193	13.8131	2.9225	0.865471	3.78797	2fold or more or more	unchanged	2fold or more	pUp	Down	pDown
323	Tb927.3.2230	succinyl-CoA synthetase alpha subunit, putative	0.264968	0.792537	4.76197	0.183372	9.01031	0.60524	-1.91611	-0.335451	2.25156	-2.44716	3.17158	-0.724421	1.44498	11.369	7.86791	0.53105	3.50703	2.97598	unchanged	2fold or more	2fold or more	Down	pUp	pDown
324	Tb927.1.2100	calpain-like cysteine peptidase, putative,cysteine peptidase, Clan CA, family C2, putative	0.26553	1.29888	2.89947	0.98824	0.738236	1.3707	-1.91305	0.377267	1.53579	-0.0170667	-0.437846	0.454913	3.72175	1.75944	2.11533	1.89598	0.815113	1.08088	2fold or more or more	unchanged	2fold or more	Down	pDown	Up
325	Tb927.7.5000	60S ribosomal protein L19, putative	0.266593	1.2093	3.10182	0.809782	1.17286	1.0529	-1.90729	0.274174	1.63312	-0.304394	0.230026	0.0743684	3.03753	1.03107	2.94598	1.6029	0.044148	1.55875	2fold or more or more	unchanged	2fold or more	Down	Up	Up
326	Tb927.5.3030	intraflagellar transport protein IFT122, putative (IFT122B)	0.267387	0.21648	17.276	2.30659	0.925102	0.46864	-1.903	-2.2077	4.1107	1.20576	-0.112315	-1.09345	8.62641	4.27339	36.8642	3.10876	2.09538	5.20415	2fold or more or more	2fold or more	2fold or more	pUp	Down	pDown
327	Tb11.01.0480	protein of unknown function, conserved	0.267387	1.22672	3.0487	4.76372	0.666751	0.31484	-1.903	0.294805	1.6082	2.25209	-0.584779	-1.66731	17.8159	1.83984	9.68338	4.15509	0.879584	3.27551	2fold or more or more	unchanged	2fold or more	pUp	pDown	pDown
328	Tb09.160.3590	cAMP-specific phosphodiesterase (PDEB1)	0.267387	1.0824	3.4552	0.824266	1.20608	1.0059	-1.903	0.114233	1.78877	-0.278817	0.270331	0.00848689	3.08267	1.11427	3.43493	1.62418	0.156098	1.78028	2fold or more or more	unchanged	2fold or more	Down	Up	Up
329	Tb927.3.2490	protein of unknown function, conserved	0.268212	0.987148	3.77693	0.40295	0.390272	6.3589	-1.89855	-0.0186613	1.91722	-1.31133	-1.35745	2.66878	1.50235	2.52939	1.68361	0.58722	1.33879	0.75156	unchanged	2fold or more	unchanged	Down	Down	Up
330	Tb927.10.230	proteasome alpha 5 subunit, putative,20S proteasome subunit alpha 5	0.270913	1.05909	3.48528	1.14392	0.83815	1.043	-1.8841	0.08282	1.80128	0.193981	-0.25472	0.0607392	4.22245	1.2636	3.3416	2.07808	0.33754	1.74054	2fold or more or more	unchanged	2fold or more	pUp	pDown	Up
331	Tb927.1.2490	histone H3, putative	0.271073	0.496933	7.42363	1.73644	0.492382	1.1696	-1.88325	-1.00888	2.89212	0.796135	-1.02215	0.226015	6.40581	1.00924	6.34711	2.67938	0.01327	2.6661	2fold or more or more	unchanged	2fold or more	pUp	Down	Up
332	Tb927.6.2170	co-chaperone GrpE, putative	0.271277	1.40895	2.61631	0.430404	1.95754	1.1869	-1.88216	0.494624	1.38754	-1.21624	0.969039	0.247198	1.58658	1.38935	2.20433	0.66592	0.474415	1.14034	unchanged	unchanged	2fold or more	Down	Up	Up
333	Tb927.6.2280	protein of unknown function, conserved	0.271565	0.86592	4.25255	0.847961	0.891585	1.3227	-1.88063	-0.207695	2.08833	-0.237931	-0.165555	0.403486	3.1225	1.02964	3.21505	1.6427	0.04214	1.68484	2fold or more or more	unchanged	2fold or more	Down	Down	Up
334	Tb11.01.8590	Rab-like 5, small G protein (RABL5)	0.271911	0.678598	5.41951	2.8664	0.748825	0.46589	-1.87879	-0.559371	2.43816	1.51924	-0.4173	-1.10194	10.5417	1.10349	11.6326	3.39803	0.142071	3.5401	2fold or more or more	unchanged	2fold or more	pUp	Down	pDown
335	Tb927.10.5840	translation elongation factor 1-beta, putative	0.273476	0.820345	4.45742	0.903098	1.17764	0.94027	-1.87051	-0.285698	2.15621	-0.147046	0.235899	-0.088853	3.30227	1.43554	4.74057	1.72346	0.521597	2.24506	2fold or more or more	unchanged	2fold or more	Down	pUp	pDown
336	Tb927.10.1400	hypoxanthine-guanine phosphoribosyltransferase (HGPRT)	0.273576	1.52809	2.39206	1.50164	0.376004	1.7711	-1.86999	0.611733	1.25825	0.586536	-1.41118	0.824646	5.48895	4.06403	1.3506	2.45653	2.02291	0.433604	2fold or more or more	2fold or more	unchanged	pUp	pDown	Up
337	Tb927.2.450	retrotransposon hot spot protein 4 (RHS4), putative (3B10.180)	0.273973	2.73306	1.3355	0.524439	4.36449	0.43689	-1.8679	1.45052	0.41738	-0.931154	2.12581	-1.19466	1.91421	1.59692	3.05684	0.936746	0.67529	1.61204	unchanged	unchanged	2fold or more	Down	Up	pDown
338	Tb927.5.2290	ATP-dependent RNA helicase, putative	0.274423	0.86592	4.20825	0.487092	6.79644	0.30207	-1.86553	-0.207695	2.07322	-1.03773	2.76478	-1.72705	1.77498	7.84884	13.9314	0.8278	2.97248	3.80027	unchanged	2fold or more	2fold or more	Down	pUp	pDown
339	Tb927.10.5460	60S ribosomal protein L24, putative	0.275596	1.61208	2.25081	0.914328	0.954113	1.1463	-1.85937	0.688927	1.17045	-0.129217	-0.0677676	0.196985	3.31762	1.68962	1.96355	1.73015	0.756695	0.973465	2fold or more or more	unchanged	unchanged	Down	pDown	Up
340	Tb927.2.5160	chaperone protein DNAj, putative (30J2.30)	0.275709	0.427479	8.48465	1.4256	2.18912	0.32043	-1.85878	-1.22607	3.08486	0.511567	1.13035	-1.64192	5.17067	5.12098	26.4791	2.37035	2.35642	4.72678	2fold or more or more	2fold or more	2fold or more	pUp	pUp	pDown
341	Tb11.01.2310	protein of unknown function, conserved	0.278082	1.0824	3.3223	1.92045	0.445013	1.1701	-1.84642	0.114233	1.73218	0.941448	-1.16808	0.226632	6.90609	2.43228	2.83933	2.78787	1.28231	1.50555	2fold or more or more	2fold or more	2fold or more	pUp	pDown	Up
342	Tb927.7.3550	protein of unknown function, conserved	0.27894	1.99828	1.79404	0.676544	2.14401	0.68941	-1.84197	0.998756	0.843215	-0.563744	1.10031	-0.536566	2.42541	1.07293	2.60229	1.27823	0.101554	1.37978	2fold or more or more	unchanged	2fold or more	Down	Up	pDown
343	Tb11.01.8200	enoyl-CoA hydratase/isomerase family protein, putative	0.279271	1.10543	3.23925	0.0820008	5.03343	2.4228	-1.84026	0.144607	1.69566	-3.60822	2.33154	1.27668	3.40572	4.55336	1.33698	1.76796	2.18693	0.41898	2fold or more or more	2fold or more	unchanged	Down	Up	Up
344	Tb11.01.0960	proteasome regulatory non-ATP-ase subunit 2 (RPN2)	0.281273	0.77545	4.58478	0.970874	1.02528	1.0046	-1.82996	-0.366894	2.19685	-0.0426443	0.0360232	0.00662118	3.45173	1.32218	4.56378	1.78732	0.402917	2.19023	2fold or more or more	unchanged	2fold or more	Down	pUp	Up
345	Tb927.6.3940	protein of unknown function, conserved	0.281623	2.37509	1.49504	5.9577	2.13062	0.07878	-1.82817	1.24798	0.580181	2.57476	1.09127	-3.66603	21.155	1.11474	18.9774	4.40293	0.15671	4.24621	2fold or more or more	unchanged	2fold or more	pUp	Up	pDown
346	Tb927.10.14840	mitochondrial carrier protein, putative,ADP/ATP translocase 1, putative	0.283473	1.67861	2.10155	0.207896	3.92533	1.2254	-1.81872	0.747264	1.07145	-2.26607	1.97281	0.293253	1.36353	2.33845	1.71499	0.44735	1.22555	0.778197	unchanged	2fold or more	unchanged	Down	Up	Up
347	Tb927.8.4980	69 kDa paraflagellar rod protein,PFR2 (PFR-B)	0.283506	0.395311	8.92276	1.81376	0.580407	0.94992	-1.81855	-1.33894	3.15749	0.858986	-0.784864	-0.0741221	6.39764	1.46823	9.39316	2.67754	0.554076	3.23161	2fold or more or more	unchanged	2fold or more	pUp	Down	pDown
348	Tb927.7.3500	glutathione-S-transferase/glutaredoxin, putative	0.284162	0.896126	3.92704	0.123344	1.28791	6.295	-1.81522	-0.158226	1.97344	-3.01924	0.365033	2.65421	2.30381	1.4372	1.603	1.20402	0.523259	0.68077	2fold or more or more	unchanged	unchanged	Down	pUp	Up
349	Tb927.10.14750	fibrillarin, putative	0.285826	1.41021	2.48093	0.623791	3.25417	0.49263	-1.80679	0.495912	1.31088	-0.680864	1.70229	-1.02142	2.18242	2.30758	5.03608	1.12593	1.20638	2.3323	2fold or more or more	2fold or more	2fold or more	Down	Up	pDown
350	Tb11.01.8225	protein of unknown function, conserved	0.28622	1.02241	3.41723	0.0109389	3.59994	25.394	-1.8048	0.0319753	1.77283	-6.51439	1.84797	4.66642	26.1654	3.52101	7.43117	4.70959	1.81599	2.89359	2fold or more or more	2fold or more	2fold or more	Down	Up	Up
351	Tb11.02.2490	protein of unknown function, conserved	0.288631	0.626079	5.53387	1.73898	1.15264	0.4989	-1.7927	-0.675584	2.46829	0.798241	0.204937	-1.00318	6.02491	1.84104	11.0922	2.59094	0.880521	3.47147	2fold or more or more	unchanged	2fold or more	pUp	pUp	pDown
352	Tb927.4.470	snoRNP protein GAR1, putative	0.28935	2.08851	1.65478	0.881446	8.53072	0.13299	-1.78911	1.06247	0.72664	-0.182057	3.09267	-2.91061	3.04628	4.08461	12.4429	1.60705	2.0302	3.63725	2fold or more or more	2fold or more	2fold or more	Down	Up	pDown
353	Tb927.10.13950	tubulin-specific chaperone, putative	0.289669	0.727372	4.74615	1.0166	0.775949	1.2677	-1.78752	-0.459234	2.24676	0.0237537	-0.365967	0.342213	3.50951	1.06678	3.74392	1.81127	0.093267	1.90455	2fold or more or more	unchanged	2fold or more	pUp	Down	Up
354	Tb927.3.3300	protein of unknown function, conserved	0.289669	0.519552	6.64461	4.43912	0.514891	0.43751	-1.78752	-0.944661	2.73218	2.15027	-0.957661	-1.19261	15.3247	1.00905	15.1873	3.93779	0.013	3.92479	2fold or more or more	unchanged	2fold or more	pUp	Down	pDown
355	Tb927.10.13790	protein of unknown function, conserved	0.289669	0.607986	5.67812	9.38174	0.939284	0.11348	-1.78752	-0.71789	2.50541	3.22986	-0.090366	-3.13949	32.3878	1.54491	50.0362	5.01738	0.627524	5.6449	2fold or more or more	unchanged	2fold or more	pUp	Down	pDown
356	Tb927.10.14510	protein of unknown function, conserved	0.289669	3.89664	0.885948	1.54861	0.907244	0.71176	-1.78752	1.96223	-0.174707	0.630975	-0.140437	-0.490537	5.34615	4.29504	1.24473	2.4185	2.10267	0.31583	2fold or more or more	2fold or more	unchanged	pUp	pDown	Down
357	Tb927.6.2370	ubiquitin-protein ligase, putative	0.289669	0.64944	5.31569	0.793651	1.2618	0.99857	-1.78752	-0.622733	2.41026	-0.333424	0.335488	-0.00206453	2.73986	1.94291	5.3233	1.4541	0.958221	2.41232	2fold or more or more	unchanged	2fold or more	Down	pUp	pDown
358	Tb927.10.10580	histone H2B, putative	0.289669	0.8118	4.25255	1.91091	1.13433	0.46134	-1.78752	-0.300805	2.08833	0.934262	0.181835	-1.1161	6.59686	1.3973	9.21785	2.72178	0.48264	3.20443	2fold or more or more	unchanged	2fold or more	pUp	pUp	pDown
359	Tb927.5.2380	hydrolase, alpha/beta fold family, putative	0.289669	9.09216	0.379692	0.622278	1.67605	0.9588	-1.78752	3.18462	-1.3971	-0.68437	0.745068	-0.0606982	2.14823	5.42472	2.5252	1.10315	2.43955	1.3364	2fold or more or more	2fold or more	2fold or more	Down	Up	Down
360	Tb09.211.4470	ADP-ribosylation factor, putative	0.289669	1.29888	2.65784	2.94872	1.02422	0.33111	-1.78752	0.377267	1.41026	1.56009	0.0345278	-1.59462	10.1796	1.26816	8.02711	3.34761	0.342739	3.00488	2fold or more or more	unchanged	2fold or more	pUp	Up	pDown
361	Tb927.8.5010	69 kDa paraflagellar rod protein,PFR2 (PFR2)	0.293637	0.403706	8.43576	1.81376	0.580407	0.94992	-1.76789	-1.30862	3.07652	0.858986	-0.784864	-0.0741221	6.17689	1.43769	8.88049	2.62688	0.523756	3.15064	2fold or more or more	unchanged	2fold or more	pUp	Down	pDown
362	Tb927.10.4880	protein of unknown function, conserved	0.296851	0.272346	12.3692	0.0124828	3.8813	20.64	-1.75219	-1.87649	3.62868	-6.32391	1.95654	4.36737	23.7807	14.2514	1.66866	4.57172	3.83303	0.73869	2fold or more or more	2fold or more	unchanged	Down	pUp	Up
363	Tb927.7.210	proline dehydrogenase	0.298976	0.742688	4.50357	0.132568	1.41385	5.3353	-1.7419	-0.429171	2.17107	-2.9152	0.499626	2.41557	2.25527	1.90369	1.18468	1.1733	0.928797	0.2445	2fold or more or more	unchanged	unchanged	Down	pUp	Up
364	Tb11.47.0004	2-oxoglutarate dehydrogenase E1 component, putative	0.299081	1.78937	1.86859	0.085034	15.7297	0.74763	-1.74139	0.839448	0.901946	-3.55582	3.97542	-0.419604	3.51721	8.79065	2.49934	1.81443	3.13597	1.32155	2fold or more or more	2fold or more	2fold or more	Down	Up	pDown
365	Tb11.02.4950	protein of unknown function, conserved	0.299261	1.33218	2.50834	0.731368	0.893485	1.5303	-1.74053	0.413793	1.32673	-0.45133	-0.162485	0.613815	2.44392	1.491	1.63911	1.2892	0.576278	0.712915	2fold or more or more	unchanged	unchanged	Down	pDown	Up
366	Tb927.4.4930	protein of unknown function, conserved	0.299657	0.476256	7.00704	1.13904	1.38911	0.63201	-1.73861	-1.07019	2.80881	0.187822	0.474159	-0.661981	3.80113	2.91673	11.0869	1.92643	1.54435	3.47079	2fold or more or more	2fold or more	2fold or more	pUp	pUp	pDown
367	Tb927.10.11930	NAD or NADP dependent oxidoreductase, putative,short chain dehydrogenase, putative	0.3006	0.779328	4.26866	0.125916	0.702876	11.299	-1.73408	-0.359698	2.09378	-2.98947	-0.508657	3.49812	2.38732	1.10877	2.64697	1.25539	0.148959	1.40434	2fold or more or more	unchanged	2fold or more	Down	Down	Up
368	Tb09.160.4280	tryparedoxin peroxidase (TRYP1)	0.3006	0.891504	3.73154	0.764234	1.97557	0.66234	-1.73408	-0.165688	1.89977	-0.387914	0.98227	-0.594356	2.54236	2.216	5.63388	1.34617	1.14796	2.49413	2fold or more or more	2fold or more	2fold or more	Down	pUp	pDown
369	Tb927.8.1570	protein of unknown function, conserved	0.301738	1.29888	2.55153	0.245996	0.393067	10.342	-1.72863	0.377267	1.35136	-2.02329	-1.34715	3.37044	1.2266	3.30447	4.05325	0.29466	1.72442	2.01908	unchanged	2fold or more	2fold or more	Down	pDown	Up
370	Tb09.211.0930	Polyadenylate-binding protein 1 (Poly(A)-binding protein 1) (PABP 1) (PABP1)	0.303463	1.15718	2.84769	0.339432	1.16332	2.5325	-1.72041	0.210618	1.50979	-1.55881	0.218244	1.34056	1.11853	1.0053	1.12446	0.1616	0.007626	0.16923	unchanged	unchanged	unchanged	Down	Up	Up
371	Tb927.10.3370	60S acidic ribosomal protein P2, putative	0.304203	1.54632	2.12587	0.793777	1.00567	1.2527	-1.71689	0.628841	1.08805	-0.333195	0.00815376	0.325041	2.60935	1.53761	1.69703	1.38369	0.620687	0.763009	2fold or more or more	unchanged	unchanged	Down	Up	Up
372	Tb927.10.14830	mitochondrial carrier protein, putative,ADP/ATP translocase 1, putative	0.304752	1.69777	1.93274	0.207896	3.92533	1.2254	-1.71429	0.763644	0.950649	-2.26607	1.97281	0.293253	1.46589	2.31205	1.57723	0.55178	1.20917	0.657396	unchanged	2fold or more	unchanged	Down	Up	Up
373	Tb927.6.1660	protein of unknown function, conserved	0.304915	2.46787	1.32892	2.65189	0.450429	0.83718	-1.71352	1.30327	0.410256	1.40702	-1.15063	-0.25639	8.69713	5.47895	1.58738	3.12054	2.4539	0.666646	2fold or more or more	2fold or more	unchanged	pUp	pDown	pDown
374	Tb11.01.2820	exosome-associated protein 4 (EAP4)	0.306065	1.08549	3.00995	0.729129	1.75775	0.78026	-1.70809	0.118349	1.58974	-0.455755	0.813728	-0.357973	2.38226	1.61931	3.85762	1.25233	0.695379	1.94771	2fold or more or more	unchanged	2fold or more	Down	Up	pDown
375	Tb927.8.5640	protein of unknown function, conserved	0.307773	1.6045	2.02502	0.0512479	19.2778	1.0122	-1.70006	0.682122	1.01794	-4.28636	4.26887	0.0174944	6.00557	12.0149	2.00062	2.5863	3.58675	1.00045	2fold or more or more	2fold or more	2fold or more	Down	Up	Up
376	Tb927.5.2220	protein of unknown function, conserved	0.30898	1.13652	2.84769	1.82282	2.18114	0.25152	-1.69441	0.184622	1.50979	0.866173	1.12508	-1.99125	5.89945	1.91914	11.3219	2.56058	0.940458	3.50104	2fold or more or more	unchanged	2fold or more	pUp	Up	pDown
377	Tb927.10.2560	mitochondrial malate dehydrogenase (mMDH)	0.309248	0.50184	6.44359	0.0389727	13.6593	1.8785	-1.69316	-0.994701	2.68787	-4.68139	3.77181	0.909581	7.935	27.2184	3.43019	2.98823	4.76651	1.77829	2fold or more or more	2fold or more	2fold or more	Down	pUp	Up
378	Tb927.1.2330	beta tubulin	0.309878	0.282365	11.4287	1.40722	2.44401	0.29076	-1.69023	-1.82437	3.51459	0.49285	1.28925	-1.7821	4.54122	8.65552	39.3063	2.18308	3.11362	5.29669	2fold or more or more	2fold or more	2fold or more	pUp	pUp	pDown
379	Tb11.02.0070	aminopeptidase, putative,metallo-peptidase, Clan MF, Family M17	0.310151	0.882258	3.65453	0.799424	0.434854	2.8766	-1.68896	-0.180728	1.86969	-0.322966	-1.2014	1.52436	2.57753	2.02886	1.27044	1.36599	1.02067	0.34533	2fold or more or more	2fold or more	unchanged	Down	Down	Up
380	Tb927.5.1270	protein of unknown function, conserved	0.310151	1.05381	3.05961	1.16007	1.30301	0.66156	-1.68896	0.0756117	1.61335	0.214207	0.381849	-0.596056	3.74034	1.23648	4.62486	1.90317	0.306237	2.20941	2fold or more or more	unchanged	2fold or more	pUp	Up	pDown
381	Tb927.8.4780	protein of unknown function, conserved	0.31036	0.43296	7.44196	1.35814	0.902207	0.81611	-1.68799	-1.2077	2.89568	0.441634	-0.14847	-0.293164	4.37602	2.08382	9.11877	2.12962	1.05923	3.18884	2fold or more or more	2fold or more	2fold or more	pUp	Down	pDown
382	Tb09.160.4250	tryparedoxin peroxidase (TRYP1)	0.311073	1.07843	2.9809	0.764234	1.97557	0.66234	-1.68467	0.108929	1.57575	-0.387914	0.98227	-0.594356	2.45677	1.8319	4.50058	1.29676	0.873341	2.17011	2fold or more or more	unchanged	2fold or more	Down	Up	pDown
383	Tb11.01.1680	polyubiquitin, putative	0.311345	0.279506	11.4913	1.96998	1.67808	0.3025	-1.68341	-1.83905	3.52247	0.978179	0.746814	-1.72499	6.3273	6.00373	37.9877	2.66159	2.58586	5.24746	2fold or more or more	2fold or more	2fold or more	pUp	pUp	pDown
384	Tb11.02.3390	dynein light chain, putative	0.311951	0.556663	5.75866	2.28029	0.421633	1.0401	-1.68061	-0.845125	2.52573	1.18922	-1.24594	0.0567222	7.30979	1.32025	5.53664	2.86983	0.400815	2.46901	2fold or more or more	unchanged	2fold or more	pUp	Down	Up
385	Tb927.10.5670	N-acetyltransferase subunit Nat1, putative (NAT1)	0.311951	2.0411	1.57054	0.568117	0.876987	2.0071	-1.68061	1.02934	0.651264	-0.815739	-0.189373	1.00511	1.82118	2.32739	1.27796	0.864871	1.21871	0.353846	unchanged	2fold or more	unchanged	Down	pDown	Up
386	Tb927.10.5020	protein of unknown function, conserved	0.311951	12.6177	0.254059	0.530391	1.08525	1.7373	-1.68061	3.65738	-1.97677	-0.914871	0.118024	0.796847	1.70024	11.6266	6.83822	0.765739	3.53936	2.77362	unchanged	2fold or more	2fold or more	Down	Up	pUp
387	Tb927.10.1590	ribosomal protein L36, putative	0.313949	1.16278	2.73932	1.05118	0.85511	1.1125	-1.6714	0.217583	1.45382	0.0720126	-0.225818	0.153805	3.34826	1.35981	2.46231	1.74341	0.443401	1.30001	2fold or more or more	unchanged	2fold or more	pUp	pDown	Up
388	Tb11.01.8740	protein phosphatase 4, putative	0.315184	1.08858	2.91457	0.833194	1.35875	0.88331	-1.66573	0.122453	1.54328	-0.263275	0.442283	-0.179008	2.64352	1.24818	3.2996	1.40246	0.31983	1.72229	2fold or more or more	unchanged	2fold or more	Down	Up	pDown
389	Tb927.7.7090	protein of unknown function, conserved	0.316002	0.86592	3.65453	0.0172673	1.15486	50.147	-1.66199	-0.207695	1.86969	-5.85582	0.207724	5.64809	18.3007	1.33369	13.7218	4.19383	0.415419	3.7784	2fold or more or more	unchanged	2fold or more	Down	pUp	Up
390	Tb09.160.3270	ATP-dependent DEAD box helicase, putative (1L12.525)	0.316002	1.27723	2.47765	0.537143	2.1662	0.85943	-1.66199	0.35302	1.30897	-0.896621	1.11517	-0.218548	1.6998	1.69602	2.8829	0.765369	0.76215	1.52752	unchanged	unchanged	2fold or more	Down	Up	pDown
391	Tb927.7.2240	protein of unknown function, conserved	0.316326	0.84938	3.72189	1.14945	1.29708	0.67072	-1.66052	-0.235519	1.89604	0.200946	0.375272	-0.576217	3.63378	1.5271	5.54912	1.86147	0.610791	2.47226	2fold or more or more	unchanged	2fold or more	pUp	pUp	pDown
392	Tb927.7.4790	proteasome beta 6 subunit,20S proteasome beta 6 subunit, putative (BETA6)	0.316615	1.71342	1.84334	1.28366	0.905479	0.86034	-1.6592	0.776875	0.882324	0.360268	-0.143247	-0.217021	4.05435	1.89228	2.14258	2.01947	0.920122	1.09935	2fold or more or more	unchanged	2fold or more	pUp	pDown	pDown
393	Tb09.160.1560	protein of unknown function, conserved (3C4.345)	0.316825	1.74421	1.8096	0.271135	7.22426	0.51053	-1.65824	0.802573	0.855667	-1.88292	2.85285	-0.969932	1.16852	4.14186	3.54454	0.22468	2.05028	1.8256	unchanged	2fold or more	2fold or more	Down	Up	pDown
394	Tb927.7.5020	60S ribosomal protein L19, putative	0.316862	2.2585	1.39736	0.809782	1.17286	1.0529	-1.65807	1.17536	0.482708	-0.304394	0.230026	0.0743684	2.55563	1.92563	1.32716	1.35368	0.945334	0.40834	2fold or more or more	unchanged	unchanged	Down	Up	Up
395	Tb11.18.0014	protein of unknown function, conserved	0.316996	2.10508	1.49857	0.410374	4.19033	0.58153	-1.65746	1.07388	0.583588	-1.28499	2.06706	-0.782074	1.29457	1.99057	2.57694	0.37247	0.99318	1.36566	unchanged	unchanged	2fold or more	Down	Up	pDown
396	Tb927.5.1000	ubiquitin-conjugating enzyme e2, putative,ubiquitin carrier protein, putative,ubiquitin-protein ligase, putative	0.319691	0.349445	8.95142	2.01183	0.708527	0.70154	-1.64525	-1.51686	3.16212	1.00851	-0.497105	-0.511403	6.29305	2.02757	12.7597	2.65376	1.01975	3.67352	2fold or more or more	2fold or more	2fold or more	pUp	Down	pDown
397	Tb927.1.1240	cytidine triphosphate synthase, putative	0.319698	1.38147	2.26422	0.44958	1.19221	1.8657	-1.64522	0.466201	1.17902	-1.15335	0.253634	0.899717	1.40627	1.15875	1.21361	0.49187	0.212567	0.279303	unchanged	unchanged	unchanged	Down	Up	Up
398	Tb927.5.1660	protein phosphatase 2C, putative	0.319744	0.462967	6.75535	0.437178	0.604253	3.7855	-1.64501	-1.11102	2.75603	-1.19371	-0.726775	1.92048	1.36727	1.30518	1.78454	0.4513	0.384245	0.83555	unchanged	unchanged	unchanged	Down	Down	Up
399	Tb927.6.2550	RNA-binding protein, putative (TRRM2)	0.320705	0.502792	6.20163	0.993739	5.91872	0.17002	-1.64068	-0.991966	2.63265	-0.00906047	2.56528	-2.55622	3.09861	11.7717	36.4759	1.63162	3.55725	5.18887	2fold or more or more	2fold or more	2fold or more	Down	pUp	pDown
400	Tb927.6.5170	retrotransposon hot spot protein (RHS, pseudogene), putative,retrotransposon hot spot protein 4 (RHS4), interrupted	0.321854	1.29888	2.39206	0.624142	4.04821	0.39578	-1.63552	0.377267	1.25825	-0.680054	2.01728	-1.33723	1.93921	3.11668	6.0439	0.955466	1.64001	2.59548	unchanged	2fold or more	2fold or more	Down	Up	pDown
401	Tb927.4.1500	RNA editing associated helicase 2 (REH2)	0.321854	1.16899	2.65784	0.151865	2.10916	3.122	-1.63552	0.225264	1.41026	-2.71914	1.07667	1.64247	2.11935	1.80426	1.17463	1.08362	0.851406	0.23221	2fold or more or more	unchanged	unchanged	Down	Up	Up
402	Tb927.5.4380	kinetoplastid-specific phospho-protein phosphatase, putative	0.324429	1.11333	2.76859	1.08268	0.396085	2.3319	-1.62402	0.154875	1.46915	0.114613	-1.33612	1.22151	3.33718	2.81084	1.18726	1.73863	1.491	0.24764	2fold or more or more	2fold or more	unchanged	pUp	pDown	Up
403	Tb11.52.0008	protein of unknown function, conserved	0.325877	2.30912	1.32892	0.137137	18.9605	0.38459	-1.6176	1.20734	0.410256	-2.86631	4.24492	-1.37861	2.37629	8.21113	3.45544	1.24871	3.03758	1.78887	2fold or more or more	2fold or more	2fold or more	Down	Up	pDown
404	Tb927.5.4480	paraflagellar rod component par4, putative	0.328141	0.492678	6.18553	2.55304	0.309734	1.2646	-1.60761	-1.02128	2.6289	1.35222	-1.6909	0.338681	7.78032	1.59065	4.89131	2.95983	0.66962	2.29022	2fold or more or more	unchanged	2fold or more	pUp	Down	Up
405	Tb927.8.1590	ubiquitin-protein ligase, putative (upl3)	0.329901	0.58608	5.17202	0.764877	0.709425	1.8429	-1.5999	-0.770831	2.37073	-0.386701	-0.495277	0.881978	2.31851	1.21046	2.80646	1.2132	0.275554	1.48875	2fold or more or more	unchanged	2fold or more	Down	Down	Up
406	Tb927.10.9190	isoleucyl-tRNA synthetase, putative (IleRS)	0.330047	0.870526	3.48051	0.616409	1.00639	1.612	-1.59926	-0.200042	1.7993	-0.698041	0.00918889	0.688852	1.86764	1.15607	2.15913	0.901219	0.209231	1.11045	unchanged	unchanged	2fold or more	Down	pUp	Up
407	Tb11.02.2310	prostaglandin f synthase	0.33105	0.32472	9.30245	0.112089	7.2315	1.2337	-1.59488	-1.62273	3.21761	-3.15729	2.85429	0.302992	2.95347	22.2699	7.54029	1.56241	4.47702	2.91462	2fold or more or more	2fold or more	2fold or more	Down	pUp	Up
408	Tb09.211.2530	protein of unknown function, conserved	0.333558	0.751983	3.98676	0.29738	3.06704	1.0964	-1.58399	-0.411228	1.99522	-1.74962	1.61685	0.132774	1.12166	4.07862	3.63625	0.16563	2.02808	1.86245	unchanged	2fold or more	2fold or more	Down	pUp	Up
409	Tb927.7.1630	protein of unknown function, conserved	0.334233	0.692736	4.319	0.717	1.45629	0.95771	-1.58107	-0.529623	2.1107	-0.479955	0.542294	-0.0623392	2.14521	2.10223	4.50973	1.10112	1.07192	2.17304	2fold or more or more	2fold or more	2fold or more	Down	pUp	pDown
410	Tb927.8.6110	protein of unknown function, conserved	0.334728	0.999138	2.99007	0.10889	3.46551	2.65	-1.57894	-0.00124422	1.58018	-3.19906	1.79307	1.40599	3.07401	3.4685	1.12833	1.62012	1.79431	0.17419	2fold or more or more	2fold or more	unchanged	Down	pUp	Up
411	Tb09.211.0130	nascent polypeptide associated complex subunit, putative	0.336523	2.24062	1.32622	0.835701	1.14288	1.047	-1.57122	1.1639	0.407324	-0.258941	0.19268	0.0662614	2.48334	1.9605	1.26669	1.31228	0.97122	0.341063	2fold or more or more	unchanged	unchanged	Down	Up	Up
412	Tb927.7.6360	histone H2A variant (h2aZ)	0.3376	0.43296	6.84149	2.01264	0.311101	1.5971	-1.56661	-1.2077	2.77431	1.00909	-1.68454	0.675455	5.9616	1.39169	4.28368	2.5757	0.47684	2.09885	2fold or more or more	unchanged	2fold or more	pUp	Down	Up
413	Tb927.10.2650	protein of unknown function, conserved	0.337947	0.556663	5.31569	0.923105	0.72447	1.4953	-1.56513	-0.845125	2.41026	-0.115433	-0.465002	0.580435	2.73151	1.30145	3.55495	1.4497	0.380123	1.82983	2fold or more or more	unchanged	2fold or more	Down	Down	Up
414	Tb927.2.4230	NUP-1 protein, putative (28H13.465)	0.339125	0.75768	3.89184	0.599484	1.85615	0.89869	-1.56011	-0.40034	1.96045	-0.738206	0.89231	-0.154105	1.76774	2.44978	4.33058	0.821904	1.29265	2.11456	unchanged	2fold or more	2fold or more	Down	pUp	pDown
415	Tb927.5.2780	mitochondrial DNA polymerase beta	0.340787	1.42877	2.05379	0.848896	0.869565	1.3547	-1.55306	0.514771	1.03829	-0.23634	-0.201634	0.437973	2.49099	1.64308	1.51605	1.31672	0.716405	0.600317	2fold or more or more	unchanged	unchanged	Down	pDown	Up
416	Tb11.02.1120	adenylosuccinate synthetase, putative	0.341809	0.528358	5.53717	2.91316	1.70256	0.20162	-1.54874	-0.920413	2.46915	1.54258	0.767705	-2.31029	8.52276	3.22237	27.4634	3.09132	1.68812	4.77944	2fold or more or more	2fold or more	2fold or more	pUp	pUp	pDown
417	Tb927.10.3990	DHH1 (DHH1)	0.343029	0.635008	4.59082	0.921659	2.88879	0.37559	-1.5436	-0.655154	2.19875	-0.117695	1.53046	-1.41277	2.68684	4.54919	12.2229	1.42591	2.18561	3.61152	2fold or more or more	2fold or more	2fold or more	Down	pUp	pDown
418	Tb927.10.6630	ATP-dependent DEAD/H RNA helicase HEL64, putative (HEL64)	0.345137	0.834994	3.46996	0.286985	13.1674	0.26463	-1.53476	-0.260163	1.79492	-1.80095	3.7189	-1.91795	1.20263	15.7694	13.1125	0.26619	3.97906	3.71287	unchanged	2fold or more	2fold or more	Down	pUp	pDown
419	Tb11.v4.0005	ribonucleoside-diphosphate reductase small chain (RNR2)	0.34652	0.669735	4.30893	0.239619	0.186125	22.422	-1.52899	-0.578338	2.10733	-2.06119	-2.42565	4.48684	1.44613	3.59829	5.2036	0.5322	1.84731	2.37951	unchanged	2fold or more	2fold or more	Down	Down	Up
420	Tb11.01.1820	Biotin--acetyl-CoA-carboxylase ligase, putative,biotin--protein ligase, putative	0.346545	0.495755	5.82068	0.173109	2.07758	2.7805	-1.52889	-1.0123	2.54119	-2.53025	1.0549	1.47534	2.00189	4.19073	2.0934	1.00136	2.0672	1.06585	2fold or more or more	2fold or more	2fold or more	Down	pUp	Up
421	Tb927.3.4310	73 kDa paraflagellar rod protein,PFR1 (PFR1)	0.347603	0.410172	7.01375	1.9068	0.828159	0.63326	-1.52449	-1.2857	2.81019	0.93115	-0.27202	-0.65913	5.48556	2.01905	11.0757	2.45564	1.01368	3.46932	2fold or more or more	2fold or more	2fold or more	pUp	Down	pDown
422	Tb11.03.0880	protein of unknown function, conserved,predicted WD40 repeat protein (PIFTF6)	0.347603	0.43296	6.64461	2.51036	0.801864	0.49678	-1.52449	-1.2077	2.73218	1.32789	-0.318571	-1.00932	7.22191	1.85206	13.3753	2.85238	0.889129	3.7415	2fold or more or more	unchanged	2fold or more	pUp	Down	pDown
423	Tb11.01.4370	protein of unknown function, conserved	0.347603	6.71088	0.428684	1.5817	0.703447	0.89876	-1.52449	2.7465	-1.22201	0.661479	-0.507486	-0.153992	4.55033	9.54	2.09655	2.18597	3.25399	1.06802	2fold or more or more	2fold or more	2fold or more	pUp	pDown	Down
424	Tb927.5.1710	ribonucleoprotein p18, mitochondrial precursor, putative	0.347603	0.5412	5.31569	0.142544	5.40145	1.2988	-1.52449	-0.885767	2.41026	-2.81053	2.43335	0.377179	2.43858	9.98055	4.09278	1.28604	3.31912	2.03308	2fold or more or more	2fold or more	2fold or more	Down	pUp	Up
425	Tb927.6.4480	valyl-tRNA synthetase, putative (ValRS)	0.350017	1.03015	2.7734	0.600745	1.57633	1.056	-1.5145	0.0428484	1.47166	-0.735176	0.656566	0.0786098	1.71633	1.5302	2.62633	0.779324	0.613718	1.39305	unchanged	unchanged	2fold or more	Down	Up	Up
426	Tb927.5.3580	phosphoglycerate mutase protein, putative	0.351114	0.519552	5.4818	0.686201	1.05962	1.3753	-1.50999	-0.944661	2.45465	-0.543298	0.0835515	0.459746	1.95435	2.03949	3.98588	0.966692	1.02821	1.9949	unchanged	2fold or more	2fold or more	Down	pUp	Up
427	Tb09.211.0330	chaperone protein DNAj, putative	0.353396	1.02207	2.76859	0.231589	4.63718	0.93117	-1.50064	0.0314926	1.46915	-2.11036	2.21325	-0.102884	1.52596	4.53707	2.97323	0.60972	2.18176	1.57203	unchanged	2fold or more	2fold or more	Down	Up	pDown
428	Tb927.3.1010	protein of unknown function, conserved	0.35404	0.23616	11.9603	1.39038	1.1991	0.59981	-1.49802	-2.08216	3.58018	0.475475	0.261948	-0.737423	3.92717	5.07747	19.9401	1.97349	2.34411	4.3176	2fold or more or more	2fold or more	2fold or more	pUp	pUp	pDown
429	Tb927.8.6760	IgE-dependent histamine-releasing factor, putative	0.354609	0.622836	4.52768	1.13118	0.662691	1.334	-1.4957	-0.683076	2.17877	0.177833	-0.593591	0.415759	3.18994	1.06399	3.39406	1.67353	0.089485	1.76301	2fold or more or more	unchanged	2fold or more	pUp	Down	Up
430	Tb11.02.3830	protein of unknown function, conserved	0.356516	0.974159	2.87933	1.14763	1.03297	0.84355	-1.48796	-0.0377701	1.52573	0.198659	0.0467953	-0.245455	3.21902	1.06037	3.41335	1.68662	0.0845654	1.77119	2fold or more or more	unchanged	2fold or more	pUp	pUp	pDown
431	Tb09.211.0120	nascent polypeptide associated complex subunit, putative	0.358495	2.09794	1.32961	0.835701	1.14288	1.047	-1.47997	1.06897	0.411001	-0.258941	0.19268	0.0662614	2.33113	1.83565	1.26992	1.22103	0.87629	0.34474	2fold or more or more	unchanged	unchanged	Down	Up	Up
432	Tb927.10.1470	hypoxanthine-guanine phosphoribosyltransferase (HGPRT)	0.358638	1.19897	2.32561	1.50164	0.376004	1.7711	-1.4794	0.26179	1.21761	0.586536	-1.41118	0.824646	4.18707	3.1887	1.31309	2.06594	1.67297	0.392964	2fold or more or more	2fold or more	unchanged	pUp	pDown	Up
433	Tb927.7.3740	protein of unknown function, conserved	0.359589	0.589306	4.71903	1.61202	0.0346617	17.897	-1.47558	-0.76291	2.23849	0.688869	-4.85051	4.16165	4.48295	17.0016	3.79253	2.16445	4.0876	1.92316	2fold or more or more	2fold or more	2fold or more	pUp	Down	Up
434	Tb927.10.7570	dihydrolipoamide acetyltransferase E2 subunit, putative	0.360129	0.112946	24.585	0.19152	46.9931	0.11111	-1.47341	-3.14629	4.61971	-2.38444	5.55438	-3.16994	1.88039	416.066	221.268	0.91103	8.70067	7.78965	unchanged	2fold or more	2fold or more	Down	pUp	pDown
435	Tb927.8.6580	succinate dehydrogenase flavoprotein, putative	0.361254	2.68156	1.03229	0.101731	24.7677	0.39688	-1.46892	1.42307	0.0458445	-3.29716	4.63039	-1.33323	3.55104	9.23633	2.60101	1.82824	3.20732	1.37907	2fold or more or more	2fold or more	2fold or more	Down	Up	pDown
436	Tb927.8.4430	uridine phosphorylase;with=PDB:3BJE	0.362086	0.927771	2.97678	4.1307	0.55083	0.4395	-1.4656	-0.108159	1.57375	2.04638	-0.86032	-1.18606	11.408	1.68431	6.77307	3.51198	0.752161	2.75981	2fold or more or more	unchanged	2fold or more	pUp	Down	pDown
437	Tb927.7.7050	protein of unknown function, conserved	0.362607	1.52282	1.81098	0.4054	0.541145	4.5583	-1.46352	0.606749	0.856772	-1.30258	-0.885914	2.1885	1.11802	2.81407	2.51704	0.16094	1.49266	1.33173	unchanged	2fold or more	2fold or more	Down	pDown	Up
438	Tb11.01.0390	dynein heavy chain, putative	0.365898	0.75768	3.60707	1.01203	0.851305	1.1607	-1.45049	-0.40034	1.85083	0.0172564	-0.232252	0.214995	2.7659	1.12357	3.10766	1.46775	0.168088	1.63583	2fold or more or more	unchanged	2fold or more	pUp	Down	Up
439	Tb11.02.4040	protein transport protein Sec31, putative,cytosolic coat protein, putative	0.367259	0.621999	4.37762	0.443774	6.5714	0.34291	-1.44513	-0.685017	2.13015	-1.1721	2.7162	-1.5441	1.20834	10.565	12.7661	0.27303	3.40122	3.67425	unchanged	2fold or more	2fold or more	Down	pUp	pDown
440	Tb11.01.3020	40S ribosomal protein L14, putative	0.367437	1.57824	1.72443	0.968898	0.944368	1.0929	-1.44443	0.658314	0.786117	-0.0455828	-0.0825786	0.128161	2.63691	1.67121	1.57785	1.39885	0.740893	0.657956	2fold or more or more	unchanged	unchanged	Down	pDown	Up
441	Tb927.5.520	stomatin-like protein, putative	0.368669	2.59776	1.04415	0.389029	17.9404	0.14328	-1.4396	1.37727	0.0623327	-1.36205	4.16514	-2.80309	1.05522	6.90609	7.28748	0.07755	2.78787	2.86542	unchanged	2fold or more	2fold or more	Down	Up	pDown
442	Tb927.10.15250	paraflagellar rod component, putative (PFC15)	0.370029	0.57728	4.68143	1.923	0.597896	0.86975	-1.43429	-0.792658	2.22695	0.943361	-0.742034	-0.201327	5.1969	1.03571	5.38251	2.37765	0.050624	2.42828	2fold or more or more	unchanged	2fold or more	pUp	Down	pDown
443	Tb927.7.6910	protein of unknown function, conserved	0.370567	0.823233	3.27801	2.26311	0.426392	1.0363	-1.43219	-0.280627	1.71282	1.17831	-1.22975	0.0514417	6.10715	1.9307	3.16319	2.6105	0.949123	1.66138	2fold or more or more	unchanged	2fold or more	pUp	Down	Up
444	Tb927.4.920	protein of unknown function, conserved	0.370776	0.974159	2.76859	0.872448	1.15083	0.99598	-1.43138	-0.0377701	1.46915	-0.196859	0.20267	-0.00581132	2.35303	1.18135	2.77976	1.23452	0.24044	1.47496	2fold or more or more	unchanged	2fold or more	Down	pUp	pDown
445	Tb927.10.13360	elongation factor Tu, putative	0.371651	1.32435	2.03172	0.155294	4.47181	1.44	-1.42798	0.405282	1.0227	-2.68693	2.16086	0.526069	2.39321	3.37662	1.41091	1.25895	1.75558	0.496631	2fold or more or more	2fold or more	unchanged	Down	Up	Up
446	Tb927.8.1860	pitrilysin-like metalloprotease,metallo-peptidase, Clan ME, Family M16C	0.372431	1.34699	1.99338	0.19773	0.626428	8.0734	-1.42495	0.429735	0.995218	-2.3384	-0.67478	3.01318	1.88354	2.15027	4.05011	0.91345	1.10452	2.01796	unchanged	2fold or more	2fold or more	Down	pDown	Up
447	Tb927.7.3620	tyrosyl-tRNA synthetase, putative	0.372431	1.01024	2.65784	1.13987	0.827788	1.0598	-1.42495	0.0146973	1.41026	0.188874	-0.272666	0.083792	3.06061	1.22041	2.50788	1.61382	0.287363	1.32647	2fold or more or more	unchanged	2fold or more	pUp	pDown	Up
448	Tb11.02.4120	protein of unknown function, conserved	0.372552	1.47716	1.81713	0.157676	4.86619	1.3033	-1.42449	0.562823	0.861664	-2.66496	2.28279	0.382169	2.36275	3.2943	1.39426	1.24047	1.71997	0.479495	2fold or more or more	2fold or more	unchanged	Down	Up	Up
449	Tb927.8.7530	3,2-trans-enoyl-CoA isomerase, mitochondrial precursor, putative	0.374156	1.65203	1.61782	0.0428174	211.779	0.11028	-1.41829	0.724241	0.694049	-4.54566	7.72642	-3.18076	8.73841	128.194	14.6701	3.12737	7.00218	3.87481	2fold or more or more	2fold or more	2fold or more	Down	Up	pDown
450	Tb927.8.3150	T-complex protein 1, gamma subunit, putative (TCP-1-gamma)	0.374333	0.818497	3.26381	0.674082	1.73842	0.85336	-1.41761	-0.288951	1.70656	-0.569005	0.797779	-0.228774	1.80076	2.12392	3.82466	0.848605	1.08673	1.93533	unchanged	2fold or more	2fold or more	Down	pUp	pDown
451	Tb11.02.2960	mitochondrial carrier protein, putative	0.374341	0.974159	2.74222	0.370302	1.44111	1.8739	-1.41757	-0.0377701	1.45534	-1.43323	0.527183	0.906044	1.01091	1.47934	1.46337	0.01566	0.564953	0.549296	unchanged	unchanged	unchanged	Down	pUp	Up
452	Tb927.10.5140	protein kinase, putative,mitogen-activated protein kinase 2, putative	0.375145	0.0986491	27.0214	2.09144	0.552335	0.86567	-1.41448	-3.34155	4.75603	1.06449	-0.856384	-0.208111	5.57499	5.599	31.2144	2.47897	2.48517	4.96414	2fold or more or more	2fold or more	2fold or more	pUp	Down	pDown
453	Tb927.5.2820	protein kinase, putative	0.375787	1.56948	1.69552	2.45948	0.490689	0.82861	-1.41201	0.650286	0.761728	1.29835	-1.02712	-0.271235	6.54485	3.19853	2.04622	2.71036	1.67741	1.03296	2fold or more or more	2fold or more	2fold or more	pUp	pDown	pDown
454	Tb11.01.3675	40S ribosomal protein S17, putative	0.376061	1.75963	1.51119	1.00074	1.00822	0.99111	-1.41096	0.815272	0.595688	0.00106799	0.0118149	-0.0128829	2.66111	1.74528	1.52475	1.41203	0.803457	0.608571	2fold or more or more	unchanged	unchanged	pUp	Up	pDown
455	Tb927.5.3830	dihydroorotate oxidase	0.376158	1.05238	2.52615	1.14939	2.30992	0.37665	-1.41059	0.0736512	1.33694	0.200863	1.20784	-1.4087	3.05559	2.19495	6.70687	1.61145	1.13419	2.74564	2fold or more or more	2fold or more	2fold or more	pUp	Up	pDown
456	Tb927.10.12260	cytosolic nonspecific dipeptidase, putative,peptidase (M20/M25/M40 family), putative	0.376777	1.18448	2.24072	0.0565739	20.4541	0.86418	-1.40822	0.244257	1.16396	-4.14372	4.35432	-0.210596	6.6599	17.2684	2.59289	2.7355	4.11006	1.37456	2fold or more or more	2fold or more	2fold or more	Down	Up	pDown
457	Tb11.01.5170	protein of unknown function, conserved	0.378094	1.86033	1.42171	1.20482	1.20144	0.69084	-1.40318	0.895559	0.507624	0.268817	0.26476	-0.533576	3.18656	1.54842	2.05794	1.672	0.630799	1.0412	2fold or more or more	unchanged	2fold or more	pUp	Up	pDown
458	Tb09.211.0900	protein of unknown function, conserved	0.379203	1.0824	2.43636	1.3554	1.1685	0.6314	-1.39896	0.114233	1.28473	0.438718	0.224656	-0.663374	3.57435	1.07954	3.85866	1.83768	0.110423	1.9481	2fold or more or more	unchanged	2fold or more	pUp	Up	pDown
459	Tb927.8.7400	RNA polymerase IIA largest subunit (RPB1)	0.379566	1.29888	2.02835	0.555556	2.01782	0.89205	-1.39758	0.377267	1.02031	-0.847997	1.0128	-0.164804	1.46366	1.55351	2.27381	0.549583	0.635533	1.18511	unchanged	unchanged	2fold or more	Down	Up	pDown
460	Tb927.10.1170	intraflagellar transport protein IFT172, putative (IFT172)	0.380708	0.677676	3.87602	1.2168	2.52459	0.32553	-1.39324	-0.561332	1.95458	0.283088	1.33605	-1.61914	3.19614	3.72536	11.9069	1.67633	1.89738	3.57372	2fold or more or more	2fold or more	2fold or more	pUp	pUp	pDown
461	Tb927.10.9570	paraflagellar rod component, putative (PFC14)	0.381143	0.242457	10.8212	2.71069	0.42796	0.86202	-1.39159	-2.0442	3.43579	1.43866	-1.22445	-0.214207	7.11197	1.7651	12.5533	2.83025	0.81975	3.65	2fold or more or more	unchanged	2fold or more	pUp	Down	pDown
462	Tb11.42.0004	protein of unknown function, conserved	0.382363	0.55104	4.74615	0.556638	1.45113	1.238	-1.38699	-0.859772	2.24676	-0.845189	0.537178	0.308011	1.45579	2.63344	3.83373	0.541801	1.39695	1.93875	unchanged	2fold or more	2fold or more	Down	pUp	Up
463	Tb927.3.4290	PFR1 (PFR1)	0.384368	0.282365	9.21386	1.9068	0.828159	0.63326	-1.37944	-1.82437	3.20381	0.93115	-0.27202	-0.65913	4.96086	2.93294	14.5499	2.31059	1.55235	3.86294	2fold or more or more	2fold or more	2fold or more	pUp	Down	pDown
464	Tb927.10.8000	protein of unknown function, conserved	0.386225	0.974159	2.65784	1.7867	0.33299	1.6808	-1.37249	-0.0377701	1.41026	0.8373	-1.58645	0.749148	4.62608	2.92549	1.5813	2.20979	1.54868	0.661112	2fold or more or more	2fold or more	unchanged	pUp	Down	Up
465	Tb927.8.6240	protein of unknown function, conserved	0.386225	0.381193	6.79227	2.38498	0.461636	0.90827	-1.37249	-1.39141	2.76389	1.25398	-1.11517	-0.138807	6.17513	1.21103	7.47825	2.62647	0.27624	2.9027	2fold or more or more	unchanged	2fold or more	pUp	Down	pDown
466	Tb927.2.1170	retrotransposon hot spot protein 5 (RHS5), putative (25N24.105)	0.386225	1.13652	2.27815	0.451528	2.04667	1.0821	-1.37249	0.184622	1.18786	-1.14711	1.03328	0.113834	1.16909	1.80083	2.10531	0.22538	0.848658	1.07403	unchanged	unchanged	2fold or more	Down	Up	Up
467	Tb927.10.12700	pyruvate dehydrogenase E1 alpha subunit, putative	0.386225	1.55866	1.66115	0.187508	11.0384	0.48314	-1.37249	0.640302	0.732184	-2.41497	3.46446	-1.04949	2.05977	7.08202	3.43824	1.04248	2.82416	1.78167	2fold or more or more	2fold or more	2fold or more	Down	Up	pDown
468	Tb927.4.4550	protein of unknown function, conserved	0.387242	1.55456	1.66115	3.50779	4.45556	0.063983	-1.36869	0.63651	0.732184	1.81056	2.15561	-3.96617	9.05836	2.86612	25.9624	3.17925	1.5191	4.69835	2fold or more or more	2fold or more	2fold or more	pUp	Up	pDown
469	Tb927.3.4300	73 kDa paraflagellar rod protein,PFR1 (PFR1)	0.38842	0.352238	7.30907	1.9068	0.828159	0.63326	-1.36431	-1.50538	2.86969	0.93115	-0.27202	-0.65913	4.9091	2.35114	11.542	2.29546	1.23336	3.52882	2fold or more or more	2fold or more	2fold or more	pUp	Down	pDown
470	Tb927.2.4550	FtsJ cell division protein, putative (30M24.305)	0.389107	1.15456	2.22594	0.239733	0.380663	10.958	-1.36176	0.207342	1.15442	-2.0605	-1.39342	3.45391	1.62309	3.03303	4.92284	0.69874	1.60076	2.29949	unchanged	2fold or more	2fold or more	Down	pDown	Up
471	Tb927.10.3710	proteasome activator protein PA26	0.391444	1.19497	2.13783	0.994827	0.806353	1.2466	-1.35312	0.256973	1.09615	-0.00748258	-0.310516	0.317999	2.54143	1.48194	1.71493	1.34564	0.567489	0.778151	2fold or more or more	unchanged	unchanged	Down	pDown	Up
472	Tb11.02.4030	eukaryotic release factor 3, putative (ERF3)	0.392455	0.639131	3.98676	0.647626	3.86102	0.39992	-1.3494	-0.645816	1.99522	-0.626766	1.94898	-1.32222	1.65019	6.04105	9.96894	0.722634	2.5948	3.31744	unchanged	2fold or more	2fold or more	Down	pUp	pDown
473	Tb927.3.4680	RAB GDP dissociation inhibitor alpha, putative	0.393122	1.09379	2.32561	1.08874	2.16958	0.42335	-1.34695	0.12934	1.21761	0.122664	1.11741	-1.24008	2.76947	1.98353	5.49336	1.46961	0.98807	2.45769	2fold or more or more	unchanged	2fold or more	pUp	Up	pDown
474	Tb11.02.5250	histone H2B variant, putative (H2BVAR)	0.393378	0.543168	4.68012	2.27159	0.520588	0.84562	-1.34601	-0.88053	2.22654	1.1837	-0.941785	-0.241919	5.77456	1.04337	5.53453	2.52971	0.061255	2.46846	2fold or more or more	unchanged	2fold or more	pUp	Down	pDown
475	Tb927.10.11610	protein of unknown function, conserved	0.396389	1.13236	2.2279	2.03132	1.19366	0.41242	-1.33501	0.179328	1.15568	1.02242	0.255394	-1.27781	5.12457	1.05414	5.40199	2.35743	0.076066	2.43349	2fold or more or more	unchanged	2fold or more	pUp	Up	pDown
476	Tb927.10.4760	protein of unknown function, conserved	0.397585	0.692736	3.6308	0.824946	0.927893	1.3064	-1.33067	-0.529623	1.86029	-0.277628	-0.107969	0.385597	2.0749	1.33946	2.77924	1.05304	0.421654	1.47469	2fold or more or more	unchanged	2fold or more	Down	Down	Up
477	Tb927.3.4970	protein of unknown function, conserved	0.398295	0.8856	2.83503	1.40665	0.210896	3.3709	-1.32809	-0.175274	1.50337	0.492261	-2.24539	1.75313	3.53167	4.19922	1.18901	1.82035	2.07012	0.24976	2fold or more or more	2fold or more	unchanged	pUp	Down	Up
478	Tb11.52.0006	protein of unknown function, conserved (pseudogene)	0.4008	0.436896	5.71077	2.95037	0.552938	0.61298	-1.31905	-1.19464	2.51369	1.5609	-0.85481	-0.706088	7.36125	1.26561	9.31645	2.87995	0.33983	3.21978	2fold or more or more	unchanged	2fold or more	pUp	Down	pDown
479	Tb11.01.1910	protein of unknown function, conserved	0.40108	1.87616	1.32892	0.296165	1.79592	1.8801	-1.31804	0.907782	0.410256	-1.75553	0.844719	0.910809	1.35425	1.04468	1.41476	0.43749	0.063063	0.500553	unchanged	unchanged	unchanged	Down	Up	Up
480	Tb11.01.0200	katanin, putative,serine peptidase, Clan SJ, family S16, putative	0.40108	1.73184	1.43967	1.73536	2.73792	0.21047	-1.31804	0.792305	0.525733	0.795233	1.45308	-2.24831	4.32671	1.58093	6.84021	2.11327	0.660775	2.77404	2fold or more or more	unchanged	2fold or more	pUp	Up	pDown
481	Tb09.211.0040	protein of unknown function, conserved	0.402318	1.84441	1.34764	0.176308	2.32303	2.4416	-1.31359	0.883158	0.430434	-2.50383	1.21601	1.28783	2.28191	1.2595	1.81177	1.19024	0.332852	0.857396	2fold or more or more	unchanged	unchanged	Down	Up	Up
482	Tb927.5.1470	NADH-cytochrome b5 reductase, putative (B5R)	0.404189	1.68854	1.46522	0.323353	2.6131	1.1835	-1.3069	0.755779	0.551118	-1.62882	1.38576	0.24306	1.24999	1.54754	1.23804	0.32192	0.629981	0.308058	unchanged	unchanged	unchanged	Down	Up	Up
483	Tb927.10.4180	TFIIF-stimulated CTD phosphatase, putative	0.40437	0.474591	5.21077	9.71817	1.30303	0.07897	-1.30625	-1.07524	2.3815	3.28069	0.381866	-3.66255	24.0329	2.74558	65.9843	4.58694	1.45711	6.04405	2fold or more or more	2fold or more	2fold or more	pUp	pUp	pDown
484	Tb927.8.1170	protein of unknown function, conserved	0.405536	2.4122	1.02225	0.464576	20.8515	0.10323	-1.3021	1.27035	0.0317443	-1.10601	4.38208	-3.27607	1.14559	8.64419	9.90262	0.19609	3.11173	3.30781	unchanged	2fold or more	2fold or more	Down	Up	pDown
485	Tb927.10.14550	ATP-dependent DEAD/H RNA helicase, putative	0.405703	1.29353	1.90552	0.402868	2.82672	0.87812	-1.3015	0.371318	0.930185	-1.31162	1.49913	-0.18751	1.00704	2.18527	2.17001	0.01012	1.12781	1.1177	unchanged	2fold or more	2fold or more	Down	Up	pDown
486	Tb927.10.180	ATP synthase F1 subunit gamma protein, putative	0.407022	1.51694	1.61962	0.105128	7.76443	1.2251	-1.29682	0.601163	0.695658	-3.24978	2.95688	0.2929	3.87168	5.1185	1.32203	1.95296	2.35572	0.402758	2fold or more or more	2fold or more	unchanged	Down	Up	Up
487	Tb927.10.14780	protein kinase, putative,mitogen-activated protein kinase kinase kinase, putative	0.408944	1.51536	1.61369	1.45586	1.6688	0.4116	-1.29002	0.59966	0.690364	0.54187	0.738815	-1.28069	3.56003	1.10126	3.92053	1.83189	0.139155	1.97105	2fold or more or more	unchanged	2fold or more	pUp	Up	pDown
488	Tb927.8.2720	protein of unknown function, conserved	0.409352	1.3319	1.83413	3.0931	1.09216	0.29602	-1.28858	0.413488	0.875097	1.62905	0.127179	-1.75623	7.55604	1.21952	6.19597	2.91763	0.286309	2.63133	2fold or more or more	unchanged	2fold or more	pUp	Up	pDown
489	Tb927.10.8170	nuclear pore complex protein (NUP155), putative,nucleoporin, putative	0.409775	0.940568	2.59456	1.15547	1.16119	0.74531	-1.28709	-0.0883962	1.37549	0.208478	0.21561	-0.424087	2.81976	1.23457	3.48119	1.49557	0.304006	1.79958	2fold or more or more	unchanged	2fold or more	pUp	pUp	pDown
490	Tb11.01.3320	Trichohyalin, putative	0.410188	0.508839	4.79111	2.73344	5.09938	0.071742	-1.28564	-0.974718	2.26036	1.45072	2.35032	-3.80104	6.66387	10.0216	66.7826	2.73636	3.32504	6.0614	2fold or more or more	2fold or more	2fold or more	pUp	pUp	pDown
491	Tb927.10.7340	40S ribosomal protein S24E, putative	0.411195	1.14226	2.12905	0.984543	1.01327	1.0024	-1.28211	0.191897	1.09021	-0.0224743	0.019016	0.00345832	2.39436	1.12731	2.12395	1.25964	0.172881	1.08675	2fold or more or more	unchanged	2fold or more	Down	Up	Up
492	Tb11.01.3040	cytosolic malate dehydrogenase (cMDH)	0.411414	0.689201	3.52675	1.34862	1.30854	0.56666	-1.28134	-0.537003	1.81834	0.431481	0.387963	-0.819445	3.27801	1.89864	6.22378	1.71282	0.924966	2.63779	2fold or more or more	unchanged	2fold or more	pUp	pUp	pDown
493	Tb927.5.1520	heat shock protein HslVU, ATPase subunit HslU, putative	0.411635	2.21291	1.0978	0.369891	3.50699	0.77089	-1.28056	1.14594	0.134622	-1.43483	1.81023	-0.375403	1.11286	1.58479	1.42407	0.15427	0.66429	0.510025	unchanged	unchanged	unchanged	Down	Up	pDown
494	Tb927.5.3350	iron superoxide dismutase, putative	0.412221	0.772307	3.14109	0.349699	4.30773	0.66383	-1.27851	-0.372754	1.65126	-1.51581	2.10693	-0.591114	1.17878	5.57774	4.73174	0.2373	2.47968	2.24237	unchanged	2fold or more	2fold or more	Down	pUp	pDown
495	Tb927.3.760	protein of unknown function, conserved	0.413813	0.259776	9.30245	2.79306	1.08711	0.32934	-1.27295	-1.94466	3.21761	1.48185	0.120503	-1.60235	6.74959	4.1848	28.2457	2.7548	2.06516	4.81996	2fold or more or more	2fold or more	2fold or more	pUp	pUp	pDown
496	Tb927.4.330	protein of unknown function, conserved	0.413813	1.55866	1.55041	0.362411	4.17595	0.66076	-1.27295	0.640302	0.632648	-1.4643	2.0621	-0.597802	1.14183	2.6792	2.3464	0.19135	1.4218	1.23045	unchanged	2fold or more	2fold or more	Down	Up	pDown
497	Tb927.5.1160	protein of unknown function, conserved	0.414653	0.893555	2.69894	7.34484	0.799425	0.17031	-1.27002	-0.162371	1.43239	2.87673	-0.322966	-2.55376	17.7132	1.11775	15.8471	4.14675	0.160595	3.98615	2fold or more or more	unchanged	2fold or more	pUp	Down	pDown
498	Tb927.10.4280	protein of unknown function, conserved	0.415098	1.18942	2.02541	0.0608347	0.693996	23.686	-1.26848	0.250262	1.01822	-4.03896	-0.527	4.56596	6.82335	1.71388	11.6944	2.77048	0.777262	3.54774	2fold or more or more	unchanged	2fold or more	Down	pDown	Up
499	Tb927.10.12410	protein of unknown function, conserved	0.415708	0.538897	4.46381	2.70797	0.333165	1.1084	-1.26636	-0.891919	2.15828	1.43721	-1.58569	0.148479	6.51412	1.61751	4.02726	2.70357	0.693771	2.0098	2fold or more or more	unchanged	2fold or more	pUp	Down	Up
500	Tb927.4.2060	protein of unknown function, conserved	0.418411	0.199828	11.9603	2.07044	0.821342	0.58805	-1.25701	-2.32317	3.58018	1.04993	-0.283946	-0.765989	4.94832	4.11023	20.3389	2.30694	2.03922	4.34617	2fold or more or more	2fold or more	2fold or more	pUp	Down	pDown
501	Tb927.7.5170	60S ribosomal protein L23a,60S ribosomal protein L25	0.418411	0.599483	3.98676	0.997009	1.05306	0.95246	-1.25701	-0.73821	1.99522	-0.00432161	0.0745912	-0.0702696	2.38285	1.75662	4.18576	1.25269	0.812801	2.06549	2fold or more or more	unchanged	2fold or more	Down	pUp	pDown
502	Tb11.02.3610	RNA-binding protein, putative (RBP38)	0.421337	0.44649	5.31569	1.43587	0.505216	1.3785	-1.24695	-1.1633	2.41026	0.521929	-0.985028	0.463099	3.40789	1.13153	3.85615	1.76888	0.178272	1.94716	2fold or more or more	unchanged	2fold or more	pUp	Down	Up
503	Tb11.02.5590	protein of unknown function, conserved	0.423112	0.859259	2.75056	0.182672	0.31074	17.617	-1.24089	-0.218836	1.45972	-2.45267	-1.68622	4.1389	2.31623	2.76519	6.40492	1.21178	1.46738	2.67918	2fold or more or more	2fold or more	2fold or more	Down	Down	Up
504	Tb927.2.1680	cyclophilin-type peptidyl-prolyl cis-trans isomerase, putative (27H14.100)	0.424008	1.05454	2.23648	0.492417	2.52908	0.80298	-1.23784	0.0766079	1.16123	-1.02205	1.33861	-0.316564	1.16134	2.39828	2.78522	0.21579	1.262	1.47779	unchanged	2fold or more	2fold or more	Down	Up	pDown
505	Tb927.7.6980	protein of unknown function, conserved	0.424515	0.374383	6.29204	1.11771	4.57221	0.19568	-1.23611	-1.41741	2.65353	0.16054	2.19289	-2.35343	2.6329	12.2126	32.1548	1.39665	3.6103	5.00696	2fold or more or more	2fold or more	2fold or more	pUp	pUp	pDown
506	Tb927.4.2450	thioredoxin, putative	0.425126	0.573035	4.10489	6.41601	0.517343	0.30127	-1.23404	-0.803305	2.03734	2.68168	-0.950806	-1.73087	15.0921	1.10765	13.6252	3.91572	0.147501	3.76821	2fold or more or more	unchanged	2fold or more	pUp	Down	pDown
507	Tb927.3.2470	pumilio RNA binding protein, putative (PUF8)	0.425984	0.727372	3.22738	0.539462	2.85062	0.65028	-1.23113	-0.459234	1.69036	-0.890408	1.51127	-0.620867	1.26639	3.91904	4.96306	0.340722	1.9705	2.31123	unchanged	2fold or more	2fold or more	Down	pUp	pDown
508	Tb927.10.9740	proteasome regulatory ATPase subunit 6,19S proteasome regulatory subunit (RPT6)	0.425984	0.675417	3.47564	0.986777	1.32562	0.76447	-1.23113	-0.566149	1.79728	-0.0192037	0.406672	-0.387468	2.31647	1.96267	4.54648	1.21193	0.972821	2.18475	2fold or more or more	unchanged	2fold or more	Down	pUp	pDown
509	Tb927.10.14170	aquaporin 9, putative	0.426416	0.707665	3.31389	10.9994	2.47082	0.036795	-1.22967	-0.498861	1.72853	3.45935	1.30499	-4.76435	25.795	3.49151	90.0641	4.68902	1.80385	6.49288	2fold or more or more	2fold or more	2fold or more	pUp	pUp	pDown
510	Tb927.6.2300	adenosine kinase, putative	0.428206	0.993261	2.35117	0.806907	1.37302	0.90261	-1.22362	-0.00975572	1.23338	-0.309525	0.457351	-0.147825	1.88439	1.38233	2.60487	0.914095	0.467107	1.38121	unchanged	unchanged	2fold or more	Down	pUp	pDown
511	Tb09.211.2590	proteasome beta 2 subunit, putative,20S proteasome subunit	0.429268	1.39392	1.67122	1.34784	0.850116	0.87274	-1.22005	0.479147	0.740901	0.430645	-0.234269	-0.196376	3.13986	1.63968	1.91491	1.6507	0.713416	0.937277	2fold or more or more	unchanged	unchanged	pUp	pDown	pDown
512	Tb09.211.0790	tRNA (guanine-N(7)-)-methyltransferase, putative,methyltransferase, putative	0.430365	1.29888	1.78893	0.843739	1.60388	0.73896	-1.21637	0.377267	0.839099	-0.245131	0.681562	-0.436432	1.96052	1.23482	2.42088	0.971239	0.304295	1.27553	unchanged	unchanged	2fold or more	Down	Up	pDown
513	Tb11.02.3990	S-phase kinase-associated protein, putative,Skp1 family protein, putative,Cyclin A/CDK2-associated protein,Cyclin A/CDK2- associated protein	0.432204	0.621804	3.72098	0.936768	0.912315	1.1701	-1.21021	-0.685468	1.89568	-0.0942361	-0.132396	0.226632	2.16741	1.46721	3.18005	1.11597	0.553072	1.66905	2fold or more or more	unchanged	2fold or more	Down	Down	Up
514	Tb927.10.5770	valosin-containing protein homolog,Transitional endoplasmic reticulum ATPase, putative (VCP)	0.432912	0.82135	2.81237	1.25244	1.41633	0.56374	-1.20786	-0.283931	1.49179	0.324744	0.502154	-0.826898	2.89307	1.72439	4.98879	1.5326	0.786085	2.31869	2fold or more or more	unchanged	2fold or more	pUp	pUp	pDown
515	Tb927.5.960	protein of unknown function, conserved	0.434503	0.7216	3.18941	1.06109	1.50387	0.62667	-1.20256	-0.47073	1.67329	0.0855426	0.58868	-0.674222	2.44206	2.08408	5.08945	1.2881	1.05941	2.34751	2fold or more or more	2fold or more	2fold or more	pUp	pUp	pDown
516	Tb11.01.6890	small GTPase, putative,ras-related protein rab-2a, putative (RAB2)	0.434503	0.32472	7.08758	4.44267	1.00044	0.22499	-1.20256	-1.62273	2.82529	2.15143	0.000641084	-2.15207	10.2247	3.08094	31.5017	3.35399	1.62337	4.97736	2fold or more or more	2fold or more	2fold or more	pUp	pUp	pDown
517	Tb927.10.170	pseudouridine synthase, Cbf5p	0.438418	0.742217	3.07313	0.649098	2.6182	0.58842	-1.18962	-0.430088	1.61971	-0.623492	1.38857	-0.765082	1.48054	3.52753	5.22268	0.566128	1.81866	2.38479	unchanged	2fold or more	2fold or more	Down	pUp	pDown
518	Tb927.1.3390	protein of unknown function, conserved	0.438892	0.571507	3.98676	2.76007	0.0693164	5.2269	-1.18806	-0.807157	1.99522	1.4647	-3.85066	2.38596	6.28869	8.24489	1.31107	2.65276	3.0435	0.39074	2fold or more or more	2fold or more	unchanged	pUp	Down	Up
519	Tb927.2.1560	cyclophilin-type peptidyl-prolyl cis-trans isomerase, putative (27H14.160)	0.439331	1.05623	2.15501	0.492417	2.52908	0.80298	-1.18662	0.0789261	1.10769	-1.02205	1.33861	-0.316564	1.12083	2.39443	2.68375	0.16457	1.25968	1.42425	unchanged	2fold or more	2fold or more	Down	Up	pDown
520	Tb927.10.7330	40S ribosomal protein S24E, putative	0.440099	1.33482	1.70226	0.984543	1.01327	1.0024	-1.1841	0.41665	0.767449	-0.0224743	0.019016	0.00345832	2.2371	1.31735	1.69818	1.16163	0.397634	0.763991	2fold or more or more	unchanged	unchanged	Down	Up	Up
521	Tb927.8.1370	protein of unknown function, conserved	0.4414	1.6236	1.39537	0.374139	2.36552	1.1299	-1.17984	0.699195	0.480645	-1.41835	1.24216	0.176195	1.17977	1.45696	1.23495	0.23851	0.542965	0.30445	unchanged	unchanged	unchanged	Down	Up	Up
522	Tb927.6.2490	protein of unknown function, conserved	0.443748	0.21648	10.4099	0.0870474	4.09379	2.8062	-1.17219	-2.2077	3.37988	-3.52206	2.03344	1.48862	5.09778	18.9108	3.70959	2.34987	4.24114	1.89126	2fold or more or more	2fold or more	2fold or more	Down	pUp	Up
523	Tb927.4.1920	GPI transamidase, putative (TbGPI16)	0.444492	0.715113	3.14602	1.58376	4.98744	0.1266	-1.16977	-0.483756	1.65353	0.663351	2.3183	-2.98165	3.56307	6.97436	24.8501	1.83312	2.80206	4.63518	2fold or more or more	2fold or more	2fold or more	pUp	pUp	pDown
524	Tb11.02.1690	protein of unknown function, conserved	0.445644	1.29888	1.7276	2.49091	0.530779	0.75636	-1.16603	0.377267	0.788768	1.31667	-0.913817	-0.402855	5.58943	2.44711	2.28409	2.4827	1.29108	1.19162	2fold or more or more	2fold or more	2fold or more	pUp	pDown	pDown
525	Tb927.5.3040	protein of unknown function, conserved	0.445644	1.23394	1.81852	0.0598122	4.24728	3.9364	-1.16603	0.303267	0.862768	-4.06342	2.08654	1.97688	7.45077	3.44205	2.16461	2.89739	1.78327	1.11411	2fold or more or more	2fold or more	2fold or more	Down	Up	Up
526	Tb927.10.520	protein of unknown function, conserved	0.445873	1.10304	2.03328	0.109732	9.14309	0.99672	-1.1653	0.141484	1.02381	-3.18794	3.19268	-0.00473982	4.06327	8.28901	2.03997	2.02264	3.0512	1.02855	2fold or more or more	2fold or more	2fold or more	Down	Up	pDown
527	Tb927.3.4320	73 kDa paraflagellar rod protein,PFR1 (PFR1)	0.446573	0.280839	7.97353	1.9068	0.828159	0.63326	-1.16303	-1.83219	2.99522	0.93115	-0.27202	-0.65913	4.26983	2.94889	12.5913	2.09418	1.56017	3.65435	2fold or more or more	2fold or more	2fold or more	pUp	Down	pDown
528	Tb927.4.1360	protein of unknown function, conserved	0.446573	0.122867	18.2252	0.089214	3.91417	2.8637	-1.16303	-3.02483	4.18786	-3.48659	1.96871	1.51788	5.00566	31.857	6.3642	2.32356	4.99354	2.66998	2fold or more or more	2fold or more	2fold or more	Down	pUp	Up
529	Tb927.2.2460	ubiquitin-conjugating enzyme e2, putative (25N14.35)	0.448107	0.547385	4.07686	1.39326	0.438234	1.6378	-1.15809	-0.869373	2.02746	0.478467	-1.19023	0.711759	3.10924	1.24907	2.48923	1.63656	0.320857	1.3157	2fold or more or more	unchanged	2fold or more	pUp	Down	Up
530	Tb11.02.0110	protein of unknown function, conserved	0.448987	1.04748	2.12627	0.514907	2.4564	0.79063	-1.15526	0.0669273	1.08833	-0.957617	1.29654	-0.338925	1.14682	2.34504	2.68934	0.197643	1.22961	1.42725	unchanged	2fold or more	2fold or more	Down	Up	pDown
531	Tb927.10.2880	calcium channel protein, putative	0.450596	0.742217	2.99007	0.96367	0.621601	1.6694	-1.15009	-0.430088	1.58018	-0.0533894	-0.68594	0.73933	2.13865	1.19404	1.79111	1.0967	0.255852	0.84085	2fold or more or more	unchanged	unchanged	Down	Down	Up
532	Tb927.4.240	retrotransposon hot spot protein (RHS, pseudogene), putative,retrotransposon hot spot protein 4 (RHS4), degenerate	0.450596	1.85554	1.19603	0.561798	4.49745	0.39578	-1.15009	0.891841	0.258253	-0.831877	2.16911	-1.33723	1.24679	2.4238	3.02195	0.318213	1.27727	1.59548	unchanged	2fold or more	2fold or more	Down	Up	pDown
533	Tb11.01.5440	protein of unknown function, conserved	0.450596	1.03601	2.14214	0.94688	3.73775	0.28255	-1.15009	0.0510392	1.09905	-0.0787464	1.90217	-1.82342	2.10138	3.60783	7.58143	1.07134	1.85113	2.92247	2fold or more or more	2fold or more	2fold or more	Down	Up	pDown
534	Tb927.10.6080	proteasome beta 5 subunit, putative,proteasome beta 5 subunit (PRCE)	0.452404	0.803623	2.75056	1.30974	1.08348	0.70468	-1.14432	-0.315409	1.45972	0.389281	0.115679	-0.50496	2.89507	1.34825	3.90326	1.5336	0.431088	1.96468	2fold or more or more	unchanged	2fold or more	pUp	pUp	pDown
535	Tb11.01.5860	T-complex protein 1, epsilon subunit, putative (TCP-1-epsilon)	0.452816	1.20337	1.83518	0.674855	1.22889	1.2058	-1.143	0.267084	0.87592	-0.567351	0.29736	0.269991	1.49035	1.02121	1.52196	0.575649	0.030276	0.605929	unchanged	unchanged	unchanged	Down	Up	Up
536	Tb927.6.4320	protein of unknown function, conserved	0.452852	0.73006	3.02472	2.8311	1.194	0.29583	-1.14289	-0.453914	1.5968	1.50136	0.255799	-1.75716	6.25171	1.63548	10.2245	2.64425	0.709713	3.35396	2fold or more or more	unchanged	2fold or more	pUp	pUp	pDown
537	Tb927.5.2850	radial spoke protein RSP2, putative	0.455194	0.47232	4.65123	2.03986	0.496189	0.98799	-1.13545	-1.08216	2.21761	1.02847	-1.01104	-0.0174317	4.48131	1.05053	4.70776	2.16392	0.07112	2.23504	2fold or more or more	unchanged	2fold or more	pUp	Down	pDown
538	Tb927.10.5230	ADP-ribosylation factor, putative	0.455194	1.1808	1.86049	1.99768	0.670695	0.74636	-1.13545	0.239764	0.895683	0.998327	-0.576271	-0.422056	4.38866	1.76056	2.49275	2.13378	0.816035	1.31774	2fold or more or more	unchanged	2fold or more	pUp	pDown	pDown
539	Tb927.6.3740	heat shock 70 kDa protein, mitochondrial precursor, putative	0.455194	0.47232	4.65123	0.337701	6.32087	0.46848	-1.13545	-1.08216	2.21761	-1.56618	2.66012	-1.09394	1.34792	13.3825	9.92832	0.43073	3.74228	3.31155	unchanged	2fold or more	2fold or more	Down	pUp	pDown
540	Tb11.01.6170	cleavage and polyadenylation specificity factor-like protein, putative	0.455746	0.748507	2.93144	1.09973	1.17731	0.77236	-1.1337	-0.417913	1.55161	0.137156	0.235499	-0.372655	2.41305	1.57288	3.79542	1.27086	0.653412	1.92426	2fold or more or more	unchanged	2fold or more	pUp	pUp	pDown
541	Tb927.2.3610	protein of unknown function, conserved (28H13.155)	0.456876	1.00429	2.17943	0.382146	2.08112	1.2574	-1.13013	0.00617325	1.12395	-1.3878	1.05736	0.330444	1.19555	2.07224	1.73328	0.25767	1.05119	0.793506	unchanged	2fold or more	unchanged	Down	Up	Up
542	Tb09.211.2970	structural maintenance of chromosome 1, putative (SMC1)	0.459475	0.112946	19.2694	0.94162	1.07247	0.99024	-1.12194	-3.14629	4.26824	-0.0867838	0.100934	-0.0141499	2.04934	9.49534	19.4593	1.03516	3.24722	4.28239	2fold or more or more	2fold or more	2fold or more	Down	pUp	pDown
543	Tb11.46.0001	60S acidic ribosomal subunit protein, putative	0.459678	1.64652	1.32123	1.11168	1.34906	0.66679	-1.1213	0.719417	0.401886	0.152741	0.431955	-0.584696	2.41838	1.22049	1.98148	1.27404	0.287462	0.986582	2fold or more or more	unchanged	unchanged	pUp	Up	pDown
544	Tb927.10.6950	sterol 24-c-methyltransferase, putative	0.460837	1.74421	1.2441	0.0125475	4.75945	16.745	-1.11767	0.802573	0.315099	-6.31645	2.2508	4.06566	36.7273	2.72873	13.4596	5.19878	1.44823	3.75056	2fold or more or more	2fold or more	2fold or more	Down	Up	Up
545	Tb11.01.0490	protein of unknown function, conserved	0.462606	2.02722	1.06632	0.539724	2.82931	0.65486	-1.11215	1.0195	0.0926409	-0.889707	1.50045	-0.610742	1.16671	1.39566	1.62832	0.222443	0.48095	0.703383	unchanged	unchanged	unchanged	Down	Up	pDown
546	Tb927.3.4500	fumarate hydratase, class I (FHc)	0.46347	0.463885	4.65123	0.0628062	0.926667	17.182	-1.10945	-1.10816	2.21761	-3.99295	-0.109876	4.10283	7.37938	1.99762	3.69409	2.8835	0.998284	1.88522	2fold or more or more	unchanged	2fold or more	Down	Down	Up
547	Tb927.2.5660	adenylate kinase, putative (ADKA)	0.46347	0.32472	6.64461	2.72948	0.375052	0.97685	-1.10945	-1.62273	2.73218	1.44863	-1.41484	-0.033791	5.88923	1.155	6.80205	2.55808	0.20789	2.76597	2fold or more or more	unchanged	2fold or more	pUp	Down	pDown
548	Tb927.10.1630	unspecified product (RLI)	0.46347	1.19064	1.81217	0.716949	1.05579	1.3211	-1.10945	0.251737	0.857715	-0.480058	0.0783186	0.40174	1.54691	1.12773	1.37171	0.629392	0.173418	0.455975	unchanged	unchanged	unchanged	Down	Up	Up
549	Tb11.55.0017	protein of unknown function, conserved	0.46347	1.78596	1.20811	0.862441	1.86445	0.6219	-1.10945	0.836699	0.272752	-0.213503	0.898748	-0.685245	1.86083	1.04395	1.94261	0.895947	0.062049	0.957997	unchanged	unchanged	unchanged	Down	Up	pDown
550	Tb927.10.14160	aquaglyceroporin (small solute channel), putative	0.465859	0.549526	3.90622	10.9994	2.47082	0.036795	-1.10203	-0.863741	1.96577	3.45935	1.30499	-4.76435	23.6109	4.49627	106.162	4.56138	2.16873	6.73012	2fold or more or more	2fold or more	2fold or more	pUp	pUp	pDown
551	Tb927.5.4500	ras-like small GTPase, putative (TbSAR1)	0.468828	0.528829	4.03339	2.89838	0.76695	0.44986	-1.09287	-0.919126	2.01199	1.53525	-0.382796	-1.15245	6.1822	1.45028	8.96585	2.62812	0.53633	3.16444	2fold or more or more	unchanged	2fold or more	pUp	Down	pDown
552	Tb927.1.120	retrotransposon hot spot protein 4 (RHS4), putative	0.469099	1.9678	1.08331	0.642797	3.42138	0.4547	-1.09203	0.976585	0.115449	-0.637564	1.77458	-1.13701	1.37028	1.73868	2.38247	0.454466	0.797995	1.25246	unchanged	unchanged	2fold or more	Down	Up	pDown
553	Tb11.01.0680	leucine rich repeat (TbLRRP1)	0.469907	0.765093	2.78146	1.39117	0.967209	0.74319	-1.08955	-0.386292	1.47584	0.476298	-0.0481005	-0.428197	2.96052	1.26417	3.7426	1.56585	0.338192	1.90404	2fold or more or more	unchanged	2fold or more	pUp	Down	pDown
554	Tb09.211.1350	peptidyl-prolyl cis-trans isomerase (cyclophilin- 40), putative,cyclophilin-40, putative	0.470712	0.724375	2.93279	2.93971	0.796651	0.427	-1.08708	-0.465191	1.55227	1.55567	-0.32798	-1.22769	6.24521	1.09978	6.86833	2.64275	0.137211	2.77996	2fold or more or more	unchanged	2fold or more	pUp	Down	pDown
555	Tb927.5.1930	protein of unknown function, conserved	0.47105	0.63451	3.34576	5.16983	0.782041	0.24734	-1.08605	-0.656285	1.74233	2.37012	-0.354684	-2.01543	10.9752	1.23251	13.5269	3.45617	0.301601	3.75776	2fold or more or more	unchanged	2fold or more	pUp	Down	pDown
556	Tb927.8.3930	protein of unknown function, conserved	0.472618	0.837987	2.52495	1.27149	1.00623	0.78161	-1.08125	-0.255001	1.33626	0.346518	0.00896115	-0.355479	2.69031	1.20077	3.23046	1.42777	0.263962	1.69174	2fold or more or more	unchanged	2fold or more	pUp	pUp	pDown
557	Tb927.10.14630	fibrillarin, putative	0.474004	1.4432	1.46181	0.623791	3.25417	0.49263	-1.07703	0.52927	0.547759	-0.680864	1.70229	-1.02142	1.31601	2.25483	2.96736	0.396166	1.17302	1.56918	unchanged	2fold or more	2fold or more	Down	Up	pDown
558	Tb927.7.6090	protein of unknown function, conserved	0.474796	1.7517	1.20236	0.642055	1.27706	1.2196	-1.07462	0.808755	0.265866	-0.639232	0.352824	0.286408	1.35227	1.37167	1.01434	0.435388	0.455931	0.020542	unchanged	unchanged	unchanged	Down	Up	Up
559	Tb11.01.4940	AAA ATPase, putative	0.477374	0.832292	2.5169	0.576469	0.218694	7.9321	-1.06681	-0.264839	1.33165	-0.794686	-2.19302	2.9877	1.20758	3.80575	3.15152	0.272124	1.92818	1.65605	unchanged	2fold or more	2fold or more	Down	Down	Up
560	Tb927.8.2520	acetyl-CoA synthetase, putative	0.477872	1.13874	1.83765	0.905633	1.16905	0.94453	-1.0653	0.187443	0.877862	-0.143002	0.225333	-0.0823315	1.89513	1.02661	1.94557	0.922298	0.03789	0.960194	unchanged	unchanged	unchanged	Down	Up	pDown
561	Tb927.5.950	thioredoxin-like protein	0.480023	0.671834	3.10082	0.87222	1.02357	1.1201	-1.05883	-0.573823	1.63265	-0.197236	0.0336088	0.163628	1.81704	1.52354	2.76834	0.861594	0.607432	1.46902	unchanged	unchanged	2fold or more	Down	pUp	Up
562	Tb11.02.1210	leucyl-tRNA synthetase, putative (LeuRS)	0.481422	1.25485	1.65532	0.690036	0.800486	1.8104	-1.05463	0.327514	0.727113	-0.535257	-0.321052	0.856308	1.43333	1.56761	1.09368	0.519373	0.648566	0.129195	unchanged	unchanged	unchanged	Down	pDown	Up
563	Tb09.211.4330	aminopeptidase P, putative,metallo-peptidase, Clan MG, Family M24	0.481697	0.737202	2.81605	0.510412	2.4623	0.79568	-1.0538	-0.439869	1.49367	-0.970265	1.3	-0.32974	1.05961	3.34005	3.53917	0.083535	1.73987	1.82341	unchanged	2fold or more	2fold or more	Down	pUp	pDown
564	Tb927.3.3180	Nucleoporin (TbNup98)	0.482781	0.779328	2.65784	0.777665	0.068501	18.772	-1.05056	-0.359698	1.41026	-0.362778	-3.86773	4.23051	1.61081	11.3769	7.06285	0.687782	3.50803	2.82025	unchanged	2fold or more	2fold or more	Down	Down	Up
565	Tb927.7.1780	Adenine phosphoribosyltransferase, putative	0.482781	0.519552	3.98676	0.982125	0.247034	4.1217	-1.05056	-0.944661	1.99522	-0.026021	-2.01722	2.04324	2.03431	2.10316	1.03385	1.02454	1.07256	0.04802	2fold or more or more	2fold or more	unchanged	Down	Down	Up
566	Tb927.3.3140	protein of unknown function, conserved	0.482781	0.883238	2.34516	0.842602	1.76292	0.6732	-1.05056	-0.179126	1.22968	-0.247077	0.81797	-0.570893	1.74531	1.99598	3.48358	0.803483	0.997096	1.80057	unchanged	unchanged	2fold or more	Down	pUp	pDown
567	Tb927.8.2600	protein of unknown function, conserved	0.482781	1.43441	1.44403	0.453165	2.2101	0.99846	-1.05056	0.520462	0.530096	-1.14189	1.14411	-0.00222346	1.06535	1.54077	1.44625	0.09133	0.623648	0.532319	unchanged	unchanged	unchanged	Down	Up	pDown
568	Tb09.211.1800	protein of unknown function, conserved	0.482781	2.33798	0.885948	0.294083	21.1599	0.1607	-1.05056	1.22526	-0.174707	-1.7657	4.40326	-2.63756	1.64164	9.05052	5.51305	0.71514	3.178	2.46285	unchanged	2fold or more	2fold or more	Down	Up	Down
569	Tb927.7.710	heat shock 70 kDa protein, putative (HSP70)	0.48623	0.331629	6.20163	1.05604	1.41327	0.67003	-1.04029	-1.59236	2.63265	0.0786703	0.499032	-0.577702	2.1719	4.26158	9.25575	1.11896	2.09139	3.21035	2fold or more or more	2fold or more	2fold or more	pUp	pUp	pDown
570	Tb927.10.14180	protein transport protein Sec13, putative,cytosolic coat protein, putative	0.48687	0.886057	2.31806	1.06081	7.39415	0.12749	-1.03839	-0.174528	1.21292	0.08516	2.88638	-2.97154	2.17882	8.34499	18.1823	1.12355	3.06091	4.18446	2fold or more or more	2fold or more	2fold or more	pUp	pUp	pDown
571	Tb11.01.3110	heat shock protein 70	0.489745	0.540482	3.77789	1.48139	3.15631	0.21387	-1.0299	-0.887683	1.91758	0.566955	1.65824	-2.22519	3.02484	5.8398	17.6644	1.59686	2.54592	4.14277	2fold or more or more	2fold or more	2fold or more	pUp	pUp	pDown
572	Tb927.10.8530	glucose transporter,glucose transporter 2A (THT2A)	0.489992	0.895136	2.27993	0.0162565	3.09754	19.859	-1.02917	-0.159822	1.18899	-5.94284	1.63112	4.31172	30.1413	3.4604	8.71035	4.91367	1.79094	3.12273	2fold or more or more	2fold or more	2fold or more	Down	pUp	Up
573	Tb927.6.1520	aquaporin 3, putative (AQP1)	0.490209	0.4428	4.60693	0.046799	9.13006	2.3404	-1.02853	-1.17527	2.20381	-4.41738	3.19062	1.22676	10.4748	20.6188	1.96844	3.38885	4.36589	0.97705	2fold or more or more	2fold or more	unchanged	Down	pUp	Up
574	Tb927.3.4070	protein of unknown function, conserved	0.491251	1.5497	1.31356	9.11577	1.22986	0.089197	-1.02547	0.631987	0.39348	3.18836	0.298496	-3.48686	18.5562	1.26006	14.7265	4.21383	0.333491	3.88034	2fold or more or more	unchanged	2fold or more	pUp	Up	pDown
575	Tb11.02.5720	ribonucleoside-diphosphate reductase large chain (RNR1)	0.491559	0.463885	4.38544	1.38424	0.53473	1.351	-1.02456	-1.10816	2.13272	0.46909	-0.903118	0.434028	2.81601	1.15272	3.24606	1.49365	0.205042	1.69869	2fold or more or more	unchanged	2fold or more	pUp	Down	Up
576	Tb927.3.4840	ubiquitin hydrolase, putative,cysteine peptidase, Clan CA, family C19, putative	0.494557	0.519552	3.89184	1.08046	1.57545	0.58747	-1.01579	-0.944661	1.96045	0.111648	0.655765	-0.767413	2.18471	3.03234	6.62472	1.12744	1.60043	2.72786	2fold or more or more	2fold or more	2fold or more	pUp	pUp	pDown
577	Tb927.10.6030	proteasome alpha 1 subunit, putative,20S proteasome subunit alpha-6, (putative) (TbPSA6)	0.494557	1.26177	1.60252	1.18813	1.06616	0.78943	-1.01579	0.335447	0.680345	0.248691	0.0924262	-0.341117	2.40241	1.18347	2.02997	1.26448	0.243021	1.02146	2fold or more or more	unchanged	2fold or more	pUp	Up	pDown
578	Tb09.244.2720	ribosomal protein L15, putative	0.49569	1.46124	1.3806	0.811491	1.22739	1.004	-1.01249	0.547192	0.465297	-0.301354	0.295594	0.00575927	1.63709	1.19053	1.3751	0.711136	0.251598	0.459538	unchanged	unchanged	unchanged	Down	Up	Up
579	Tb927.1.3950	D-alanine aminotransferase (ALAT)	0.495874	0.282924	7.12785	1.16821	1.807	0.47372	-1.01195	-1.82151	2.83347	0.2243	0.853593	-1.07789	2.35585	6.38683	15.0465	1.23625	2.6751	3.91136	2fold or more or more	2fold or more	2fold or more	pUp	pUp	pDown
580	Tb927.5.1360	nucleoside 2-deoxyribosyltransferase (NDRT)	0.496575	0.50512	3.98676	2.53807	0.595544	0.66158	-1.00992	-0.985303	1.99522	1.34373	-0.74772	-0.596012	5.11116	1.17902	6.02612	2.35365	0.237583	2.59123	2fold or more or more	unchanged	2fold or more	pUp	Down	pDown
581	Tb927.10.3260	Long-chain-fatty-acid--CoA ligase 5 (EC 6.2.1.3) (Long-chain acyl-CoA synthetase 5) (LACS 5), putative	0.496575	1.38547	1.45351	1.72052	5.63089	0.10322	-1.00992	0.470377	0.539539	0.782844	2.49336	-3.27621	3.46477	4.06422	14.0817	1.79276	2.02298	3.81575	2fold or more or more	2fold or more	2fold or more	pUp	Up	pDown
582	Tb927.8.3660	protein transport protein Sec23 (SEC23.1)	0.4985	1.4393	1.39375	1.11323	0.164155	5.4722	-1.00433	0.525366	0.478969	0.154747	-2.60687	2.45212	2.23315	8.76795	3.92624	1.15908	3.13224	1.97315	2fold or more or more	2fold or more	2fold or more	pUp	pDown	Up
583	Tb927.10.10560	histone H2B, putative	0.498689	0.474072	4.22986	1.91091	1.13433	0.46134	-1.00379	-1.07682	2.08061	0.934262	0.181835	-1.1161	3.83187	2.39273	9.16865	1.93805	1.25866	3.19671	2fold or more or more	2fold or more	2fold or more	pUp	pUp	pDown
584	Tb11.01.0450	protein phosphatase 1, putative	0.498874	0.502792	3.98676	0.997208	1.06012	0.94593	-1.00325	-0.991966	1.99522	-0.0040339	0.0842286	-0.0801947	1.99891	2.10846	4.21464	0.999216	1.07619	2.07541	unchanged	2fold or more	2fold or more	Down	pUp	pDown
585	Tb11.03.0940	elongation factor, putative	0.500662	1.16899	1.70861	0.307626	2.13161	1.525	-0.99809	0.225264	0.772826	-1.70075	1.09194	0.608809	1.6275	1.82346	1.1204	0.70266	0.866676	0.164017	unchanged	unchanged	unchanged	Down	Up	Up
586	Tb927.3.3490	high mobility group protein, putative (TDP1)	0.500713	0.150284	13.2892	2.18842	0.559022	0.81741	-0.997943	-2.73424	3.73218	1.12989	-0.839024	-0.290868	4.3706	3.71979	16.2577	2.12783	1.89522	4.02305	2fold or more or more	2fold or more	2fold or more	pUp	Down	pDown
587	Tb927.3.4760	dynamin, putative,vacuolar sortin protein 1, putative	0.502093	1.14901	1.73338	0.324918	4.28924	0.71754	-0.993974	0.20039	0.793585	-1.62185	2.10072	-0.478869	1.54529	3.73299	2.41571	0.627876	1.90033	1.27245	unchanged	2fold or more	2fold or more	Down	Up	pDown
588	Tb11.01.3370	glycosomal membrane protein, putative (PEX11)	0.504726	0.474373	4.17661	1.108	0.764467	1.1806	-0.986427	-1.07591	2.06233	0.147953	-0.387473	0.23952	2.19524	1.61154	3.5377	1.13438	0.688437	1.82281	2fold or more or more	unchanged	2fold or more	pUp	Down	Up
589	Tb11.01.5590	RNA-binding protein (NRBD2)	0.505086	1.4765	1.34091	1.09839	0.908966	1.0016	-0.9854	0.562185	0.423214	0.135396	-0.137702	0.00230647	2.17468	1.62438	1.33877	1.1208	0.699887	0.420908	2fold or more or more	unchanged	unchanged	pUp	pDown	Up
590	Tb09.211.1250	proteasome alpha 1 subunit, putative,20S proteasome subunit alpha-6, (putative) (TbPSA6)	0.508191	0.389664	5.0499	1.21789	1.05635	0.77729	-0.976557	-1.3597	2.33626	0.284388	0.0790874	-0.363475	2.39652	2.71093	6.4968	1.26094	1.43879	2.69973	2fold or more or more	2fold or more	2fold or more	pUp	pUp	pDown
591	Tb11.01.4660	elongation factor 1 gamma, putative	0.510015	0.441367	4.44239	0.644039	2.32988	0.66643	-0.971388	-1.17995	2.15134	-0.634779	1.22025	-0.585475	1.26278	5.27876	6.66595	0.336609	2.4002	2.73681	unchanged	2fold or more	2fold or more	Down	pUp	pDown
592	Tb927.10.3650	NADH-dependent fumarate reductase, putative	0.510369	0.631887	3.10082	0.0464684	2.11853	10.158	-0.970387	-0.662261	1.63265	-4.42761	1.08306	3.34454	10.9832	3.35269	3.2759	3.45722	1.74532	1.71189	2fold or more or more	2fold or more	2fold or more	Down	pUp	Up
593	Tb927.10.10480	histone H2B, putative	0.510627	0.443385	4.41687	1.91091	1.13433	0.46134	-0.969657	-1.17337	2.14303	0.934262	0.181835	-1.1161	3.74229	2.55833	9.57405	1.90392	1.3552	3.25913	2fold or more or more	2fold or more	2fold or more	pUp	pUp	pDown
594	Tb09.160.2910	tricarboxylate carrier, putative (1L12.345)	0.51118	0.86592	2.25917	0.0530673	4.45896	4.2261	-0.968096	-0.207695	1.17579	-4.23603	2.15671	2.07933	9.63263	5.14942	1.87065	3.26793	2.36441	0.90354	2fold or more or more	2fold or more	unchanged	Down	pUp	Up
595	Tb09.211.3680	chaperone protein DNAj, putative	0.51118	1.81843	1.07579	0.421905	3.59453	0.65939	-0.968096	0.862694	0.105401	-1.24501	1.8458	-0.600796	1.2116	1.97672	1.6315	0.276914	0.983106	0.706197	unchanged	unchanged	unchanged	Down	Up	pDown
596	Tb927.7.2160	protein of unknown function, conserved	0.511391	1.00822	1.93951	0.0420716	33.2192	0.71552	-0.967502	0.0118119	0.95569	-4.57101	5.05395	-0.482936	12.1553	32.9485	2.71063	3.60351	5.04214	1.43863	2fold or more or more	2fold or more	2fold or more	Down	Up	pDown
597	Tb11.02.0870	Ran-binding protein 1, putative	0.511623	1.11742	1.74918	1.25005	1.26196	0.63391	-0.966847	0.160169	0.806678	0.321982	0.335668	-0.65765	2.4433	1.12935	2.75935	1.28883	0.175499	1.46433	2fold or more or more	unchanged	2fold or more	pUp	Up	pDown
598	Tb927.4.3490	DNA-directed RNA polymerase subunit, putative,RNA polymerase subunit, putative (RPB6)	0.511973	1.23052	1.58732	1.19957	0.84988	0.98088	-0.965861	0.299265	0.666596	0.262521	-0.234669	-0.0278514	2.34304	1.44787	1.61826	1.22838	0.533934	0.694447	2fold or more or more	unchanged	unchanged	pUp	pDown	pDown
599	Tb927.10.10470	histone H2B, putative	0.511981	0.420198	4.64827	1.91091	1.13433	0.46134	-0.965836	-1.25086	2.21669	0.934262	0.181835	-1.1161	3.73239	2.69951	10.0756	1.9001	1.4327	3.33279	2fold or more or more	2fold or more	2fold or more	pUp	pUp	pDown
600	Tb927.10.10510	histone H2B, putative	0.515239	0.420304	4.61772	1.91091	1.13433	0.46134	-0.956685	-1.2505	2.20718	0.934262	0.181835	-1.1161	3.70879	2.69882	10.0094	1.89095	1.43233	3.32328	2fold or more or more	2fold or more	2fold or more	pUp	pUp	pDown
601	Tb927.3.3940	RNA-binding protein, putative (DRBD11)	0.515752	0.551579	3.51521	0.332646	0.397809	7.5569	-0.955251	-0.858361	1.81361	-1.58794	-1.32985	2.91779	1.55045	1.38654	2.14977	0.632689	0.471489	1.10418	unchanged	unchanged	2fold or more	Down	Down	Up
602	Tb927.10.10520	histone H2B, putative	0.517092	0.414436	4.66633	1.91091	1.13433	0.46134	-0.951508	-1.27078	2.22229	0.934262	0.181835	-1.1161	3.6955	2.73703	10.1148	1.88577	1.45261	3.33839	2fold or more or more	2fold or more	2fold or more	pUp	pUp	pDown
603	Tb927.10.14620	protein of unknown function, conserved	0.517266	1.19497	1.61782	2.58639	1.86081	0.20778	-0.951022	0.256973	0.694049	1.37094	0.895934	-2.26687	5.00011	1.55721	7.7862	2.32196	0.638961	2.96092	2fold or more or more	unchanged	2fold or more	pUp	Up	pDown
604	Tb11.18.0004	eukaryotic translation initiation factor 4e, putative (eIF4E)	0.517706	0.68655	2.81348	1.16775	1.34617	0.63614	-0.949795	-0.542562	1.49236	0.223728	0.428856	-0.652584	2.25561	1.96077	4.42274	1.17352	0.971418	2.14494	2fold or more or more	unchanged	2fold or more	pUp	pUp	pDown
605	Tb11.01.5710	phenylalanyl-tRNA synthetase alpha chain, putative	0.517951	1.86654	1.03437	0.909174	1.08439	1.0143	-0.949113	0.900365	0.0487479	-0.137372	0.116888	0.0204844	1.75533	1.72127	1.01978	0.811741	0.783477	0.0282635	unchanged	unchanged	unchanged	Down	Up	Up
606	Tb09.211.4350	ribonuclease, putative	0.518355	0.764047	2.52495	1.5302	0.882037	0.74091	-0.947988	-0.388267	1.33626	0.613719	-0.181089	-0.43263	2.95204	1.15443	3.40792	1.56171	0.207178	1.76889	2fold or more or more	unchanged	2fold or more	pUp	Down	pDown
607	Tb927.8.1110	40S ribosomal protein S9, putative	0.519033	1.68325	1.1446	0.992654	1.0069	1.0005	-0.946102	0.751254	0.194848	-0.0106366	0.00991547	0.000721167	1.91251	1.67173	1.14403	0.935465	0.741339	0.194127	unchanged	unchanged	unchanged	Down	Up	Up
608	Tb11.46.0002	60S acidic ribosomal subunit protein, putative	0.519683	1.59421	1.20702	1.11168	1.34906	0.66679	-0.944296	0.672841	0.271454	0.152741	0.431955	-0.584696	2.13915	1.18172	1.8102	1.09704	0.240886	0.85615	2fold or more or more	unchanged	unchanged	pUp	Up	pDown
609	Tb927.10.14930	protein of unknown function, conserved,zinc finger protein family member, putative (ZC3H39)	0.521404	1.29888	1.47658	0.192182	2.63837	1.9722	-0.939526	0.377267	0.562259	-2.37945	1.39965	0.979806	2.71306	2.03127	1.33565	1.43992	1.02238	0.417547	2fold or more or more	2fold or more	unchanged	Down	Up	Up
610	Tb11.01.3180	guanine nucleotide-binding protein beta subunit-like protein,activated protein kinase c receptor	0.52248	2.14399	0.892703	0.916926	1.28586	0.84815	-0.936552	1.1003	-0.163748	-0.125122	0.362731	-0.237609	1.75495	1.66736	1.05253	0.81143	0.737569	0.073861	unchanged	unchanged	unchanged	Down	Up	Down
611	Tb11.01.4623	calmodulin	0.523437	0.138715	13.7725	2.62192	0.503764	0.7571	-0.933913	-2.8498	3.78371	1.39062	-0.989179	-0.401444	5.00903	3.63164	18.191	2.32453	1.86062	4.18515	2fold or more or more	2fold or more	2fold or more	pUp	Down	pDown
612	Tb927.6.4690	60S ribosomal protein L9, putative	0.52347	1.18986	1.60551	1.01656	0.742535	1.3248	-0.933821	0.250788	0.683033	0.023695	-0.42947	0.405775	1.94196	1.60243	1.21189	0.957516	0.680258	0.277258	unchanged	unchanged	unchanged	pUp	pDown	Up
613	Tb927.10.10530	histone H2B, putative	0.524718	0.442574	4.30614	1.91091	1.13433	0.46134	-0.930387	-1.17601	2.10639	0.934262	0.181835	-1.1161	3.6418	2.56301	9.33396	1.86465	1.35784	3.22249	2fold or more or more	2fold or more	2fold or more	pUp	pUp	pDown
614	Tb927.4.3570	translation elongation factor 1-beta, putative	0.525752	0.494573	3.84582	0.927988	0.941382	1.1447	-0.927547	-1.01574	1.94329	-0.107822	-0.0871478	0.19497	1.76507	1.90342	3.35967	0.819725	0.928592	1.74832	unchanged	unchanged	2fold or more	Down	Down	Up
615	Tb927.6.4000	small glutamine-rich tetratricopeptide repeat protein, putative;with=GeneDB:LinJ30_V3.2740;with=GeneDB:LinJ30_V3.2740 (SGT)	0.526671	2.20809	0.85989	0.538039	1.91758	0.96924	-0.925027	1.1428	-0.217775	-0.894216	0.93929	-0.0450741	1.02159	1.1515	1.12717	0.030811	0.20351	0.172701	unchanged	unchanged	unchanged	Down	Up	Down
616	Tb11.01.7910	protein of unknown function, conserved	0.526671	2.27304	0.835322	0.652997	2.07352	0.73855	-0.925027	1.18462	-0.259595	-0.614851	1.05208	-0.437232	1.23986	1.09622	1.13103	0.310176	0.13254	0.177637	unchanged	unchanged	unchanged	Down	Up	Down
617	Tb927.3.2310	flagellar component,PACRGA	0.527102	0.421258	4.50357	1.83989	0.453416	1.1987	-0.923845	-1.24722	2.17107	0.879622	-1.14109	0.261471	3.49059	1.07634	3.75705	1.80347	0.10613	1.9096	2fold or more or more	unchanged	2fold or more	pUp	Down	Up
618	Tb11.01.1370	eukaryotic translation initiation factor 3 subunit, putative,TGF-beta receptor interacting protein 1 (eIF-3 beta)	0.527567	0.807247	2.34809	0.529857	5.82734	0.32387	-0.922573	-0.308917	1.23149	-0.916324	2.54284	-1.62651	1.00434	7.2188	7.2501	0.006249	2.85176	2.858	unchanged	2fold or more	2fold or more	Down	pUp	pDown
619	Tb09.244.2725	ribosomal protein L36, putative	0.528382	1.11644	1.69518	1.05118	0.85511	1.1125	-0.920346	0.158905	0.761441	0.0720126	-0.225818	0.153805	1.98944	1.30561	1.52376	0.992359	0.384723	0.607636	unchanged	unchanged	unchanged	pUp	pDown	Up
620	Tb09.211.0340	60S ribosomal protein L10, putative,QM-like protein	0.528887	1.61237	1.17266	1.05683	0.897326	1.0545	-0.918969	0.689186	0.229783	0.0797372	-0.156296	0.0765591	1.99821	1.79686	1.11205	0.998706	0.845482	0.153224	unchanged	unchanged	unchanged	pUp	pDown	Up
621	Tb11.01.3170	guanine nucleotide-binding protein beta subunit- like protein,activated protein kinase c receptor (TRACK)	0.529431	2.16391	0.872872	0.916926	1.28586	0.84815	-0.917485	1.11364	-0.196158	-0.125122	0.362731	-0.237609	1.73191	1.68285	1.02915	0.792363	0.750909	0.041451	unchanged	unchanged	unchanged	Down	Up	Down
622	Tb927.4.3590	translation elongation factor 1-beta, putative	0.530099	0.569864	3.31033	0.927988	0.941382	1.1447	-0.915665	-0.81131	1.72698	-0.107822	-0.0871478	0.19497	1.75059	1.65194	2.89188	0.807843	0.724162	1.53201	unchanged	unchanged	2fold or more	Down	Down	Up
623	Tb927.10.10490	histone H2B, putative	0.530536	0.422701	4.45914	1.91091	1.13433	0.46134	-0.914478	-1.24229	2.15677	0.934262	0.181835	-1.1161	3.60185	2.68351	9.66567	1.84874	1.42412	3.27287	2fold or more or more	2fold or more	2fold or more	pUp	pUp	pDown
624	Tb927.10.10590	histone H2B, putative	0.532746	0.45903	4.0892	1.91091	1.13433	0.46134	-0.908479	-1.12334	2.03182	0.934262	0.181835	-1.1161	3.58691	2.47113	8.86377	1.84274	1.30517	3.14792	2fold or more or more	2fold or more	2fold or more	pUp	pUp	pDown
625	Tb11.01.8470	dihydrolipoyl dehydrogenase (GCVL-2)	0.534077	1.54545	1.21155	0.0968429	51.7828	0.19941	-0.90488	0.628023	0.276857	-3.36821	5.6944	-2.32619	5.51488	33.5068	6.0757	2.46333	5.06638	2.60305	2fold or more or more	2fold or more	2fold or more	Down	Up	pDown
626	Tb927.2.5760	protein of unknown function, conserved (1F7.250)	0.534773	0.92004	2.03247	0.662032	0.110952	13.614	-0.903001	-0.120232	1.02323	-0.595026	-3.17199	3.76702	1.23797	8.29223	6.69828	0.307975	3.05176	2.74379	unchanged	2fold or more	2fold or more	Down	Down	Up
627	Tb927.3.1900	protein of unknown function, conserved	0.535887	0.561678	3.3223	2.56924	0.492802	0.78981	-0.899998	-0.832186	1.73218	1.36134	-1.02092	-0.340422	4.79437	1.13976	4.20644	2.26134	0.188734	2.0726	2fold or more or more	unchanged	2fold or more	pUp	Down	pDown
628	Tb927.5.2080	guanosine monophosphate reductase, putative	0.537957	1.09905	1.69135	0.335132	4.24108	0.70357	-0.894439	0.136259	0.758179	-1.5772	2.08443	-0.507234	1.60521	3.85885	2.40396	0.682761	1.94817	1.26541	unchanged	2fold or more	2fold or more	Down	Up	pDown
629	Tb11.02.0620	nucleolar GTP-binding protein 1 (NOG1)	0.538443	0.772751	2.40337	0.255304	4.14873	0.94412	-0.893134	-0.371924	1.26506	-1.96971	2.05267	-0.0829579	2.10903	5.36876	2.54563	1.07658	2.42459	1.34802	2fold or more or more	2fold or more	2fold or more	Down	pUp	pDown
630	Tb927.7.2100	GMP synthase, putative,glutamine amidotransferase, putative	0.539383	1.25077	1.48226	0.829807	1.47751	0.81563	-0.890617	0.32282	0.567797	-0.269153	0.563166	-0.294013	1.53844	1.18128	1.81732	0.621464	0.240346	0.86181	unchanged	unchanged	unchanged	Down	Up	pDown
631	Tb11.02.0990	protein of unknown function, conserved	0.540715	0.773142	2.39206	1.85919	235.66	0.0022824	-0.887059	-0.371194	1.25825	0.894671	7.88056	-8.77523	3.43838	304.807	1048.06	1.78173	8.25175	10.0335	2fold or more or more	2fold or more	2fold or more	pUp	pUp	pDown
632	Tb927.10.8630	protein of unknown function, conserved	0.540948	0.318435	5.80529	1.02787	1.12155	0.86745	-0.886438	-1.65093	2.53737	0.0396514	0.165496	-0.205147	1.90012	3.52209	6.69238	0.926089	1.81643	2.74252	unchanged	2fold or more	2fold or more	pUp	pUp	pDown
633	Tb927.5.2950	protein of unknown function, conserved	0.542554	0.418283	4.40642	2.36787	0.367875	1.148	-0.88216	-1.25745	2.13961	1.24359	-1.44271	0.199123	4.3643	1.13702	3.83836	2.12575	0.18526	1.94049	2fold or more or more	unchanged	2fold or more	pUp	Down	Up
634	Tb09.211.4850	60S ribosomal protein L26, putative	0.544442	1.28359	1.43094	1.01798	0.964781	1.0182	-0.877149	0.360183	0.516967	0.0257056	-0.0517266	0.026021	1.86976	1.33045	1.40537	0.902855	0.41191	0.490946	unchanged	unchanged	unchanged	pUp	pDown	Up
635	Tb927.6.2460	ubiquitin fusion degradation protein 2, putative,ubiquitin conjugation factor E4 B, putative	0.546791	0.494811	3.69606	0.839278	1.48815	0.80066	-0.870939	-1.01505	1.88599	-0.252779	0.573517	-0.320738	1.53492	3.00751	4.61628	0.61816	1.58857	2.20673	unchanged	2fold or more	2fold or more	Down	pUp	pDown
636	Tb927.10.4710	proteasome beta 2 subunit, putative,20S proteasome subunit (PSB4)	0.546791	0.896845	2.03921	1.26584	1.05691	0.74745	-0.870939	-0.157069	1.02801	0.340094	0.0798573	-0.419951	2.31503	1.17848	2.72822	1.21103	0.236926	1.44796	2fold or more or more	unchanged	2fold or more	pUp	pUp	pDown
637	Tb927.6.5090	protein of unknown function, conserved	0.548846	0.21648	8.4165	0.523286	0.289576	6.5993	-0.865526	-2.2077	3.07322	-0.934328	-1.78799	2.72231	1.04885	1.33766	1.27536	0.068802	0.41971	0.35091	unchanged	unchanged	unchanged	Down	Down	Up
638	Tb927.10.7290	protein of unknown function, conserved	0.548846	0.79376	2.29541	0.0920387	1.39674	7.7788	-0.865526	-0.333226	1.19875	-3.44162	0.482069	2.95955	5.96321	1.75966	3.38886	2.57609	0.815295	1.7608	2fold or more or more	unchanged	2fold or more	Down	pUp	Up
639	Tb11.02.0352	protein of unknown function, conserved	0.550371	0.854526	2.12627	2.35799	0.393953	1.0765	-0.861524	-0.226804	1.08833	1.23756	-1.34391	0.106348	4.28436	2.16912	1.97518	2.09908	1.11711	0.981982	2fold or more or more	2fold or more	unchanged	pUp	Down	Up
640	Tb09.211.0110	60S ribosomal protein L10, putative,QM-like protein (QM)	0.551684	1.54873	1.1704	1.05683	0.897326	1.0545	-0.858085	0.631082	0.227003	0.0797372	-0.156296	0.0765591	1.91563	1.72593	1.10991	0.937822	0.787378	0.150444	unchanged	unchanged	unchanged	pUp	pDown	Up
641	Tb927.10.10570	histone H2B, putative	0.552903	0.394474	4.58493	1.91091	1.13433	0.46134	-0.854902	-1.342	2.1969	0.934262	0.181835	-1.1161	3.45614	2.87555	9.93831	1.78916	1.52384	3.313	2fold or more or more	2fold or more	2fold or more	pUp	pUp	pDown
642	Tb927.5.1610	60S ribosomal protein L13a, putative	0.55338	0.557355	3.24224	1.01659	0.903453	1.0888	-0.853658	-0.843332	1.69699	0.023739	-0.146478	0.122739	1.83706	1.62097	2.97781	0.877397	0.696854	1.57425	unchanged	unchanged	2fold or more	pUp	Down	Up
643	Tb11.01.1730	protein of unknown function, conserved	0.553779	1.25891	1.43439	0.872829	1.19047	0.96239	-0.852618	0.33218	0.520439	-0.196229	0.251536	-0.0553064	1.57613	1.05749	1.49045	0.656389	0.080644	0.575745	unchanged	unchanged	unchanged	Down	Up	pDown
644	Tb927.3.4600	protein of unknown function, conserved	0.556164	2.11068	0.851873	0.46322	2.87158	0.75178	-0.846417	1.07771	-0.23129	-1.11023	1.52185	-0.411618	1.20065	1.3605	1.13314	0.263813	0.44414	0.180328	unchanged	unchanged	unchanged	Down	Up	Down
645	Tb927.10.3380	60S acidic ribosomal protein P2, putative	0.556319	1.60845	1.11755	0.793777	1.00567	1.2527	-0.846015	0.685673	0.160341	-0.333195	0.00815376	0.325041	1.42684	1.59939	1.12093	0.51282	0.677519	0.1647	unchanged	unchanged	unchanged	Down	Up	Up
646	Tb927.10.560	40S ribosomal proteins S11, putative	0.558311	0.757787	2.36361	0.930146	0.412042	2.6092	-0.840859	-0.400136	1.24099	-0.104471	-1.27914	1.38361	1.666	1.83911	1.10391	0.736388	0.879004	0.14262	unchanged	unchanged	unchanged	Down	Down	Up
647	Tb927.10.2770	eukaryotic translation initiation factor 5, putative	0.559262	1.159	1.54277	0.476372	1.11559	1.8817	-0.838405	0.212881	0.625524	-1.06984	0.157803	0.912037	1.174	1.03892	1.21969	0.231435	0.055078	0.286513	unchanged	unchanged	unchanged	Down	Up	Up
648	Tb927.5.690	protein of unknown function, conserved	0.560649	1.06075	1.68149	0.459179	2.08223	1.0459	-0.834829	0.0850866	0.749742	-1.12287	1.05813	0.0647449	1.22098	1.96298	1.6077	0.288041	0.973043	0.684997	unchanged	unchanged	unchanged	Down	Up	Up
649	Tb927.8.8220	amino acid transporter, putative	0.560649	1.68854	1.05632	9.89218	1.33332	0.075818	-0.834829	0.755779	0.0790501	3.30629	0.415028	-3.72132	17.6442	1.26642	13.9324	4.14112	0.340751	3.80037	2fold or more or more	unchanged	2fold or more	pUp	Up	pDown
650	Tb927.3.1800	protein of unknown function, conserved	0.561782	1.86714	0.953357	0.67245	1.79264	0.82956	-0.831917	0.900829	-0.0689119	-0.572502	0.842083	-0.269582	1.19699	1.04156	1.14923	0.259415	0.058746	0.20067	unchanged	unchanged	unchanged	Down	Up	Down
651	Tb927.4.3510	DNA-directed RNA polymerase subunit, putative	0.564854	0.965833	1.833	1.19957	0.84988	0.98088	-0.824049	-0.0501538	0.874203	0.262521	-0.234669	-0.0278514	2.12369	1.13643	1.86872	1.08657	0.184515	0.902054	2fold or more or more	unchanged	unchanged	pUp	Down	pDown
652	Tb927.8.6030	60S ribosomal protein L12, putative	0.565598	1.74649	1.01234	0.970968	1.55356	0.66293	-0.82215	0.804458	0.0176923	-0.0425043	0.635576	-0.593072	1.71671	1.12419	1.52707	0.779646	0.168882	0.610764	unchanged	unchanged	unchanged	Down	Up	pDown
653	Tb927.10.8930	paraflagellar rod component, putative (PFC18)	0.567515	0.56826	3.10082	2.30649	1.13978	0.38039	-0.817271	-0.815378	1.63265	1.2057	0.188752	-1.39445	4.0642	2.00573	8.15169	2.02297	1.00413	3.0271	2fold or more or more	2fold or more	2fold or more	pUp	pUp	pDown
654	Tb11.18.0015	protein of unknown function, conserved	0.570626	0.733718	2.38847	1.75491	1.59179	0.35798	-0.809383	-0.446702	1.25609	0.811397	0.670653	-1.48205	3.07541	2.1695	6.6721	1.62078	1.11736	2.73814	2fold or more or more	2fold or more	2fold or more	pUp	pUp	pDown
655	Tb927.4.4700	protein of unknown function, conserved	0.571062	0.527081	3.3223	2.24004	0.509147	0.8768	-0.808282	-0.923902	1.73218	1.16353	-0.973846	-0.18968	3.9226	1.03522	3.78911	1.97181	0.049944	1.92186	2fold or more or more	unchanged	2fold or more	pUp	Down	pDown
656	Tb11.03.0580	RNA-binding protein, UBP2 (UBP2)	0.579338	0.0999138	17.276	0.897424	0.211679	5.2641	-0.787523	-3.32317	4.1107	-0.156138	-2.24005	2.39619	1.54905	2.11861	3.28185	0.631385	1.08312	1.71451	unchanged	2fold or more	2fold or more	Down	Down	Up
657	Tb11.01.1170	protein of unknown function, conserved	0.579338	0.64944	2.65784	1.50405	0.0984249	6.7551	-0.787523	-0.622733	1.41026	0.588856	-3.34483	2.75598	2.59616	6.59833	2.54157	1.37638	2.7221	1.34572	2fold or more or more	2fold or more	2fold or more	pUp	Down	Up
658	Tb11.18.0005	protein of unknown function, conserved	0.579338	0.556663	3.10082	1.6031	0.725742	0.85952	-0.787523	-0.845125	1.63265	0.680868	-0.462471	-0.218397	2.76713	1.30374	3.60763	1.46839	0.382654	1.85105	2fold or more or more	unchanged	2fold or more	pUp	Down	pDown
659	Tb09.160.1200	microtubule- associated protein (GB4)	0.579338	0.592967	2.91097	2.23155	0.446157	1.0044	-0.787523	-0.753977	1.5415	1.15804	-1.16438	0.00633393	3.85187	1.32906	2.89823	1.94556	0.410403	1.53517	2fold or more or more	unchanged	2fold or more	pUp	Down	Up
660	Tb11.01.7120	protein of unknown function, conserved	0.579338	0.64944	2.65784	5.73296	0.329051	0.5301	-0.787523	-0.622733	1.41026	2.51928	-1.60362	-0.915664	9.89569	1.97368	5.01385	3.3068	0.980887	2.32592	2fold or more or more	unchanged	2fold or more	pUp	Down	pDown
661	Tb927.8.1750	protein of unknown function, conserved	0.579338	1.29888	1.32892	0.732654	0.356389	3.8298	-0.787523	0.377267	0.410256	-0.448795	-1.48847	1.93727	1.26464	3.64455	2.88188	0.338728	1.86574	1.52701	unchanged	2fold or more	2fold or more	Down	pDown	Up
662	Tb927.10.12040	protein kinase, putative,mitogen-activated protein kinase 11, putative	0.579338	1.55866	1.10743	1.90865	0.877663	0.59696	-0.787523	0.640302	0.147222	0.932554	-0.18826	-0.744294	3.29455	1.77591	1.85512	1.72008	0.828562	0.891516	2fold or more or more	unchanged	unchanged	pUp	pDown	pDown
663	Tb927.6.850	protein of unknown function, conserved	0.579338	3.89664	0.442974	1.95787	0.712218	0.71714	-0.787523	1.96223	-1.17471	0.969283	-0.489609	-0.479673	3.3795	5.47113	1.61893	1.75681	2.45184	0.695037	2fold or more or more	2fold or more	unchanged	pUp	pDown	Down
664	Tb11.01.6660	iron superoxide dismutase (TbSODB)	0.579338	0.21648	7.97353	0.466744	1.02581	2.0886	-0.787523	-2.2077	2.99522	-1.0993	0.036759	1.06254	1.24124	4.7386	3.81764	0.311777	2.24446	1.93268	unchanged	2fold or more	2fold or more	Down	pUp	Up
665	Tb09.211.2360	protein kinase A catalytic subunit isoform 2,protein kinase A catalytic subunit (PKAC2)	0.579338	0.64944	2.65784	0.42613	7.82755	0.2998	-0.787523	-0.622733	1.41026	-1.23063	2.96856	-1.73793	1.35953	12.0527	8.86543	0.443107	3.59129	3.14819	unchanged	2fold or more	2fold or more	Down	pUp	pDown
666	Tb11.01.2280	ubiquinone biosynthesis methyltransferase, putative	0.579338	0.8118	2.12627	0.386997	2.71951	0.95017	-0.787523	-0.300805	1.08833	-1.36961	1.44335	-0.0737424	1.49701	3.34997	2.23778	0.582087	1.74415	1.16207	unchanged	2fold or more	2fold or more	Down	pUp	pDown
667	Tb927.8.5030	trafficking protein particle complex subunit 3, putative,TRAPP, putative,transport protein particle (TRAPP) component, Bet3, putative	0.579338	0.974159	1.7719	1.21187	1.23671	0.66723	-0.787523	-0.0377701	0.825293	0.277237	0.306507	-0.583744	2.09182	1.26951	2.6556	1.06476	0.344277	1.40904	2fold or more or more	unchanged	2fold or more	pUp	pUp	pDown
668	Tb927.3.5490	flagellar transport protein, putative (PIFTB2)	0.579338	0.519552	3.3223	2.76419	3.35189	0.10793	-0.787523	-0.944661	1.73218	1.46686	1.74498	-3.21183	4.77129	6.45152	30.7819	2.25438	2.68964	4.94401	2fold or more or more	2fold or more	2fold or more	pUp	pUp	pDown
669	Tb927.10.15290	protein of unknown function, conserved	0.579338	2.59776	0.664461	0.543951	2.40125	0.7656	-0.787523	1.37727	-0.589744	-0.878451	1.26379	-0.385337	1.06506	1.08183	1.15221	0.090928	0.11348	0.204407	unchanged	unchanged	unchanged	Down	Up	Down
670	Tb11.01.1400	glycyl-tRNA synthetase, putative	0.579338	1.29888	1.32892	0.725637	1.36771	1.0076	-0.787523	0.377267	0.410256	-0.462681	0.451758	0.010923	1.25253	1.05299	1.3189	0.324842	0.074491	0.399333	unchanged	unchanged	unchanged	Down	Up	Up
671	Tb927.3.1820	protein of unknown function, conserved	0.579338	2.59776	0.664461	0.791264	1.44411	0.87514	-0.787523	1.37727	-0.589744	-0.337768	0.530182	-0.192414	1.36581	1.79887	1.31707	0.449755	0.847088	0.39733	unchanged	unchanged	unchanged	Down	Up	Down
672	Tb927.8.2000	cyclophilin, putative (NCP1)	0.579338	2.69887	0.639567	0.800833	1.65806	0.75311	-0.787523	1.43235	-0.644832	-0.320427	0.729494	-0.409067	1.38232	1.62772	1.17753	0.467096	0.702856	0.235765	unchanged	unchanged	unchanged	Down	Up	Down
673	Tb927.7.3360	farnesyl pyrophosphate synthase (FPPS)	0.579338	1.29888	1.32892	0.362529	1.48533	1.8571	-0.787523	0.377267	0.410256	-1.46383	0.57078	0.893052	1.59804	1.14354	1.39745	0.676307	0.193513	0.482796	unchanged	unchanged	unchanged	Down	Up	Up
674	Tb927.6.1290	protein of unknown function, conserved	0.579338	1.6236	1.06314	0.986972	2.23882	0.45256	-0.787523	0.699195	0.0883279	-0.018919	1.16274	-1.14382	1.70362	1.37893	2.34917	0.768604	0.463545	1.23215	unchanged	unchanged	2fold or more	Down	Up	pDown
675	Tb927.2.820	retrotransposon hot spot protein (RHS, pseudogene), putative,retrotransposon hot spot protein 1 (RHS1), interrupted	0.579338	3.89664	0.442974	0.314842	4.09051	0.77648	-0.787523	1.96223	-1.17471	-1.6673	2.03228	-0.364979	1.84009	1.04975	1.75288	0.879777	0.07005	0.809731	unchanged	unchanged	unchanged	Down	Up	Down
676	Tb927.5.3230	protein of unknown function, conserved	0.579338	1.58752	1.0873	0.198602	3.91966	1.2846	-0.787523	0.666774	0.120749	-2.33205	1.97073	0.361319	2.91709	2.46906	1.18146	1.54453	1.30396	0.24057	2fold or more or more	2fold or more	unchanged	Down	Up	Up
677	Tb11.01.6410	phosphomannose isomerase, putative	0.579338	1.6236	1.06314	0.179115	2.40181	2.3245	-0.787523	0.699195	0.0883279	-2.48104	1.26412	1.21692	3.23445	1.47931	2.18645	1.69352	0.564925	1.12859	2fold or more or more	unchanged	2fold or more	Down	Up	Up
678	Tb927.2.4240	GTP binding protein, putative (28H13.470)	0.579338	1.29888	1.32892	0.0275801	2.8362	12.784	-0.787523	0.377267	0.410256	-5.18023	1.50396	3.67627	21.0057	2.18357	9.61982	4.39271	1.12669	3.26601	2fold or more or more	2fold or more	2fold or more	Down	Up	Up
679	Tb927.4.1330	DNA topoisomerase IB, large subunit	0.579338	1.91012	0.903667	1.22868	1.10597	0.7359	-0.787523	0.933661	-0.146137	0.297112	0.145306	-0.442418	2.12085	1.7271	1.22797	1.08464	0.788355	0.296281	2fold or more or more	unchanged	unchanged	pUp	Up	Down
680	Tb927.6.2440	protein of unknown function, conserved	0.579338	1.57233	1.0978	1.38116	1.79633	0.40306	-0.787523	0.652902	0.134622	0.465879	0.845055	-1.31093	2.38403	1.14247	2.72367	1.2534	0.192153	1.44555	2fold or more or more	unchanged	2fold or more	pUp	Up	pDown
681	Tb927.5.3400	calcium-translocating P-type ATPase,calcium pump	0.579338	1.29888	1.32892	1.51336	1.38776	0.47615	-0.787523	0.377267	0.410256	0.597758	0.472754	-1.07051	2.61223	1.06843	2.79098	1.38528	0.095487	1.48077	2fold or more or more	unchanged	2fold or more	pUp	Up	pDown
682	Tb927.3.3760	tryparedoxin (TRYP1)	0.581777	0.634463	2.70917	1.11201	1.49579	0.6012	-0.781462	-0.656392	1.43785	0.153174	0.580909	-0.734083	1.91141	2.35757	4.50626	0.934636	1.2373	2.17193	unchanged	2fold or more	2fold or more	pUp	pUp	pDown
683	Tb927.3.2100	protein of unknown function, conserved	0.583899	0.913275	1.87526	0.261931	0.849476	4.4943	-0.776208	-0.13088	0.907088	-1.93274	-0.235355	2.1681	2.22921	1.0751	2.39663	1.15653	0.104475	1.26101	2fold or more or more	unchanged	2fold or more	Down	Down	Up
684	Tb927.2.2970	mitochondrial carrier protein, putative (10C8.285)	0.585249	1.16768	1.46331	0.867002	1.55659	0.74098	-0.772877	0.223644	0.549232	-0.205893	0.638386	-0.432493	1.48142	1.33306	1.97483	0.566984	0.414742	0.981725	unchanged	unchanged	unchanged	Down	Up	pDown
685	Tb927.3.3900	carnitine O-palmitoyltransferase II, putative (CPT II)	0.585501	2.24228	0.761699	0.211421	4.76828	0.99195	-0.772257	1.16496	-0.392707	-2.24181	2.25347	-0.0116607	2.76935	2.12654	1.30229	1.46955	1.08851	0.381046	2fold or more or more	2fold or more	unchanged	Down	Up	Down
686	Tb11.02.4350	40S ribosomal protein S21, putative	0.586135	1.58562	1.07597	0.984155	0.993449	1.0228	-0.770695	0.66505	0.105644	-0.0230424	-0.00948167	0.0325241	1.67906	1.59608	1.05199	0.747653	0.674532	0.0731199	unchanged	unchanged	unchanged	Down	pDown	Up
687	Tb927.4.1950	NADPH--cytochrome p450 reductase, putative (CPR)	0.587497	1.02828	1.65532	2.17524	1.06696	0.43087	-0.767345	0.0402324	0.727113	1.12117	0.0935028	-1.21468	3.70253	1.03761	3.84182	1.88851	0.0532704	1.94179	2fold or more or more	unchanged	2fold or more	pUp	Up	pDown
688	Tb09.211.1240	protein of unknown function, conserved	0.588783	2.53525	0.669922	0.201179	3.10049	1.6032	-0.764191	1.34213	-0.577935	-2.31345	1.63249	0.680954	2.92667	1.22295	2.39312	1.54926	0.29036	1.25889	2fold or more or more	unchanged	2fold or more	Down	Up	pUp
689	Tb11.01.3080	heat shock protein 70, putative	0.591664	0.9471	1.78455	1.25631	0.676969	1.1758	-0.75715	-0.0784121	0.835562	0.329196	-0.562839	0.233643	2.12336	1.39903	1.51773	1.08635	0.484427	0.601919	2fold or more or more	unchanged	unchanged	pUp	Down	Up
690	Tb11.47.0022	protein of unknown function, conserved	0.593132	1.26867	1.32892	0.178117	4.81583	1.1658	-0.753576	0.34332	0.410256	-2.48911	2.26779	0.22132	3.33002	3.79597	1.13992	1.73553	1.92447	0.188936	2fold or more or more	2fold or more	unchanged	Down	Up	Up
691	Tb927.3.3280	vacuolar protein sorting-associated protein 4, putative (VPS4)	0.593468	0.912308	1.84698	1.26744	1.08315	0.72842	-0.752758	-0.132407	0.885165	0.341921	0.115236	-0.457158	2.13566	1.18727	2.53559	1.09468	0.247643	1.34232	2fold or more or more	unchanged	2fold or more	pUp	pUp	pDown
692	Tb927.8.3060	cytosolic leucyl aminopeptidase, putative,metallo-peptidase, Clan MF, Family M17	0.59543	0.842516	1.99338	0.607755	2.30623	0.71346	-0.747995	-0.247223	0.995218	-0.718438	1.20553	-0.487096	1.0207	2.73729	2.79396	0.029557	1.45275	1.48231	unchanged	2fold or more	2fold or more	Down	pUp	pDown
693	Tb927.3.3410	aspartyl aminopeptidase, putative,metallo-peptidase, Clan MH, Family M20	0.598332	1.09271	1.52951	0.842176	1.38835	0.85526	-0.740981	0.127908	0.613073	-0.247806	0.473371	-0.225565	1.40754	1.27056	1.78836	0.493175	0.345463	0.838638	unchanged	unchanged	unchanged	Down	Up	pDown
694	Tb11.02.4620	protein of unknown function, conserved,predicted WD40 repeat protein	0.600533	1.9254	0.864854	0.560947	0.150999	11.806	-0.735684	0.945156	-0.209472	-0.834064	-2.72738	3.56145	1.07057	12.751	13.6509	0.09838	3.67254	3.77092	unchanged	2fold or more	2fold or more	Down	pDown	pUp
695	Tb09.160.0770	nitrilase, putative	0.600795	0.347914	4.78412	0.29678	3.91465	0.86074	-0.735056	-1.5232	2.25825	-1.75253	1.96889	-0.216351	2.02437	11.2518	5.55813	1.01747	3.49209	2.4746	2fold or more or more	2fold or more	2fold or more	Down	pUp	pDown
696	Tb927.10.8720	protein of unknown function, conserved	0.602511	0.924203	1.79584	0.857045	2.19571	0.5314	-0.73094	-0.113719	0.844659	-0.222557	1.13469	-0.91213	1.42245	2.37579	3.37945	0.508383	1.24841	1.75679	unchanged	2fold or more	2fold or more	Down	pUp	pDown
697	Tb11.02.3210	triosephosphate isomerase (TIM)	0.603228	0.192903	8.59369	0.976372	1.20714	0.84845	-0.729225	-2.37405	3.10328	-0.0344975	0.271596	-0.237098	1.61858	6.25778	10.1287	0.694728	2.64565	3.34038	unchanged	2fold or more	2fold or more	Down	pUp	pDown
698	Tb11.02.1260	protein of unknown function, conserved	0.603477	0.385953	4.29344	1.89606	1.37838	0.38263	-0.72863	-1.3735	2.10213	0.923003	0.462975	-1.38598	3.14188	3.57138	11.2208	1.65163	1.83648	3.48811	2fold or more or more	2fold or more	2fold or more	pUp	pUp	pDown
699	Tb927.8.5600	transaldolase, putative	0.603621	1.19437	1.38706	0.406421	5.51298	0.44631	-0.728284	0.256252	0.472032	-1.29895	2.46283	-1.16388	1.48521	4.6158	3.10784	0.570666	2.20658	1.63591	unchanged	2fold or more	2fold or more	Down	Up	pDown
700	Tb927.10.2890	enolase	0.605481	0.411648	4.01211	1.43443	2.99484	0.23278	-0.723846	-1.28052	2.00436	0.52048	1.58248	-2.10296	2.36909	7.27527	17.2356	1.24433	2.863	4.10732	2fold or more or more	2fold or more	2fold or more	pUp	pUp	pDown
701	Tb927.3.5310	paraflagellar rod protein,I2 antigen	0.608305	0.989622	1.66115	0.661507	1.33401	1.1332	-0.717134	-0.01505	0.732184	-0.596172	0.415769	0.180403	1.08746	1.348	1.46589	0.120962	0.430819	0.551781	unchanged	unchanged	unchanged	Down	pUp	Up
702	Tb927.10.14320	protein of unknown function, conserved	0.608305	0.494811	3.3223	1.44211	1.34594	0.5152	-0.717134	-1.01505	1.73218	0.528178	0.428618	-0.956796	2.37069	2.72012	6.44857	1.24531	1.44367	2.68898	2fold or more or more	2fold or more	2fold or more	pUp	pUp	pDown
703	Tb927.7.1920	paraflagellar rod component, putative (PFC5)	0.609829	0.48708	3.3666	1.70074	0.610876	0.96252	-0.713523	-1.03777	1.75129	0.766161	-0.711049	-0.0551116	2.78887	1.25416	3.49768	1.47968	0.326721	1.8064	2fold or more or more	unchanged	2fold or more	pUp	Down	pDown
704	Tb927.5.1030	protein of unknown function, conserved	0.609829	1.55866	1.05206	0.283294	2.34514	1.5052	-0.713523	0.640302	0.073221	-1.81963	1.22967	0.589955	2.15264	1.50459	1.43071	1.10611	0.589368	0.516734	2fold or more or more	unchanged	unchanged	Down	Up	Up
705	Tb11.02.2840	protein of unknown function, conserved	0.610374	0.858581	1.9082	1.00819	1.31752	0.75284	-0.712235	-0.219973	0.932209	0.0117625	0.397822	-0.409585	1.65175	1.53453	2.53466	0.723997	0.617795	1.34179	unchanged	unchanged	2fold or more	pUp	pUp	pDown
706	Tb927.10.13510	zinc metallopeptidase, putative	0.615546	0.942324	1.72401	0.461808	1.96658	1.1011	-0.700061	-0.0857046	0.785765	-1.11463	0.975688	0.138945	1.3329	2.08694	1.56571	0.414569	1.06139	0.64682	unchanged	2fold or more	unchanged	Down	pUp	Up
707	Tb927.10.270	60S ribosomal protein L32, putative	0.617197	3.00416	0.539328	0.991473	0.918747	1.0978	-0.696196	1.58696	-0.890765	-0.0123541	-0.122261	0.134615	1.60641	3.26984	2.0355	0.683842	1.70922	1.02538	unchanged	2fold or more	2fold or more	Down	pDown	pUp
708	Tb927.10.13500	60S ribosomal protein L10a	0.618302	2.37374	0.681344	0.975039	1.07234	0.95641	-0.693616	1.24716	-0.553545	-0.0364682	0.100767	-0.0642989	1.57696	2.21359	1.40371	0.657148	1.14639	0.489246	unchanged	2fold or more	unchanged	Down	Up	Down
709	Tb11.01.3676	40S ribosomal protein S17, putative	0.620737	1.43387	1.12352	1.00074	1.00822	0.99111	-0.687946	0.519913	0.168032	0.00106799	0.0118149	-0.0128829	1.61218	1.42217	1.1336	0.689014	0.508098	0.180915	unchanged	unchanged	unchanged	pUp	Up	pDown
710	Tb927.6.2640	importin alpha subunit, putative (TbKap60)	0.623381	0.409429	3.91803	0.686342	1.9211	0.75842	-0.681814	-1.28831	1.97013	-0.543001	0.941932	-0.398931	1.101	4.69212	5.16604	0.138813	2.23024	2.36906	unchanged	2fold or more	2fold or more	Down	pUp	pDown
711	Tb11.01.4622	calmodulin	0.624904	0.1353	11.8274	2.62192	0.503764	0.7571	-0.678294	-2.88577	3.56406	1.39062	-0.989179	-0.401444	4.1957	3.72332	15.6219	2.06891	1.89659	3.9655	2fold or more or more	2fold or more	2fold or more	pUp	Down	pDown
712	Tb927.3.4160	protein of unknown function, conserved	0.625075	0.792	2.01996	1.35225	0.353629	2.0912	-0.677899	-0.336428	1.01433	0.435358	-1.49969	1.06433	2.16334	2.23963	1.03526	1.11326	1.16326	0.05	2fold or more or more	2fold or more	unchanged	pUp	Down	Up
713	Tb927.10.13480	protein kinase, putative	0.626311	0.681912	2.34143	1.67112	0.51711	1.1572	-0.675049	-0.552343	1.22739	0.740818	-0.951456	0.210638	2.66821	1.3187	2.02336	1.41587	0.399113	1.01675	2fold or more or more	unchanged	2fold or more	pUp	Down	Up
714	Tb10.v4.0053	protein of unknown function,chrX additional, unordered contigs	0.627616	0.999138	1.59471	3.2174	9.15844	0.033937	-0.672046	-0.00124422	0.67329	1.6859	3.1951	-4.881	5.12641	9.1663	46.9903	2.35795	3.19634	5.55429	2fold or more or more	2fold or more	2fold or more	pUp	pUp	pDown
715	Tb927.6.2940	protein of unknown function, conserved	0.627616	1.59862	0.996691	1.364	1.05473	0.6951	-0.672046	0.676828	-0.00478154	0.447839	0.0768682	-0.524708	2.1733	1.51567	1.43388	1.11989	0.59996	0.519926	2fold or more or more	unchanged	unchanged	pUp	Up	Down
716	Tb11.01.7070	protein of unknown function, conserved	0.628434	0.409282	3.88792	0.770713	1.28925	1.0064	-0.670166	-1.28883	1.959	-0.375735	0.366531	0.00920383	1.2264	3.15002	3.86321	0.294431	1.65536	1.9498	unchanged	2fold or more	2fold or more	Down	pUp	Up
717	Tb927.10.11780	protein of unknown function, conserved	0.629715	0.545529	2.91097	2.52162	0.233992	1.6948	-0.667229	-0.874271	1.5415	1.33435	-2.09547	0.761115	4.00438	2.33141	1.71759	2.00158	1.2212	0.780385	2fold or more or more	2fold or more	unchanged	pUp	Down	Up
718	Tb927.10.1500	methionyl-tRNA synthetase, putative (MetRS)	0.632005	0.993839	1.59207	0.356926	1.11152	2.5206	-0.661992	-0.00891524	0.670908	-1.4863	0.152535	1.33377	1.77069	1.11841	1.58322	0.824308	0.16145	0.662862	unchanged	unchanged	unchanged	Down	pUp	Up
719	Tb11.02.2380	retrotransposon hot spot protein (RHS, pseudogene), putative,retrotransposon hot spot protein (RHS), degenerate	0.632005	0.43296	3.65453	1.03659	1.05928	0.91071	-0.661992	-1.2077	1.86969	0.0518477	0.0830886	-0.134936	1.64016	2.44662	4.01286	0.71384	1.29079	2.00463	unchanged	2fold or more	2fold or more	pUp	pUp	pDown
720	Tb927.6.2200	protein of unknown function, conserved	0.632005	0.59532	2.65784	2.26598	1.29633	0.34043	-0.661992	-0.748263	1.41026	1.18014	0.374434	-1.55457	3.58539	2.17754	7.80733	1.84213	1.1227	2.96483	2fold or more or more	2fold or more	2fold or more	pUp	pUp	pDown
721	Tb927.3.1590	protein of unknown function, conserved	0.632288	1.2061	1.3113	0.97352	1.24468	0.82527	-0.661346	0.270352	0.390994	-0.0387171	0.315779	-0.277062	1.53968	1.03199	1.58893	0.622629	0.045427	0.668056	unchanged	unchanged	unchanged	Down	Up	pDown
722	Tb927.4.3610	protein phosphatase 1, putative	0.635178	0.699397	2.25103	0.511561	3.49921	0.55864	-0.654768	-0.515817	1.17059	-0.967021	1.80703	-0.840009	1.24165	5.0032	4.0295	0.312253	2.32285	2.0106	unchanged	2fold or more	2fold or more	Down	pUp	pDown
723	Tb927.5.1810	lysosomal/endosomal membrane protein p67 (p67)	0.635682	0.785232	2.00337	4.32115	4.04609	0.057196	-0.653622	-0.34881	1.00243	2.11141	2.01653	-4.12794	6.79762	5.15274	35.0264	2.76503	2.36534	5.13037	2fold or more or more	2fold or more	2fold or more	pUp	pUp	pDown
724	Tb11.47.0006	protein of unknown function, conserved	0.637272	0.2952	5.31569	2.02196	0.480865	1.0285	-0.65002	-1.76024	2.41026	1.01575	-1.0563	0.0405418	3.17283	1.62895	5.16841	1.66577	0.70394	2.36972	2fold or more or more	unchanged	2fold or more	pUp	Down	Up
725	Tb927.5.790	casein kinase I isoform 1 (CK1.1)	0.638253	0.079931	19.6016	1.78878	0.687153	0.81356	-0.647799	-3.6451	4.2929	0.838977	-0.541297	-0.297679	2.80263	8.5968	24.0936	1.48678	3.1038	4.59058	2fold or more or more	2fold or more	2fold or more	pUp	Down	pDown
726	Tb927.1.2410	beta tubulin, pseudogene	0.643278	0.387316	4.01361	1.40722	2.44401	0.29076	-0.636486	-1.36842	2.0049	0.49285	1.28925	-1.7821	2.18759	6.31013	13.8039	1.12934	2.65767	3.787	2fold or more or more	2fold or more	2fold or more	pUp	pUp	pDown
727	Tb09.211.1370	glyceraldehyde-3-phosphate dehydrogenase, putative	0.643334	0.632439	2.45779	1.34898	3.0559	0.24258	-0.636359	-0.661003	1.29736	0.431871	1.6116	-2.04347	2.09686	4.83193	10.1319	1.06823	2.2726	3.34083	2fold or more or more	2fold or more	2fold or more	pUp	pUp	pDown
728	Tb11.01.6780	chaperone protein DNAj, putative,heat shock protein-like protein, putative	0.646184	0.313523	4.93599	1.41555	0.530082	1.3327	-0.629982	-1.67336	2.30334	0.501361	-0.915713	0.414352	2.19062	1.69073	3.70376	1.13134	0.757647	1.88899	2fold or more or more	unchanged	2fold or more	pUp	Down	Up
729	Tb927.6.600	CCR4 associated factor, putative (CAF1)	0.646184	1.25409	1.234	0.530983	1.86484	1.0099	-0.629982	0.326641	0.303341	-0.913263	0.89905	0.0142124	1.21696	1.487	1.2219	0.283281	0.572409	0.289129	unchanged	unchanged	unchanged	Down	Up	Up
730	Tb927.1.1710	protein of unknown function, conserved	0.646703	0.86592	1.78574	0.599988	3.36252	0.49567	-0.628826	-0.207695	0.836521	-0.736994	1.74954	-1.01255	1.07786	3.88318	3.60268	0.108168	1.95724	1.84907	unchanged	2fold or more	2fold or more	Down	pUp	pDown
731	Tb927.8.1510	ATP-dependent DEAD/H RNA helicase, putative	0.646927	0.93054	1.66115	0.930146	2.11997	0.50713	-0.628325	-0.103859	0.732184	-0.104471	1.08404	-0.979572	1.43779	2.27821	3.2756	0.523854	1.1879	1.71176	unchanged	2fold or more	2fold or more	Down	pUp	pDown
732	Tb927.5.2930	protein of unknown function, conserved	0.647285	1.51416	1.02031	0.124978	6.0681	1.3186	-0.627527	0.598521	0.0290068	-3.00025	2.60125	0.399007	5.17917	4.00758	1.29235	2.37272	2.00273	0.37	2fold or more or more	2fold or more	unchanged	Down	Up	Up
733	Tb927.6.2360	adenosine kinase, putative	0.647495	1.50397	1.02689	0.806907	1.37302	0.90261	-0.627059	0.588772	0.0382872	-0.309525	0.457351	-0.147825	1.2462	1.09537	1.13769	0.317534	0.131421	0.186112	unchanged	unchanged	unchanged	Down	Up	pDown
734	Tb927.3.1790	pyruvate dehydrogenase E1 beta subunit, putative	0.647495	2.32431	0.664461	0.130579	132.81	0.057663	-0.627059	1.2168	-0.589744	-2.93701	7.05322	-4.11621	4.95866	57.1396	11.5232	2.30995	5.83642	3.52647	2fold or more or more	2fold or more	2fold or more	Down	Up	Down
735	Tb927.2.5980	ATP-dependent Clp protease subunit, heat shock protein 100 (HSP100), putative,serine peptidase, putative (HSP100)	0.651755	0.79376	1.93298	7.88208	2.78554	0.045546	-0.617598	-0.333226	0.950824	2.97858	1.47795	-4.45653	12.0937	3.50929	42.4399	3.59618	1.81118	5.40735	2fold or more or more	2fold or more	2fold or more	pUp	pUp	pDown
736	Tb927.6.1270	protein of unknown function, conserved	0.651755	1.71929	0.892414	0.642591	1.0648	1.4615	-0.617598	0.781813	-0.164214	-0.638027	0.0905777	0.54745	1.01426	1.61467	1.63769	0.020429	0.691235	0.711664	unchanged	unchanged	unchanged	Down	Up	pUp
737	Tb927.8.810	radial spoke protein RSP9, putative	0.654091	0.964882	1.58448	1.25864	0.480996	1.6518	-0.612437	-0.0515759	0.664013	0.331863	-1.0559	0.724039	1.92426	2.006	1.04248	0.9443	1.00432	0.060026	unchanged	2fold or more	unchanged	pUp	Down	Up
738	Tb927.10.6510	chaperonin HSP60, mitochondrial precursor (HSP60)	0.654636	0.512234	2.98216	0.83375	7.50235	0.15987	-0.611234	-0.965125	1.57636	-0.262313	2.90734	-2.64503	1.27361	14.6464	18.6537	0.348921	3.87247	4.22139	unchanged	2fold or more	2fold or more	Down	pUp	pDown
739	Tb927.8.2160	multidrug resistance protein A,p-glycoprotein (PGPA)	0.655316	0.489433	3.11785	0.0917515	3.35705	3.2466	-0.609736	-1.03082	1.64055	-3.44612	1.74719	1.69893	7.14226	6.85906	1.0413	2.83638	2.77801	0.05838	2fold or more or more	2fold or more	unchanged	Down	pUp	Up
740	Tb927.7.2550	proteasome regulatory ATPase subunit 5 (RPT5)	0.656583	0.551811	2.76007	0.995124	1.37554	0.73055	-0.606951	-0.857753	1.4647	-0.00705194	0.459997	-0.452945	1.51561	2.49277	3.77805	0.599899	1.31775	1.91764	unchanged	2fold or more	2fold or more	Down	pUp	pDown
741	Tb927.1.2390	beta tubulin	0.659523	0.382952	3.95936	1.40722	2.44401	0.29076	-0.600505	-1.38476	1.98527	0.49285	1.28925	-1.7821	2.13369	6.38201	13.6173	1.09335	2.67401	3.76737	2fold or more or more	2fold or more	2fold or more	pUp	pUp	pDown
742	Tb927.8.6440	RNA-binding protein, putative (RPB20)	0.661368	0.151032	10.0112	1.23791	7.62301	0.10597	-0.596475	-2.72707	3.32354	0.307912	2.93036	-3.23827	1.87175	50.4727	94.4717	0.904387	5.65743	6.56181	unchanged	2fold or more	2fold or more	pUp	pUp	pDown
743	Tb927.5.3810	orotidine-5-phosphate decarboxylase/orotate phosphoribosyltransferase, putative,OMPDCase-OPRTase, putative	0.6621	0.89298	1.69135	0.703829	3.24465	0.43789	-0.594878	-0.163301	0.758179	-0.506703	1.69806	-1.19136	1.06302	3.6335	3.86251	0.088175	1.86136	1.94954	unchanged	2fold or more	2fold or more	Down	pUp	pDown
744	Tb927.4.450	coatomer alpha subunit, putative (TbCoatomerAlpha)	0.666238	1.41183	1.06314	1.35415	1.01209	0.72965	-0.585889	0.497562	0.0883279	0.437389	0.0173347	-0.454723	2.03253	1.39496	1.45705	1.02328	0.480227	0.543051	2fold or more or more	unchanged	unchanged	pUp	Up	pDown
745	Tb927.3.3780	tryparedoxin	0.668253	0.65079	2.29942	1.11201	1.49579	0.6012	-0.581534	-0.619736	1.20127	0.153174	0.580909	-0.734083	1.66406	2.29842	3.82471	0.734708	1.20064	1.93535	unchanged	2fold or more	2fold or more	pUp	pUp	pDown
746	Tb09.160.5560	adenylosuccinate lyase, putative	0.668467	0.779328	1.91955	0.861846	0.399415	2.905	-0.581072	-0.359698	0.940771	-0.214498	-1.32404	1.53854	1.28929	1.95117	1.51337	0.366574	0.964342	0.597769	unchanged	unchanged	unchanged	Down	Down	Up
747	Tb927.2.380	retrotransposon hot spot protein 2 (RHS2), putative (3B10.145)	0.670214	1.10075	1.3555	0.500952	2.48398	0.80363	-0.577306	0.138481	0.438825	-0.997256	1.31265	-0.315397	1.33788	2.25663	1.68672	0.41995	1.17417	0.754222	unchanged	2fold or more	unchanged	Down	Up	pDown
748	Tb927.5.1830	lysosomal/endosomal membrane protein p67,lysosomal membrane glycoprotein	0.670308	0.810253	1.84122	4.32115	4.04609	0.057196	-0.577104	-0.303555	0.880659	2.11141	2.01653	-4.12794	6.44647	4.9936	32.1913	2.68851	2.32008	5.0086	2fold or more or more	2fold or more	2fold or more	pUp	pUp	pDown
749	Tb927.8.2460	protein of unknown function, conserved	0.672032	0.425495	3.49716	2.17382	0.616071	0.7467	-0.573399	-1.23279	1.80618	1.12023	-0.698832	-0.421399	3.2347	1.4479	4.68348	1.69363	0.533958	2.22758	2fold or more or more	unchanged	2fold or more	pUp	Down	pDown
750	Tb09.211.1390	protein of unknown function, conserved	0.672032	0.492678	3.02028	4.28927	1.28856	0.18093	-0.573399	-1.02128	1.59468	2.10073	0.365765	-2.4665	6.38254	2.61543	16.6931	2.67413	1.38705	4.06118	2fold or more or more	2fold or more	2fold or more	pUp	pUp	pDown
751	Tb11.02.3770	protein of unknown function, conserved	0.672968	1.62642	0.913634	0.48974	0.750809	2.7196	-0.57139	0.701702	-0.130312	-1.02991	-0.413482	1.44339	1.37413	2.16622	2.97667	0.45852	1.11518	1.5737	unchanged	2fold or more	2fold or more	Down	pDown	pUp
752	Tb927.4.4490	multidrug resistance protein E,p-glycoprotein (MRPE)	0.675894	0.537467	2.75277	0.294455	28.4908	0.1192	-0.565131	-0.895751	1.46088	-1.76388	4.83242	-3.06854	2.29541	53.0092	23.0936	1.19875	5.72817	4.52942	2fold or more or more	2fold or more	2fold or more	Down	pUp	pDown
753	Tb927.7.2570	mRNA processing protein, putative	0.675894	1.94832	0.759384	0.781616	3.35343	0.38152	-0.565131	0.96223	-0.397099	-0.355467	1.74564	-1.39017	1.15642	1.72119	1.99042	0.209664	0.78341	0.993071	unchanged	unchanged	unchanged	Down	Up	Down
754	Tb927.4.3560	protein phoshatase 1, putative	0.676749	1.41696	1.04283	0.511561	3.49921	0.55864	-0.563308	0.502798	0.0605099	-0.967021	1.80703	-0.840009	1.32291	2.46952	1.86674	0.403713	1.30423	0.900519	unchanged	2fold or more	unchanged	Down	Up	pDown
755	Tb927.10.4000	methylglutaconyl-CoA hydratase, mitochondrial precursor, putative	0.677415	0.835306	1.76726	0.0799616	104.452	0.11973	-0.561889	-0.259623	0.821512	-3.64455	6.70669	-3.06214	8.47175	125.046	14.7603	3.08266	6.96631	3.88365	2fold or more or more	2fold or more	2fold or more	Down	pUp	pDown
756	Tb927.7.4420	proteasome alpha 3 subunit, putative	0.680092	0.43296	3.39613	1.26255	0.911828	0.86864	-0.556198	-1.2077	1.76389	0.336337	-0.133167	-0.20317	1.85644	2.10604	3.90971	0.892535	1.07453	1.96706	unchanged	2fold or more	2fold or more	pUp	Down	pDown
757	Tb927.10.10370	protein of unknown function, conserved	0.681113	0.925638	1.58613	2.99061	0.26832	1.2462	-0.554033	-0.11148	0.665513	1.58044	-1.89798	0.317536	4.39076	3.44977	1.27277	2.13447	1.7865	0.347977	2fold or more or more	2fold or more	unchanged	pUp	Down	Up
758	Tb927.8.1440	maoC-like dehydratase, putative	0.682791	1.14144	1.2831	0.634679	1.30962	1.2031	-0.550484	0.190854	0.35963	-0.655901	0.389145	0.266757	1.07581	1.14734	1.06649	0.105417	0.198291	0.092873	unchanged	unchanged	unchanged	Down	Up	Up
759	Tb927.1.2370	beta tubulin	0.683967	0.378993	3.85774	1.40722	2.44401	0.29076	-0.548001	-1.39976	1.94776	0.49285	1.28925	-1.7821	2.05744	6.44871	13.2678	1.04085	2.68901	3.72986	2fold or more or more	2fold or more	2fold or more	pUp	pUp	pDown
760	Tb927.6.4590	glutamyl-tRNA synthetase, putative	0.684672	0.732701	1.99338	0.849473	1.73113	0.68002	-0.546515	-0.448703	0.995218	-0.235359	0.79171	-0.556351	1.2407	2.36266	2.93136	0.311156	1.24041	1.55157	unchanged	2fold or more	2fold or more	Down	pUp	pDown
761	Tb09.211.3890	protein of unknown function, conserved	0.686058	1.55866	0.935167	1.36006	0.12298	5.9787	-0.543598	0.640302	-0.096704	0.443674	-3.02351	2.57983	1.98243	12.6741	6.39316	0.987272	3.66381	2.67653	unchanged	2fold or more	2fold or more	pUp	pDown	pUp
762	Tb927.8.1740	protein of unknown function, conserved	0.686292	1.36635	1.06642	0.426621	1.10618	2.119	-0.543105	0.450331	0.0927738	-1.22897	0.145589	1.08338	1.60867	1.2352	1.98702	0.685865	0.304742	0.990606	unchanged	unchanged	unchanged	Down	Up	Up
763	Tb927.4.1890	protein of unknown function, conserved	0.686442	0.589562	2.47096	2.67974	0.48485	0.76966	-0.54279	-0.762284	1.30507	1.4221	-1.04439	-0.377707	3.90383	1.21597	3.21046	1.96489	0.282106	1.68278	2fold or more or more	unchanged	2fold or more	pUp	Down	pDown
764	Tb927.4.3550	60S ribosomal protein L13a, putative	0.68708	1.58619	0.917566	1.01659	0.903453	1.0888	-0.541451	0.665567	-0.124116	0.023739	-0.146478	0.122739	1.47958	1.7557	1.18662	0.56519	0.812045	0.246855	unchanged	unchanged	unchanged	pUp	pDown	pUp
765	Tb927.8.980	phosphoacetylglucosamine mutase, putative,acetylglucosaminephosphomutase, putative,N-acetylglucosamine-phosphate mutase, putative	0.691311	0.704322	2.05379	0.555988	17.2743	0.10412	-0.532594	-0.505693	1.03829	-0.846874	4.11056	-3.26368	1.24339	24.5262	19.7252	0.31428	4.61625	4.30197	unchanged	2fold or more	2fold or more	Down	pUp	pDown
766	Tb927.10.2900	importin beta-1 subunit, putative	0.692933	1.40534	1.02689	0.876501	2.08769	0.54649	-0.529211	0.490924	0.0382872	-0.190172	1.06191	-0.871733	1.26491	1.48554	1.87907	0.339039	0.570986	0.91002	unchanged	unchanged	unchanged	Down	Up	pDown
767	Tb927.7.190	thimet oligopeptidase A, putative,metallo- peptidase, Clan MA(E) Family M3, putative (OPA)	0.695205	0.447392	3.21513	0.204931	0.423401	11.525	-0.524489	-1.16039	1.68488	-2.28679	-1.2399	3.52669	3.39239	1.05666	3.58459	1.7623	0.07951	1.84181	2fold or more or more	unchanged	2fold or more	Down	Down	Up
768	Tb11.01.4230	protein kinase, putative	0.695205	0.64944	2.21487	1.2315	0.519294	1.5637	-0.524489	-0.622733	1.14722	0.300413	-0.945377	0.644964	1.77141	1.25062	1.41643	0.824902	0.322644	0.502256	unchanged	unchanged	unchanged	pUp	Down	Up
769	Tb927.4.2080	protein of unknown function, conserved	0.695205	0.92004	1.56344	2.70621	0.658493	0.56116	-0.524489	-0.120232	0.644721	1.43628	-0.60276	-0.833516	3.8927	1.39719	2.78609	1.96077	0.482528	1.47824	2fold or more or more	unchanged	2fold or more	pUp	Down	pDown
770	Tb09.211.3310	replication factor C, subunit 3, putative	0.695205	0.64944	2.21487	0.899038	1.1331	0.98164	-0.524489	-0.622733	1.14722	-0.153546	0.18028	-0.0267341	1.2932	1.74474	2.25629	0.370943	0.803013	1.17395	unchanged	unchanged	2fold or more	Down	pUp	pDown
771	Tb927.8.3490	protein of unknown function, conserved	0.695205	0.974159	1.47658	1.27149	1.00623	0.78161	-0.524489	-0.0377701	0.562259	0.346518	0.00896115	-0.355479	1.82894	1.03292	1.88915	0.871007	0.0467313	0.917738	unchanged	unchanged	unchanged	pUp	pUp	pDown
772	Tb927.3.5530	Tb-292 membrane associated protein (Tb-292)	0.695205	1.94832	0.73829	0.774533	1.73659	0.74347	-0.524489	0.96223	-0.437741	-0.368601	0.796254	-0.427654	1.11411	1.12192	1.00702	0.155888	0.165976	0.010087	unchanged	unchanged	unchanged	Down	Up	Down
773	Tb927.3.3320	60S ribosomal protein L13, putative	0.69546	1.13786	1.26369	1.01937	1.65371	0.59321	-0.523961	0.186318	0.337642	0.027675	0.72571	-0.753385	1.46575	1.45336	2.13026	0.551636	0.539392	1.09103	unchanged	unchanged	2fold or more	pUp	Up	pDown
774	Tb09.160.2550	ribosomal protein S7, putative (1L12.160)	0.696372	1.84686	0.777545	0.985125	0.98928	1.0261	-0.52207	0.885073	-0.363003	-0.0216219	-0.0155495	0.0371713	1.41465	1.86687	1.31967	0.500448	0.900622	0.400174	unchanged	unchanged	unchanged	Down	pDown	pUp
775	Tb927.6.720	40S ribosomal protein L14, putative	0.700329	0.824322	1.73221	0.968898	0.944368	1.0929	-0.513895	-0.27872	0.792616	-0.0455828	-0.0825786	0.128161	1.38349	1.14563	1.58497	0.468312	0.196141	0.664455	unchanged	unchanged	unchanged	Down	Down	Up
776	Tb09.211.3510	ATP-dependent DEAD/H RNA helicase, putative (DED1)	0.702358	1.39411	1.02128	0.57107	3.30646	0.5296	-0.509722	0.479347	0.0303749	-0.808261	1.72529	-0.917025	1.2299	2.37173	1.92839	0.298539	1.24594	0.9474	unchanged	2fold or more	unchanged	Down	Up	pDown
777	Tb927.10.14810	protein of unknown function, conserved	0.703482	1.79551	0.791698	0.773874	0.752767	1.7166	-0.507415	0.844393	-0.336978	-0.369829	-0.409725	0.779554	1.10006	2.38522	2.16825	0.137586	1.25412	1.11653	unchanged	2fold or more	2fold or more	Down	pDown	pUp
778	Tb09.160.2490	ribosomal protein S7, putative (1L12.125)	0.704463	1.84997	0.767323	0.985125	0.98928	1.0261	-0.505405	0.887499	-0.382094	-0.0216219	-0.0155495	0.0371713	1.39841	1.87001	1.33725	0.483783	0.903049	0.419265	unchanged	unchanged	unchanged	Down	pDown	pUp
779	Tb927.4.560	dynein heavy chain, putative	0.705281	0.371108	3.82065	1.64908	2.46524	0.24598	-0.50373	-1.43009	1.93382	0.721658	1.30173	-2.02339	2.33819	6.64293	15.5324	1.22539	2.73182	3.95721	2fold or more or more	2fold or more	2fold or more	pUp	pUp	pDown
780	Tb927.7.570	prefoldin, putative	0.709526	0.655398	2.15044	0.870246	0.853271	1.3467	-0.495072	-0.609557	1.10463	-0.200504	-0.228924	0.429429	1.22652	1.30191	1.59682	0.294568	0.380633	0.675201	unchanged	unchanged	unchanged	Down	Down	Up
781	Tb927.3.4330	73 kDa paraflagellar rod protein,PFR1 (PFR1)	0.710156	0.034181	41.1966	1.9068	0.828159	0.63326	-0.493792	-4.87066	5.36445	0.93115	-0.27202	-0.65913	2.68503	24.2286	65.0546	1.42494	4.59864	6.02358	2fold or more or more	2fold or more	2fold or more	pUp	Down	pDown
782	Tb09.244.2560	kinesin, putative	0.711467	0.667995	2.10413	0.491376	0.963315	2.1126	-0.49113	-0.582091	1.07322	-1.0251	-0.0539199	1.07902	1.44791	1.4421	1.00403	0.53397	0.528171	0.0058	unchanged	unchanged	unchanged	Down	Down	Up
783	Tb11.02.1090	40S ribosomal protein S4, putative	0.712453	1.32418	1.05997	0.992457	1.05248	0.95736	-0.489132	0.405105	0.0840277	-0.010923	0.0737896	-0.0628666	1.39301	1.25816	1.10718	0.478209	0.331315	0.146894	unchanged	unchanged	unchanged	Down	Up	pDown
784	Tb927.8.3870	protein of unknown function, conserved	0.71271	1.24571	1.12634	0.445256	2.26025	0.99365	-0.488612	0.316967	0.171645	-1.16729	1.17648	-0.00919032	1.60067	1.81443	1.13354	0.678678	0.859513	0.180835	unchanged	unchanged	unchanged	Down	Up	pDown
785	Tb927.10.9890	protein of unknown function, conserved	0.713031	0.21648	6.47849	0.865801	1.53601	0.75195	-0.487963	-2.2077	2.69566	-0.207893	0.619184	-0.411291	1.21425	7.09538	8.61559	0.28007	2.82688	3.10695	unchanged	2fold or more	2fold or more	Down	pUp	pDown
786	Tb927.10.10830	HNRNPA (HNRNPA)	0.71444	0.599483	2.33484	0.340229	14.0497	0.2092	-0.485115	-0.73821	1.22332	-1.55542	3.81247	-2.25705	2.09988	23.4364	11.1608	1.07031	4.55068	3.48037	2fold or more or more	2fold or more	2fold or more	Down	pUp	pDown
787	Tb927.10.9780	ATP-dependent DEAD/H RNA helicase, putative,ATP- dependent RNA helicase, putative	0.715653	1.05147	1.32892	0.252825	2.43149	1.6267	-0.482669	0.0724128	0.410256	-1.98379	1.28184	0.701948	2.83062	2.31246	1.22408	1.50112	1.20943	0.291692	2fold or more or more	2fold or more	unchanged	Down	Up	Up
788	Tb11.55.0009	mitochondrial RNA binding protein 1,gBP21, MRP1 (GBP21)	0.715804	1.19609	1.168	0.610687	2.34026	0.69971	-0.482363	0.258326	0.224037	-0.711495	1.22667	-0.515171	1.17213	1.95659	1.66926	0.229132	0.968344	0.739208	unchanged	unchanged	unchanged	Down	Up	pDown
789	Tb927.10.8980	protein of unknown function, conserved	0.716549	0.585877	2.38203	0.928419	0.378368	2.8467	-0.480862	-0.771329	1.25219	-0.107152	-1.40214	1.50929	1.29568	1.54844	1.19507	0.37371	0.630811	0.2571	unchanged	unchanged	unchanged	Down	Down	Up
790	Tb927.4.4070	mevalonate kinase, putative	0.718379	1.21508	1.14562	0.092816	1.42577	7.5566	-0.477183	0.281052	0.196131	-3.42948	0.511745	2.91774	7.73982	1.1734	6.59609	2.9523	0.230693	2.72161	2fold or more or more	unchanged	2fold or more	Down	Up	Up
791	Tb927.10.11390	60S ribosomal protein L6, putative	0.719928	1.34757	1.03077	0.979048	1.06467	0.95936	-0.474075	0.430358	0.043717	-0.030548	0.0904038	-0.0598558	1.35992	1.26572	1.07443	0.443527	0.339954	0.103573	unchanged	unchanged	unchanged	Down	Up	pDown
792	Tb927.6.4670	MORN repeat-containing protein,flagellar component (TbMORN1)	0.721439	1.02336	1.35448	1.43334	0.965272	0.72277	-0.47105	0.033313	0.437737	0.519383	-0.0509918	-0.468391	1.98678	1.06018	1.87401	0.990433	0.0843048	0.906128	unchanged	unchanged	unchanged	pUp	pDown	pDown
793	Tb927.4.2880	Nucleoporin (TbNup225)	0.722384	1.02882	1.34553	0.470102	1.04659	2.0325	-0.469162	0.040984	0.428178	-1.08896	0.0657003	1.02326	1.53666	1.01728	1.51056	0.619798	0.0247163	0.595082	unchanged	unchanged	unchanged	Down	Up	Up
794	Tb11.02.5660	protein of unknown function, conserved	0.724172	0.75335	1.833	0.241394	4.66105	0.88877	-0.465595	-0.408608	0.874203	-2.05054	2.22065	-0.170118	2.99995	6.18709	2.06239	1.58494	2.62926	1.04432	2fold or more or more	2fold or more	2fold or more	Down	pUp	pDown
795	Tb11.01.4621	calmodulin	0.731487	0.124692	10.9636	2.62192	0.503764	0.7571	-0.451096	-3.00355	3.45465	1.39062	-0.989179	-0.401444	3.58437	4.04004	14.481	1.84172	2.01437	3.85609	2fold or more or more	2fold or more	2fold or more	pUp	Down	pDown
796	Tb927.7.2390	protein of unknown function, conserved	0.731795	1.22672	1.11395	0.687285	0.340136	4.2777	-0.450488	0.294805	0.155683	-0.541019	-1.55582	2.09684	1.06476	3.60655	3.84014	0.090531	1.85062	1.94116	unchanged	2fold or more	2fold or more	Down	pDown	Up
797	Tb927.10.13180	protein of unknown function, conserved	0.732692	1.8728	0.728763	0.35392	2.69995	1.0465	-0.448721	0.905199	-0.456478	-1.49851	1.43293	0.0655723	2.07023	1.44166	1.43599	1.04979	0.527731	0.52205	2fold or more or more	unchanged	unchanged	Down	Up	pUp
798	Tb927.8.7020	peptidase, putative,metallo-peptidase, Clan ME, Family M16	0.73421	0.85239	1.59787	0.601757	0.392239	4.2367	-0.445735	-0.230415	0.67615	-0.732747	-1.35019	2.08294	1.22011	2.17312	2.65147	0.287012	1.11977	1.40679	unchanged	2fold or more	2fold or more	Down	Down	Up
799	Tb927.10.820	protein of unknown function, conserved	0.734241	1.21119	1.12447	0.825627	0.442949	2.7344	-0.445675	0.276427	0.169248	-0.276437	-1.17479	1.45122	1.12446	2.73439	2.43171	0.169238	1.45122	1.28197	unchanged	2fold or more	2fold or more	Down	pDown	Up
800	Tb11.01.8390	protein of unknown function, conserved	0.737339	1.06694	1.27114	1.91179	1.21438	0.43073	-0.4396	0.0934744	0.346126	0.934924	0.28022	-1.21514	2.59282	1.13819	2.95114	1.37452	0.186746	1.56127	2fold or more or more	unchanged	2fold or more	pUp	Up	pDown
801	Tb927.10.8270	eukaryotic translation initiation factor 3 subunit 8, putative	0.73958	1.16899	1.15665	0.622665	1.40495	1.1431	-0.435222	0.225264	0.209957	-0.683472	0.49052	0.192952	1.18777	1.20185	1.01186	0.24825	0.265256	0.017005	unchanged	unchanged	unchanged	Down	Up	Up
802	Tb09.211.0680	CAAX prenyl protease 1, putative,metallo- peptidase, Clan M- Family M48	0.743301	0.692417	1.94297	1.80796	1.90478	0.29038	-0.427981	-0.530286	0.958267	0.854362	0.929624	-1.78399	2.43233	2.75091	6.69118	1.28234	1.45991	2.74226	2fold or more or more	2fold or more	2fold or more	pUp	pUp	pDown
803	Tb927.6.3290	intraflagellar transport protein 20, putative (IFT20)	0.744863	0.28864	4.65123	3.43065	0.971374	0.30008	-0.424953	-1.79266	2.21761	1.77848	-0.0419008	-1.73658	4.60573	3.36536	15.4999	2.20343	1.75076	3.95419	2fold or more or more	2fold or more	2fold or more	pUp	Down	pDown
804	Tb11.03.0890	ubiquitin carboxyl-terminal hydrolase, putative,cysteine peptidase, Clan CA, family C12, putative	0.744863	0.86592	1.55041	1.43478	1.72881	0.40315	-0.424953	-0.207695	0.632648	0.520832	0.78978	-1.31061	1.92624	1.9965	3.84574	0.945785	0.997475	1.94326	unchanged	unchanged	2fold or more	pUp	pUp	pDown
805	Tb927.4.1760	protein of unknown function, conserved	0.749731	1.65312	0.806845	0.646496	1.86739	0.82832	-0.415555	0.725191	-0.309636	-0.629287	0.901027	-0.27174	1.15968	1.12962	1.02662	0.213732	0.175836	0.037896	unchanged	unchanged	unchanged	Down	Up	Down
806	Tb927.4.360	1,2-Dihydroxy-3-keto-5-methylthiopentene dioxygenase, putative;with=GeneDB:LmjF34.4600	0.750347	0.936401	1.42323	1.62072	1.10929	0.55622	-0.41437	-0.094801	0.509171	0.696634	0.149638	-0.846272	2.15995	1.18463	2.55875	1.111	0.244439	1.35544	2fold or more or more	unchanged	2fold or more	pUp	pUp	pDown
807	Tb927.7.2260	protein of unknown function, conserved	0.757596	0.706743	1.86767	1.34448	1.67251	0.44471	-0.4005	-0.500742	0.901242	0.427052	0.742011	-1.16906	1.77467	2.36649	4.19974	0.827552	1.24275	2.0703	unchanged	2fold or more	2fold or more	pUp	pUp	pDown
808	Tb11.01.8520	glucosamine-6-phosphate isomerase, putative	0.75807	0.9504	1.38798	1.59875	1.1107	0.56315	-0.399598	-0.073394	0.472992	0.676941	0.151468	-0.828409	2.10897	1.16867	2.46468	1.07654	0.224862	1.3014	2fold or more or more	unchanged	2fold or more	pUp	pUp	pDown
809	Tb09.211.3280	60S ribosomal subunit protein L31, putative	0.75826	1.77728	0.742036	1.04889	0.887452	1.0743	-0.399236	0.829674	-0.430439	0.0688616	-0.172259	0.103397	1.38328	2.00268	1.44777	0.468098	1.00193	0.533836	unchanged	2fold or more	unchanged	pUp	pDown	pUp
810	Tb09.244.2790	rRNA processing protein, putative	0.760381	1.2061	1.0904	0.379118	4.75793	0.55438	-0.395206	0.270352	0.124854	-1.39928	2.25033	-0.851053	2.00565	3.94488	1.96688	1.00407	1.97998	0.975907	2fold or more or more	2fold or more	unchanged	Down	Up	pDown
811	Tb09.160.5600	ADP-ribosylation factor, putative	0.76303	0.156347	8.38243	1.99434	0.64626	0.77588	-0.390188	-2.67718	3.06737	0.995909	-0.629814	-0.366095	2.61371	4.13352	10.8037	1.3861	2.04737	3.43346	2fold or more or more	2fold or more	2fold or more	pUp	Down	pDown
812	Tb927.10.7440	MTR4 (MTR4)	0.766508	0.347375	3.75565	0.531773	2.45378	0.76637	-0.383626	-1.52544	1.90906	-0.911116	1.295	-0.383887	1.44142	7.06378	4.90057	0.52749	2.82044	2.29295	unchanged	2fold or more	2fold or more	Down	pUp	pDown
813	Tb09.211.2380	protein of unknown function, conserved	0.766771	1.06797	1.22117	2.79228	0.787757	0.45462	-0.383133	0.0948677	0.288265	1.48144	-0.344178	-1.13727	3.64159	1.35571	2.68613	1.86457	0.439046	1.42553	2fold or more or more	unchanged	2fold or more	pUp	pDown	pDown
814	Tb11.01.2880	Nucleoporin (TbNup149)	0.77245	0.64944	1.99338	0.350951	0.212198	13.428	-0.372486	-0.622733	0.995218	-1.51066	-2.23651	3.74717	2.20102	3.06053	6.73627	1.13817	1.61378	2.75195	2fold or more or more	2fold or more	2fold or more	Down	Down	Up
815	Tb11.02.4280	protein of unknown function, conserved	0.77245	0.4059	3.18941	1.13525	0.90156	0.97704	-0.372486	-1.3008	1.67329	0.183015	-0.149505	-0.0335105	1.46968	2.22112	3.26436	0.555501	1.15129	1.7068	unchanged	2fold or more	2fold or more	pUp	Down	pDown
816	Tb927.2.5800	sedoheptulose-1,7-bisphosphatase (SBPase)	0.77245	0.64944	1.99338	0.740576	4.34376	0.31086	-0.372486	-0.622733	0.995218	-0.43328	2.11894	-1.68566	1.04304	6.68844	6.41247	0.060794	2.74167	2.68088	unchanged	2fold or more	2fold or more	Down	pUp	pDown
817	Tb11.01.4750	elongation factor 1 gamma, putative	0.774115	0.301675	4.28208	0.644039	2.32988	0.66643	-0.36938	-1.72893	2.09831	-0.634779	1.22025	-0.585475	1.20197	7.7231	6.42542	0.265399	2.94918	2.68379	unchanged	2fold or more	2fold or more	Down	pUp	pDown
818	Tb927.4.310	protein of unknown function, conserved	0.77529	1.02768	1.25509	1.98776	1.38122	0.36423	-0.367192	0.0393978	0.327794	0.99114	0.465938	-1.45708	2.56388	1.34401	3.44587	1.35833	0.42654	1.78487	2fold or more or more	unchanged	2fold or more	pUp	Up	pDown
819	Tb927.8.5330	tyrosyl/methionyl-tRNA synthetase, putative	0.775492	1.21483	1.06147	0.833542	0.451558	2.6568	-0.366817	0.280759	0.0860577	-0.262674	-1.14702	1.40969	1.07486	2.69032	2.50295	0.104143	1.42778	1.32363	unchanged	2fold or more	2fold or more	Down	pDown	Up
820	Tb09.160.3630	cAMP-specific phosphodiesterase (PDEB2)	0.779109	0.366351	3.50352	3.57015	0.341656	0.81983	-0.360102	-1.4487	1.80881	1.83599	-1.54938	-0.286603	4.58236	1.07228	4.27348	2.19609	0.10068	2.09541	2fold or more or more	unchanged	2fold or more	pUp	Down	pDown
821	Tb927.8.1620	MSP-B, putative	0.77967	3.22916	0.397192	0.0816793	0.898305	13.629	-0.359065	1.69116	-1.33209	-3.61389	-0.154723	3.76861	9.54549	3.59472	34.3134	3.25482	1.84588	5.1007	2fold or more or more	2fold or more	2fold or more	Down	pDown	pUp
822	Tb927.10.5370	40S ribosomal protein S10, putative	0.782562	1.63505	0.781538	1.00969	0.994378	0.996	-0.353723	0.709336	-0.355613	0.0139168	-0.00813443	-0.00578235	1.29024	1.6443	1.27441	0.36764	0.71747	0.349831	unchanged	unchanged	unchanged	pUp	pDown	Down
823	Tb927.10.2270	vacuolar protein sorting-associated protein 35, putative	0.783423	0.774962	1.64711	1.44647	3.50952	0.19699	-0.352137	-0.367803	0.71994	0.532533	1.81127	-2.34381	1.84634	4.52862	8.36143	0.88467	2.17907	3.06375	unchanged	2fold or more	2fold or more	pUp	pUp	pDown
824	Tb927.8.1630	MSP-B, putative	0.783485	3.44843	0.370124	0.0816793	0.898305	13.629	-0.352022	1.78594	-1.43392	-3.61389	-0.154723	3.76861	9.59225	3.83881	36.8229	3.26187	1.94066	5.20253	2fold or more or more	2fold or more	2fold or more	Down	pDown	pUp
825	Tb927.7.2980	protein of unknown function, conserved	0.784334	0.4428	2.87933	0.0429904	1.05949	21.955	-0.35046	-1.17527	1.52573	-4.53984	0.0833636	4.45648	18.2444	2.39268	7.62507	4.18938	1.25863	2.93075	2fold or more or more	2fold or more	2fold or more	Down	pUp	Up
826	Tb11.01.2540	protein of unknown function, conserved	0.785325	1.08595	1.17258	0.256588	0.628404	6.2019	-0.348639	0.118955	0.229684	-1.96247	-0.670235	2.63271	3.06063	1.7281	5.28913	1.61383	0.78919	2.40303	2fold or more or more	unchanged	2fold or more	Down	pDown	Up
827	Tb927.10.8600	protein of unknown function, conserved	0.785677	0.80032	1.59035	1.7041	0.719848	0.8152	-0.347991	-0.321352	0.669343	0.76901	-0.474236	-0.294774	2.16895	1.11179	1.95087	1.117	0.152884	0.964117	2fold or more or more	unchanged	unchanged	pUp	Down	pDown
828	Tb927.8.4810	prohibitin 1 (PHB1)	0.787025	0.992199	1.2806	0.165887	4.25961	1.4152	-0.345519	-0.0112979	0.356817	-2.59173	2.09072	0.501006	4.74435	4.2931	1.10511	2.24621	2.10202	0.144189	2fold or more or more	2fold or more	unchanged	Down	pUp	Up
829	Tb11.01.1290	14-3-3-I protein	0.787164	0.943812	1.34601	1.90223	1.07168	0.49054	-0.345264	-0.0834288	0.428693	0.927688	0.099869	-1.02756	2.41655	1.13548	2.74394	1.27295	0.183298	1.45625	2fold or more or more	unchanged	2fold or more	pUp	pUp	pDown
830	Tb927.8.4950	kinesin, putative	0.787899	2.17753	0.58286	0.0237034	1.16968	36.068	-0.343917	1.12269	-0.778778	-5.39876	0.226113	5.17265	33.2398	1.86164	61.8812	5.05484	0.896577	5.95143	2fold or more or more	unchanged	2fold or more	Down	Up	pUp
831	Tb927.8.6660	paraflagellar rod component, putative (PFC1)	0.788043	0.502154	2.52704	2.34835	0.49863	0.854	-0.343653	-0.993797	1.33745	1.23165	-1.00396	-0.227692	2.97997	1.00707	2.95906	1.5753	0.010163	1.56514	2fold or more or more	unchanged	2fold or more	pUp	Down	pDown
832	Tb11.02.5400	cystathionine beta-synthase, putative	0.78825	2.20144	0.576273	0.033227	3.0096	10	-0.343274	1.13845	-0.795174	-4.9115	1.58957	3.32193	23.7233	1.3671	17.3528	4.56823	0.45112	4.1171	2fold or more or more	unchanged	2fold or more	Down	Up	pUp
833	Tb927.1.3180	40S ribosomal protein S11, putative	0.789012	1.5327	0.826915	0.994332	0.707691	1.4211	-0.341881	0.616071	-0.27419	-0.00820001	-0.498808	0.507008	1.26022	2.16577	1.71856	0.333681	1.11488	0.781198	unchanged	2fold or more	unchanged	Down	pDown	pUp
834	Tb927.7.3020	protein of unknown function, conserved	0.789243	0.428354	2.95792	0.0429904	1.05949	21.955	-0.341459	-1.22313	1.56458	-4.53984	0.0833636	4.45648	18.3585	2.47339	7.42247	4.19838	1.30649	2.8919	2fold or more or more	2fold or more	2fold or more	Down	pUp	Up
835	Tb11.01.5490	kinesin-II 85 Kd subunit, putative	0.790006	0.606144	2.08831	2.45507	0.809395	0.50324	-0.340064	-0.722268	1.06233	1.29577	-0.305084	-0.990681	3.10766	1.33532	4.14971	1.63583	0.417184	2.05301	2fold or more or more	unchanged	2fold or more	pUp	Down	pDown
836	Tb927.8.8260	amino acid transporter, putative	0.793441	1.5669	0.804347	9.89218	1.33332	0.075818	-0.333805	0.647915	-0.31411	3.30629	0.415028	-3.72132	12.4675	1.17518	10.609	3.6401	0.232887	3.40721	2fold or more or more	unchanged	2fold or more	pUp	Up	Down
837	Tb11.02.2970	kinesin, putative,mitotic centromere-associated kinesin, putative,MCAK-like kinesin, putative (Kif13-3)	0.793613	1.32486	0.951091	3.28623	0.342414	0.88869	-0.333492	0.405837	-0.0723448	1.71643	-1.54619	-0.170248	4.14083	3.86919	1.07022	2.04992	1.95203	0.0979032	2fold or more or more	2fold or more	unchanged	pUp	pDown	Down
838	Tb09.211.4550	60S ribosomal protein L12, putative	0.796081	2.30938	0.543936	0.970968	1.55356	0.66293	-0.329014	1.20751	-0.878491	-0.0425043	0.635576	-0.593072	1.21969	1.48651	1.21876	0.28651	0.571934	0.285419	unchanged	unchanged	unchanged	Down	Up	Down
839	Tb927.3.4630	UDP-glucose:glycoprotein glucosyltransferase, putative	0.796589	0.70848	1.7719	1.02659	2.83779	0.34326	-0.328092	-0.497202	0.825293	0.0378582	1.50477	-1.54263	1.28873	4.00547	5.16196	0.36595	2.00197	2.36792	unchanged	2fold or more	2fold or more	pUp	pUp	pDown
840	Tb09.160.1160	nucleolar protein (NOP86)	0.796589	0.11808	10.6314	1.15081	2.7876	0.31172	-0.328092	-3.08216	3.41026	0.202655	1.47902	-1.68168	1.44468	23.6076	34.1057	0.530747	4.56118	5.09194	unchanged	2fold or more	2fold or more	pUp	pUp	pDown
841	Tb11.01.5310	receptor-type adenylate cyclase GRESAG 4, putative	0.796589	1.02336	1.2267	0.125603	1.81184	4.3942	-0.328092	0.033313	0.294779	-2.99306	0.857458	2.1356	6.34214	1.77049	3.58214	2.66497	0.824145	1.84082	2fold or more or more	unchanged	2fold or more	Down	Up	Up
842	Tb927.5.4420	nucleolar RNA helicase II, putative,nucleolar RNA helicase Gu, putative	0.798199	1.42458	0.879433	0.490918	1.82184	1.1181	-0.32518	0.510534	-0.185354	-1.02645	0.865397	0.161049	1.62594	1.27886	1.27139	0.70127	0.354863	0.346403	unchanged	unchanged	unchanged	Down	Up	pUp
843	Tb927.1.2350	beta tubulin	0.798488	0.398841	3.14002	1.40722	2.44401	0.29076	-0.324657	-1.32612	1.65077	0.49285	1.28925	-1.7821	1.76236	6.1278	10.7993	0.817507	2.61537	3.43287	unchanged	2fold or more	2fold or more	pUp	pUp	pDown
844	Tb927.8.6280	protein of unknown function, conserved	0.798547	0.71311	1.75607	0.892459	2.86017	0.39176	-0.324551	-0.487803	0.812354	-0.164143	1.5161	-1.35196	1.1176	4.01083	4.48252	0.160408	2.0039	2.16431	unchanged	2fold or more	2fold or more	Down	pUp	pDown
845	Tb09.211.1470	PACRGB,flagellar component	0.80216	0.14432	8.63799	1.85808	0.575266	0.93555	-0.318038	-2.79266	3.1107	0.893813	-0.797699	-0.0961133	2.31634	3.98605	9.23307	1.21185	1.99496	3.20681	2fold or more or more	2fold or more	2fold or more	pUp	Down	pDown
846	Tb11.01.1310	replication factor C, subunit 4, putative	0.803979	1.14607	1.08529	0.824131	1.40476	0.86378	-0.31477	0.196695	0.118075	-0.279055	0.490319	-0.211264	1.02506	1.22572	1.25644	0.035715	0.293624	0.329339	unchanged	unchanged	unchanged	Down	Up	pDown
847	Tb11.55.0006	intraflagellar transport protein IFT88 (IFT88)	0.806673	0.35424	3.49949	2.63248	1.35118	0.28114	-0.309944	-1.4972	1.80715	1.39642	0.434217	-1.83064	3.26336	3.8143	12.4476	1.70636	1.93142	3.63779	2fold or more or more	2fold or more	2fold or more	pUp	pUp	pDown
848	Tb927.7.3330	protein of unknown function, conserved	0.809016	0.533861	2.31534	1.90035	2.04476	0.25735	-0.30576	-0.905463	1.21122	0.926262	1.03193	-1.9582	2.34896	3.83012	8.99685	1.23202	1.93739	3.16942	2fold or more or more	2fold or more	2fold or more	pUp	pUp	pDown
849	Tb11.02.4170	40S ribosomal protein S5, putative	0.80915	1.78982	0.690498	1.00194	1.26377	0.78975	-0.30552	0.839812	-0.534292	0.00280155	0.337731	-0.340532	1.23827	1.41625	1.14374	0.308322	0.502081	0.19376	unchanged	unchanged	unchanged	pUp	Up	Down
850	Tb927.7.3520	protein of unknown function, conserved	0.811073	0.927771	1.32892	0.933271	1.44391	0.74208	-0.302097	-0.108159	0.410256	-0.0996319	0.529985	-0.430353	1.15066	1.55633	1.79081	0.202465	0.638144	0.840609	unchanged	unchanged	unchanged	Down	pUp	pDown
851	Tb927.8.1960	protein of unknown function, conserved	0.811073	0.927771	1.32892	0.697058	1.71767	0.8352	-0.302097	-0.108159	0.410256	-0.520649	0.780455	-0.259806	1.16357	1.8514	1.59114	0.218552	0.888614	0.670062	unchanged	unchanged	unchanged	Down	pUp	pDown
852	Tb927.3.1110	flagellar transport protein, putative (PIFTA1)	0.811073	0.185554	6.64461	2.41528	1.29652	0.31934	-0.302097	-2.43009	2.73218	1.27219	0.374642	-1.64683	2.97789	6.98728	20.8072	1.57429	2.80473	4.37901	2fold or more or more	2fold or more	2fold or more	pUp	pUp	pDown
853	Tb11.02.1720	protein of unknown function, conserved	0.81634	1.29888	0.943106	0.807494	2.1784	0.56849	-0.292759	0.377267	-0.0845087	-0.308477	1.12327	-0.814793	1.01095	1.67714	1.65897	0.015718	0.746003	0.730284	unchanged	unchanged	unchanged	Down	Up	Down
854	Tb927.10.8650	protein of unknown function, conserved	0.820729	1.46697	0.830576	0.328645	4.19836	0.72476	-0.285023	0.552839	-0.267816	-1.6054	2.06982	-0.464425	2.49732	2.86191	1.146	1.32038	1.51698	0.196609	2fold or more or more	2fold or more	unchanged	Down	Up	Down
855	Tb927.10.3930	40S ribosomal protein S3A, putative	0.822914	1.84832	0.657457	0.966837	1.03446	0.99985	-0.281186	0.886217	-0.605031	-0.0486547	0.0488711	-0.00021642	1.17489	1.78676	1.52078	0.232531	0.837346	0.604815	unchanged	unchanged	unchanged	Down	Up	Down
856	Tb09.160.4450	40S ribosomal protein S3, putative (RPS3)	0.825307	1.86186	0.650786	0.937207	1.86516	0.57207	-0.276998	0.896743	-0.619745	-0.0935602	0.899297	-0.805736	1.13559	1.00177	1.1376	0.183438	0.002554	0.185991	unchanged	unchanged	unchanged	Down	Up	Down
857	Tb927.10.15590	FKBP-type peptidyl-prolyl cis-trans isomerase, conserved,FKBP-type peptidylprolyl cis-trans isomerase, putative	0.827625	0.129888	9.30245	4.20575	0.260841	0.91155	-0.27295	-2.94466	3.21761	2.07236	-1.93876	-0.133606	5.0817	2.0082	10.2051	2.34531	1.0059	3.35122	2fold or more or more	2fold or more	2fold or more	pUp	Down	pDown
858	Tb927.1.2570	coatomer beta subunit (beta-coP)	0.83187	0.533468	2.25339	1.48144	1.07549	0.62764	-0.265571	-0.906526	1.1721	0.566998	0.104993	-0.671991	1.78085	2.01603	3.59026	0.832569	1.01152	1.84409	unchanged	2fold or more	2fold or more	pUp	pUp	pDown
859	Tb927.5.280	retrotransposon hot spot protein (RHS, pseudogene), putative,retrotransposon hot spot protein 3 (RHS3), interrupted, degenerate	0.836821	0.399655	2.99007	0.244051	3.31191	1.2372	-0.257009	-1.32317	1.58018	-2.03474	1.72767	0.307079	3.42886	8.28694	2.4168	1.77773	3.05084	1.2731	2fold or more or more	2fold or more	2fold or more	Down	pUp	Up
860	Tb927.10.390	protein of unknown function, conserved	0.839041	0.391726	3.04253	3.2039	1.88262	0.16579	-0.253187	-1.35209	1.60527	1.67983	0.912744	-2.59257	3.81854	4.80598	18.3517	1.93302	2.26483	4.19784	2fold or more or more	2fold or more	2fold or more	pUp	pUp	pDown
861	Tb927.1.2670	flagellar protein PF16	0.839297	0.724154	1.64533	1.61205	3.00766	0.20625	-0.252747	-0.465632	0.718378	0.688892	1.58864	-2.27753	1.92071	4.15333	7.97735	0.941639	2.05427	2.99591	unchanged	2fold or more	2fold or more	pUp	pUp	pDown
862	Tb927.7.4670	ribosomal RNA processing protein 4,exosome complex exonuclease (RRP4)	0.840974	0.750464	1.58448	0.828912	1.66793	0.72329	-0.249867	-0.414146	0.664013	-0.270708	0.738062	-0.467354	1.01455	2.22254	2.19067	0.020841	1.15221	1.13137	unchanged	2fold or more	2fold or more	Down	pUp	pDown
863	Tb927.1.3110	soluble N-ethylmaleimide sensitive factor (NSF) attachment protein, putative	0.841419	0.745259	1.59471	1.0529	1.97505	0.48088	-0.249103	-0.424187	0.67329	0.0743651	0.981886	-1.05625	1.25133	2.65014	3.31622	0.323468	1.40607	1.72954	unchanged	2fold or more	2fold or more	pUp	pUp	pDown
864	Tb927.2.340	retrotransposon hot spot protein 4 (RHS4), putative (3B10.125)	0.844642	1.7818	0.664461	0.624142	4.04821	0.39578	-0.243588	0.833332	-0.589744	-0.680054	2.01728	-1.33723	1.35329	2.27198	1.67886	0.436466	1.18395	0.747486	unchanged	2fold or more	unchanged	Down	Up	Down
865	Tb927.10.15120	40S ribosomal protein S13, putative	0.849478	1.45647	0.808251	0.982318	0.909172	1.1197	-0.235351	0.542476	-0.307125	-0.0257376	-0.137375	0.163112	1.15638	1.60197	1.38534	0.209613	0.679851	0.470237	unchanged	unchanged	unchanged	Down	pDown	pUp
866	Tb927.10.8020	prolyl oligopeptidase, putative,serine peptidase clan SC, family S9A, putative (POP)	0.849695	0.17712	6.64461	0.387807	0.970493	2.657	-0.234982	-2.4972	2.73218	-1.36659	-0.0432102	1.4098	2.19103	5.47929	2.50078	1.13161	2.45399	1.32238	2fold or more or more	2fold or more	2fold or more	Down	Down	Up
867	Tb11.01.4810	protein of unknown function, conserved	0.849695	0.5904	1.99338	3.29023	0.600237	0.50635	-0.234982	-0.760236	0.995218	1.71819	-0.736396	-0.981793	3.87224	1.01666	3.93676	1.95317	0.02384	1.97701	2fold or more or more	unchanged	2fold or more	pUp	Down	pDown
868	Tb11.01.6060	ADP-ribosylation factor GTPase activating protein 1, putative	0.850902	0.856708	1.37179	2.58438	1.16313	0.33267	-0.232935	-0.223125	0.45606	1.36982	0.218018	-1.58784	3.03724	1.35768	4.12359	1.60276	0.441143	2.0439	2fold or more or more	unchanged	2fold or more	pUp	pUp	pDown
869	Tb927.10.14600	40S ribosomal protein S2, putative (RPS2)	0.85181	1.4888	0.788536	0.949307	1.17822	0.89406	-0.231396	0.574148	-0.342752	-0.0750534	0.23661	-0.161556	1.11446	1.2636	1.13382	0.156343	0.337538	0.181196	unchanged	unchanged	unchanged	Down	Up	Down
870	Tb09.211.4610	vesicle-associated membrane protein, putative	0.851967	0.96983	1.21027	1.507	0.569979	1.1642	-0.23113	-0.0441964	0.275326	0.591679	-0.811018	0.219339	1.76885	1.70152	1.03957	0.822809	0.766822	0.055987	unchanged	unchanged	unchanged	pUp	Down	Up
871	Tb927.7.7040	methylthioadenosine phosphorylase, putative (MTAP)	0.851967	0.363686	3.22738	1.47453	1.33605	0.5076	-0.23113	-1.45923	1.69036	0.56026	0.417976	-0.978236	1.73074	3.67364	6.35812	0.79139	1.87721	2.6686	unchanged	2fold or more	2fold or more	pUp	pUp	pDown
872	Tb927.6.5040	ribosomal protein L15, putative	0.853947	1.62899	0.718871	0.811491	1.22739	1.004	-0.227781	0.703977	-0.476196	-0.301354	0.295594	0.00575927	1.05232	1.3272	1.39663	0.073573	0.408383	0.481955	unchanged	unchanged	unchanged	Down	Up	pUp
873	Tb11.01.6800	1-acyl-sn-glycerol-3-phosphate acyltransferase, putative	0.861178	0.47232	2.4585	0.537086	0.778289	2.3923	-0.215617	-1.08216	1.29778	-0.896776	-0.361623	1.2584	1.60343	1.6478	1.02767	0.681159	0.720537	0.03938	unchanged	unchanged	unchanged	Down	Down	Up
874	Tb927.7.4520	protein of unknown function, conserved	0.86211	0.613071	1.89202	1.49191	0.756524	0.886	-0.214056	-0.705874	0.91993	0.577164	-0.402543	-0.174621	1.73054	1.23399	2.13546	0.79122	0.303331	1.09455	unchanged	unchanged	2fold or more	pUp	Down	pDown
875	Tb927.10.12890	bifunctional aminoacyl-tRNA synthetase, putative	0.862843	0.656862	1.76439	0.903996	1.18603	0.93269	-0.212829	-0.606338	0.819167	-0.145612	0.246143	-0.10053	1.04769	1.8056	1.89172	0.067217	0.852481	0.919697	unchanged	unchanged	unchanged	Down	pUp	pDown
876	Tb927.8.6640	protein of unknown function, conserved	0.863925	1.31416	0.880797	0.357309	0.446713	6.2651	-0.211022	0.394141	-0.183119	-1.48476	-1.16258	2.64734	2.41788	2.94184	7.11301	1.27374	1.55672	2.83046	2fold or more or more	2fold or more	2fold or more	Down	pDown	pUp
877	Tb927.8.6150	40S ribosomal protein S8, putative	0.867456	2.11813	0.544251	0.903914	1.02321	1.0812	-0.205137	1.08279	-0.877657	-0.145743	0.0331092	0.112633	1.04203	2.07007	1.98658	0.059394	1.04968	0.99029	unchanged	2fold or more	unchanged	Down	Up	pUp
878	Tb927.8.5440	flagellar calcium-binding protein,24 kDa calflagin,24 kDa calcimedin (Tb-24)	0.869007	0.336746	3.41723	2.86107	0.622764	0.56124	-0.202561	-1.57027	1.77283	1.51655	-0.683243	-0.83331	3.29233	1.84936	6.08872	1.71911	0.887027	2.60614	2fold or more or more	unchanged	2fold or more	pUp	Down	pDown
879	Tb927.8.7720	protein of unknown function, conserved	0.869007	0.43296	2.65784	46.38	0.338871	0.063626	-0.202561	-1.2077	1.41026	5.53543	-1.56119	-3.97424	53.3712	1.27765	41.773	5.73799	0.35349	5.3845	2fold or more or more	unchanged	2fold or more	pUp	Down	pDown
880	Tb09.211.0540	fructose-1,6-bisphosphatase (FBPase)	0.869007	0.481066	2.39206	2.35816	1.39315	0.30439	-0.202561	-1.05569	1.25825	1.23766	0.478347	-1.71601	2.71362	2.89596	7.85853	1.44022	1.53404	2.97426	2fold or more or more	2fold or more	2fold or more	pUp	pUp	pDown
881	Tb11.47.0031	protein kinase, putative,cdc2-related kinase, putative (CRK6)	0.869007	0.86592	1.32892	10.6713	1.15984	0.080795	-0.202561	-0.207695	0.410256	3.41567	0.213922	-3.62959	12.2799	1.33943	16.4481	3.61823	0.421617	4.03985	2fold or more or more	unchanged	2fold or more	pUp	pUp	pDown
882	Tb927.8.740	nucleolar RNA-binding protein, truncated	0.869007	1.87616	0.613348	0.570744	2.59133	0.67614	-0.202561	0.907782	-0.705221	-0.809085	1.37369	-0.564606	1.52259	1.38119	1.10237	0.606524	0.465908	0.140615	unchanged	unchanged	unchanged	Down	Up	Down
883	Tb927.7.3180	Mu-adaptin 1, putative,adaptor complex AP-1 medium subunit, putative	0.870379	0.856359	1.34164	2.47298	2.30069	0.17576	-0.200284	-0.223712	0.423996	1.30625	1.20207	-2.50832	2.84126	2.6866	7.63337	1.50653	1.42578	2.93232	2fold or more or more	2fold or more	2fold or more	pUp	pUp	pDown
884	Tb11.01.4520	prefoldin subunit 2, putative	0.87446	2.00883	0.569268	0.83703	0.892433	1.3387	-0.193536	1.00636	-0.812821	-0.256648	-0.164184	0.420833	1.04472	2.25096	2.35161	0.063112	1.17054	1.23365	unchanged	2fold or more	2fold or more	Down	pDown	pUp
885	Tb11.50.0001	protein of unknown function, conserved	0.874472	0.16236	7.04328	1.36108	1.54455	0.47568	-0.193516	-2.62273	2.81625	0.444753	0.627184	-1.07194	1.55646	9.51306	14.8068	0.638269	3.24991	3.88819	unchanged	2fold or more	2fold or more	pUp	pUp	pDown
886	Tb927.8.5460	flagellar calcium-binding protein,44 kDa calflagin,44 kDa calcimedin (Tb-44)	0.878995	0.17712	6.42312	2.86107	0.622764	0.56124	-0.186073	-2.4972	2.68327	1.51655	-0.683243	-0.83331	3.25492	3.51606	11.4445	1.70262	1.81396	3.51658	2fold or more or more	2fold or more	2fold or more	pUp	Down	pDown
887	Tb11.02.3760	protein of unknown function, conserved	0.881333	1.05364	1.07688	0.48974	0.750809	2.7196	-0.182241	0.0753771	0.106864	-1.02991	-0.413482	1.44339	1.79959	1.40333	2.52543	0.847669	0.488859	1.33653	unchanged	unchanged	2fold or more	Down	pDown	Up
888	Tb927.2.4810	protein of unknown function, conserved (30M24.175)	0.8828	0.28413	3.98676	1.57921	0.412152	1.5364	-0.179841	-1.81538	1.99522	0.659198	-1.27875	0.619554	1.78886	1.45058	2.59488	0.839039	0.53663	1.37567	unchanged	unchanged	2fold or more	pUp	Down	Up
889	Tb11.02.2160	small GTPase, putative,small GTP-binding protein Rab5b, putative (RAB5B)	0.8828	0.8118	1.39537	5.53403	0.505723	0.35731	-0.179841	-0.300805	0.480645	2.46833	-0.98358	-1.48475	6.26872	1.60522	3.90521	2.64817	0.682775	1.9654	2fold or more or more	unchanged	2fold or more	pUp	Down	pDown
890	Tb09.211.3590	glycerol kinase, glycosomal (glk1)	0.884252	0.447889	2.52495	1.69693	6.73416	0.087509	-0.17747	-1.15879	1.33626	0.762926	2.7515	-3.51442	1.91905	15.0354	28.8536	0.940396	3.91029	4.85068	unchanged	2fold or more	2fold or more	pUp	pUp	pDown
891	Tb927.10.2370	RNA-binding protein, putative (LA)	0.889216	1.43664	0.782789	0.490918	2.60316	0.78251	-0.169394	0.522698	-0.353304	-1.02645	1.38026	-0.353819	1.81134	1.81197	1.00036	0.857056	0.857562	0.000515	unchanged	unchanged	unchanged	Down	Up	Down
892	Tb927.8.7410	calreticulin, putative	0.890683	0.350582	3.20248	1.87737	1.28404	0.41483	-0.167017	-1.51217	1.67919	0.908713	0.360695	-1.26941	2.10779	3.6626	7.72	1.07573	1.87287	2.9486	2fold or more or more	2fold or more	2fold or more	pUp	pUp	pDown
893	Tb927.8.2820	protein of unknown function, conserved	0.891289	0.779328	1.43967	1.04564	9.3157	0.10266	-0.166035	-0.359698	0.525733	0.0643894	3.21966	-3.28405	1.17318	11.9535	14.0236	0.230424	3.57936	3.80978	unchanged	2fold or more	2fold or more	pUp	pUp	pDown
894	Tb11.02.5450	glucose-regulated protein 78, putative,luminal binding protein 1 (BiP), putative	0.891289	1.36382	0.822666	3.64272	3.87095	0.070918	-0.166035	0.447657	-0.281622	1.86502	1.95269	-3.8177	4.08702	2.83831	11.6002	2.03105	1.50503	3.53608	2fold or more or more	2fold or more	2fold or more	pUp	Up	Down
895	Tb11.02.2420	protein of unknown function, conserved	0.89275	1.05016	1.06663	0.782105	2.06856	0.61811	-0.163672	0.0706061	0.0930658	-0.354565	1.04863	-0.694064	1.14147	1.96977	1.72564	0.190893	0.978024	0.78713	unchanged	unchanged	unchanged	Down	Up	pDown
896	Tb927.10.10850	argonaute-like protein (AGO1)	0.893146	0.280839	3.98676	0.956297	1.88048	0.55608	-0.163032	-1.83219	1.99522	-0.064469	0.911105	-0.846636	1.07071	6.69596	7.16944	0.098563	2.74329	2.84186	unchanged	2fold or more	2fold or more	Down	pUp	pDown
897	Tb927.10.4610	dolicholphosphate-mannose synthase, putative;with=GeneDB:LmjF36.0220 (DPMS)	0.893371	1.15718	0.96731	1.78489	0.972843	0.5759	-0.162668	0.210618	-0.0479494	0.835832	-0.0397218	-0.79611	1.99792	1.18949	1.67965	0.9985	0.25034	0.748161	unchanged	unchanged	unchanged	pUp	pDown	Down
898	Tb927.10.12330	protein of unknown function, conserved,zinc finger protein family member, putative (ZC3H34)	0.895643	1.04297	1.07052	0.878272	0.808665	1.408	-0.159004	0.0606925	0.098312	-0.187261	-0.306386	0.493647	1.01978	1.28974	1.31525	0.028257	0.367078	0.395335	unchanged	unchanged	unchanged	Down	pDown	Up
899	Tb927.10.3560	arginine N-methyltransferase, putative	0.898972	2.1648	0.51385	0.880902	0.29659	3.8275	-0.153651	1.11423	-0.960582	-0.182946	-1.75346	1.9364	1.02051	7.29896	7.44866	0.029295	2.86769	2.89698	unchanged	2fold or more	2fold or more	Down	pDown	pUp
900	Tb09.160.2650	protein of unknown function, conserved (1L12.210)	0.901192	1.39166	0.797353	0.508647	1.53115	1.284	-0.150093	0.476803	-0.32671	-0.975263	0.614618	0.360645	1.77174	1.10024	1.61033	0.82517	0.137815	0.687355	unchanged	unchanged	unchanged	Down	Up	pUp
901	Tb927.3.880	protein of unknown function, conserved	0.910388	0.66912	1.64161	1.96711	0.4033	1.2605	-0.135447	-0.579664	0.715111	0.976078	-1.31007	0.333996	2.16075	1.65911	1.30235	1.11153	0.730406	0.381115	2fold or more or more	unchanged	unchanged	pUp	Down	Up
902	Tb927.10.12590	protein of unknown function, conserved	0.910388	1.14144	0.962323	2.6043	0.780987	0.49166	-0.135447	0.190854	-0.0554076	1.3809	-0.35663	-1.02427	2.86066	1.46153	1.9573	1.51635	0.547484	0.968862	2fold or more or more	unchanged	unchanged	pUp	pDown	Down
903	Tb11.01.5350	profilin	0.910388	1.1808	0.930245	2.88684	1.1935	0.29024	-0.135447	0.239764	-0.104317	1.52949	0.255193	-1.78468	3.171	1.01075	3.20508	1.66494	0.015429	1.68036	2fold or more or more	unchanged	2fold or more	pUp	Up	Down
904	Tb927.8.1640	MSP-B, putative	0.912027	2.86734	0.382396	0.0816793	0.898305	13.629	-0.132852	1.51971	-1.38686	-3.61389	-0.154723	3.76861	11.166	3.19193	35.6411	3.48104	1.67443	5.15547	2fold or more or more	2fold or more	2fold or more	Down	pDown	pUp
905	Tb927.2.470	retrotransposon hot spot protein 4 (RHS4), putative (3B10.190)	0.912585	1.78049	0.615443	0.595735	4.05273	0.41419	-0.131969	0.832271	-0.700302	-0.747258	2.01889	-1.27164	1.53186	2.27619	1.4859	0.615289	1.18662	0.571338	unchanged	2fold or more	unchanged	Down	Up	Down
906	Tb927.7.4170	fatty acid elongase, putative	0.91598	0.210929	5.1758	0.881057	1.13976	0.99582	-0.126612	-2.24517	2.37178	-0.182692	0.188735	-0.0060431	1.03964	5.40352	5.19751	0.05608	2.4339	2.37782	unchanged	2fold or more	2fold or more	Down	pUp	pDown
907	Tb09.211.2570	T-complex protein 1, eta subunit, putative,t- complex protein 1 (eta subunit), putative (TCP-1-eta)	0.916162	0.410675	2.65784	0.624259	1.55615	1.0294	-0.126325	-1.28393	1.41026	-0.679784	0.63798	0.0418037	1.4676	3.78924	2.58195	0.553459	1.92191	1.36846	unchanged	2fold or more	2fold or more	Down	pUp	Up
908	Tb11.01.7760	ubiquitin carboxyl-terminal hydrolase, putative	0.917285	0.957069	1.13908	0.881523	1.2038	0.94235	-0.124558	-0.0633052	0.187864	-0.181929	0.267595	-0.0856651	1.04057	1.2578	1.20876	0.057371	0.3309	0.273529	unchanged	unchanged	unchanged	Down	pUp	pDown
909	Tb927.8.4820	eukaryotic translation initation factor 4 gamma, putative	0.921423	1.63332	0.664461	0.408147	2.66046	0.92093	-0.118065	0.707809	-0.589744	-1.29284	1.41168	-0.118837	2.25757	1.62887	1.38598	1.17477	0.703871	0.470907	2fold or more or more	unchanged	unchanged	Down	Up	Down
910	Tb927.8.1180	vacuolar-type Ca2 -ATPase 1 (TbA1)	0.92694	2.19186	0.492193	3.01814	2.59257	0.1278	-0.109451	1.13215	-1.0227	1.59366	1.37438	-2.96804	3.25602	1.18282	3.85129	1.70311	0.24223	1.94534	2fold or more or more	unchanged	2fold or more	pUp	Up	Down
911	Tb927.8.8250	amino acid transporter, putative	0.92999	1.46922	0.73187	9.89218	1.33332	0.075818	-0.104714	0.555055	-0.450341	3.30629	0.415028	-3.72132	10.6369	1.10193	9.65302	3.411	0.140027	3.27098	2fold or more or more	unchanged	2fold or more	pUp	Up	Down
912	Tb927.5.1730	inhibitor of serine peptidase (ISP), putative,ecotin family (I11), putative	0.930452	0.539157	1.99338	4.76485	0.396385	0.52946	-0.103997	-0.891221	0.995218	2.25243	-1.33503	-0.917406	5.12102	1.36019	3.76492	2.35643	0.443809	1.91262	2fold or more or more	unchanged	2fold or more	pUp	Down	pDown
913	Tb927.7.4970	glutamine synthetase, putative	0.930846	1.48054	0.725607	0.0202216	9.27492	5.3318	-0.103385	0.566124	-0.462739	-5.62796	3.21333	2.41462	46.0322	6.26455	7.34804	5.52457	2.64721	2.87736	2fold or more or more	2fold or more	2fold or more	Down	Up	pUp
914	Tb11.01.3550	2-oxoglutarate dehydrogenase E2 component, putative	0.935389	1.72625	0.619303	0.0706065	25.2051	0.56191	-0.0963615	0.787644	-0.691282	-3.82405	4.65564	-0.831589	13.2479	14.601	1.10214	3.72769	3.868	0.140307	2fold or more or more	2fold or more	unchanged	Down	Up	Down
915	Tb11.01.8650	protein of unknown function, conserved	0.935853	1.17518	0.909262	0.935279	0.153025	6.9871	-0.0956457	0.232877	-0.137232	-0.0965317	-2.70816	2.80469	1.00061	7.67965	7.68433	0.000886	2.94104	2.94192	unchanged	2fold or more	2fold or more	Down	pDown	pUp
916	Tb927.10.9830	protein of unknown function, conserved	0.935853	0.154628	6.91039	0.140221	5.32606	1.339	-0.0956457	-2.69312	2.78877	-2.83423	2.41307	0.421156	6.67413	34.4442	5.16085	2.73858	5.10619	2.36761	2fold or more or more	2fold or more	2fold or more	Down	pUp	Up
917	Tb09.160.1180	nucleolar protein (NOP66)	0.935853	0.247406	4.319	1.15081	2.7876	0.31172	-0.0956457	-2.01505	2.1107	0.202655	1.47902	-1.68168	1.2297	11.2673	13.8554	0.298301	3.49407	3.79238	unchanged	2fold or more	2fold or more	pUp	pUp	pDown
918	Tb927.10.5520	protein of unknown function, conserved	0.937975	0.916856	1.16281	0.865576	2.96924	0.38909	-0.0923779	-0.125233	0.217611	-0.208268	1.57009	-1.36182	1.08364	3.23849	2.98852	0.11589	1.69532	1.57943	unchanged	2fold or more	2fold or more	Down	pUp	pDown
919	Tb11.22.0012	eukaryotic peptide chain release factor subunit 1, putative (ERF1)	0.938314	1.43664	0.74183	0.540015	2.73272	0.67764	-0.0918574	0.522698	-0.43084	-0.888928	1.45034	-0.561409	1.73757	1.90216	1.09473	0.797071	0.927642	0.130569	unchanged	unchanged	unchanged	Down	Up	Down
920	Tb927.10.6800	developmentally regulated GTP-binding protein, putative	0.941424	0.999138	1.06314	1.11973	0.57098	1.5641	-0.0870836	-0.00124422	0.0883279	0.163155	-0.808488	0.645333	1.1894	1.74987	1.47121	0.250239	0.807244	0.557005	unchanged	unchanged	unchanged	pUp	Down	Up
921	Tb927.3.3770	paraflagellar rod component, putative (PFC6)	0.941424	0.149871	7.08758	1.70867	0.336042	1.7416	-0.0870836	-2.73821	2.82529	0.772875	-1.57329	0.800413	1.81499	2.24221	4.06958	0.859959	1.16492	2.02488	unchanged	2fold or more	2fold or more	pUp	Down	Up
922	Tb927.8.4540	protein of unknown function, conserved	0.941424	1.69853	0.625375	1.25398	0.46144	1.7282	-0.0870836	0.764291	-0.677207	0.326516	-1.11579	0.78927	1.33201	3.68095	2.76347	0.4136	1.88008	1.46648	unchanged	2fold or more	2fold or more	pUp	pDown	pUp
923	Tb11.01.3690	splicing factor 3B subunit 1, putative	0.944021	1.37192	0.772128	1.10385	1.17058	0.77391	-0.0831099	0.456198	-0.373088	0.142544	0.227218	-0.369762	1.16931	1.17201	1.00231	0.225654	0.22898	0.003326	unchanged	unchanged	unchanged	pUp	Up	Down
924	Tb927.3.3560	protein of unknown function, conserved	0.945235	10.4329	0.101404	4.2452	1.19313	0.19743	-0.0812546	3.38307	-3.30182	2.08583	0.254753	-2.34059	4.49113	8.74416	1.94697	2.16708	3.12832	0.96123	2fold or more or more	2fold or more	unchanged	pUp	Up	Down
925	Tb09.160.4460	TFIIF-stimulated CTD phosphatase, putative	0.946723	1.72538	0.6122	0.0919033	5.76905	1.8861	-0.0789862	0.786912	-0.707925	-3.44374	2.52833	0.915406	10.3013	3.34364	3.08085	3.36475	1.74142	1.62333	2fold or more or more	2fold or more	2fold or more	Down	Up	pUp
926	Tb11.02.0815	ubiquitin-conjugating enzyme, putative,ubiquitin-conjugating enzyme-like protein, putative	0.951886	0.759173	1.3838	3.55316	1.6944	0.1661	-0.0711386	-0.3975	0.468639	1.8291	0.760775	-2.58988	3.73275	2.2319	8.33118	1.90024	1.15827	3.05852	2fold or more or more	2fold or more	2fold or more	pUp	pUp	pDown
927	Tb927.1.4490	acetyltransferase, putative	0.952888	1.17997	0.889382	3.53307	1.15188	0.24572	-0.069622	0.238748	-0.169126	1.82092	0.203991	-2.02491	3.70774	1.02438	3.61947	1.89054	0.034757	1.85578	2fold or more or more	unchanged	2fold or more	pUp	Up	Down
928	Tb11.03.0090	ribokinase, putative	0.959017	0.633924	1.64489	0.317995	2.54921	1.2336	-0.0603721	-0.657618	0.71799	-1.65292	1.35005	0.302875	3.01582	4.02132	1.3334	1.59255	2.00767	0.415115	2fold or more or more	2fold or more	unchanged	Down	pUp	Up
929	Tb927.6.2060	histidyl-tRNA synthetase	0.965563	0.519552	1.99338	0.740631	1.67733	0.80497	-0.0505578	-0.944661	0.995218	-0.433173	0.746166	-0.312993	1.3037	3.22842	2.47634	0.382615	1.69083	1.30821	unchanged	2fold or more	2fold or more	Down	pUp	pDown
930	Tb09.211.3540	glycerol kinase, glycosomal (glk1)	0.965563	0.454608	2.27815	1.69693	6.73416	0.087509	-0.0505578	-1.13731	1.18786	0.762926	2.7515	-3.51442	1.75745	14.8132	26.0332	0.813484	3.88881	4.70228	unchanged	2fold or more	2fold or more	pUp	pUp	pDown
931	Tb11.47.0024	protein of unknown function, conserved	0.965563	2.59776	0.398676	0.8259	1.16233	1.0417	-0.0505578	1.37727	-1.32671	-0.275961	0.217021	0.0589399	1.1691	2.23496	2.6129	0.225403	1.16025	1.38565	unchanged	2fold or more	2fold or more	Down	Up	pUp
932	Tb927.3.4880	protein of unknown function, conserved	0.965563	1.08043	0.958566	0.822774	1.09852	1.1064	-0.0505578	0.111608	-0.0610498	-0.281431	0.135558	0.145873	1.17354	1.01674	1.15422	0.230873	0.02395	0.206923	unchanged	unchanged	unchanged	Down	Up	pUp
933	Tb927.4.1860	ribosomal protein S19, putative	0.967434	1.2771	0.809385	0.964227	0.965553	1.0741	-0.0477645	0.352867	-0.305103	-0.052555	-0.0505733	0.103128	1.00333	1.32266	1.32706	0.0047905	0.40344	0.408231	unchanged	unchanged	unchanged	Down	pDown	pUp
934	Tb927.3.3310	60S ribosomal protein L13, putative	0.969409	1.49542	0.689809	1.01937	1.65371	0.59321	-0.044823	0.580553	-0.53573	0.027675	0.72571	-0.753385	1.05154	1.10585	1.16284	0.072498	0.145157	0.217655	unchanged	unchanged	unchanged	pUp	Up	Down
935	Tb927.10.9820	mitochondrial intermediate peptidase, putative,metallo-peptidase, Clan MA(E) Family M3	0.969761	0.674743	1.52826	0.27508	1.58002	2.3008	-0.0442988	-0.567591	0.61189	-1.86207	0.659939	1.20214	3.52536	2.34166	1.50551	1.81777	1.22753	0.59025	2fold or more or more	2fold or more	unchanged	Down	pUp	Up
936	Tb09.v1.0640	60S ribosomal protein L27a,60S ribosomal protein L28,60S ribosomal protein L29 (RPL27A)	0.974035	2.49364	0.411711	1.02265	0.946703	1.0329	-0.0379551	1.31825	-1.2803	0.0323149	-0.0790155	0.0467006	1.04991	2.63403	2.5088	0.07027	1.39727	1.327	unchanged	2fold or more	2fold or more	pUp	pDown	pUp
937	Tb927.4.5010	calreticulin, putative	0.976598	0.374253	2.73601	1.87737	1.28404	0.41483	-0.0341633	-1.41791	1.45208	0.908713	0.360695	-1.26941	1.92236	3.43093	6.59554	0.942876	1.7786	2.72149	unchanged	2fold or more	2fold or more	pUp	pUp	pDown
938	Tb927.10.2620	protein of unknown function, conserved	0.977632	1.76792	0.578578	0.763359	0.749428	1.748	-0.0326359	0.822052	-0.789416	-0.389567	-0.416138	0.805705	1.2807	2.35902	3.0212	0.356931	1.23819	1.59512	unchanged	2fold or more	2fold or more	Down	pDown	pUp
939	Tb927.8.760	nucleolar RNA-binding protein (Nopp44/46)	0.978437	1.21343	0.842274	0.570744	2.59133	0.67614	-0.0314489	0.279087	-0.247638	-0.809085	1.37369	-0.564606	1.71432	2.13554	1.24571	0.777636	1.0946	0.316968	unchanged	2fold or more	unchanged	Down	Up	Down
940	Tb11.01.6740	Tb5.20	0.980418	0.13776	7.40399	1.4699	1.10022	0.61835	-0.0285315	-2.85977	2.8883	0.555715	0.13779	-0.693504	1.49926	7.98648	11.9737	0.584247	2.99756	3.5818	unchanged	2fold or more	2fold or more	pUp	pUp	pDown
941	Tb09.160.5170	protein of unknown function, conserved	0.984874	0.49663	2.04449	0.995025	1.5875	0.63307	-0.0219886	-1.00976	1.03174	-0.0071955	0.666759	-0.659563	1.01031	3.19656	3.22948	0.0147931	1.67652	1.6913	unchanged	2fold or more	2fold or more	Down	pUp	pDown
942	Tb927.10.4980	ubiquitin-like protein DSK2, putative (DSK2)	0.985891	0.798967	1.26953	0.592207	7.66048	0.22043	-0.0205005	-0.323792	0.344293	-0.755828	2.93744	-2.18161	1.66478	9.588	5.75933	0.735328	3.26123	2.5259	unchanged	2fold or more	2fold or more	Down	pUp	pDown
943	Tb927.8.5470	flagellar calcium-binding protein,17 kDa calflagin,17 kDa calcimedin (Tb-17)	0.990481	0.245072	4.11966	2.86107	0.622764	0.56124	-0.0137992	-2.02872	2.04252	1.51655	-0.683243	-0.83331	2.88856	2.54115	7.34025	1.53035	1.34548	2.87583	2fold or more or more	2fold or more	2fold or more	pUp	Down	pDown
944	Tb11.01.5720	ribosomal protein L18, putative	0.990727	1.40446	0.718682	1.02097	0.880097	1.1129	-0.0134411	0.490015	-0.476574	0.0299415	-0.184265	0.154324	1.03053	1.5958	1.54853	0.0433826	0.67428	0.630898	unchanged	unchanged	unchanged	pUp	pDown	pUp
945	Tb927.10.6400	chaperonin HSP60, mitochondrial precursor (HSP60)	0.991659	0.970741	1.0388	0.83375	7.50235	0.15987	-0.0120836	-0.0428411	0.0549247	-0.262313	2.90734	-2.64503	1.1894	7.72845	6.49779	0.250229	2.95018	2.69995	unchanged	2fold or more	2fold or more	Down	pUp	pDown
946	Tb927.3.5340	Hsc70-interacting protein (Hip), putative	0.99315	0.35376	2.84627	0.490725	10.3457	0.19697	-0.00991578	-1.49916	1.50907	-1.02701	3.37096	-2.34395	2.02383	29.245	14.4502	1.01709	4.87012	3.85302	2fold or more or more	2fold or more	2fold or more	Down	pUp	pDown
947	Tb927.10.12930	protein of unknown function, conserved	0.99315	0.974159	1.03361	0.474631	2.88711	0.72976	-0.00991578	-0.0377701	0.0476859	-1.07512	1.52963	-0.454506	2.09246	2.9637	1.41636	1.0652	1.5674	0.502192	2fold or more or more	2fold or more	unchanged	Down	pUp	pDown
948	Tb927.10.1250	protein of unknown function, conserved	0.99495	1.05226	0.955162	0.626881	1.19976	1.3296	-0.00730457	0.0734867	-0.0661821	-0.673737	0.262745	0.410992	1.58714	1.14018	1.39201	0.666432	0.189258	0.477174	unchanged	unchanged	unchanged	Down	Up	pUp
949	Tb927.6.4780	DNA ligase I, putative	0.997748	1.34078	0.747518	0.790889	1.10602	1.1432	-0.00325205	0.423071	-0.419819	-0.338453	0.145375	0.193078	1.26155	1.21226	1.52933	0.335201	0.277696	0.612897	unchanged	unchanged	unchanged	Down	Up	pUp
950	Tb927.7.5180	60S ribosomal protein L23a, putative	1.00318	1.62786	0.612354	0.997009	1.05306	0.95246	0.00458379	0.702978	-0.707561	-0.00432161	0.0745912	-0.0702696	1.00619	1.54584	1.55541	0.0089054	0.628387	0.637291	unchanged	unchanged	unchanged	pDown	Up	Down
951	Tb09.211.2630	60S ribosomal protein L23, putative	1.00381	1.78493	0.558116	1.02256	0.979507	0.9984	0.00549322	0.835869	-0.841362	0.0321821	-0.029872	-0.00231016	1.01867	1.82228	1.78887	0.0266889	0.865741	0.839052	unchanged	unchanged	unchanged	Up	pDown	Down
952	Tb927.10.9970	protein of unknown function, conserved	1.00419	1.44875	0.687373	0.686153	2.21274	0.65864	0.00602576	0.534809	-0.540834	-0.543397	1.14583	-0.602438	1.4635	1.52734	1.04363	0.549423	0.611021	0.061604	unchanged	unchanged	unchanged	pDown	Up	Down
953	Tb927.4.2110	protein phosphatase 2C, putative	1.00754	1.46124	0.679227	0.858811	21.3522	0.054533	0.0108428	0.547192	-0.558035	-0.219587	4.41631	-4.19673	1.17318	14.6124	12.4553	0.23043	3.86912	3.63869	unchanged	2fold or more	2fold or more	pDown	Up	Down
954	Tb927.5.550	vacuolar ATP synthase, putative	1.01191	0.347029	2.84769	2.28014	1.52567	0.28746	0.017081	-1.52687	1.50979	1.18912	0.609446	-1.79857	2.2533	4.39639	9.90639	1.17204	2.13632	3.30836	2fold or more or more	2fold or more	2fold or more	Up	pUp	pDown
955	Tb927.7.3560	protein of unknown function, conserved	1.01384	0.32472	3.03754	0.959877	0.413429	2.5199	0.0198316	-1.62273	1.6029	-0.0590783	-1.27429	1.33337	1.05622	1.27318	1.20542	0.0789099	0.34844	0.26953	unchanged	unchanged	unchanged	pDown	Down	Up
956	Tb927.2.4110	mitochondrial processing peptidase alpha subunit, putative,metallo-peptidase, Clan ME, Family M16 (28H13.405)	1.01384	1.48443	0.664461	0.332005	2.80551	1.0736	0.0198316	0.569912	-0.589744	-1.59072	1.48827	0.102457	3.05368	1.88996	1.61575	1.61055	0.918358	0.692201	2fold or more or more	unchanged	unchanged	pDown	Up	pUp
957	Tb927.5.3010	protein of unknown function, conserved	1.01823	0.627045	1.56623	0.450491	3.65712	0.60698	0.0260635	-0.673359	0.647295	-1.15043	1.87071	-0.720279	2.26026	5.83232	2.58036	1.17649	2.54407	1.36757	2fold or more or more	2fold or more	2fold or more	pDown	pUp	pDown
958	Tb927.8.1610	MSP-B, putative	1.02025	2.49333	0.39311	0.0816793	0.898305	13.629	0.0289223	1.31807	-1.34699	-3.61389	-0.154723	3.76861	12.4909	2.77558	34.6696	3.64281	1.47279	5.1156	2fold or more or more	2fold or more	2fold or more	pDown	pDown	pUp
959	Tb927.10.12430	protein of unknown function, conserved	1.02319	1.80894	0.540283	0.471387	43.1486	0.049165	0.0330674	0.855146	-0.888213	-1.08502	5.43124	-4.34622	2.17059	23.8529	10.9892	1.11809	4.57609	3.45801	2fold or more or more	2fold or more	2fold or more	pDown	Up	Down
960	Tb09.211.2640	60S ribosomal protein L23, putative	1.02385	1.74722	0.559006	1.02256	0.979507	0.9984	0.0340055	0.805058	-0.839063	0.0321821	-0.029872	-0.00231016	1.00126	1.78377	1.78603	0.0018234	0.83493	0.836753	unchanged	unchanged	unchanged	Up	pDown	Down
961	Tb09.211.2650	60S ribosomal protein L27a,60S ribosomal protein L28,60S ribosomal protein L29 (RPL27A)	1.02452	2.48225	0.393217	1.02265	0.946703	1.0329	0.0349524	1.31165	-1.3466	0.0323149	-0.0790155	0.0467006	1.00183	2.622	2.62679	0.0026375	1.39067	1.3933	unchanged	2fold or more	2fold or more	Up	pDown	pUp
962	Tb927.3.1690	protein of unknown function, conserved	1.02498	0.508257	1.91955	0.141453	5.04568	1.4011	0.0355989	-0.97637	0.940771	-2.82161	2.33505	0.48656	7.24613	9.92743	1.37003	2.85721	3.31142	0.454211	2fold or more or more	2fold or more	unchanged	pDown	pUp	Up
963	Tb927.5.2790	mitochondrial DNA polymerase beta-PAK (Pol beta-PAK)	1.02701	1.26557	0.769376	1.21591	2.48348	0.33116	0.0384472	0.339793	-0.37824	0.282035	1.31236	-1.5944	1.18393	1.96233	2.32328	0.243588	0.972567	1.21616	unchanged	unchanged	2fold or more	Up	Up	Down
964	Tb09.211.0180	protein of unknown function, conserved	1.02931	0.965287	1.00646	0.524356	1.71255	1.1136	0.041676	-0.0509696	0.00929365	-0.93138	0.776149	0.155231	1.96299	1.77414	1.10645	0.973056	0.827119	0.145937	unchanged	unchanged	unchanged	pDown	pUp	Up
965	Tb927.6.2260	protein of unknown function, conserved	1.02993	1.05534	0.920023	0.8967	1.07437	1.038	0.0425516	0.0777071	-0.120259	-0.157302	0.103496	0.0538064	1.14858	1.01804	1.12823	0.199854	0.0257889	0.174065	unchanged	unchanged	unchanged	pDown	Up	pUp
966	Tb11.01.1740	2-oxoglutarate dehydrogenase E1 component, putative	1.03184	1.27657	0.759176	0.0924642	13.395	0.80739	0.0452215	0.352272	-0.397493	-3.43496	3.74362	-0.308662	11.1593	10.493	1.06351	3.48018	3.39135	0.088831	2fold or more or more	2fold or more	unchanged	pDown	Up	Down
967	Tb927.3.2050	protein of unknown function, conserved	1.03453	0.415641	2.32561	2.23484	0.0616489	7.2582	0.0489779	-1.26659	1.21761	1.16017	-4.01978	2.85961	2.16024	6.74206	3.12098	1.11119	2.75319	1.642	2fold or more or more	2fold or more	2fold or more	Up	Down	Up
968	Tb09.160.4590	arginine kinase (AK)	1.03453	0.138547	6.97684	1.25815	1.12142	0.70876	0.0489779	-2.85155	2.80257	0.3313	0.165331	-0.496631	1.21615	8.09415	9.8437	0.282322	3.01688	3.2992	unchanged	2fold or more	2fold or more	Up	pUp	pDown
969	Tb11.03.0335	protein of unknown function, conserved	1.0365	0.987741	0.976757	0.774234	0.413868	3.1208	0.0517233	-0.0177954	-0.0339279	-0.369159	-1.27276	1.64192	1.33875	2.38661	3.19508	0.420882	1.25496	1.67585	unchanged	2fold or more	2fold or more	pDown	Down	pUp
970	Tb927.10.13710	protein of unknown function, conserved	1.03654	0.549375	1.75607	2.00224	0.706122	0.7073	0.0517826	-0.864137	0.812354	1.00162	-0.502011	-0.499606	1.93165	1.28532	2.48279	0.949837	0.362126	1.31196	unchanged	unchanged	2fold or more	Up	Down	pDown
971	Tb927.6.2320	protein of unknown function, conserved	1.03671	0.916856	1.05206	0.8967	1.07437	1.038	0.052012	-0.125233	0.073221	-0.157302	0.103496	0.0538064	1.15614	1.1718	1.01355	0.209314	0.228729	0.0194146	unchanged	unchanged	unchanged	pDown	pUp	Up
972	Tb09.160.3090	heat shock protein, putative,HSP70-like protein (1L12.440)	1.04017	1.23311	0.779634	2.85347	0.0889219	3.9411	0.0568258	0.302305	-0.359131	1.51272	-3.49132	1.9786	2.74326	13.8674	5.05507	1.45589	3.79363	2.33773	2fold or more or more	2fold or more	2fold or more	Up	pDown	pUp
973	Tb927.10.10290	protein of unknown function, conserved	1.04084	0.637186	1.50781	2.99061	0.26832	1.2462	0.057754	-0.650213	0.592459	1.58044	-1.89798	0.317536	2.87326	2.37474	1.20993	1.52269	1.24777	0.274923	2fold or more or more	2fold or more	unchanged	Up	Down	Up
974	Tb11.03.0140	Nucleoporin (TbNup158)	1.04281	0.7216	1.32892	0.843739	0.919259	1.2893	0.0604735	-0.47073	0.410256	-0.245131	-0.121457	0.366588	1.23594	1.27392	1.03073	0.305605	0.349273	0.043668	unchanged	unchanged	unchanged	pDown	Down	Up
975	Tb927.4.1170	ankyrin, putative	1.04281	1.35661	0.706873	0.608939	0.697118	2.3557	0.0604735	0.440003	-0.500477	-0.71563	-0.520526	1.23616	1.7125	1.94602	3.33258	0.776103	0.960529	1.73664	unchanged	unchanged	2fold or more	pDown	pDown	pUp
976	Tb927.7.4450	protein of unknown function, conserved	1.04349	0.750651	1.27666	0.628378	0.2357	6.7518	0.0614107	-0.413786	0.352375	-0.670297	-2.08498	2.75527	1.6606	3.18477	5.28865	0.731708	1.67119	2.4029	unchanged	2fold or more	2fold or more	pDown	Down	Up
977	Tb11.01.6530	coatomer epsilon subunit, putative,cytosolic coat protein, putative	1.04811	1.22215	0.780667	1.19383	1.51193	0.55402	0.0677969	0.289424	-0.357221	0.255598	0.596392	-0.85199	1.13903	1.23711	1.4091	0.187801	0.306968	0.494769	unchanged	unchanged	unchanged	Up	Up	Down
978	Tb927.5.1490	protein of unknown function, conserved	1.05334	1.36382	0.696102	0.049456	3.84046	5.265	0.0749731	0.447657	-0.52263	-4.33771	1.94128	2.39643	21.2985	2.81595	7.56353	4.41268	1.49362	2.91906	2fold or more or more	2fold or more	2fold or more	pDown	Up	pUp
979	Tb927.2.3780	translation initiation factor IF-2, putative (28H13.240)	1.05644	1.38268	0.684596	0.495344	2.23116	0.90482	0.0792101	0.467465	-0.546675	-1.0135	1.1578	-0.144297	2.13274	1.61366	1.32168	1.09271	0.690335	0.402378	2fold or more or more	unchanged	unchanged	pDown	Up	Down
980	Tb927.10.9650	protein of unknown function, conserved	1.06076	3.76675	0.250274	0.81646	1.08141	1.1326	0.0850973	1.91332	-1.99842	-0.292546	0.112908	0.179638	1.29922	3.48319	4.52545	0.377643	1.80041	2.17806	unchanged	2fold or more	2fold or more	pDown	Up	pUp
981	Tb927.8.4610	small GTP-binding protein Rab1 (Trab1)	1.06212	0.64944	1.44973	2.05006	0.986191	0.49462	0.0869458	-0.622733	0.535787	1.03567	-0.0200604	-1.01561	1.93016	1.51853	2.93101	0.948724	0.602673	1.5514	unchanged	unchanged	2fold or more	Up	Down	pDown
982	Tb927.10.450	protein of unknown function, conserved	1.06212	1.01549	0.927155	2.55337	1.03251	0.37931	0.0869458	0.0221724	-0.109118	1.3524	0.0461507	-1.39855	2.40402	1.01676	2.44431	1.26545	0.0239783	1.28943	2fold or more or more	unchanged	2fold or more	Up	Up	Down
983	Tb927.4.4910	3,2-trans-enoyl-CoA isomerase, mitochondrial precursor, putative	1.06643	1.06827	0.877775	0.0428174	211.779	0.11028	0.0927955	0.0952818	-0.188077	-4.54566	7.72642	-3.18076	24.9067	198.245	7.95951	4.63846	7.63114	2.99268	2fold or more or more	2fold or more	2fold or more	pDown	Up	Down
984	Tb927.7.2370	40S ribosomal protein S15, putative	1.06933	1.5702	0.595573	1.00173	1.06574	0.93669	0.0967051	0.650946	-0.747651	0.00249802	0.0918584	-0.0943564	1.06748	1.47334	1.57276	0.0942071	0.559088	0.653295	unchanged	unchanged	unchanged	Up	Up	Down
985	Tb927.8.4890	endoplasmic reticulum oxidoreductin, putative,pol-associated gene 1	1.06955	0.16236	5.75866	3.96495	0.396189	0.63659	0.0969994	-2.62273	2.52573	1.9873	-1.33574	-0.651564	3.70712	2.44018	9.04606	1.8903	1.28699	3.17729	2fold or more or more	2fold or more	2fold or more	Up	Down	pDown
986	Tb927.3.640	protein of unknown function, conserved	1.0709	0.787845	1.18525	1.09407	1.03383	0.88411	0.0988199	-0.344017	0.245197	0.129702	0.0479999	-0.177702	1.02164	1.31223	1.34062	0.0308821	0.392017	0.422899	unchanged	unchanged	unchanged	Up	pUp	pDown
987	Tb927.8.4290	protein of unknown function, conserved	1.0709	2.45297	0.380681	0.366905	2.99492	0.91004	0.0988199	1.29453	-1.39335	-1.44652	1.58252	-0.135998	2.91873	1.22094	2.39056	1.54534	0.28799	1.25735	2fold or more or more	unchanged	2fold or more	pDown	Up	Down
988	Tb09.211.3270	60S ribosomal subunit protein L31, putative	1.07442	1.34085	0.694135	1.04889	0.887452	1.0743	0.10356	0.423153	-0.526713	0.0688616	-0.172259	0.103397	1.02434	1.5109	1.54768	0.0346984	0.595412	0.63011	unchanged	unchanged	unchanged	Up	pDown	pUp
989	Tb927.2.6090	60S ribosomal protein L44,ribosomal protein L36a.e (RPL44)	1.07514	1.91752	0.485061	1.05366	1.02248	0.9282	0.104522	0.93924	-1.04376	0.0754136	0.0320788	-0.107492	1.02038	1.87535	1.91357	0.0291084	0.907161	0.936268	unchanged	unchanged	unchanged	Up	Up	Down
990	Tb09.211.3180	6-phosphogluconate dehydrogenase, decarboxylating (gnD)	1.07591	0.0499569	18.6049	2.61465	0.789473	0.48445	0.105561	-4.32317	4.21761	1.38662	-0.341039	-1.04558	2.43017	15.803	38.4041	1.28106	3.98213	5.26319	2fold or more or more	2fold or more	2fold or more	Up	Down	pDown
991	Tb927.10.350	protein kinase, putative	1.07591	0.699397	1.32892	0.970968	3.33269	0.30903	0.105561	-0.515817	0.410256	-0.0425043	1.73669	-1.69418	1.10808	4.76511	4.30031	0.148065	2.25251	2.10444	unchanged	2fold or more	2fold or more	pDown	pUp	pDown
992	Tb927.10.5940	protein kinase, putative,(OTHER) NEK family, HsNEK1-like	1.08802	1.83024	0.502173	0.981547	0.629355	1.6188	0.121711	0.872032	-0.993743	-0.0268709	-0.668054	0.694925	1.10848	2.90813	3.22359	0.148582	1.54009	1.68867	unchanged	2fold or more	2fold or more	pDown	pDown	pUp
993	Tb927.10.1690	nucleotide binding protein, putative (NBP 1)	1.09131	0.86592	1.05822	0.233541	0.530529	8.071	0.126062	-0.207695	0.0816332	-2.09825	-0.914496	3.01275	4.67287	1.63218	7.62702	2.22431	0.706801	2.93112	2fold or more or more	unchanged	2fold or more	pDown	Down	Up
994	Tb11.02.0170	protein of unknown function, conserved	1.0943	0.668541	1.36689	2.27931	2.78347	0.15762	0.130014	-0.580912	0.450898	1.18859	1.47688	-2.66548	2.08288	4.16348	8.67209	1.05858	2.05779	3.11638	2fold or more or more	2fold or more	2fold or more	Up	pUp	pDown
995	Tb11.01.8630	NADH dehydrogenase subunit NI8M, putative	1.0958	1.13918	0.801079	1.04674	0.892684	1.0702	0.131987	0.187997	-0.319984	0.0658987	-0.163779	0.0978804	1.04687	1.27613	1.33595	0.0660883	0.351776	0.417864	unchanged	unchanged	unchanged	Up	pDown	pUp
996	Tb927.10.14980	intraflagellar transport protein IFT52, putative (IFT52)	1.09956	0.726255	1.25225	2.35616	0.883435	0.48042	0.136926	-0.461452	0.324526	1.23644	-0.178804	-1.05763	2.14282	1.21643	2.60658	1.09951	0.282648	1.38216	2fold or more or more	unchanged	2fold or more	Up	Down	pDown
997	Tb927.3.5180	cofilin/actin depolymerizing factor, putative	1.10103	0.537233	1.69059	1.79263	1.14379	0.48771	0.138854	-0.896381	0.757527	0.842077	0.193828	-1.0359	1.62814	2.12905	3.46638	0.703223	1.09021	1.79343	unchanged	2fold or more	2fold or more	Up	pUp	pDown
998	Tb11.01.5820	protein of unknown function, conserved	1.10297	1.2464	0.72741	0.431295	0.391398	5.9239	0.141394	0.317766	-0.45916	-1.21325	-1.35329	2.56655	2.55733	3.18448	8.14384	1.35464	1.67106	3.02571	2fold or more or more	2fold or more	2fold or more	pDown	pDown	pUp
999	Tb11.47.0034	radial spoke protein RSP3, putative	1.10922	0.190282	4.73789	1.85536	0.479221	1.1247	0.149545	-2.39379	2.24425	0.891696	-1.06124	0.16954	1.67267	2.51847	4.2126	0.742151	1.33255	2.07471	unchanged	2fold or more	2fold or more	Up	Down	Up
1000	Tb09.211.4540	RNA-binding protein, putative (DRBD2)	1.11233	0.77121	1.16572	0.643749	2.50982	0.61893	0.153583	-0.374805	0.221222	-0.635429	1.32758	-0.692152	1.72789	3.2544	1.88345	0.789012	1.70239	0.913374	unchanged	2fold or more	unchanged	pDown	pUp	pDown
1001	Tb927.10.7410	succinyl-CoA ligase [GDP-forming] beta-chain, putative;with=GeneDB:LmjF36.2950	1.1136	1.06172	0.84579	0.152372	20.9269	0.31361	0.155231	0.0863974	-0.241629	-2.71433	4.38729	-1.67296	7.30842	19.7105	2.69695	2.86956	4.30089	1.43133	2fold or more or more	2fold or more	2fold or more	pDown	Up	Down
1002	Tb927.7.5700	protein of unknown function, conserved	1.11523	1.21454	0.73829	1.74407	0.631896	0.90738	0.157335	0.280406	-0.437741	0.802462	-0.66224	-0.140221	1.56388	1.92205	1.22903	0.645127	0.942646	0.29752	unchanged	unchanged	unchanged	Up	pDown	Down
1003	Tb11.02.5020	seryl-tRNA synthetase, putative	1.11729	0.601333	1.48839	0.949487	1.51701	0.69426	0.160009	-0.733764	0.573755	-0.0747794	0.601231	-0.526452	1.17673	2.52274	2.14386	0.234788	1.33499	1.10021	unchanged	2fold or more	2fold or more	pDown	pUp	pDown
1004	Tb11.01.2570	protein of unknown function, conserved	1.11766	1.40017	0.639013	2.04671	0.545356	0.89591	0.160482	0.4856	-0.646082	1.0333	-0.874729	-0.158574	1.83124	2.56744	1.40202	0.872818	1.36033	0.487508	unchanged	2fold or more	unchanged	Up	pDown	Down
1005	Tb11.03.0450	RNA polymerase I second largest subunit (RPA134)	1.11826	1.60404	0.557499	0.465268	2.04073	1.0532	0.161251	0.681708	-0.842959	-1.10387	1.02909	0.0747794	2.40347	1.27225	1.88915	1.26512	0.347382	0.917738	2fold or more or more	unchanged	unchanged	pDown	Up	pUp
1006	Tb11.01.5960	mitochondrial carrier protein, putative	1.12649	0.371108	2.39206	1.94469	1.3863	0.37093	0.171835	-1.43009	1.25825	0.959542	0.471239	-1.43078	1.72633	3.73557	6.4488	0.787707	1.90133	2.68903	unchanged	2fold or more	2fold or more	Up	pUp	pDown
1007	Tb927.3.2600	ATP-dependent DEAD/H RNA helicase, putative	1.12971	0.732701	1.20811	0.226403	3.76997	1.1716	0.175951	-0.448703	0.272752	-2.14303	1.91455	0.22848	4.98979	5.14528	1.03116	2.31898	2.36325	0.044272	2fold or more or more	2fold or more	unchanged	pDown	pUp	Up
1008	Tb927.5.1630	protein of unknown function, conserved	1.13109	0.483648	1.82799	0.82176	1.33214	0.91349	0.177711	-1.04797	0.87026	-0.283211	0.41375	-0.130539	1.37642	2.75437	2.00111	0.460922	1.46172	1.0008	unchanged	2fold or more	2fold or more	pDown	pUp	pDown
1009	Tb927.6.700	alanyl-tRNA synthetase, putative	1.13454	0.90507	0.973866	0.60241	0.930493	1.784	0.182103	-0.143898	-0.0382045	-0.731183	-0.103932	0.835116	1.88333	1.02809	1.83187	0.913286	0.039966	0.87332	unchanged	unchanged	unchanged	pDown	Down	pUp
1010	Tb11.02.3640	protein kinase, putative	1.14566	1.43172	0.60966	2.89151	6.14728	0.056259	0.196175	0.517749	-0.713923	1.53182	2.61995	-4.15177	2.52387	4.29364	10.8367	1.33564	2.1022	3.43785	2fold or more or more	2fold or more	2fold or more	Up	Up	Down
1011	Tb11.01.3560	vacuolar ATP synthase subunit b, putative,v- ATPase B subunit,vacuolar proton pump B subunit	1.14675	0.559695	1.55805	2.87629	2.88451	0.12053	0.197548	-0.837286	0.639738	1.52421	1.52833	-3.05254	2.50821	5.15374	12.9267	1.32666	2.36562	3.69228	2fold or more or more	2fold or more	2fold or more	Up	pUp	pDown
1012	Tb927.7.7430	ATP synthase alpha chain, mitochondrial precursor,ATP synthase F1, alpha subunit	1.14913	1.60098	0.543556	0.0954472	9.9214	1.056	0.200542	0.678958	-0.8795	-3.38915	3.31054	0.0786098	12.0394	6.19704	1.94276	3.58969	2.63158	0.95811	2fold or more or more	2fold or more	unchanged	pDown	Up	pUp
1013	Tb11.02.2800	ubiquitin carboxyl-terminal hydrolase, putative,cysteine peptidase, Clan CA, family C12, putative	1.15868	0.715206	1.20672	0.512926	0.659473	2.9563	0.212477	-0.48357	0.271093	-0.963178	-0.600615	1.56379	2.25895	1.08451	2.44986	1.17565	0.117045	1.2927	2fold or more or more	unchanged	2fold or more	pDown	Down	Up
1014	Tb09.160.0650	protein of unknown function, conserved	1.15868	0.797883	1.08168	1.64509	0.126437	4.8077	0.212477	-0.325751	0.113274	0.718165	-2.98351	2.26535	1.4198	6.31052	4.44468	0.505688	2.65776	2.15208	unchanged	2fold or more	2fold or more	Up	Down	Up
1015	Tb11.01.5400	protein of unknown function, conserved	1.15868	0.686907	1.25643	2.2604	0.374788	1.1804	0.212477	-0.541813	0.329336	1.17658	-1.41585	0.239276	1.95085	1.83278	1.06441	0.964103	0.874037	0.09006	unchanged	unchanged	unchanged	Up	Down	Up
1016	Tb11.02.5380	exosome complex exonuclease RRP44p homologue (RRP44)	1.15868	1.2061	0.715573	0.565771	0.572878	3.0853	0.212477	0.270352	-0.482829	-0.82171	-0.803701	1.62541	2.04796	2.10534	4.31165	1.03419	1.07405	2.10824	2fold or more or more	2fold or more	2fold or more	pDown	pDown	pUp
1017	Tb927.3.4820	acyltransferase, putative	1.15868	0.974159	0.885948	0.997307	1.85469	0.54063	0.212477	-0.0377701	-0.174707	-0.00389003	0.891177	-0.887287	1.1618	1.90389	1.63873	0.216367	0.928947	0.71258	unchanged	unchanged	unchanged	pDown	pUp	Down
1018	Tb927.1.540	DNA-directed RNA polymerase III, putative,RNA polymerase subunit, putative (RPC128)	1.15868	0.64944	1.32892	0.680921	1.21684	1.2069	0.212477	-0.622733	0.410256	-0.554442	0.283135	0.271306	1.70163	1.87367	1.1011	0.766919	0.905868	0.13895	unchanged	unchanged	unchanged	pDown	pUp	Up
1019	Tb09.211.4700	rieske iron-sulfur protein, mitochondrial precursor (RISP)	1.15868	0.70848	1.21818	0.0186074	3.70609	14.501	0.212477	-0.497202	0.284725	-5.74798	1.8899	3.85808	62.2698	5.23105	11.9039	5.96046	2.3871	3.57336	2fold or more or more	2fold or more	2fold or more	pDown	pUp	Up
1020	Tb11.57.0008	calpain-like protein, putative,cytoskeleton assocociated protein, putative	1.15868	0.129888	6.64461	1.05384	1.19357	0.79502	0.212477	-2.94466	2.73218	0.0756568	0.25528	-0.330937	1.09948	9.1892	8.35778	0.13682	3.19994	3.06312	unchanged	2fold or more	2fold or more	Up	pUp	pDown
1021	Tb927.3.4720	dynamin, putative,vacuolar sortin protein 1, putative	1.15868	0.444353	1.94227	2.5074	1.5246	0.26159	0.212477	-1.17022	0.957744	1.32619	0.60843	-1.93462	2.16401	3.43105	7.42484	1.11371	1.77865	2.89236	2fold or more or more	2fold or more	2fold or more	Up	pUp	pDown
1022	Tb11.01.5680	protein of unknown function, conserved	1.15868	0.32472	2.65784	2.66361	1.28076	0.29313	0.212477	-1.62273	1.41026	1.41338	0.357003	-1.77039	2.29883	3.94419	9.06716	1.2009	1.97973	3.18065	2fold or more or more	2fold or more	2fold or more	Up	pUp	pDown
1023	Tb927.8.890	small GTP-binding protein Rab1, putative	1.15868	0.43296	1.99338	3.73776	1.0896	0.24554	0.212477	-1.2077	0.995218	1.90217	0.123797	-2.02597	3.22587	2.51664	8.11837	1.68969	1.3315	3.02119	2fold or more or more	2fold or more	2fold or more	Up	pUp	pDown
1024	Tb09.160.3820	nucleolar RNA binding protein, putative (28G16.220)	1.15868	1.0824	0.797353	0.541389	4.74833	0.389	0.212477	0.114233	-0.32671	-0.885262	2.24742	-1.36216	2.14019	4.38686	2.04975	1.09774	2.13319	1.03545	2fold or more or more	2fold or more	2fold or more	pDown	Up	Down
1025	Tb927.2.280	retrotransposon hot spot protein 2 (RHS2), putative (3B10.95)	1.15868	1.39166	0.620163	0.500952	1.47408	1.3542	0.212477	0.476803	-0.68928	-0.997256	0.559815	0.437441	2.31294	1.05923	2.18362	1.20973	0.083012	1.12672	2fold or more or more	unchanged	2fold or more	pDown	Up	pUp
1026	Tb927.10.3790	protein of unknown function, conserved	1.15868	2.38128	0.362433	0.220561	4.27928	1.0595	0.212477	1.25174	-1.46421	-2.18075	2.09737	0.0833836	5.25332	1.79705	2.92328	2.39323	0.84563	1.54759	2fold or more or more	unchanged	2fold or more	pDown	Up	pUp
1027	Tb927.8.5120	cytochrome c	1.15868	1.94832	0.442974	0.0191121	2.07171	25.256	0.212477	0.96223	-1.17471	-5.70937	1.05082	4.65855	60.6254	1.06333	57.0146	5.92185	0.08859	5.83326	2fold or more or more	unchanged	2fold or more	pDown	Up	pUp
1028	Tb927.3.3040	protein of unknown function, conserved	1.15868	1.29888	0.664461	2.09096	4.45422	0.10737	0.212477	0.377267	-0.589744	1.06416	2.15517	-3.21934	1.8046	3.42927	6.18854	0.851683	1.7779	2.6296	unchanged	2fold or more	2fold or more	Up	Up	Down
1029	Tb927.10.1520	small GTPase, putative,Ras-related protein, putative (RAB21)	1.15868	1.94832	0.442974	2.32445	1.07741	0.3993	0.212477	0.96223	-1.17471	1.21689	0.107568	-1.32446	2.00612	1.80834	1.10938	1.00441	0.854662	0.14975	2fold or more or more	unchanged	unchanged	Up	Up	Down
1030	Tb11.01.6510	paraflagellar rod component, putative (PFC9)	1.16295	0.589749	1.45805	7.91891	0.0176816	7.1419	0.21779	-0.761828	0.544038	2.9853	-5.82161	2.83631	6.80932	33.3538	4.89826	2.76751	5.05978	2.29227	2fold or more or more	2fold or more	2fold or more	Up	Down	Up
1031	Tb927.7.2500	proteasome regulatory ATPase subunit 1	1.16759	0.44618	1.91955	0.962279	1.9297	0.53853	0.223532	-1.1643	0.940771	-0.0554733	0.948375	-0.892901	1.21336	4.32491	3.56443	0.279005	2.11267	1.83367	unchanged	2fold or more	2fold or more	pDown	pUp	pDown
1032	Tb11.02.3050	protein of unknown function, conserved	1.17087	0.6765	1.26248	12.4504	0.274595	0.2925	0.227584	-0.563839	0.336255	3.63811	-1.86462	-1.77349	10.6334	2.46362	4.31616	3.41053	1.30078	2.10975	2fold or more or more	2fold or more	2fold or more	Up	Down	pDown
1033	Tb927.6.3650	ADP-ribosylation factor, putative	1.17199	0.30996	2.75277	1.61374	0.460763	1.3449	0.228965	-1.68985	1.46088	0.690405	-1.1179	0.427499	1.37692	1.48653	2.04681	0.46144	0.57195	1.03338	unchanged	unchanged	2fold or more	Up	Down	Up
1034	Tb927.10.16120	inosine-5'-monophosphate dehydrogenase,IMP dehydrogenase	1.17269	0.517482	1.64786	0.825287	3.23232	0.37487	0.229824	-0.95042	0.720596	-0.277033	1.69257	-1.41554	1.42095	6.24625	4.39584	0.506857	2.64299	2.13614	unchanged	2fold or more	2fold or more	pDown	pUp	pDown
1035	Tb927.8.6390	lysophospholipase, putative,alpha/beta hydrolase, putative (TbLysoPLA)	1.17392	0.961508	0.885948	2.18508	0.661153	0.6922	0.231336	-0.0566291	-0.174707	1.12768	-0.596944	-0.530739	1.86134	1.45429	1.2799	0.896344	0.540315	0.356032	unchanged	unchanged	unchanged	Up	Down	Down
1036	Tb927.10.2490	glucose-6-phosphate 1-dehydrogenase (G6PD)	1.17937	0.689318	1.23008	1.1028	5.00817	0.18106	0.238012	-0.536759	0.298748	0.141176	2.32428	-2.46546	1.06943	7.26539	6.79376	0.096836	2.86104	2.76421	unchanged	2fold or more	2fold or more	Up	pUp	pDown
1037	Tb11.02.4570	pumilio/PUF RNA binding protein 10, putative (PUF10)	1.18949	1.5277	0.550302	0.451467	2.02988	1.0912	0.250345	0.611359	-0.861704	-1.14731	1.02139	0.125916	2.63474	1.32871	1.98291	1.39766	0.410031	0.98762	2fold or more or more	unchanged	unchanged	pDown	Up	pUp
1038	Tb11.02.0290	succinyl-coA:3-ketoacid-coenzyme A transferase, mitochondrial precursor, putative	1.19086	0.351048	2.39206	0.1587	26.9213	0.23406	0.252005	-1.51026	1.25825	-2.65563	4.75068	-2.09505	7.50384	76.6886	10.2198	2.90763	6.26094	3.3533	2fold or more or more	2fold or more	2fold or more	pDown	pUp	pDown
1039	Tb11.02.4360	40S ribosomal protein S21, putative	1.19278	1.88	0.445945	0.984155	0.993449	1.0228	0.25433	0.910733	-1.16506	-0.0230424	-0.00948167	0.0325241	1.21199	1.8924	2.29355	0.277372	0.920215	1.19758	unchanged	unchanged	2fold or more	pDown	pDown	pUp
1040	Tb927.3.2840	inorganic pyrophosphatase, putative	1.19379	0.706743	1.18525	0.799488	2.03207	0.61553	0.255545	-0.500742	0.245197	-0.322851	1.02295	-0.700099	1.49319	2.87526	1.92558	0.578396	1.52369	0.945296	unchanged	2fold or more	unchanged	pDown	pUp	pDown
1041	Tb927.8.1880	protein of unknown function, conserved	1.19415	1.21529	0.68907	0.285616	3.6315	0.96412	0.255978	0.281298	-0.537277	-1.80785	1.86056	-0.0527154	4.18095	2.98817	1.39916	2.06383	1.57926	0.484562	2fold or more or more	2fold or more	unchanged	pDown	Up	Down
1042	Tb927.3.5430	protein of unknown function, conserved	1.19488	1.81056	0.462234	1.02553	1.17318	0.83117	0.256871	0.856435	-1.11331	0.0363631	0.230421	-0.266785	1.16514	1.5433	1.79816	0.220508	0.626014	0.846525	unchanged	unchanged	unchanged	Up	Up	Down
1043	Tb927.10.14710	40S ribosomal protein S2, putative (RPS2)	1.19489	1.27226	0.657802	0.949307	1.17822	0.89406	0.256884	0.34739	-0.604274	-0.0750534	0.23661	-0.161556	1.2587	1.07981	1.35916	0.331937	0.11078	0.442718	unchanged	unchanged	unchanged	pDown	Up	Down
1044	Tb927.10.3520	protease regulatory ATPase subunit 4,serine peptidase, Clan SJ, family S16, putative (RPT4)	1.2054	1.16798	0.710286	1.08414	1.28773	0.71629	0.269508	0.224021	-0.493529	0.116551	0.364833	-0.481384	1.11185	1.10253	1.00845	0.152957	0.140812	0.012145	unchanged	unchanged	unchanged	Up	Up	Down
1045	Tb927.10.8290	eukaryotic translation initiation factor 3 subunit 8, putative	1.20695	0.779328	1.06314	0.622665	1.40495	1.1431	0.27137	-0.359698	0.0883279	-0.683472	0.49052	0.192952	1.93837	1.80277	1.07521	0.954842	0.850218	0.104624	unchanged	unchanged	unchanged	pDown	pUp	Up
1046	Tb11.03.0210	protein of unknown function, conserved	1.20695	1.14301	0.724866	0.239023	1.45232	2.8807	0.27137	0.192843	-0.464213	-2.06478	0.53836	1.52642	5.04953	1.27061	3.97411	2.33615	0.345517	1.99063	2fold or more or more	unchanged	2fold or more	pDown	Up	pUp
1047	Tb927.10.1210	katanin, putative	1.20905	0.89298	0.926218	1.11823	0.79611	1.1233	0.273877	-0.163301	-0.110576	0.161218	-0.328961	0.167743	1.08122	1.12168	1.21278	0.112659	0.16566	0.278319	unchanged	unchanged	unchanged	Up	Down	pUp
1048	Tb09.160.1950	acidocalcisomal exopolyphosphatase, putative (3C4.175)	1.20949	0.458428	1.80354	0.538764	1.79611	1.0334	0.274404	-1.12523	0.850829	-0.892274	0.844876	0.0473988	2.24494	3.91798	1.74525	1.16668	1.97011	0.80343	2fold or more or more	2fold or more	unchanged	pDown	pUp	Up
1049	Tb11.01.7740	protein of unknown function, conserved	1.2103	1.01571	0.813461	0.629842	1.16204	1.3663	0.275364	0.0224904	-0.297855	-0.666938	0.216664	0.450274	1.92159	1.14407	1.67961	0.942302	0.194174	0.748129	unchanged	unchanged	unchanged	pDown	Up	pUp
1050	Tb09.160.4310	glutamate dehydrogenase (GDH)	1.21134	0.755327	1.09294	0.0466418	25.0599	0.85555	0.276607	-0.404828	0.128221	-4.42223	4.64731	-0.225076	25.9712	33.1777	1.27748	4.69884	5.05214	0.353297	2fold or more or more	2fold or more	unchanged	pDown	pUp	pDown
1051	Tb927.8.550	peptide methionine sulfoxide reductase, putative,peptide Met(O) reductase, putative,methionine-S-sulfoxide reductase, putative	1.21661	0.989622	0.830576	0.180323	2.76024	2.0091	0.282866	-0.01505	-0.267816	-2.47134	1.46479	1.00655	6.74683	2.78918	2.41893	2.75421	1.47984	1.27437	2fold or more or more	2fold or more	2fold or more	pDown	pUp	pUp
1052	Tb11.01.4250	protein kinase, putative	1.22115	2.17487	0.376528	1.2315	0.519294	1.5637	0.288244	1.12093	-1.40917	0.300413	-0.945377	0.644964	1.00847	4.18814	4.15293	0.012169	2.06631	2.05413	unchanged	2fold or more	2fold or more	Up	pDown	pUp
1053	Tb927.4.1510	phospholipid-translocating ATPase, putative	1.22305	0.478534	1.70861	1.73461	6.10783	0.094387	0.290479	-1.06331	0.772826	0.794607	2.61066	-3.40527	1.41827	12.7637	18.1023	0.504128	3.67397	4.1781	unchanged	2fold or more	2fold or more	Up	pUp	pDown
1054	Tb927.8.7040	protein of unknown function, conserved	1.22552	0.543168	1.50226	0.910249	1.023	1.0739	0.293397	-0.88053	0.587134	-0.135666	0.0328065	0.10286	1.34636	1.8834	1.39888	0.429063	0.913336	0.484274	unchanged	unchanged	unchanged	pDown	pUp	Up
1055	Tb927.10.1060	T-complex protein 1, delta subunit, putative (TCP-1-delta)	1.22764	0.204318	3.98676	0.633433	1.66067	0.95064	0.295893	-2.29111	1.99522	-0.658737	0.731766	-0.073029	1.93808	8.12789	4.19378	0.95463	3.02288	2.06825	unchanged	2fold or more	2fold or more	pDown	pUp	pDown
1056	Tb927.7.6230	ADP-ribosylation factor, putative (ARF3)	1.2289	0.408219	1.99338	1.03256	1.37528	0.7042	0.297366	-1.29258	0.995218	0.0462207	0.459722	-0.505943	1.19015	3.36895	2.8307	0.251145	1.7523	1.50116	unchanged	2fold or more	2fold or more	Up	pUp	pDown
1057	Tb09.211.2150	Polyadenylate-binding protein 2 (Poly(A)-binding protein 2) (Poly(A)-binding protein II) (PABII) (Polyadenylate-binding nuclear protein 1) (Nuclear poly(A)-binding protein 1) (PABP2), putative (PABP2)	1.22933	0.343382	2.36895	0.891902	2.99778	0.37401	0.297868	-1.54211	1.24425	-0.165044	1.58389	-1.41885	1.37832	8.73011	6.33393	0.462912	3.126	2.6631	unchanged	2fold or more	2fold or more	pDown	pUp	pDown
1058	Tb927.8.6180	60S ribosomal protein L26, putative	1.23073	1.9664	0.413205	1.01798	0.964781	1.0182	0.299512	0.97556	-1.27507	0.0257056	-0.0517266	0.026021	1.20899	2.03819	2.46415	0.273806	1.02729	1.30109	unchanged	2fold or more	2fold or more	Up	pDown	pUp
1059	Tb11.02.5420	NADPH--cytochrome p450 reductase, putative (CPR)	1.23109	0.668541	1.21501	1.55683	0.757099	0.84841	0.299939	-0.580912	0.280973	0.638613	-0.401447	-0.237166	1.26459	1.13246	1.43211	0.338674	0.179465	0.518139	unchanged	unchanged	unchanged	Up	Down	pDown
1060	Tb927.6.4500	protein of unknown function, conserved	1.23541	0.653473	1.23869	3.05792	0.628885	0.52	0.304989	-0.613799	0.308811	1.61255	-0.669133	-0.943416	2.47523	1.0391	2.38209	1.30756	0.055334	1.25223	2fold or more or more	unchanged	2fold or more	Up	Down	pDown
1061	Tb11.01.1920	60S ribosomal protein L22, putative	1.23556	0.977859	0.827675	1.01513	1.66074	0.59317	0.305165	-0.0323014	-0.272863	0.0216579	0.731825	-0.753482	1.21715	1.69834	1.39534	0.283507	0.764126	0.480619	unchanged	unchanged	unchanged	Up	pUp	Down
1062	Tb09.244.2570	calcium motive p-type ATPase, putative	1.24144	0.121229	6.64461	0.619157	1.59485	1.0127	0.312012	-3.0442	2.73218	-0.691623	0.673417	0.0182069	2.00505	13.1557	6.56125	1.00364	3.71762	2.71397	2fold or more or more	2fold or more	2fold or more	pDown	pUp	Up
1063	Tb927.10.15180	nucleosome assembly protein, putative	1.24237	1.20797	0.666336	0.544929	1.18455	1.5492	0.313095	0.272584	-0.585678	-0.875859	0.244335	0.631523	2.27987	1.01977	2.32495	1.18895	0.028249	1.2172	2fold or more or more	unchanged	2fold or more	pDown	Up	pUp
1064	Tb927.7.1310	protein of unknown function, conserved	1.24365	0.53246	1.51014	1.69093	0.453694	1.3035	0.314575	-0.909255	0.594681	0.757818	-1.14021	0.382391	1.35966	1.17361	1.15853	0.443243	0.230955	0.21229	unchanged	unchanged	unchanged	Up	Down	Up
1065	Tb927.10.7710	40S ribosomal protein S8, putative	1.2445	0.492678	1.63095	0.190571	3.75969	1.3957	0.31557	-1.02128	0.705712	-2.3916	1.91061	0.480989	6.53039	7.63109	1.16855	2.70717	2.93189	0.224723	2fold or more or more	2fold or more	unchanged	pDown	pUp	Up
1066	Tb09.211.3340	protein of unknown function, conserved	1.24558	0.875988	0.916498	2.35023	0.415355	1.0244	0.316813	-0.191016	-0.125797	1.2328	-1.26758	0.0347792	1.88686	2.109	1.11773	0.915987	1.07656	0.160576	unchanged	2fold or more	unchanged	Up	Down	pUp
1067	Tb09.160.5200	protein of unknown function, conserved	1.24833	0.441332	1.81511	3.36961	4.50594	0.065862	0.320005	-1.18006	0.860059	1.75258	2.17183	-3.92441	2.69927	10.2099	27.5594	1.43257	3.35189	4.78447	2fold or more or more	2fold or more	2fold or more	Up	pUp	pDown
1068	Tb927.3.1030	RNA-binding protein (RPB28)	1.24845	1.5845	0.505518	0.307702	1.31081	2.4793	0.320134	0.66403	-0.984164	-1.7004	0.390462	1.30993	4.05733	1.20879	4.90445	2.02053	0.273568	2.29409	2fold or more or more	unchanged	2fold or more	pDown	Up	pUp
1069	Tb927.6.4740	importin-alpha re-exporter protein, putative,cellular apoptosis susceptibility protein, putative	1.25523	1.26557	0.629489	0.964972	1.4945	0.69341	0.327954	0.339793	-0.667747	-0.0514417	0.579661	-0.528219	1.3008	1.18088	1.10154	0.379396	0.239868	0.139528	unchanged	unchanged	unchanged	pDown	Up	Down
1070	Tb927.10.1510	NOT1 (NOT1)	1.25659	1.06103	0.750027	0.370028	3.04569	0.88732	0.329516	0.085469	-0.414985	-1.43429	1.60677	-0.172474	3.39594	2.8705	1.18305	1.76381	1.5213	0.242511	2fold or more or more	2fold or more	unchanged	pDown	Up	Down
1071	Tb927.10.14990	intraflagellar transport protein IFT80/CHE2, putative (IFT80)	1.25759	0.160536	4.95325	3.26328	0.676513	0.45297	0.330658	-2.63903	2.30838	1.70632	-0.563811	-1.14251	2.59487	4.21409	10.9351	1.37566	2.07522	3.45089	2fold or more or more	2fold or more	2fold or more	Up	Down	pDown
1072	Tb927.8.8230	amino acid transporter, putative	1.25799	1.2647	0.628544	9.89218	1.33332	0.075818	0.331121	0.338793	-0.669914	3.30629	0.415028	-3.72132	7.86349	1.05426	8.29022	2.97517	0.076235	3.05141	2fold or more or more	unchanged	2fold or more	Up	Up	Down
1073	Tb927.5.2570	translation initiation factor, putative (EIF3B)	1.26401	1.2177	0.649695	0.670691	1.58703	0.93949	0.338008	0.284158	-0.622166	-0.57628	0.666331	-0.0900503	1.88464	1.3033	1.44605	0.914288	0.382173	0.532116	unchanged	unchanged	unchanged	pDown	Up	Down
1074	Tb927.10.600	protein of unknown function, conserved	1.26401	1.29888	0.609089	0.199029	4.98156	1.0086	0.338008	0.377267	-0.715275	-2.32895	2.3166	0.0123541	6.3509	3.83527	1.65592	2.66696	1.93933	0.727629	2fold or more or more	2fold or more	unchanged	pDown	Up	pUp
1075	Tb927.5.1110	60S ribosomal protein L2, putative,60S ribosomal protein L8, putative	1.26889	1.66841	0.47236	1.00814	0.938084	1.0574	0.343565	0.738477	-1.08204	0.0116898	-0.092211	0.0805212	1.25865	1.77853	2.23854	0.331875	0.830688	1.16256	unchanged	unchanged	2fold or more	Up	pDown	pUp
1076	Tb927.8.2050	GDP-mannose pyrophosphorylase	1.27009	0.751983	1.04703	1.70969	1.21147	0.4828	0.344927	-0.411228	0.0663016	0.773738	0.276764	-1.0505	1.34612	1.61104	2.16865	0.428811	0.687992	1.1168	unchanged	unchanged	2fold or more	Up	pUp	pDown
1077	Tb11.01.2000	hslVU complex proteolytic subunit, putative,hslVU complex proteolytic subunit, threonine peptidase, Clan T(1), family T1B	1.27234	0.754248	1.04203	0.657592	1.71577	0.88631	0.347488	-0.406888	0.0594007	-0.604736	0.778852	-0.174117	1.93485	2.2748	1.1757	0.952224	1.18574	0.233518	unchanged	2fold or more	unchanged	pDown	pUp	pDown
1078	Tb927.10.12390	protein of unknown function, conserved	1.27454	0.27552	2.84769	1.8032	0.495949	1.1182	0.34998	-1.85977	1.50979	0.850559	-1.01174	0.161178	1.41478	1.80004	2.54667	0.500579	0.84803	1.34861	unchanged	unchanged	2fold or more	Up	Down	Up
1079	Tb11.02.5510	protein of unknown function, conserved	1.27454	1.75152	0.447951	0.350779	1.221	2.3348	0.34998	0.808607	-1.15859	-1.51137	0.288068	1.2233	3.63348	1.43449	5.21219	1.86135	0.520539	2.38189	2fold or more or more	unchanged	2fold or more	pDown	Up	pUp
1080	Tb927.8.1870	Golgi/lysosome glycoprotein 1 (tGLP1)	1.28095	0.80688	0.96752	2.52442	3.78023	0.10479	0.357212	-0.309575	-0.047637	1.33595	1.91847	-3.25443	1.97074	4.68497	9.23294	0.978738	2.22804	3.20679	unchanged	2fold or more	2fold or more	Up	pUp	Down
1081	Tb927.10.11540	40S ribosomal protein S3, putative (RPS3)	1.28458	1.64537	0.473125	0.937207	1.86516	0.57207	0.361297	0.718408	-1.07971	-0.0935602	0.899297	-0.805736	1.37065	1.13358	1.20913	0.454857	0.180889	0.273974	unchanged	unchanged	unchanged	pDown	Up	Down
1082	Tb927.10.6640	COP-coated vesicle membrane protein erv25 precursor, putative,ER--golgi transport protein erv25 precursor, putative	1.2906	0.940966	0.823442	1.41961	1.53535	0.4588	0.368046	-0.0877856	-0.280261	0.505492	0.61857	-1.12406	1.09996	1.63168	1.79477	0.137446	0.706356	0.843799	unchanged	unchanged	unchanged	Up	pUp	Down
1083	Tb927.10.8780	protein of unknown function, conserved	1.29237	1.03015	0.75113	0.918274	0.334953	3.2512	0.370018	0.0428484	-0.412866	-0.123004	-1.57797	1.70097	1.40739	3.0755	4.32842	0.493022	1.62082	2.11384	unchanged	2fold or more	2fold or more	pDown	pDown	pUp
1084	Tb927.8.5465	flagellar calcium-binding protein,24 kDa calflagin,24 kDa calcimedin (Tb-24)	1.29385	0.174476	4.42974	2.86107	0.622764	0.56124	0.371675	-2.5189	2.14722	1.51655	-0.683243	-0.83331	2.21128	3.56935	7.89276	1.14488	1.83566	2.98053	2fold or more or more	2fold or more	2fold or more	Up	Down	pDown
1085	Tb11.01.2800	protein of unknown function, conserved	1.29937	0.297832	2.58401	2.0639	0.494625	0.97957	0.377814	-1.74743	1.36961	1.04537	-1.01559	-0.0297795	1.58838	1.66076	2.6379	0.667556	0.73184	1.39939	unchanged	unchanged	2fold or more	Up	Down	pDown
1086	Tb927.8.570	proteasome regulatory non-ATP-ase subunit 10	1.30351	0.57728	1.32892	0.778877	5.6041	0.2291	0.382402	-0.792658	0.410256	-0.360533	2.48648	-2.12595	1.67358	9.70777	5.80063	0.742935	3.27914	2.53621	unchanged	2fold or more	2fold or more	pDown	pUp	pDown
1087	Tb927.10.14740	protein of unknown function, conserved	1.30351	0.974159	0.787509	2.58639	1.86081	0.20778	0.382402	-0.0377701	-0.344632	1.37094	0.895934	-2.26687	1.98417	1.91017	3.79011	0.988538	0.933704	1.92224	unchanged	unchanged	2fold or more	Up	pUp	Down
1088	Tb927.4.760	gamma-adaptin 1, putative,AP-1 adapter complex gamma subunit, putative	1.30351	0.7216	1.06314	3.63517	1.52345	0.18057	0.382402	-0.47073	0.0883279	1.86202	0.607345	-2.46937	2.78875	2.11122	5.88768	1.47962	1.07808	2.5577	2fold or more or more	2fold or more	2fold or more	Up	pUp	pDown
1089	Tb10.v4.0033	pumillo RNA binding protein PUF1,chrX additional, unordered contigs (PUF1)	1.30351	1.34699	0.569538	0.745657	2.64345	0.50733	0.382402	0.429735	-0.812136	-0.423417	1.40242	-0.979004	1.74814	1.96249	1.12262	0.805819	0.972685	0.166868	unchanged	unchanged	unchanged	pDown	Up	Down
1090	Tb09.211.0410	protein of unknown function, conserved	1.30351	1.01024	0.759384	0.404531	2.07348	1.1922	0.382402	0.0146973	-0.397099	-1.30568	1.05205	0.253626	3.22228	2.05245	1.56996	1.68808	1.03735	0.650725	2fold or more or more	2fold or more	unchanged	pDown	Up	pUp
1091	Tb927.10.7350	protein of unknown function, conserved	1.30517	0.732276	1.0463	0.828089	0.18916	6.384	0.384243	-0.44954	0.0652969	-0.272143	-2.40232	2.67446	1.57613	3.8712	6.10148	0.656386	1.95278	2.60916	unchanged	2fold or more	2fold or more	pDown	Down	Up
1092	Tb927.3.5090	tryparedoxin, putative	1.30635	0.835801	0.915878	6.49942	2.22441	0.069169	0.385541	-0.258769	-0.126772	2.70031	1.15342	-3.85373	4.97525	2.66141	13.2412	2.31477	1.41219	3.72696	2fold or more or more	2fold or more	2fold or more	Up	pUp	Down
1093	Tb11.02.4230	protein of unknown function, conserved,leucine-rich repeat protein (LRRP), putative	1.3173	0.360422	2.10622	2.17642	0.374741	1.2261	0.397588	-1.47224	1.07465	1.12196	-1.41603	0.294077	1.65218	1.03973	1.71781	0.724372	0.05621	0.780573	unchanged	unchanged	unchanged	Up	Down	Up
1094	Tb927.3.2900	elongation initiation factor 2 alpha subunit, putative	1.32264	1.213	0.623299	0.489596	1.7283	1.1818	0.403419	0.278583	-0.682003	-1.03034	0.78935	0.240986	2.7015	1.42481	1.89604	1.43376	0.510767	0.922989	2fold or more or more	unchanged	unchanged	pDown	Up	pUp
1095	Tb11.01.4880	protein of unknown function, conserved	1.32682	1.10005	0.685133	3.08394	0.933257	0.34745	0.407969	0.137575	-0.545544	1.62478	-0.0996543	-1.52512	2.32432	1.17873	1.97189	1.21681	0.237229	0.979576	2fold or more or more	unchanged	unchanged	Up	pDown	Down
1096	Tb927.8.2210	pteridine reductase (PTR1)	1.32765	0.968255	0.777905	0.855945	1.59238	0.73368	0.408874	-0.0465403	-0.362334	-0.224411	0.671188	-0.446777	1.55109	1.64459	1.06028	0.633285	0.717728	0.084443	unchanged	unchanged	unchanged	pDown	pUp	Down
1097	Tb927.10.1990	major vault protein, putative (MVP)	1.32824	0.84289	0.89321	0.928678	1.85447	0.58065	0.409513	-0.246584	-0.162929	-0.10675	0.89101	-0.784259	1.43025	2.20013	1.53829	0.516263	1.13759	0.62133	unchanged	2fold or more	unchanged	pDown	pUp	Down
1098	Tb09.v2.0030	protein of unknown function, conserved	1.33172	0.462313	1.62424	16.3263	1.94553	0.031483	0.413296	-1.11306	0.699763	4.02912	0.96016	-4.98928	12.2594	4.20825	51.5907	3.61582	2.07322	5.68904	2fold or more or more	2fold or more	2fold or more	Up	pUp	pDown
1099	Tb09.160.1120	protein of unknown function, conserved	1.33248	1.07299	0.699432	1.61205	0.486114	1.2761	0.414111	0.101633	-0.515743	0.688892	-1.04063	0.351741	1.20981	2.20727	1.82448	0.274781	1.14226	0.867484	unchanged	2fold or more	unchanged	Up	pDown	pUp
1100	Tb11.01.5800	protein of unknown function, conserved	1.33693	7.14384	0.104703	0.159373	3.87417	1.6196	0.418928	2.8367	-3.25563	-2.64952	1.95389	0.695638	8.38872	1.84396	15.4686	3.06845	0.88281	3.95127	2fold or more or more	unchanged	2fold or more	pDown	Up	pUp
1101	Tb927.10.4850	protein of unknown function, conserved	1.33759	0.835585	0.894719	0.582343	3.04619	0.56372	0.419635	-0.259142	-0.160493	-0.780058	1.60701	-0.826949	2.2969	3.64558	1.58717	1.19969	1.86615	0.666456	2fold or more or more	2fold or more	unchanged	pDown	pUp	Down
1102	Tb11.18.0002	protein of unknown function, conserved	1.33799	0.482058	1.55041	1.07747	0.934097	0.99358	0.420072	-1.05272	0.632648	0.107648	-0.0983559	-0.00929196	1.24179	1.93773	1.56043	0.312424	0.954364	0.64194	unchanged	unchanged	unchanged	Up	Down	pDown
1103	Tb927.10.8420	target of rapamycin (TOR) kinase 1 (TOR1)	1.34406	1.06374	0.699432	0.739208	2.58924	0.52247	0.426601	0.089142	-0.515743	-0.435949	1.37253	-0.93658	1.81825	2.4341	1.3387	0.86255	1.28339	0.420837	unchanged	2fold or more	unchanged	pDown	Up	Down
1104	Tb927.7.5490	arginine N-methyltransferase, type III (PRMT7)	1.35179	0.742217	0.996691	0.354685	1.69445	1.6639	0.434869	-0.430088	-0.00478154	-1.49539	0.760819	0.734569	3.81124	2.28297	1.66942	1.93026	1.19091	0.739351	2fold or more or more	2fold or more	unchanged	pDown	pUp	pUp
1105	Tb927.7.1120	trypanothione/tryparedoxin dependent peroxidase 1, cytosolic,glutathione peroxidase-like protein 1 (TDPX1)	1.35249	0.573479	1.28929	2.10615	2.23604	0.21234	0.435614	-0.802188	0.366574	1.07461	1.16094	-2.23555	1.55725	3.89907	6.07178	0.638996	1.96313	2.60212	unchanged	2fold or more	2fold or more	Up	pUp	pDown
1106	Tb927.8.1330	60S ribosomal protein L7a, putative	1.35432	1.49381	0.49429	0.585001	1.57201	1.0874	0.437572	0.578997	-1.01657	-0.77349	0.652607	0.120883	2.31508	1.05235	2.19992	1.21106	0.07361	1.13745	2fold or more or more	unchanged	2fold or more	pDown	Up	pUp
1107	Tb11.02.0980	protein of unknown function, conserved	1.3549	1.17347	0.628955	1.03815	0.993062	0.96998	0.438189	0.230781	-0.668971	0.0540178	-0.0100447	-0.0439731	1.30511	1.18167	1.54221	0.384171	0.240826	0.624998	unchanged	unchanged	unchanged	Up	pDown	Down
1108	Tb11.01.2680	40S ribosomal protein SA, putative	1.35534	1.38985	0.530864	1.05052	1.90924	0.49858	0.438652	0.474934	-0.913586	0.0711029	0.933	-1.0041	1.29016	1.3737	1.06475	0.367549	0.458066	0.090514	unchanged	unchanged	unchanged	Up	Up	Down
1109	Tb927.5.3250	protein of unknown function, conserved	1.3565	2.0092	0.366908	0.400432	0.277749	8.9912	0.439887	1.00662	-1.44651	-1.32037	-1.84814	3.16851	3.38759	7.23383	24.5053	1.76026	2.85476	4.61502	2fold or more or more	2fold or more	2fold or more	pDown	pDown	pUp
1110	Tb09.244.2760	cytosolic coat protein, putative	1.36367	0.781025	0.938912	2.75171	1.76199	0.20625	0.447497	-0.356558	-0.0909382	1.46033	0.817204	-2.27753	2.01787	2.25599	4.55228	1.01283	1.17376	2.18659	2fold or more or more	2fold or more	2fold or more	Up	pUp	Down
1111	Tb927.10.2980	proteasome regulatory non-ATPase subunit 11,19S proteasome regulatory subunit, Metallo-peptidase, Clan MP, Family M67 (RPN11)	1.36558	1.14144	0.641548	2.96939	0.33235	1.0133	0.449516	0.190854	-0.64037	1.57016	-1.58923	0.0190614	2.17443	3.43445	1.57946	1.12064	1.78008	0.659431	2fold or more or more	2fold or more	unchanged	Up	pDown	pUp
1112	Tb927.10.3210	delta-1-pyrroline-5-carboxylate dehydrogenase, putative	1.37386	0.485124	1.5004	0.111475	20.6729	0.43393	0.458233	-1.04358	0.585343	-3.1652	4.36967	-1.20447	12.3243	42.6138	3.45769	3.62343	5.41325	1.78981	2fold or more or more	2fold or more	2fold or more	pDown	pUp	pDown
1113	Tb927.1.880	protein of unknown function, conserved	1.37386	1.79965	0.404454	0.819471	2.1015	0.58068	0.458233	0.847718	-1.30595	-0.287236	1.07142	-0.784185	1.67652	1.16773	1.43571	0.745469	0.223702	0.521765	unchanged	unchanged	unchanged	pDown	Up	Down
1114	Tb927.3.5020	protein of unknown function, conserved	1.37593	0.660833	1.0998	1.11376	0.59343	1.513	0.460404	-0.597642	0.137237	0.155438	-0.75285	0.597412	1.23539	1.11358	1.37571	0.304966	0.155208	0.460175	unchanged	unchanged	unchanged	Up	Down	Up
1115	Tb09.211.2190	protein of unknown function, conserved	1.3815	1.48743	0.486647	1.1883	0.920249	0.91447	0.466233	0.572818	-1.03905	0.248896	-0.119904	-0.128992	1.16259	1.61633	1.87912	0.217337	0.692722	0.910058	unchanged	unchanged	unchanged	Up	pDown	Down
1116	Tb09.211.3550	glycerol kinase, glycosomal (glk1)	1.3815	0.460893	1.57054	1.69693	6.73416	0.087509	0.466233	-1.1175	0.651264	0.762926	2.7515	-3.51442	1.22833	14.6112	17.9471	0.296693	3.869	4.16568	unchanged	2fold or more	2fold or more	Up	pUp	pDown
1117	Tb927.10.1430	protein of unknown function, conserved	1.38397	0.664543	1.0873	5.6035	1.0995	0.16231	0.468816	-0.589566	0.120749	2.48633	0.136849	-2.62318	4.04884	1.65452	6.69893	2.01751	0.726415	2.74393	2fold or more or more	unchanged	2fold or more	Up	pUp	pDown
1118	Tb11.01.7325	protein of unknown function, conserved	1.39041	0.43296	1.66115	1.30049	1.30159	0.59077	0.475511	-1.2077	0.732184	0.379057	0.380274	-0.759332	1.06914	3.00626	2.81185	0.096454	1.58797	1.49152	unchanged	2fold or more	2fold or more	Up	pUp	pDown
1119	Tb927.10.5360	40S ribosomal protein S10, putative	1.39622	1.76116	0.406674	1.00969	0.994378	0.996	0.481526	0.816529	-1.29806	0.0139168	-0.00813443	-0.00578235	1.38282	1.77112	2.44915	0.467609	0.824663	1.29228	unchanged	unchanged	2fold or more	Up	pDown	Down
1120	Tb927.3.1120	GTP-binding nuclear protein rtb2, putative (rtb2)	1.40007	0.230343	3.10082	1.37697	0.958454	0.75771	0.485495	-2.11814	1.63265	0.461502	-0.0612193	-0.400282	1.01677	4.16097	4.09235	0.023993	2.05692	2.03293	unchanged	2fold or more	2fold or more	Up	Down	pDown
1121	Tb11.02.0530	phosphoribosylpyrophosphate synthetase, putative (PRS)	1.40241	0.854343	0.834628	0.731315	1.46986	0.93029	0.487908	-0.227113	-0.260796	-0.451435	0.555683	-0.104248	1.91765	1.72046	1.11462	0.939343	0.782796	0.156548	unchanged	unchanged	unchanged	pDown	pUp	Down
1122	Tb11.01.2560	40S ribosomal protein SA, putative	1.40882	1.38116	0.513926	1.05052	1.90924	0.49858	0.494483	0.465883	-0.960366	0.0711029	0.933	-1.0041	1.34107	1.38234	1.03078	0.42338	0.467117	0.043734	unchanged	unchanged	unchanged	Up	Up	Down
1123	Tb927.2.2160	paraflagellar rod component, putative (PFC11)	1.41214	0.599483	1.18126	1.2941	0.757217	1.0205	0.497879	-0.73821	0.240331	0.371945	-0.401221	0.0292762	1.09121	1.26312	1.15753	0.125934	0.336989	0.211055	unchanged	unchanged	unchanged	Up	Down	Up
1124	Tb11.02.1910	protein of unknown function, conserved	1.41302	0.746856	0.947579	1.26382	0.82482	0.9593	0.498781	-0.421099	-0.0776821	0.337795	-0.277848	-0.059946	1.11805	1.10439	1.01237	0.160986	0.143251	0.0177361	unchanged	unchanged	unchanged	Up	Down	Down
1125	Tb927.6.4770	protein of unknown function, conserved	1.41442	1.07841	0.655601	1.30688	0.862359	0.88731	0.50021	0.1089	-0.609109	0.386129	-0.213639	-0.17249	1.08229	1.25053	1.35343	0.114081	0.322539	0.436619	unchanged	unchanged	unchanged	Up	pDown	Down
1126	Tb927.6.1200	protein of unknown function, conserved	1.41616	0.71832	0.983038	0.439097	2.55546	0.89119	0.501983	-0.477302	-0.0246811	-1.18739	1.35358	-0.166195	3.22516	3.55754	1.10306	1.68937	1.83088	0.141514	2fold or more or more	2fold or more	unchanged	pDown	pUp	Down
1127	Tb927.3.3790	protein of unknown function, conserved	1.42201	0.529173	1.32892	1.70867	0.336042	1.7416	0.507933	-0.918188	0.410256	0.772875	-1.57329	0.800413	1.20159	1.57473	1.31054	0.264942	0.655102	0.390157	unchanged	unchanged	unchanged	Up	Down	Up
1128	Tb927.7.1110	asparagine synthetase a, putative	1.42201	0.917344	0.766593	0.862738	1.52405	0.76054	0.507933	-0.124465	-0.383467	-0.213005	0.607909	-0.394904	1.64825	1.66137	1.00796	0.720938	0.732374	0.011437	unchanged	unchanged	unchanged	pDown	pUp	Down
1129	Tb11.12.0013	target SNARE, putative	1.42606	2.35422	0.297862	0.993641	3.85816	0.26085	0.512037	1.23525	-1.74729	-0.00920383	1.94791	-1.93871	1.43519	1.63882	1.14189	0.521241	0.71266	0.19142	unchanged	unchanged	unchanged	pDown	Up	Down
1130	Tb927.10.12240	short-chain dehydrogenase, putative	1.42606	1.82655	0.383911	0.100886	4.15171	2.3875	0.512037	0.86912	-1.38116	-3.30921	2.0537	1.2555	14.1355	2.27297	6.2189	3.82125	1.18458	2.63666	2fold or more or more	2fold or more	2fold or more	pDown	Up	pUp
1131	Tb927.8.7100	acetyl-CoA carboxylase, putative	1.42625	0.545485	1.28535	0.166594	0.356364	16.844	0.512228	-0.87439	0.362162	-2.58559	-1.48858	4.07416	8.56124	1.5307	13.1046	3.09782	0.61419	3.712	2fold or more or more	unchanged	2fold or more	pDown	Down	Up
1132	Tb927.4.3810	DNA-directed RNA polymerase II subunit 2, putative,RNA polymerase subunit, putative (RPB2)	1.42903	0.596782	1.17258	0.877116	1.32908	0.85781	0.515039	-0.744723	0.229684	-0.18916	0.41043	-0.22127	1.62924	2.22707	1.36694	0.704199	1.15515	0.450954	unchanged	2fold or more	unchanged	pDown	pUp	pDown
1133	Tb927.5.2960	phosphoribosylpyrophosphate synthetase, putative (PRS)	1.42918	0.847853	0.825266	0.736052	1.56629	0.8674	0.515183	-0.238114	-0.277068	-0.442121	0.647351	-0.205231	1.94168	1.84736	1.05105	0.957304	0.885465	0.071837	unchanged	unchanged	unchanged	pDown	pUp	Down
1134	Tb11.01.7550	iron superoxide dismutase	1.43024	0.312389	2.23818	1.47669	0.426818	1.5866	0.516257	-1.67859	1.16233	0.562367	-1.22831	0.665938	1.03248	1.36631	1.41068	0.04611	0.45028	0.496392	unchanged	unchanged	unchanged	Up	Down	Up
1135	Tb927.2.400	retrotransposon hot spot protein 2 (RHS2), putative (3B10.155)	1.43575	0.387385	1.79795	0.500952	1.47408	1.3542	0.521805	-1.36816	0.846355	-0.997256	0.559815	0.437441	2.86604	3.80519	1.32769	1.51906	1.92797	0.408914	2fold or more or more	2fold or more	unchanged	pDown	pUp	Up
1136	Tb09.160.4630	protein of unknown function, conserved	1.43957	0.26928	2.57967	16.3263	1.94553	0.031483	0.525635	-1.89282	1.36719	4.02912	0.96016	-4.98928	11.341	7.22491	81.9385	3.50348	2.85298	6.35647	2fold or more or more	2fold or more	2fold or more	Up	pUp	pDown
1137	Tb927.4.3790	ubiquitin carboxyl-terminal hydrolase, putative,cysteine peptidase, Clan CA, family C19, putative	1.43982	0.776253	0.894719	1.82246	3.36859	0.16289	0.525893	-0.365401	-0.160493	0.865884	1.75215	-2.61803	1.26575	4.33956	5.49279	0.339991	2.11755	2.45754	unchanged	2fold or more	2fold or more	Up	pUp	Down
1138	Tb927.10.15750	protein of unknown function, conserved	1.44128	0.509364	1.36214	1.22399	2.7257	0.29974	0.52735	-0.97323	0.44588	0.291592	1.44662	-1.73822	1.17753	5.35115	4.54443	0.235758	2.41985	2.1841	unchanged	2fold or more	2fold or more	Up	pUp	pDown
1139	Tb09.160.5250	adenosine monophosphate deaminase, putative,AMP deaminase, putative	1.44834	0.779328	0.885948	1.02175	0.624257	1.5678	0.534405	-0.359698	-0.174707	0.0310467	-0.679788	0.648742	1.41751	1.24841	1.76963	0.503358	0.32009	0.823449	unchanged	unchanged	unchanged	Up	Down	pUp
1140	Tb927.4.870	dynein heavy chain, putative	1.44834	0.129888	5.31569	1.01457	0.857004	1.1501	0.534405	-2.94466	2.41026	0.0208673	-0.222627	0.201759	1.42755	6.59801	4.62194	0.513538	2.72203	2.2085	unchanged	2fold or more	2fold or more	Up	Down	Up
1141	Tb11.01.3390	DNA topoisomerase II, putative (TOP2)	1.44834	1.0391	0.664461	1.74663	0.581568	0.98446	0.534405	0.0553393	-0.589744	0.804577	-0.781981	-0.0225955	1.20595	1.78673	1.48159	0.270172	0.83732	0.567149	unchanged	unchanged	unchanged	Up	pDown	Down
1142	Tb927.4.4440	adenylyl cyclase (GRESAG 4.4)	1.44834	1.81843	0.379692	5.68602	0.375694	0.46812	0.534405	0.862694	-1.3971	2.50742	-1.41237	-1.09505	3.92589	4.84018	1.2329	1.97302	2.27506	0.30205	2fold or more or more	2fold or more	unchanged	Up	pDown	Down
1143	Tb11.02.0100	carboxypeptidase, putative,metallo-peptidase, Clan MA(E) Family M32	1.44834	0.86592	0.797353	0.366919	10.1531	0.26843	0.534405	-0.207695	-0.32671	-1.44647	3.34385	-1.89738	3.94731	11.7253	2.97043	1.98087	3.55155	1.57067	2fold or more or more	2fold or more	2fold or more	pDown	pUp	Down
1144	Tb927.6.2740	pyridoxal kinase (pdxK)	1.44834	0.305619	2.25917	0.301005	3.29159	1.0093	0.534405	-1.7102	1.17579	-1.73214	1.71878	0.0133551	4.81168	10.7703	2.23834	2.26654	3.42898	1.16243	2fold or more or more	2fold or more	2fold or more	pDown	pUp	Up
1145	Tb09.160.1250	protein of unknown function, conserved	1.44834	0.129888	5.31569	1.04891	1.18612	0.80377	0.534405	-2.94466	2.41026	0.0688919	0.246253	-0.315145	1.38081	9.13187	6.61348	0.465513	3.19091	2.72541	unchanged	2fold or more	2fold or more	Up	pUp	pDown
1146	Tb927.6.3090	protein of unknown function, conserved	1.44834	1.29888	0.531569	0.52997	1.15988	1.6268	0.534405	0.377267	-0.911672	-0.916018	0.213981	0.702037	2.73288	1.11983	3.06038	1.45042	0.163286	1.61371	2fold or more or more	unchanged	2fold or more	pDown	Up	pUp
1147	Tb927.8.1840	protein of unknown function, conserved	1.45201	0.64288	1.07127	0.898473	2.43056	0.45792	0.538053	-0.637379	0.0993269	-0.154454	1.28129	-1.12683	1.61609	3.78074	2.33943	0.692507	1.91867	1.22616	unchanged	2fold or more	2fold or more	pDown	pUp	pDown
1148	Tb927.4.1850	protein of unknown function, conserved	1.45426	1.04544	0.657749	0.827746	1.94657	0.62063	0.540281	0.0641095	-0.604391	-0.27274	0.960935	-0.688195	1.75689	1.86196	1.05981	0.813021	0.896825	0.083804	unchanged	unchanged	unchanged	pDown	Up	Down
1149	Tb927.10.790	vesicle-associated membrane protein, putative,synaptobrevin, putative (VAMP)	1.45993	0.381417	1.79584	3.37838	1.38863	0.21316	0.5459	-1.39056	0.844659	1.75633	0.47366	-2.22999	2.31407	3.64071	8.42484	1.21043	1.86422	3.07465	2fold or more or more	2fold or more	2fold or more	Up	pUp	pDown
1150	Tb927.3.5550	small GTP-binding protein, putative (TbRX1)	1.46766	1.05961	0.643027	3.31367	0.819787	0.36812	0.553514	0.0835362	-0.63705	1.72843	-0.286679	-1.44175	2.2578	1.29255	1.74678	1.17492	0.370215	0.8047	2fold or more or more	unchanged	unchanged	Up	pDown	Down
1151	Tb927.8.5200	protein of unknown function, conserved	1.46996	1.27086	0.535297	0.120639	2.15053	3.8545	0.555778	0.34581	-0.901588	-3.05123	1.10469	1.94654	12.1848	1.69218	7.20066	3.60701	0.75888	2.84813	2fold or more or more	unchanged	2fold or more	pDown	Up	pUp
1152	Tb927.7.1040	40S ribosomal protein S16, putative	1.47869	1.15833	0.583837	0.926097	1.07571	1.0038	0.564315	0.212047	-0.776362	-0.110764	0.105292	0.00547185	1.59668	1.0768	1.71932	0.675079	0.106755	0.781834	unchanged	unchanged	unchanged	pDown	Up	pUp
1153	Tb11.01.4860	mitochondrial RNA binding protein 2 (GBP25)	1.49126	0.546651	1.2267	0.941265	2.95136	0.35997	0.57653	-0.871309	0.294779	-0.0873271	1.56138	-1.47405	1.58431	5.39899	3.40777	0.663857	2.43269	1.76883	unchanged	2fold or more	2fold or more	pDown	pUp	pDown
1154	Tb927.10.730	ATP synthase, putative	1.49149	1.50284	0.446138	2.26979	1.63641	0.26923	0.576751	0.587687	-1.16444	1.18256	0.710532	-1.89309	1.52183	1.08888	1.65709	0.605809	0.122845	0.72865	unchanged	unchanged	unchanged	Up	Up	Down
1155	Tb927.10.13320	DNA-directed RNA polymerases II subunit, putative (RPB5)	1.49662	0.837987	0.797353	1.27307	1.04164	0.7541	0.58171	-0.255001	-0.32671	0.348317	0.0588554	-0.407172	1.1756	1.24303	1.05736	0.233393	0.313856	0.080462	unchanged	unchanged	unchanged	Up	pUp	Down
1156	Tb11.03.0470	protein of unknown function, conserved	1.49892	0.996073	0.669776	1.07409	0.681617	1.3659	0.583925	-0.00567647	-0.578248	0.103116	-0.552968	0.449852	1.39553	1.46134	2.03934	0.480809	0.547292	1.0281	unchanged	unchanged	2fold or more	Up	Down	pUp
1157	Tb927.10.5040	chaperone protein DNAj, putative	1.50628	0.399655	1.66115	0.710227	6.39564	0.22015	0.590988	-1.32317	0.732184	-0.493647	2.67709	-2.18344	2.12085	16.0029	7.54552	1.08464	4.00026	2.91562	2fold or more or more	2fold or more	2fold or more	pDown	pUp	pDown
1158	Tb927.10.1830	syntaxin, putative	1.52076	1.11333	0.590632	1.80545	1.49105	0.37147	0.604794	0.154875	-0.759669	0.852355	0.576328	-1.42868	1.1872	1.33928	1.58998	0.247561	0.421453	0.669011	unchanged	unchanged	unchanged	Up	Up	Down
1159	Tb927.6.400	peptidase M20/M25/M40, putative	1.52245	0.465528	1.41095	1.62501	4.26341	0.14434	0.606391	-1.10306	0.496671	0.700451	2.09201	-2.79246	1.06737	9.15824	9.77523	0.09406	3.19507	3.28913	unchanged	2fold or more	2fold or more	Up	pUp	pDown
1160	Tb927.10.10390	trypanothione reductase	1.5226	0.970331	0.676854	0.656901	2.82478	0.53891	0.606535	-0.043451	-0.563084	-0.606253	1.49814	-0.891884	2.31785	2.91115	1.25597	1.21279	1.54159	0.3288	2fold or more or more	2fold or more	unchanged	pDown	pUp	Down
1161	Tb927.8.1270	protein of unknown function, conserved	1.52283	13.963	0.0470296	0.342759	2.23752	1.3039	0.606756	3.80353	-4.41029	-1.54473	1.1619	0.382833	4.44286	6.24036	27.7251	2.15149	2.64163	4.79312	2fold or more or more	2fold or more	2fold or more	pDown	Up	pUp
1162	Tb927.2.5910	40S ribosomal protein S13, putative (1F7.325)	1.52889	1.90794	0.342814	0.982318	0.909172	1.1197	0.612486	0.932017	-1.5445	-0.0257376	-0.137375	0.163112	1.55641	2.09855	3.26619	0.638224	1.06939	1.70761	unchanged	2fold or more	2fold or more	pDown	pDown	pUp
1163	Tb927.1.720	phosphoglycerate kinase (PGKA)	1.5365	0.425862	1.52826	0.933184	1.68753	0.63501	0.619652	-1.23154	0.61189	-0.0997665	0.754915	-0.655149	1.64652	3.96263	2.40667	0.719418	1.98646	1.26704	unchanged	2fold or more	2fold or more	pDown	pUp	pDown
1164	Tb927.7.1340	10 kDa heat shock protein, putative (HSP10)	1.53775	0.954525	0.681283	0.901876	9.91062	0.11188	0.620819	-0.0671447	-0.553675	-0.148999	3.30898	-3.15998	1.70505	10.3828	6.0894	0.769818	3.37612	2.6063	unchanged	2fold or more	2fold or more	pDown	pUp	Down
1165	Tb09.211.1770	protein of unknown function, conserved	1.5449	1.29888	0.498346	0.953289	0.29956	3.5018	0.627514	0.377267	-1.00478	-0.0690147	-1.73908	1.8081	1.6206	4.33596	7.02686	0.696529	2.11635	2.81288	unchanged	2fold or more	2fold or more	pDown	pDown	pUp
1166	Tb927.7.7210	protein of unknown function, conserved	1.5449	1.70478	0.379692	0.170806	1.53495	3.8142	0.627514	0.769585	-1.3971	-2.54957	0.61819	1.93138	9.04475	1.11064	10.0455	3.17708	0.151395	3.32848	2fold or more or more	unchanged	2fold or more	pDown	Up	pUp
1167	Tb11.02.5470	vacuolar type h ATPase subunit, putative	1.5449	1.2177	0.531569	3.95757	1.11761	0.22609	0.627514	0.284158	-0.911672	1.98462	0.160414	-2.14503	2.56172	1.08956	2.35114	1.35711	0.123744	1.23336	2fold or more or more	unchanged	2fold or more	Up	Up	Down
1168	Tb927.8.990	RNA-binding protein, putative (RBP33)	1.54667	0.919482	0.703167	0.725216	11.6177	0.11869	0.629168	-0.121107	-0.50806	-0.463518	3.53825	-3.07473	2.13271	12.6351	5.9244	1.09269	3.65936	2.56667	2fold or more or more	2fold or more	2fold or more	pDown	pUp	Down
1169	Tb927.10.13730	60S ribosomal protein L7, putative	1.54954	1.32478	0.487141	0.254764	4.09583	0.95834	0.631836	0.405752	-1.03759	-1.97277	2.03416	-0.0613905	6.08227	3.09172	1.96728	2.60461	1.62841	0.976199	2fold or more or more	2fold or more	unchanged	pDown	Up	Down
1170	Tb927.6.2420	p22 protein precursor	1.55591	1.21	0.531165	0.352448	2.20578	1.2863	0.637763	0.275006	-0.912769	-1.50452	1.14129	0.363227	4.41459	1.82296	2.42167	2.14228	0.866284	1.276	2fold or more or more	unchanged	2fold or more	pDown	Up	pUp
1171	Tb927.7.4570	inosine-guanine nucleoside hydrolase (IG-NH)	1.56169	1.04748	0.611304	1.21616	0.650265	1.2645	0.643111	0.0669273	-0.710038	0.282333	-0.6209	0.338567	1.28412	1.61086	2.06854	0.360778	0.687827	1.04861	unchanged	unchanged	2fold or more	Up	pDown	pUp
1172	Tb927.10.2810	protein of unknown function, conserved	1.56421	1.37104	0.466288	1.04078	0.528591	1.8177	0.645436	0.45527	-1.10071	0.0576619	-0.919776	0.862114	1.50293	2.59377	3.89823	0.587774	1.37505	1.96282	unchanged	2fold or more	2fold or more	Up	pDown	pUp
1173	Tb09.211.4290	protein of unknown function, conserved	1.57249	0.957069	0.664461	1.01307	1.25174	0.78858	0.653049	-0.0633052	-0.589744	0.0187318	0.323939	-0.342671	1.5522	1.30789	1.1868	0.634317	0.387244	0.247073	unchanged	unchanged	unchanged	Up	pUp	Down
1174	Tb11.01.1190	ATP synthase, putative	1.57429	0.578434	1.09815	3.18939	1.26407	0.24804	0.654699	-0.789775	0.135076	1.67328	0.338077	-2.01136	2.02592	2.18533	4.42734	1.01858	1.12785	2.14644	2fold or more or more	2fold or more	2fold or more	Up	pUp	pDown
1175	Tb927.6.620	protein of unknown function, conserved	1.58352	0.53856	1.17258	0.943931	0.530948	1.9953	0.663138	-0.892822	0.229684	-0.0832474	-0.913358	0.996606	1.67758	1.01434	1.70164	0.746385	0.020536	0.766922	unchanged	unchanged	unchanged	pDown	Down	Up
1176	Tb927.10.1970	protein of unknown function, conserved	1.58556	0.549526	1.1477	1.76252	0.296649	1.9126	0.664989	-0.863741	0.198752	0.817638	-1.75317	0.935535	1.11161	1.85244	1.66646	0.152649	0.889429	0.736783	unchanged	unchanged	unchanged	Up	Down	Up
1177	Tb11.01.3290	protein of unknown function, conserved	1.58947	1.28674	0.488943	0.285095	2.32107	1.5112	0.668541	0.363721	-1.03226	-1.81048	1.21479	0.595695	5.57519	1.80384	3.09076	2.47902	0.851069	1.62796	2fold or more or more	unchanged	2fold or more	pDown	Up	pUp
1178	Tb927.7.6440	protein of unknown function, conserved	1.59318	0.657874	0.954098	8.65876	1.25798	0.091806	0.671908	-0.604117	-0.0677913	3.11416	0.331108	-3.44527	5.43489	1.91219	10.3926	2.44225	0.935225	3.37748	2fold or more or more	unchanged	2fold or more	Up	pUp	Down
1179	Tb927.5.330	receptor-type adenylate cyclase GRESAG 4, putative,adenylyl cyclase, putative,ATP pyrophosphate-lyase, putative	1.59318	1.31575	0.477049	0.0699154	1.58765	9.0089	0.671908	0.395883	-1.06779	-3.83825	0.666895	3.17135	22.7873	1.20665	18.8846	4.51016	0.271012	4.23914	2fold or more or more	unchanged	2fold or more	pDown	Up	pUp
1180	Tb927.4.4380	vacuolar-type proton translocating pyrophosphatase 1, putative (PPase1)	1.59913	0.721958	0.866172	0.339328	2.37412	1.2413	0.677288	-0.470014	-0.207274	-1.55925	1.2474	0.311852	4.71265	3.28846	1.43309	2.23654	1.71741	0.519126	2fold or more or more	2fold or more	unchanged	pDown	pUp	pUp
1181	Tb927.7.3370	protein of unknown function, conserved	1.61306	0.365881	1.69438	2.84981	0.907281	0.38676	0.689798	-1.45055	0.760753	1.51087	-0.140379	-1.37049	1.76672	2.47971	4.38094	0.821072	1.31017	2.13124	unchanged	2fold or more	2fold or more	Up	Down	pDown
1182	Tb927.10.1550	proteasome regulatory non-ATP-ase subunit 5,19S proteasome regulatory subunit (RPN5)	1.61387	0.43296	1.43115	1.06431	1.76047	0.53371	0.690524	-1.2077	0.517171	0.0899121	0.81596	-0.905872	1.51636	4.06614	2.6815	0.600612	2.02366	1.42304	unchanged	2fold or more	2fold or more	Up	pUp	pDown
1183	Tb11.01.0625	DNA-dependent RNA polymerases, putative (RPC19)	1.61464	1.37655	0.449917	0.775855	0.998915	1.2903	0.691209	0.46106	-1.15227	-0.36614	-0.0015662	0.367707	2.08111	1.37805	2.86787	1.05735	0.462626	1.51998	2fold or more or more	unchanged	2fold or more	pDown	pDown	pUp
1184	Tb927.6.4180	protein of unknown function, conserved	1.62215	0.278331	2.21487	3.03012	0.678202	0.48661	0.697903	-1.84513	1.14722	1.59937	-0.560213	-1.03916	1.86796	2.43669	4.55162	0.901467	1.28492	2.18638	unchanged	2fold or more	2fold or more	Up	Down	pDown
1185	Tb927.6.4860	S-adenosylmethionine synthetase, putative (METK1)	1.62349	1.36355	0.451728	0.0552853	8.21137	2.2028	0.699101	0.447372	-1.14647	-4.17696	3.03762	1.13934	29.3657	6.02203	4.87638	4.87606	2.59025	2.28581	2fold or more or more	2fold or more	2fold or more	pDown	Up	pUp
1186	Tb927.7.6350	NADH-ubiquinone oxidoreductase, mitochondrial, putative	1.62939	0.86592	0.708758	0.263734	4.39572	0.86259	0.70433	-0.207695	-0.496635	-1.92284	2.1361	-0.213253	6.17813	5.07638	1.21704	2.62717	2.3438	0.283382	2fold or more or more	2fold or more	unchanged	pDown	pUp	Down
1187	Tb927.7.4140	protein of unknown function, conserved	1.63073	1.23906	0.494909	0.295613	3.77604	0.89586	0.705517	0.309249	-1.01477	-1.75822	1.91687	-0.158655	5.51645	3.04749	1.81016	2.46374	1.60762	0.856115	2fold or more or more	2fold or more	unchanged	pDown	Up	Down
1188	Tb09.211.2250	protein of unknown function, conserved	1.63578	0.5412	1.12958	1.64061	0.493947	1.234	0.709976	-0.885767	0.175791	0.714231	-1.01757	0.303342	1.00295	1.09566	1.09244	0.004255	0.131803	0.127551	unchanged	unchanged	unchanged	Up	Down	Up
1189	Tb11.22.0005	phenylalanyl-tRNA synthetase (beta subunit), putative	1.64146	1.29888	0.469031	0.785423	0.735954	1.73	0.714977	0.377267	-1.09224	-0.348459	-0.442313	0.790772	2.08991	1.76489	3.68844	1.06344	0.81958	1.88301	2fold or more or more	unchanged	2fold or more	pDown	pDown	pUp
1190	Tb09.160.0360	protein of unknown function, conserved	1.64146	0.382023	1.59471	0.158173	12.3139	0.51342	0.714977	-1.38827	0.67329	-2.66043	3.62222	-0.961789	10.3777	32.2335	3.10605	3.37541	5.01049	1.63508	2fold or more or more	2fold or more	2fold or more	pDown	pUp	pDown
1191	Tb927.5.1820	60S acidic ribosomal protein, putative	1.64528	1.63375	0.372027	0.974469	1.41754	0.72393	0.718335	0.708184	-1.42652	-0.0373119	0.50339	-0.466078	1.68839	1.15252	1.94591	0.755647	0.204794	0.960442	unchanged	unchanged	unchanged	pDown	Up	Down
1192	Tb927.10.1100	60S ribosomal protein L9, putative	1.64532	1.82331	0.333342	1.01656	0.742535	1.3248	0.718368	0.866559	-1.58493	0.023695	-0.42947	0.405775	1.61852	2.45552	3.9743	0.694673	1.29603	1.9907	unchanged	2fold or more	2fold or more	Up	pDown	pUp
1193	Tb11.02.2510	guanine nucleotide-binding beta subunit-like protein,G-protein (beta)-like protein,beta transducin-like protein	1.65323	0.61891	0.977323	1.1354	0.469733	1.875	0.725289	-0.692197	-0.0330919	0.183196	-1.09009	0.906891	1.45608	1.31758	1.91851	0.542093	0.397893	0.939983	unchanged	unchanged	unchanged	Up	Down	pUp
1194	Tb927.7.4550	60S ribosomal protein-like	1.6603	1.13859	0.528988	0.214082	4.4474	1.0503	0.731442	0.187251	-0.918693	-2.22376	2.15296	0.0708015	7.75539	3.90605	1.98549	2.9552	1.96571	0.989494	2fold or more or more	2fold or more	unchanged	pDown	Up	pUp
1195	Tb927.8.2970	protein of unknown function, conserved	1.66245	0.2624	2.29239	0.442458	2.9577	0.76414	0.733309	-1.93016	1.19685	-1.17639	1.56448	-0.388091	3.75731	11.2718	2.99995	1.9097	3.49464	1.58494	2fold or more or more	2fold or more	2fold or more	pDown	pUp	pDown
1196	Tb927.10.7550	protein of unknown function, conserved	1.66245	0.51168	1.17558	1.08767	1.88808	0.48695	0.733309	-0.966687	0.233378	0.121235	0.916919	-1.03815	1.52845	3.68997	2.41417	0.612074	1.88361	1.27153	unchanged	2fold or more	2fold or more	Up	pUp	pDown
1197	Tb927.7.2340	40S ribosomal protein S15, putative	1.66946	1.30414	0.459305	1.00173	1.06574	0.93669	0.73938	0.383096	-1.12248	0.00249802	0.0918584	-0.0943564	1.66657	1.22369	2.03936	0.736882	0.291238	1.02812	unchanged	unchanged	2fold or more	Up	Up	Down
1198	Tb927.4.1270	ruvB-like DNA helicase, putative	1.66986	0.682574	0.877346	0.74355	1.22386	1.0989	0.739724	-0.550942	-0.188782	-0.427499	0.291439	0.13606	2.24579	1.79301	1.25253	1.16722	0.842381	0.324842	2fold or more or more	unchanged	unchanged	pDown	pUp	pUp
1199	Tb11.01.5900	vacuolar sorting protein, putative	1.67364	2.94746	0.202717	2.93832	1.86882	0.18211	0.742991	1.55947	-2.30246	1.55499	0.902124	-2.45712	1.75564	1.57718	1.11316	0.811999	0.657346	0.15466	unchanged	unchanged	unchanged	Up	Up	Down
1200	Tb927.3.3000	flagellar transport protein, putative (PIFTC3)	1.67538	0.400589	1.49	2.22499	1.65747	0.27116	0.74449	-1.31981	0.575315	1.1538	0.728984	-1.88278	1.32805	4.13759	5.49493	0.40931	2.04879	2.4581	unchanged	2fold or more	2fold or more	Up	pUp	pDown
1201	Tb927.7.4700	protein of unknown function, conserved	1.67594	0.444986	1.34089	2.68413	0.600525	0.62039	0.744972	-1.16817	0.423195	1.42446	-0.735703	-0.688753	1.60157	1.34954	2.16138	0.679488	0.432467	1.11195	unchanged	unchanged	2fold or more	Up	Down	pDown
1202	Tb927.8.6160	40S ribosomal protein S8, putative	1.67989	2.603	0.228689	0.903914	1.02321	1.0812	0.748363	1.38018	-2.12854	-0.145743	0.0331092	0.112633	1.85846	2.54395	4.7278	0.894106	1.34707	2.24117	unchanged	2fold or more	2fold or more	pDown	Up	pUp
1203	Tb927.6.4870	S-adenosylmethionine synthetase, putative (METK1)	1.68246	1.33564	0.445006	0.0552853	8.21137	2.2028	0.750573	0.417531	-1.1681	-4.17696	3.03762	1.13934	30.4323	6.14788	4.95004	4.92753	2.62009	2.30744	2fold or more or more	2fold or more	2fold or more	pDown	Up	pUp
1204	Tb927.5.4410	protein of unknown function, conserved	1.68284	0.990129	0.600158	0.645703	3.50869	0.44139	0.750897	-0.0143111	-0.736585	-0.631058	1.81093	-1.17987	2.60622	3.54366	1.3597	1.38196	1.82524	0.443285	2fold or more or more	2fold or more	unchanged	pDown	pUp	Down
1205	Tb927.10.3500	RNA-binding protein, putative (RBSR4)	1.68569	1.11168	0.533634	0.690894	1.94918	0.74257	0.753336	0.152741	-0.906077	-0.533464	0.962865	-0.429401	2.43986	1.75336	1.39153	1.2868	0.810124	0.476676	2fold or more or more	unchanged	unchanged	pDown	Up	Down
1206	Tb927.7.2710	NADH-cytochrome b5 reductase, putative	1.69004	1.33717	0.442504	0.236664	2.81562	1.5007	0.75706	0.419178	-1.17624	-2.07909	1.49345	0.585636	7.14112	2.10566	3.3914	2.83615	1.07427	1.76188	2fold or more or more	2fold or more	2fold or more	pDown	Up	pUp
1207	Tb927.8.1990	peroxidoxin (TRYP2)	1.70641	0.681511	0.85989	1.05664	2.09924	0.45083	0.770967	-0.553192	-0.217775	0.079478	1.06987	-1.14934	1.61495	3.08028	1.90734	0.691489	1.62306	0.931565	unchanged	2fold or more	unchanged	Up	pUp	Down
1208	Tb927.8.5060	ADP-ribosylation factor, putative,small GTPase, putative	1.70716	0.98068	0.597308	1.90089	1.44074	0.36514	0.771599	-0.0281457	-0.743453	0.926673	0.526805	-1.45348	1.11348	1.46912	1.63583	0.155074	0.554951	0.710027	unchanged	unchanged	unchanged	Up	pUp	Down
1209	Tb927.10.15720	proteasome regulatory non-ATP-ase subunit 9,19S proteasome regulatory subunit (RPN9)	1.70998	1.2421	0.470818	1.0888	1.21046	0.75875	0.77398	0.312779	-1.08676	0.122743	0.275561	-0.398303	1.57051	1.02613	1.61156	0.651237	0.037218	0.688457	unchanged	unchanged	unchanged	Up	Up	Down
1210	Tb11.50.0005	ribosomal protein L21E (60S), putative	1.71566	2.05322	0.283879	1.00841	0.915829	1.0828	0.778764	1.03789	-1.81665	0.0120825	-0.126849	0.114767	1.70135	2.24193	3.8143	0.766682	1.16474	1.93142	unchanged	2fold or more	2fold or more	Up	pDown	pUp
1211	Tb927.7.4390	threonine synthase, putative	1.71573	0.253028	2.30346	0.161413	4.19906	1.4754	0.778823	-1.98263	1.20381	-2.63117	2.07007	0.561106	10.6294	16.5953	1.56125	3.40999	4.0527	0.642704	2fold or more or more	2fold or more	unchanged	pDown	pUp	Up
1212	Tb09.211.2330	small GTPase, putative,GTP-binding protein, putative (RAB7)	1.7187	0.525389	1.10743	2.4841	1.4259	0.28232	0.781319	-0.928541	0.147222	1.31272	0.511872	-1.8246	1.44533	2.71398	3.92263	0.531401	1.44041	1.97182	unchanged	2fold or more	2fold or more	Up	pUp	pDown
1213	Tb11.01.6310	protein of unknown function, conserved	1.72097	0.64301	0.903667	3.26275	0.633218	0.48402	0.783225	-0.637088	-0.146137	1.70609	-0.659227	-1.04686	1.89588	1.01546	1.867	0.922865	0.022139	0.900723	unchanged	unchanged	unchanged	Up	Down	Down
1214	Tb927.3.4040	protein of unknown function, conserved	1.72097	0.745891	0.779023	1.10148	5.69447	0.15943	0.783225	-0.422963	-0.360262	0.139442	2.50956	-2.649	1.56242	7.63443	4.88629	0.643783	2.93252	2.28874	unchanged	2fold or more	2fold or more	Up	pUp	Down
1215	Tb927.10.2190	protein of unknown function, conserved	1.72221	0.504458	1.15103	1.36156	1.0105	0.72682	0.784264	-0.987195	0.202931	0.445264	0.0150662	-0.46033	1.26488	2.00314	1.58366	0.339	1.00226	0.663261	unchanged	2fold or more	unchanged	Up	pUp	pDown
1216	Tb927.10.3030	proteasome regulatory non-ATPase subunit 11,19S proteasome regulatory subunit, Metallo-peptidase, Clan MP, Family M67 (RPN11)	1.73801	0.974159	0.590632	2.96939	0.33235	1.0133	0.797439	-0.0377701	-0.759669	1.57016	-1.58923	0.0190614	1.70849	2.93114	1.71562	0.772721	1.55146	0.77873	unchanged	2fold or more	unchanged	Up	Down	pUp
1217	Tb11.01.3805	microtubule-associated protein,corset-associated protein 15 (CAP15)	1.73801	0.159511	3.60707	18.8413	0.795524	0.066717	0.797439	-2.64827	1.85083	4.23582	-0.330022	-3.9058	10.8407	4.98727	54.0653	3.43838	2.31825	5.75663	2fold or more or more	2fold or more	2fold or more	Up	Down	pDown
1218	Tb11.01.0620	protein of unknown function, conserved	1.73801	0.21648	2.65784	0.581226	2.30522	0.74635	0.797439	-2.2077	1.41026	-0.782828	1.2049	-0.422076	2.99026	10.6487	3.56114	1.58027	3.4126	1.83234	2fold or more or more	2fold or more	2fold or more	pDown	pUp	pDown
1219	Tb11.01.5120	protein of unknown function, conserved	1.73801	0.59532	0.966488	2.37051	1.29561	0.3256	0.797439	-0.748263	-0.0491757	1.2452	0.373629	-1.61883	1.36392	2.17632	2.96833	0.447761	1.12189	1.56965	unchanged	2fold or more	2fold or more	Up	pUp	Down
1220	Tb927.8.2250	protein of unknown function, conserved	1.73801	0.742217	0.775204	8.09651	1.04767	0.11789	0.797439	-0.430088	-0.367352	3.0173	0.0671865	-3.08449	4.65848	1.41154	6.57568	2.21986	0.497275	2.71714	2fold or more or more	unchanged	2fold or more	Up	pUp	Down
1221	Tb11.03.0680	protein of unknown function, conserved,predicted WD40 repeat protein	1.73801	1.29888	0.442974	0.516476	1.72567	1.122	0.797439	0.377267	-1.17471	-0.953228	0.787155	0.166073	3.36515	1.32858	2.53288	1.75067	0.409888	1.34078	2fold or more or more	unchanged	2fold or more	pDown	Up	pUp
1222	Tb927.2.1210	retrotransposon hot spot protein 4 (RHS4), putative (25N24.85)	1.73801	1.39509	0.412424	0.479249	1.89639	1.1003	0.797439	0.480361	-1.2778	-1.06115	0.923257	0.137897	3.62653	1.35933	2.66789	1.85859	0.442896	1.4157	2fold or more or more	unchanged	2fold or more	pDown	Up	pUp
1223	Tb11.01.0910	DNA topoisomerase III, putative	1.73801	1.31743	0.436735	1.15187	1.71962	0.50485	0.797439	0.397732	-1.19517	0.203984	0.78209	-0.986073	1.50886	1.30528	1.15596	0.593455	0.384358	0.209097	unchanged	unchanged	unchanged	Up	Up	Down
1224	Tb927.1.3260	protein of unknown function, conserved	1.73801	1.29888	0.442974	1.12564	15.7144	0.056533	0.797439	0.377267	-1.17471	0.170751	3.97401	-4.14476	1.54402	12.0984	7.83563	0.626688	3.59674	2.97005	unchanged	2fold or more	2fold or more	Up	Up	Down
1225	Tb11.02.5500	glucose-regulated protein 78, putative,luminal binding protein 1 (BiP), putative	1.73801	1.25952	0.456817	3.64272	3.87095	0.070918	0.797439	0.332873	-1.13031	1.86502	1.95269	-3.8177	2.09591	3.07337	6.44147	1.06758	1.61982	2.68739	2fold or more or more	2fold or more	2fold or more	Up	Up	Down
1226	Tb927.6.4880	S-adenosylmethionine synthetase, putative (METK1)	1.75346	1.32749	0.429608	0.0552853	8.21137	2.2028	0.810206	0.4087	-1.21891	-4.17696	3.03762	1.13934	31.7167	6.18563	5.12748	4.98717	2.62892	2.35825	2fold or more or more	2fold or more	2fold or more	pDown	Up	pUp
1227	Tb927.2.4400	protein of unknown function, conserved (30M24.380)	1.75732	2.06964	0.274949	0.0956023	4.21163	2.4836	0.813381	1.04938	-1.86276	-3.38681	2.07438	1.31243	18.3816	2.03496	9.0329	4.20019	1.025	3.17519	2fold or more or more	2fold or more	2fold or more	pDown	Up	pUp
1228	Tb927.10.14140	pyruvate kinase 1 (PYK1)	1.76435	0.0861611	6.57816	11.0699	0.804766	0.11225	0.819134	-3.53682	2.71768	3.46857	-0.313358	-3.15521	6.27424	9.34024	58.6025	2.64944	3.22346	5.87289	2fold or more or more	2fold or more	2fold or more	Up	Down	pDown
1229	Tb09.211.1590	protein of unknown function, conserved	1.76544	2.02524	0.279686	0.603209	1.8413	0.90034	0.820026	1.01809	-1.83812	-0.72927	0.880728	-0.151458	2.92675	1.09989	3.21911	1.5493	0.137362	1.68666	2fold or more or more	unchanged	2fold or more	pDown	Up	Down
1230	Tb927.6.4910	S-adenosylmethionine synthetase, putative (METK1)	1.76772	1.33162	0.424819	0.0552853	8.21137	2.2028	0.821892	0.413187	-1.23508	-4.17696	3.03762	1.13934	31.9745	6.16641	5.18527	4.99885	2.62443	2.37442	2fold or more or more	2fold or more	2fold or more	pDown	Up	pUp
1231	Tb927.4.3740	flagellar attachment zone protein (FAZ1)	1.76933	0.212648	2.65784	0.971251	1.43901	0.71549	0.823202	-2.23346	1.41026	-0.042084	0.52508	-0.482996	1.8217	6.76711	3.71474	0.865286	2.75854	1.89326	unchanged	2fold or more	2fold or more	pDown	pUp	pDown
1232	Tb11.02.0270	Nucleoporin (TbNup59)	1.77065	0.963685	0.586046	0.688042	16.7202	0.086925	0.824281	-0.053367	-0.770914	-0.539432	4.06352	-3.52409	2.57346	17.3503	6.74202	1.36371	4.11689	2.75318	2fold or more or more	2fold or more	2fold or more	pDown	pUp	Down
1233	Tb09.211.0610	protein of unknown function, conserved	1.77312	0.874493	0.644918	0.616295	0.467339	3.472	0.826294	-0.193481	-0.632813	-0.698307	-1.09746	1.79577	2.87707	1.87122	5.38363	1.5246	0.903979	2.42858	2fold or more or more	unchanged	2fold or more	pDown	Down	pUp
1234	Tb11.02.5190	pantothenate kinase subunit, putative	1.77312	1.02882	0.54818	0.143569	2.14442	3.2481	0.826294	0.040984	-0.867278	-2.80019	1.10059	1.6996	12.3503	2.08437	5.92527	3.62648	1.05961	2.56688	2fold or more or more	2fold or more	2fold or more	pDown	Up	pUp
1235	Tb927.4.750	50S ribosomal protein L7Ae, putative	1.77356	1.98519	0.284022	0.951475	2.35888	0.44555	0.826644	0.98928	-1.81592	-0.0717627	1.2381	-1.16634	1.86401	1.18823	1.56871	0.898407	0.24882	0.64958	unchanged	unchanged	unchanged	pDown	Up	Down
1236	Tb927.5.2530	protein of unknown function, conserved	1.77422	1.79369	0.314228	0.383318	2.83054	0.92166	0.827186	0.842931	-1.67012	-1.38339	1.50108	-0.117693	4.62861	1.57806	2.93311	2.21058	0.658149	1.55243	2fold or more or more	unchanged	2fold or more	pDown	Up	Down
1237	Tb927.10.11700	guanylate kinase, putative	1.78436	1.02898	0.54464	2.41809	0.80751	0.51213	0.835407	0.0412182	-0.876625	1.27387	-0.308448	-0.965418	1.35516	1.27427	1.06348	0.438463	0.349666	0.088793	unchanged	unchanged	unchanged	Up	pDown	Down
1238	Tb927.7.1080	protein of unknown function, conserved	1.78839	1.07935	0.518054	0.184597	4.81144	1.1259	0.838662	0.110163	-0.948825	-2.43755	2.26647	0.171079	9.68807	4.45773	2.17332	3.27621	2.15631	1.1199	2fold or more or more	2fold or more	2fold or more	pDown	Up	pUp
1239	Tb11.01.5790	ubiquitin-conjugating enzyme e2, putative,ubiquitin carrier protein, putative,ubiquitin-protein ligase, putative	1.78951	0.299023	1.8688	1.78142	1.40665	0.39907	0.839565	-1.74167	0.902109	0.833028	0.492259	-1.32529	1.00454	4.70414	4.68289	0.006537	2.23393	2.2274	unchanged	2fold or more	2fold or more	Up	pUp	pDown
1240	Tb11.01.2460	protein of unknown function, conserved	1.79068	0.49663	1.12447	4.45276	2.26143	0.099309	0.840508	-1.00976	0.169248	2.1547	1.17723	-3.33193	2.48663	4.55354	11.323	1.31419	2.18699	3.50118	2fold or more or more	2fold or more	2fold or more	Up	pUp	pDown
1241	Tb927.8.4220	protein of unknown function, conserved	1.81043	0.982425	0.562236	0.926441	0.36817	2.9318	0.856333	-0.0255807	-0.830752	-0.11023	-1.44156	1.55179	1.95418	2.66841	5.21454	0.966563	1.41598	2.38254	unchanged	2fold or more	2fold or more	pDown	Down	pUp
1242	Tb927.5.1260	protein of unknown function, conserved	1.81043	1.29888	0.425255	4.19217	0.734602	0.32472	0.856333	0.377267	-1.2336	2.0677	-0.444965	-1.62273	2.31557	1.76814	1.3096	1.21137	0.822232	0.38913	2fold or more or more	unchanged	unchanged	Up	pDown	Down
1243	Tb927.10.11300	paraflagellar rod component, putative (PFC16)	1.81167	0.35977	1.53425	2.59087	1.36777	0.28219	0.857319	-1.47485	0.617532	1.37344	0.451822	-1.82526	1.4301	3.80177	5.43692	0.516121	1.92667	2.44279	unchanged	2fold or more	2fold or more	Up	pUp	pDown
1244	Tb11.01.6200	protein of unknown function, conserved	1.82078	1.59408	0.344535	1.21202	0.572925	1.4401	0.864553	0.672723	-1.53728	0.277412	-0.803581	0.526169	1.50227	2.78234	4.17985	0.587141	1.4763	2.06345	unchanged	2fold or more	2fold or more	Up	pDown	pUp
1245	Tb927.5.1300	vacuolar proton translocating ATPase subunit A, putative	1.82198	1.00259	0.547436	3.78487	1.52335	0.17344	0.865503	0.00373345	-0.869237	1.92024	0.607248	-2.52749	2.07734	1.51941	3.15633	1.05474	0.603515	1.65825	2fold or more or more	unchanged	2fold or more	Up	Up	Down
1246	Tb927.4.2350	G-actin binding protein, putative,twinfilin, putative	1.82714	0.88704	0.616999	1.50943	1.06717	0.6208	0.869589	-0.17293	-0.696659	0.594008	0.0937919	-0.6878	1.21048	1.20307	1.00616	0.275581	0.266722	0.008859	unchanged	unchanged	unchanged	Up	pUp	Down
1247	Tb11.01.5500	U3 small nucleolar ribonucleoprotein protein IMP3, putative	1.83071	1.5044	0.363093	0.502715	2.92934	0.67906	0.872401	0.589186	-1.46159	-0.992188	1.55058	-0.558389	3.64164	1.94719	1.87021	1.86459	0.961394	0.903201	2fold or more or more	unchanged	unchanged	pDown	Up	Down
1248	Tb927.6.4890	S-adenosylmethionine synthetase, putative (METK1)	1.83979	1.13859	0.47738	0.0552853	8.21137	2.2028	0.87954	0.187251	-1.06679	-4.17696	3.03762	1.13934	33.2781	7.21185	4.61436	5.0565	2.85037	2.20613	2fold or more or more	2fold or more	2fold or more	pDown	Up	pUp
1249	Tb927.10.2640	intraflagellar transport protein IFT81, putative	1.8414	0.20639	2.63126	2.24992	1.3119	0.33879	0.880801	-2.27656	1.39576	1.16987	0.391662	-1.56154	1.22185	6.35644	7.76669	0.289069	2.66822	2.9573	unchanged	2fold or more	2fold or more	Up	pUp	pDown
1250	Tb11.01.0920	ADP-ribosylation factor GTPase activating protein, putative,centaurin beta 5 (Cnt-b5)	1.84335	0.972304	0.557944	1.4586	9.74209	0.070374	0.882328	-0.0405207	-0.841807	0.544582	3.28423	-3.82881	1.26378	10.0196	7.92824	0.337746	3.32475	2.987	unchanged	2fold or more	2fold or more	Up	pUp	Down
1251	Tb927.8.1340	60S ribosomal protein L7a, putative	1.84394	1.30954	0.414129	0.585001	1.57201	1.0874	0.882789	0.389058	-1.27185	-0.77349	0.652607	0.120883	3.15203	1.20043	2.62575	1.65628	0.263549	1.39273	2fold or more or more	unchanged	2fold or more	pDown	Up	pUp
1252	Tb09.244.2850	protein of unknown function, conserved	1.85388	0.24354	2.21487	0.872676	0.552268	2.0749	0.890549	-2.03777	1.14722	-0.196481	-0.856561	1.05304	2.12436	2.26767	1.06746	1.08703	1.18121	0.09418	2fold or more or more	2fold or more	unchanged	pDown	Down	Up
1253	Tb927.2.5130	protein of unknown function, conserved (30J2.15)	1.85388	0.56826	0.94923	0.34229	2.33179	1.2529	0.890549	-0.815378	-0.0751709	-1.54671	1.22144	0.325271	5.41612	4.1034	1.31991	2.43726	2.03682	0.400442	2fold or more or more	2fold or more	unchanged	pDown	pUp	pUp
1254	Tb09.211.3610	ubiquitin-activating enzyme e1, putative (UBA2)	1.85388	0.56826	0.94923	3.23698	1.65851	0.18627	0.890549	-0.815378	-0.0751709	1.69465	0.729885	-2.42453	1.74606	2.91857	5.09598	0.804101	1.54526	2.34936	unchanged	2fold or more	2fold or more	Up	pUp	Down
1255	Tb11.02.2520	protein of unknown function, conserved,predicted ankyrin repeat family protein	1.85788	1.03003	0.522559	0.671096	0.575017	2.5914	0.893654	0.0426797	-0.936334	-0.575409	-0.798323	1.37373	2.76841	1.7913	4.95904	1.46906	0.841003	2.31006	2fold or more or more	unchanged	2fold or more	pDown	pDown	pUp
1256	Tb927.10.2730	protein of unknown function, conserved	1.8584	1.3094	0.410952	1.07479	1.19423	0.77909	0.894057	0.388902	-1.28296	0.104061	0.256077	-0.360138	1.72907	1.09644	1.89582	0.789996	0.132825	0.922822	unchanged	unchanged	unchanged	Up	Up	Down
1257	Tb927.10.7700	ABC transporter, putative	1.85998	0.440057	1.22175	0.0795418	12.2058	1.03	0.895286	-1.18424	0.28895	-3.65214	3.6095	0.0426443	23.3837	27.737	1.18617	4.54743	4.79374	0.246306	2fold or more or more	2fold or more	unchanged	pDown	pUp	Up
1258	Tb11.22.0010	protein of unknown function, conserved	1.86474	1.23583	0.433934	5.39491	1.54081	0.1203	0.898977	0.305477	-1.20445	2.4316	0.623693	-3.05529	2.89311	1.24679	3.6071	1.53262	0.318216	1.85084	2fold or more or more	unchanged	2fold or more	Up	Up	Down
1259	Tb09.211.4890	casein kinase II, putative	1.86918	0.402577	1.32892	0.937998	1.36428	0.78144	0.902409	-1.31266	0.410256	-0.0923428	0.448136	-0.355793	1.99274	3.38886	1.70061	0.994752	1.7608	0.766049	unchanged	2fold or more	unchanged	pDown	pUp	pDown
1260	Tb09.160.2050	endo-beta-N-acetylglucosaminidase, putative (3C4.125)	1.87171	0.86592	0.616999	0.929627	0.565563	1.902	0.904354	-0.207695	-0.696659	-0.105276	-0.822241	0.927517	2.01339	1.53108	3.08267	1.00963	0.614546	1.62418	2fold or more or more	unchanged	2fold or more	pDown	Down	pUp
1261	Tb11.02.5280	glycerol-3-phosphate dehydrogenase (FAD-dependent), mitochondrial	1.87171	0.386571	1.38208	3.89347	0.530135	0.48448	0.904354	-1.37119	0.466839	1.96106	-0.915567	-1.04549	2.08018	1.37137	2.8527	1.05671	0.455623	1.51233	2fold or more or more	unchanged	2fold or more	Up	Down	pDown
1262	Tb927.6.4920	S-adenosylmethionine synthetase, putative (METK1)	1.87893	1.1257	0.472789	0.0552853	8.21137	2.2028	0.909914	0.170817	-1.08073	-4.17696	3.03762	1.13934	33.986	7.29445	4.65916	5.08687	2.8668	2.22007	2fold or more or more	2fold or more	2fold or more	pDown	Up	pUp
1263	Tb11.02.4300	protein of unknown function, conserved	1.88285	0.599483	0.885948	0.465549	0.234605	9.1558	0.912916	-0.73821	-0.174707	-1.10299	-2.09169	3.19469	4.04436	2.55528	10.3345	2.01591	1.35348	3.3694	2fold or more or more	2fold or more	2fold or more	pDown	Down	pUp
1264	Tb927.10.6990	protein of unknown function, conserved	1.88285	1.69853	0.312687	1.33971	1.05223	0.70938	0.912916	0.764291	-1.67721	0.421921	0.0734483	-0.495369	1.40541	1.61423	2.26866	0.490995	0.690843	1.18184	unchanged	unchanged	2fold or more	Up	Up	Down
1265	Tb927.3.5520	26S proteasome regulatory non-ATPase subunit (RPN1)	1.89601	0.34276	1.53875	1.17712	1.57012	0.54106	0.92297	-1.54473	0.62176	0.235263	0.650876	-0.88614	1.61072	4.58083	2.84396	0.687707	2.19561	1.5079	unchanged	2fold or more	2fold or more	Up	pUp	pDown
1266	Tb927.3.4190	endosomal integral membrane protein, putative	1.89601	0.43296	1.21818	1.12808	2.68844	0.32973	0.92297	-1.2077	0.284725	0.173873	1.42677	-1.60064	1.68074	6.20947	3.69448	0.749097	2.63447	1.88537	unchanged	2fold or more	2fold or more	Up	pUp	pDown
1267	Tb927.10.5860	protein of unknown function, conserved	1.90354	1.63772	0.320774	1.93577	0.359267	1.4379	0.928684	0.711686	-1.64037	0.952908	-1.47687	0.523963	1.01693	4.5585	4.48258	0.024224	2.18856	2.16433	unchanged	2fold or more	2fold or more	Up	pDown	pUp
1268	Tb927.6.930	metacaspase MCA3,cysteine peptidase, Clan CD, family C13, putative (TbMCA4)	1.91181	0.15744	3.3223	11.1638	0.79312	0.11294	0.934943	-2.66713	1.73218	3.48076	-0.334388	-3.14637	5.8394	5.03761	29.4164	2.54582	2.33274	4.87855	2fold or more or more	2fold or more	2fold or more	Up	Down	pDown
1269	Tb927.6.4850	S-adenosylmethionine synthetase, putative (METK1)	1.91808	1.0232	0.509535	0.0552853	8.21137	2.2028	0.939661	0.0330865	-0.972748	-4.17696	3.03762	1.13934	34.6941	8.02516	4.32317	5.11662	3.00453	2.11209	2fold or more or more	2fold or more	2fold or more	pDown	Up	pUp
1270	Tb927.4.1080	V-type ATPase, A subunit, putative	1.91949	0.562061	0.926895	2.41569	4.95784	0.083496	0.940725	-0.831203	-0.109522	1.27244	2.30971	-3.58215	1.25851	8.8208	11.1011	0.331715	3.14091	3.47263	unchanged	2fold or more	2fold or more	Up	pUp	Down
1271	Tb927.10.4430	pumillo RNA binding protein PUF1 (PUF1)	1.9234	1.40842	0.369145	0.745657	2.64345	0.50733	0.94366	0.494081	-1.43774	-0.423417	1.40242	-0.979004	2.57948	1.87688	1.37434	1.36708	0.908339	0.458736	2fold or more or more	unchanged	unchanged	pDown	Up	Down
1272	Tb927.2.1180	retrotransposon hot spot protein 3 (RHS3), putative (25N24.100)	1.93113	0.181843	2.84769	0.661813	2.31582	0.65247	0.949442	-2.45923	1.50979	-0.595504	1.21152	-0.616017	2.91794	12.7352	4.36448	1.54495	3.67075	2.12581	2fold or more or more	2fold or more	2fold or more	pDown	pUp	pDown
1273	Tb09.160.3980	eukaryotic translation initation factor 4 gamma, putative (28G16.290)	1.95526	0.673493	0.759384	0.803859	0.4409	2.8215	0.967364	-0.570265	-0.397099	-0.314986	-1.18148	1.49646	2.43235	1.52755	3.71551	1.28235	0.611215	1.89356	2fold or more or more	unchanged	2fold or more	pDown	Down	pUp
1274	Tb927.4.2600	protein of unknown function, conserved	1.96689	0.963532	0.52766	0.829325	0.284105	4.2442	0.975914	-0.0535951	-0.922319	-0.269991	-1.8155	2.08549	2.37168	3.39144	8.04343	1.24591	1.7619	3.00781	2fold or more or more	2fold or more	2fold or more	pDown	Down	pUp
1275	Tb927.8.8280	protein of unknown function, conserved	1.9794	1.6632	0.303754	4.12405	1.30527	0.18577	0.985066	0.733961	-1.71903	2.04406	0.384348	-2.42841	2.08347	1.27422	1.6351	1.05899	0.349613	0.70938	2fold or more or more	unchanged	unchanged	Up	Up	Down
1276	Tb927.10.14130	protein of unknown function, conserved	1.98053	0.892427	0.565778	0.95338	1.18389	0.88598	0.985884	-0.164193	-0.821691	-0.0688771	0.243531	-0.174654	2.07737	1.32659	1.56595	1.05476	0.407724	0.647037	2fold or more or more	unchanged	unchanged	pDown	pUp	Down
1277	Tb11.01.4701	membrane-bound acid phosphatase 1 precursor (MBAP1)	1.98134	0.265852	1.89846	6.1222	1.67432	0.097556	0.986473	-1.9113	0.924829	2.61405	0.743576	-3.35763	3.08994	6.29794	19.4603	1.62758	2.65488	4.28246	2fold or more or more	2fold or more	2fold or more	Up	pUp	pDown
1278	Tb927.10.9090	protein of unknown function, conserved	1.99147	1.29888	0.386595	1.01941	1.54911	0.63324	0.993836	0.377267	-1.3711	0.0277338	0.631442	-0.659176	1.95356	1.19265	1.63799	0.966102	0.254175	0.711924	unchanged	unchanged	unchanged	Up	Up	Down
1279	Tb927.7.4770	cyclophilin-type peptidyl-prolyl cis-trans isomerase, putative (PPIase)	1.99188	0.475407	1.05602	2.95902	1.93247	0.17488	0.994131	-1.07277	0.0786345	1.56512	0.950445	-2.51556	1.48554	4.06487	6.0385	0.570989	2.02321	2.59419	unchanged	2fold or more	2fold or more	Up	pUp	pDown
1280	Tb927.4.590	protein of unknown function, conserved	1.9955	0.349161	1.43524	0.853825	1.06832	1.0963	0.996748	-1.51804	0.521287	-0.227987	0.0953448	0.132643	2.33712	3.05968	1.30916	1.22473	1.61338	0.388644	2fold or more or more	2fold or more	unchanged	pDown	pUp	Up
1281	Tb927.7.4500	protein of unknown function, conserved	1.9955	0.418993	1.19603	4.39387	2.37662	0.095762	0.996748	-1.255	0.258253	2.13549	1.24891	-3.3844	2.20189	5.67221	12.4896	1.13874	2.50391	3.64265	2fold or more or more	2fold or more	2fold or more	Up	pUp	pDown
1282	Tb927.8.6170	transketolase, putative (TK)	1.99582	2.48994	0.201228	0.032143	6.05143	5.1411	0.996984	1.31611	-2.3131	-4.95935	2.59728	2.36208	62.0918	2.43036	25.5487	5.95633	1.28117	4.67518	2fold or more or more	2fold or more	2fold or more	pDown	Up	pUp
1283	Tb11.02.4100	pretranslocation protein, alpha subunit, putative,SEC61-like (pretranslocation process) protein, putative	1.99872	0.470608	1.06314	2.70241	1.1719	0.31576	0.999073	-1.0874	0.0883279	1.43425	0.228853	-1.6631	1.35208	2.49018	3.36692	0.435177	1.31625	1.75143	unchanged	2fold or more	2fold or more	Up	pUp	pDown
1284	Tb927.4.2030	protein of unknown function, conserved (ALBA4)	1.99965	1.26246	0.396121	1.72295	2.30254	0.25207	0.999747	0.33624	-1.33599	0.784881	1.20322	-1.9881	1.1606	1.82384	1.57146	0.214866	0.86698	0.65211	unchanged	unchanged	unchanged	Up	Up	Down
1285	Tb927.6.4900	S-adenosylmethionine synthetase, putative (METK1)	2.01431	1.16669	0.425517	0.0552853	8.21137	2.2028	1.01029	0.222424	-1.23271	-4.17696	3.03762	1.13934	36.4349	7.03817	5.17676	5.18725	2.8152	2.37205	2fold or more or more	2fold or more	2fold or more	pDown	Up	pUp
1286	Tb09.160.0600	protein of unknown function, conserved	2.02768	0.593773	0.830576	1.229	1.69691	0.4795	1.01983	-0.752016	-0.267816	0.297484	0.762913	-1.0604	1.64986	2.85785	1.73217	0.722346	1.51493	0.792584	unchanged	2fold or more	unchanged	Up	pUp	Down
1287	Tb927.10.4660	protein of unknown function, conserved	2.02768	1.6045	0.30737	0.926097	1.077	1.0026	1.01983	0.682122	-1.70195	-0.110764	0.107018	0.00374614	2.18948	1.48978	3.26187	1.13059	0.575104	1.7057	2fold or more or more	unchanged	2fold or more	pDown	Up	pUp
1288	Tb11.01.2960	protein of unknown function, conserved	2.03067	1.58158	0.311366	1.66664	0.740689	0.81007	1.02195	0.661363	-1.68332	0.736942	-0.43306	-0.303882	1.21842	2.13527	2.60167	0.285008	1.09442	1.37944	unchanged	2fold or more	2fold or more	Up	pDown	Down
1289	Tb927.10.14760	protein of unknown function, conserved	2.03633	0.879708	0.55823	2.53981	2.30427	0.17087	1.02597	-0.184903	-0.841067	1.34472	1.20431	-2.54903	1.24725	2.61935	3.26699	0.31875	1.38921	1.70796	unchanged	2fold or more	2fold or more	Up	pUp	Down
1290	Tb11.01.7690	proteasome regulatory non-ATP-ase subunit 7 (RPN7)	2.03679	0.529775	0.926748	1.02568	1.36796	0.71271	1.0263	-0.916547	-0.109751	0.0365851	0.452028	-0.488613	1.98579	2.58214	1.30032	0.989715	1.36857	0.378862	unchanged	2fold or more	unchanged	Up	pUp	Down
1291	Tb927.10.7500	fibrillarin (NOP1)	2.04743	1.1708	0.417164	0.46594	7.34799	0.29208	1.03382	0.227496	-1.26131	-1.10178	2.87735	-1.77556	4.3942	6.27602	1.42825	2.1356	2.64985	0.51425	2fold or more or more	2fold or more	unchanged	pDown	Up	Down
1292	Tb11.01.6880	cytosolic coat protein, putative	2.05846	1.56048	0.311314	1.47469	1.54777	0.43812	1.04157	0.641993	-1.68356	0.560409	0.630193	-1.1906	1.39587	1.00821	1.40733	0.481161	0.0118	0.49296	unchanged	unchanged	unchanged	Up	Up	Down
1293	Tb927.3.2960	inosine-adenosine-guanosine-nucleosidehydrolase,IAG-nucleoside hydrolase (IAGNH)	2.06389	0.319023	1.51877	2.07155	0.501689	0.96221	1.04537	-1.64827	0.602901	1.05071	-0.995135	-0.0555763	1.00371	1.57258	1.57842	0.00534	0.653135	0.658477	unchanged	unchanged	unchanged	Up	Down	pDown
1294	Tb927.4.3320	uracil phosphoribosyltransferase, putative	2.06497	0.575476	0.841511	0.632591	0.167019	9.4648	1.04612	-0.797173	-0.248945	-0.660655	-2.58192	3.24257	3.26429	3.44559	11.2474	1.70677	1.78475	3.49152	2fold or more or more	2fold or more	2fold or more	pDown	Down	pUp
1295	Tb927.10.9250	G-actin binding protein, putative,CAP/Srv2p, putative	2.06906	0.961171	0.502835	0.906783	2.52965	0.43595	1.04898	-0.0571354	-0.991842	-0.141171	1.33894	-1.19777	2.28176	2.63185	1.15343	1.19015	1.39608	0.205928	2fold or more or more	2fold or more	unchanged	pDown	pUp	Down
1296	Tb11.01.6030	proteasome regulatory non-ATP-ase subunit	2.07596	1.28378	0.375225	1.2421	1.14959	0.70033	1.05378	0.360394	-1.41417	0.312778	0.201115	-0.513893	1.67134	1.11673	1.86642	0.741002	0.159279	0.900277	unchanged	unchanged	unchanged	Up	Up	Down
1297	Tb11.01.4430	protein of unknown function, conserved	2.07778	1.20902	0.398078	2.24427	0.593956	0.75019	1.05504	0.273838	-1.32888	1.16624	-0.751572	-0.414672	1.08013	2.03554	1.88453	0.1112	1.02541	0.914208	unchanged	2fold or more	unchanged	Up	pDown	Down
1298	Tb927.7.5950	protein of unknown function, conserved	2.08339	0.833505	0.575866	0.0516609	7.78985	2.4849	1.05893	-0.262736	-0.796195	-4.27478	2.9616	1.31319	40.328	9.34594	4.31509	5.33371	3.22434	2.10939	2fold or more or more	2fold or more	2fold or more	pDown	pUp	pUp
1299	Tb927.1.2750	protein of unknown function, conserved	2.09573	1.23381	0.386737	1.53525	1.07031	0.60857	1.06745	0.303126	-1.37058	0.618473	0.0980319	-0.716505	1.36507	1.15276	1.57361	0.448977	0.205094	0.654075	unchanged	unchanged	unchanged	Up	Up	Down
1300	Tb09.211.3570	glycerol kinase, glycosomal (glk1)	2.1001	0.447889	1.06314	1.69693	6.73416	0.087509	1.07046	-1.15879	0.0883279	0.762926	2.7515	-3.51442	1.23759	15.0354	12.1489	0.307534	3.91029	3.60275	unchanged	2fold or more	2fold or more	Up	pUp	pDown
1301	Tb09.211.2750	protein of unknown function, conserved	2.1001	0.895779	0.531569	4.11117	1.1802	0.2061	1.07046	-0.158786	-0.911672	2.03955	0.239036	-2.27858	1.95761	1.31752	2.57918	0.96909	0.397822	1.36691	unchanged	unchanged	2fold or more	Up	pUp	Down
1302	Tb927.1.450	retrotransposon hot spot protein (RHS, pseudogene), putative	2.10668	0.211068	2.24894	0.494486	2.54087	0.79591	1.07497	-2.24422	1.16925	-1.016	1.34532	-0.329323	4.26034	12.0381	2.82562	2.09097	3.58954	1.49857	2fold or more or more	2fold or more	2fold or more	pDown	pUp	pDown
1303	Tb11.01.5320	small GTPase, putative,ras-related rab-4 (RAB4)	2.12424	0.2952	1.59471	1.44007	1.30821	0.53081	1.08695	-1.76024	0.67329	0.52614	0.387592	-0.913733	1.4751	4.43161	3.00428	0.56081	2.14783	1.58702	unchanged	2fold or more	2fold or more	Up	pUp	pDown
1304	Tb09.244.2740	60S ribosomal protein L5, putative	2.12548	1.47419	0.319146	0.629129	1.29291	1.2294	1.08779	0.559921	-1.64771	-0.668573	0.370619	0.297954	3.37845	1.14021	3.85214	1.75636	0.189302	1.94566	2fold or more or more	unchanged	2fold or more	pDown	Up	pUp
1305	Tb927.4.1100	ribosomal protein L21E (60S), putative	2.1388	1.98768	0.235225	1.00841	0.915829	1.0828	1.0968	0.991087	-2.08789	0.0120825	-0.126849	0.114767	2.12096	2.17037	4.60327	1.08472	1.11794	2.20266	2fold or more or more	2fold or more	2fold or more	Up	pDown	pUp
1306	Tb927.6.2210	protein of unknown function, conserved	2.14355	0.175524	2.65784	0.780214	2.32318	0.5517	1.1	-2.51026	1.41026	-0.358059	1.2161	-0.858044	2.74739	13.2357	4.81755	1.45806	3.72636	2.2683	2fold or more or more	2fold or more	2fold or more	pDown	pUp	pDown
1307	Tb09.211.3560	glycerol kinase, glycosomal (glk1)	2.15183	0.599483	0.775204	1.69693	6.73416	0.087509	1.10556	-0.73821	-0.367352	0.762926	2.7515	-3.51442	1.26807	11.2333	8.85855	0.342634	3.48971	3.14707	unchanged	2fold or more	2fold or more	Up	pUp	Down
1308	Tb927.10.8970	kinetoplast DNA-associated protein, putative	2.17941	0.032883	13.9537	2.33155	0.292645	1.4656	1.12394	-4.92651	3.80257	1.22129	-1.77278	0.551491	1.06981	8.89954	9.52078	0.09735	3.15373	3.25108	unchanged	2fold or more	2fold or more	Up	Down	Up
1309	Tb11.01.7080	U5 small nuclear ribonucleoprotein component, putative,U5 snrnp-specific protein, putative	2.20148	1.57233	0.288896	0.78883	2.05839	0.61587	1.13848	0.652902	-1.79138	-0.342213	1.04152	-0.699302	2.79082	1.30914	2.13181	1.48069	0.388618	1.09208	2fold or more or more	unchanged	2fold or more	pDown	Up	Down
1310	Tb927.10.6880	glyceraldehyde 3-phosphate dehydrogenase, cytosolic (GAP)	2.2166	0.11808	3.82065	2.01459	1.37338	0.36143	1.14835	-3.08216	1.93382	1.01048	0.457729	-1.46821	1.10028	11.6309	10.5709	0.13787	3.53989	3.40203	unchanged	2fold or more	2fold or more	Up	pUp	pDown
1311	Tb927.7.3430	cyclophilin-type peptidyl-prolyl cis-trans isomerase, putative (PPIase)	2.22079	0.677676	0.664461	0.310183	3.77241	0.8546	1.15108	-0.561332	-0.589744	-1.68881	1.91549	-0.226679	7.15965	5.56669	1.28616	2.83989	2.47682	0.363065	2fold or more or more	2fold or more	unchanged	pDown	pUp	Down
1312	Tb927.6.1730	protein of unknown function, conserved	2.22079	0.451784	0.996691	9.06208	1.29992	0.08489	1.15108	-1.14629	-0.00478154	3.17984	0.37842	-3.55826	4.08054	2.87729	11.741	2.02876	1.52471	3.55348	2fold or more or more	2fold or more	2fold or more	Up	pUp	Down
1313	Tb927.7.6260	protein of unknown function, conserved	2.22079	2.26863	0.198485	0.444939	1.45648	1.5431	1.15108	1.18182	-2.3329	-1.16832	0.54249	0.625832	4.99125	1.55761	7.77439	2.3194	0.63933	2.95873	2fold or more or more	unchanged	2fold or more	pDown	Up	pUp
1314	Tb927.6.4530	RNA-binding protein, putative (RBP17)	2.22363	1.22921	0.365857	0.0489237	3.39891	6.0137	1.15292	0.297729	-1.45065	-4.35332	1.76507	2.58825	45.451	2.76512	16.4373	5.50624	1.46734	4.0389	2fold or more or more	2fold or more	2fold or more	pDown	Up	pUp
1315	Tb927.6.4840	S-adenosylmethionine synthetase, putative (METK1)	2.23005	1.06314	0.421788	0.0552853	8.21137	2.2028	1.15708	0.0883311	-1.24541	-4.17696	3.03762	1.13934	40.3372	7.72369	5.22253	5.33404	2.94929	2.38475	2fold or more or more	2fold or more	2fold or more	pDown	Up	pUp
1316	Tb927.8.4330	small GTP-binding protein Rab11 (RAB11)	2.23096	0.213028	2.10413	3.10955	1.52282	0.21118	1.15766	-2.23088	1.07322	1.63671	0.606749	-2.24345	1.39383	7.14845	9.96362	0.47905	2.83763	3.31667	unchanged	2fold or more	2fold or more	Up	pUp	pDown
1317	Tb927.7.1140	trypanothione/tryparedoxin dependent peroxidase 3,glutathione peroxidase-like protein 3 (TDPX3)	2.23549	0.706151	0.633476	2.10615	1.40104	0.33889	1.16059	-0.501951	-0.658639	1.07461	0.486503	-1.56111	1.06141	1.98406	1.86926	0.08598	0.988454	0.902471	unchanged	unchanged	unchanged	Up	pUp	Down
1318	Tb927.2.560	retrotransposon hot spot protein 4 (RHS4), putative (3B10.235)	2.25298	2.22665	0.199338	0.487615	4.23282	0.4845	1.17183	1.15487	-2.32671	-1.03619	2.08162	-1.04543	4.62041	1.90099	2.43055	2.20802	0.92675	1.28128	2fold or more or more	unchanged	2fold or more	pDown	Up	Down
1319	Tb927.10.1030	serine carboxypeptidase III precursor, putative,serine peptidase, Clan SC, Family S10 (CBP1)	2.26446	0.596704	0.740077	17.1447	1.20421	0.048436	1.17916	-0.744912	-0.434252	4.09969	0.268084	-4.36778	7.57124	2.0181	15.2795	2.92053	1.013	3.93353	2fold or more or more	2fold or more	2fold or more	Up	pUp	Down
1320	Tb927.6.1020	cysteine peptidase precursor,cysteine peptidase, Clan CA, family C1, Cathepsin L-like (Rhodesain)	2.30362	0.437346	0.992575	2.1378	5.74917	0.081363	1.2039	-1.19315	-0.0107519	1.09613	2.52335	-3.61948	1.07756	13.1455	12.1993	0.10777	3.7165	3.60873	unchanged	2fold or more	2fold or more	Up	pUp	Down
1321	Tb927.8.4500	eukaryotic translation initation factor 4 gamma, putative	2.31735	0.64944	0.664461	1.43246	0.744942	0.93712	1.21248	-0.622733	-0.589744	0.518494	-0.4248	-0.0936943	1.61775	1.14705	1.41035	0.693986	0.197933	0.49605	unchanged	unchanged	unchanged	Up	Down	Down
1322	Tb927.4.4410	adenylyl cyclase (GRESAG 4.4)	2.31735	0.32472	1.32892	5.68602	0.375694	0.46812	1.21248	-1.62273	0.410256	2.50742	-1.41237	-1.09505	2.45367	1.15698	2.83886	1.29494	0.21036	1.50531	2fold or more or more	unchanged	2fold or more	Up	Down	pDown
1323	Tb927.4.4660	protein of unknown function, conserved	2.31735	1.94832	0.221487	1.44886	0.99218	0.69564	1.21248	0.96223	-2.17471	0.534914	-0.0113264	-0.523587	1.59944	1.96367	3.14077	0.677566	0.973556	1.65112	unchanged	unchanged	2fold or more	Up	pDown	Down
1324	Tb927.10.3170	ABC transporter, putative	2.31735	0.56088	0.769376	0.60595	1.08287	1.524	1.21248	-0.834237	-0.37824	-0.722728	0.114865	0.607863	3.82434	1.93067	1.98083	1.93521	0.949102	0.986103	2fold or more or more	unchanged	unchanged	pDown	pUp	pUp
1325	Tb927.3.1920	NOT5 protein (NOT5)	2.31735	1.11848	0.385816	0.601902	2.49621	0.66557	1.21248	0.161539	-1.37402	-0.732399	1.31974	-0.587338	3.85006	2.23179	1.7251	1.94488	1.1582	0.786682	2fold or more or more	2fold or more	unchanged	pDown	Up	Down
1326	Tb11.02.2040	protein of unknown function, conserved (ALBA1)	2.33619	0.4059	1.05456	2.35029	0.77249	0.55079	1.22416	-1.3008	0.0766461	1.23284	-0.372411	-0.860426	1.00603	1.90315	1.91464	0.00868	0.928389	0.937072	unchanged	unchanged	unchanged	Up	Down	pDown
1327	Tb927.5.1880	inhibitor of serine peptidase (ISP), putative,ecotin family (I11), putative	2.35597	0.170345	2.49173	4.24827	0.870847	0.2703	1.23632	-2.55347	1.31715	2.08688	-0.199508	-1.88737	1.8032	5.11226	9.21842	0.85056	2.35396	3.20452	unchanged	2fold or more	2fold or more	Up	Down	pDown
1328	Tb927.7.6890	protein of unknown function, conserved	2.36563	0.397616	1.06314	1.75898	0.473285	1.2012	1.24222	-1.33055	0.0883279	0.814742	-1.07922	0.264476	1.34488	1.1903	1.12986	0.427478	0.25133	0.176148	unchanged	unchanged	unchanged	Up	Down	Up
1329	Tb927.10.1040	serine carboxypeptidase III precursor, putative,serine carboxypeptidase (CBP1) precursor, putative,serine peptidase, Clan SC, Family S10 (CBP1)	2.37265	0.544924	0.773446	17.1447	1.20421	0.048436	1.2465	-0.875873	-0.370627	4.09969	0.268084	-4.36778	7.22596	2.20987	15.9684	2.85319	1.14396	3.99715	2fold or more or more	2fold or more	2fold or more	Up	pUp	Down
1330	Tb927.2.830	retrotransposon hot spot protein (RHS, pseudogene), putative,retrotransposon hot spot protein 1 (RHS1), interrupted	2.38977	0.37392	1.11909	0.315139	2.52986	1.2543	1.25687	-1.4192	0.162328	-1.66594	1.33906	0.326882	7.58322	6.7658	1.12082	2.92281	2.75826	0.164554	2fold or more or more	2fold or more	unchanged	pDown	pUp	Up
1331	Tb927.6.1010	cysteine peptidase precursor,cysteine peptidase, Clan CA, family C1, Cathepsin L-like (CP)	2.39365	0.431682	0.967776	2.1378	5.74917	0.081363	1.25921	-1.21196	-0.0472551	1.09613	2.52335	-3.61948	1.11967	13.318	11.8945	0.16308	3.73531	3.57222	unchanged	2fold or more	2fold or more	Up	pUp	Down
1332	Tb11.01.5100	par1	2.39635	0.128461	3.24847	1.6824	0.52144	1.1399	1.26084	-2.9606	1.69976	0.750518	-0.939426	0.188907	1.42437	4.05913	2.84978	0.510322	2.02117	1.51085	unchanged	2fold or more	2fold or more	Up	Down	Up
1333	Tb927.8.7490	protein of unknown function, conserved	2.40425	1.44494	0.287853	1.13904	1.38911	0.63201	1.26559	0.531008	-1.7966	0.187822	0.474159	-0.661981	2.11077	1.04019	2.19561	1.07777	0.056849	1.13462	2fold or more or more	unchanged	2fold or more	Up	Up	Down
1334	Tb927.7.1130	trypanothione/tryparedoxin dependent peroxidase 2,glutathione peroxidase-like 2 (TDPX2)	2.40596	0.607125	0.684596	2.01841	1.46195	0.33889	1.26661	-0.719935	-0.546675	1.01322	0.547893	-1.56111	1.192	2.40799	2.0201	0.25339	1.26783	1.01443	unchanged	2fold or more	2fold or more	Up	pUp	Down
1335	Tb927.10.8940	protein of unknown function, conserved	2.43966	0.185065	2.21487	1.29705	3.27714	0.23526	1.28668	-2.4339	1.14722	0.375235	1.71244	-2.08767	1.88093	17.7081	9.41454	0.911445	4.14634	3.23489	unchanged	2fold or more	2fold or more	Up	pUp	pDown
1336	Tb927.6.560	cysteine peptidase C (CPC),CPC cysteine peptidase, Clan CA, family C1, Cathepsin B-like (TbcatB)	2.46464	0.631328	0.642675	6.53808	3.60655	0.042409	1.30138	-0.663539	-0.637838	2.70887	1.85062	-4.55949	2.65275	5.71265	15.1542	1.40749	2.51416	3.92165	2fold or more or more	2fold or more	2fold or more	Up	pUp	Down
1337	Tb927.5.300	thymine-7-hydroxylase, putative (TLP5)	2.47278	0.296887	1.36214	0.177226	2.41939	2.3322	1.30614	-1.75202	0.44588	-2.49633	1.27464	1.22169	13.9527	8.14921	1.71215	3.80247	3.02666	0.77581	2fold or more or more	2fold or more	unchanged	pDown	pUp	Up
1338	Tb927.6.1040	cysteine peptidase precursor,cysteine peptidase, Clan CA, family C1, Cathepsin L-like (CP)	2.48309	0.434262	0.927377	2.3727	3.20575	0.13147	1.31214	-1.20336	-0.108772	1.24653	1.68066	-2.92719	1.04653	7.38204	7.05389	0.06561	2.88402	2.81842	unchanged	2fold or more	2fold or more	Up	pUp	Down
1339	Tb927.4.2920	protein of unknown function, conserved	2.49561	0.881382	0.454631	2.04842	0.438656	1.1129	1.31939	-0.18216	-1.13723	1.03451	-1.18884	0.154324	1.21831	2.00928	2.44791	0.28488	1.00668	1.29155	unchanged	2fold or more	2fold or more	Up	Down	pUp
1340	Tb927.3.910	gamma-tubulin,tubulin gamma chain	2.49715	1.05989	0.377831	0.758898	1.33782	0.98496	1.32028	0.0839085	-1.40419	-0.398022	0.419885	-0.021863	3.29048	1.26223	2.60689	1.7183	0.335977	1.38233	2fold or more or more	unchanged	2fold or more	pDown	Up	Down
1341	Tb11.01.5660	cyclin 2,G1 cyclin (CYC2)	2.51046	0.199828	1.99338	0.593401	1.51533	1.1121	1.32795	-2.32317	0.995218	-0.75292	0.599633	0.153287	4.23062	7.58316	1.79245	2.08087	2.9228	0.841931	2fold or more or more	2fold or more	unchanged	pDown	pUp	Up
1342	Tb927.6.960	cysteine peptidase precursor,cysteine peptidase, Clan CA, family C1, Cathepsin L-like (CP)	2.52873	0.435104	0.908874	2.1378	5.74917	0.081363	1.33841	-1.20057	-0.137847	1.09613	2.52335	-3.61948	1.18286	13.2133	11.1706	0.24228	3.72392	3.48163	unchanged	2fold or more	2fold or more	Up	pUp	Down
1343	Tb927.8.4970	PFR2 (PFR2)	2.54017	0.136724	2.87933	1.81376	0.580407	0.94992	1.34493	-2.87066	1.52573	0.858986	-0.784864	-0.0741221	1.4005	4.2451	3.03112	0.485944	2.0858	1.59985	unchanged	2fold or more	2fold or more	Up	Down	pDown
1344	Tb927.6.1030	cysteine peptidase precursor,cysteine peptidase, Clan CA, family C1, Cathepsin L-like (CP)	2.55745	0.413029	0.946698	2.3727	3.20575	0.13147	1.35471	-1.27568	-0.0790232	1.24653	1.68066	-2.92719	1.07787	7.76152	7.20086	0.10818	2.95634	2.84817	unchanged	2fold or more	2fold or more	Up	pUp	Down
1345	Tb927.6.3870	RNA-binding protein, putative (SGN1)	2.56564	0.963685	0.404454	1.32846	3.09939	0.24287	1.35932	-0.053367	-1.30595	0.409757	1.63199	-2.04174	1.93129	3.21621	1.66531	0.949563	1.68536	0.73579	unchanged	2fold or more	unchanged	Up	pUp	Down
1346	Tb927.7.1050	40S ribosomal protein S16, putative	2.56572	1.54541	0.252201	0.926097	1.07571	1.0038	1.35937	0.627987	-1.98735	-0.110764	0.105292	0.00547185	2.77047	1.43664	3.98014	1.47013	0.522695	1.99282	2fold or more or more	unchanged	2fold or more	pDown	Up	pUp
1347	Tb927.5.3220	signal peptidase type I, putative	2.60702	0.43296	0.885948	6.15877	0.57062	0.28455	1.3824	-1.2077	-0.174707	2.62264	-0.809397	-1.81325	2.36238	1.31796	3.11351	1.24024	0.398303	1.63854	2fold or more or more	unchanged	2fold or more	Up	Down	Down
1348	Tb927.7.6000	protein of unknown function, conserved	2.60702	1.73184	0.221487	0.0516609	21.9303	0.88266	1.3824	0.792305	-2.17471	-4.27478	4.45485	-0.18007	50.4639	12.663	3.98517	5.65718	3.66255	1.99464	2fold or more or more	2fold or more	2fold or more	pDown	Up	Down
1349	Tb927.6.970	cysteine peptidase precursor,cysteine peptidase, Clan CA, family C1, Cathepsin L-like (CP)	2.62067	0.444986	0.857514	2.1378	5.74917	0.081363	1.38994	-1.16817	-0.221769	1.09613	2.52335	-3.61948	1.22587	12.9199	10.5393	0.29381	3.69152	3.39771	unchanged	2fold or more	2fold or more	Up	pUp	Down
1350	Tb927.7.4690	protein of unknown function	2.6293	0.858581	0.442974	1.10492	17.1803	0.052679	1.39468	-0.219973	-1.17471	0.143947	4.10268	-4.24663	2.37962	20.01	8.40892	1.25073	4.32265	3.07192	2fold or more or more	2fold or more	2fold or more	Up	pUp	Down
1351	Tb927.8.1190	protein of unknown function, conserved	2.6293	2.22351	0.171049	0.464576	20.8515	0.10323	1.39468	1.15284	-2.54752	-1.10601	4.38208	-3.27607	5.65956	9.37774	1.65697	2.50069	3.22924	0.72855	2fold or more or more	2fold or more	unchanged	pDown	Up	Down
1352	Tb11.02.1040	XPA-interacting protein, putative	2.63335	1.22095	0.311024	1.0129	1.73225	0.56993	1.3969	0.288	-1.6849	0.018498	0.792645	-0.811143	2.5998	1.41877	1.83243	1.3784	0.504645	0.873757	2fold or more or more	unchanged	unchanged	Up	Up	Down
1353	Tb927.6.3500	endosomal trafficking protein RME-8, putative	2.64178	0.64944	0.58286	2.2411	5.18204	0.086107	1.40151	-0.622733	-0.778778	1.16421	2.37352	-3.53773	1.17878	7.97923	6.76903	0.2373	2.99625	2.75895	unchanged	2fold or more	2fold or more	Up	pUp	Down
1354	Tb927.5.4550	receptor-type adenylate cyclase GRESAG 4, putative,adenylyl cyclase, putative,ATP pyrophosphate-lyase, putative	2.6484	0.73062	0.516803	0.0779545	2.02638	6.3305	1.40512	-0.452808	-0.952314	-3.68122	1.0189	2.66232	33.9735	2.7735	12.2493	5.08634	1.47171	3.61463	2fold or more or more	2fold or more	2fold or more	pDown	pUp	pUp
1355	Tb927.5.1280	alanine racemase, putative;with=GeneDB:LmjF23.1480	2.65276	1.11972	0.33666	0.917179	4.15447	0.26244	1.40749	0.163143	-1.57064	-0.124725	2.05467	-1.92994	2.89229	3.71028	1.2828	1.53221	1.89153	0.3593	2fold or more or more	2fold or more	unchanged	pDown	Up	Down
1356	Tb09.160.2360	poly(A) export protein, putative (TbGLE2)	2.69222	1.87844	0.197739	0.69847	2.16096	0.66253	1.42879	0.909537	-2.33833	-0.517729	1.11167	-0.593942	3.85444	1.1504	3.35053	1.94652	0.202133	1.74439	2fold or more or more	unchanged	2fold or more	pDown	Up	Down
1357	Tb11.03.0530	protein of unknown function SCD6.10	2.69285	0.610629	0.608151	1.12155	0.53946	1.6528	1.42913	-0.711633	-0.7175	0.165499	-0.890411	0.724912	2.40099	1.13192	2.71774	1.26363	0.178778	1.44241	2fold or more or more	unchanged	2fold or more	Up	Down	pUp
1358	Tb927.5.4390	protein of unknown function, conserved	2.69849	0.528358	0.701375	3.98375	0.361201	0.69496	1.43215	-0.920413	-0.511742	1.99413	-1.46913	-0.524998	1.47629	1.46278	1.00923	0.56198	0.548717	0.013256	unchanged	unchanged	unchanged	Up	Down	Down
1359	Tb927.7.2170	protein of unknown function, conserved	2.70358	1.02055	0.362433	0.199164	9.13773	0.54948	1.43487	0.0293441	-1.46421	-2.32797	3.19184	-0.863861	13.5746	8.9538	1.51608	3.76284	3.1625	0.600349	2fold or more or more	2fold or more	unchanged	pDown	Up	Down
1360	Tb09.160.5100	protein of unknown function, conserved	2.70709	1.16242	0.317786	0.371264	0.969338	2.7787	1.43674	0.217133	-1.65387	-1.42948	-0.044928	1.47441	7.29152	1.19919	8.74392	2.86622	0.262061	3.12828	2fold or more or more	unchanged	2fold or more	pDown	pDown	pUp
1361	Tb927.10.12360	protein of unknown function, conserved	2.71154	2.76942	0.133167	1.91983	0.99053	0.52586	1.43911	1.46958	-2.90869	0.940977	-0.0137277	-0.927249	1.41238	2.79589	3.94887	0.498133	1.48331	1.98144	unchanged	2fold or more	2fold or more	Up	pDown	Down
1362	Tb927.10.8200	protein of unknown function, conserved	2.71544	1.43357	0.256887	0.422815	2.65942	0.88933	1.44119	0.519609	-1.9608	-1.2419	1.41111	-0.169209	6.4223	1.85511	3.46196	2.68309	0.891501	1.79159	2fold or more or more	unchanged	2fold or more	pDown	Up	Down
1363	Tb09.211.1290	protein of unknown function, conserved	2.73254	0.803194	0.45563	0.907523	1.38072	0.79806	1.45024	-0.31618	-1.13406	-0.139993	0.465424	-0.325431	3.01097	1.71904	1.75155	1.59023	0.781604	0.808629	2fold or more or more	unchanged	unchanged	pDown	pUp	Down
1364	Tb927.6.980	cysteine peptidase precursor,cysteine peptidase, Clan CA, family C1, Cathepsin L-like (CP)	2.73839	0.43812	0.833511	2.1378	5.74917	0.081363	1.45333	-1.1906	-0.262727	1.09613	2.52335	-3.61948	1.28094	13.1223	10.2443	0.3572	3.71395	3.35675	unchanged	2fold or more	2fold or more	Up	pUp	Down
1365	Tb927.10.6810	guanylate kinase, putative	2.75765	0.742217	0.488574	1.1119	1.18884	0.7565	1.46344	-0.430088	-1.03335	0.153029	0.249559	-0.402588	2.48012	1.60175	1.54838	1.31041	0.679647	0.630762	2fold or more or more	unchanged	unchanged	Up	pUp	Down
1366	Tb927.7.640	protein of unknown function, conserved	2.77573	2.12111	0.169848	0.386683	3.45777	0.74791	1.47287	1.08482	-2.55768	-1.37078	1.78984	-0.419063	7.17834	1.63017	4.40341	2.84365	0.70502	2.13862	2fold or more or more	unchanged	2fold or more	pDown	Up	Down
1367	Tb927.10.2350	pyruvate dehydrogenase complex E3 binding protein, putative	2.78456	0.697385	0.514957	0.123153	10.1942	0.79653	1.47745	-0.519973	-0.957476	-3.02148	3.34968	-0.328199	22.6106	14.6178	1.54679	4.49893	3.86965	0.629277	2fold or more or more	2fold or more	unchanged	pDown	pUp	Down
1368	Tb927.10.8950	kinetoplast DNA-associated protein, putative	2.80013	0.0895779	3.98676	2.33155	0.292645	1.4656	1.4855	-3.48071	1.99522	1.22129	-1.77278	0.551491	1.20098	3.26692	2.72023	0.26421	1.70793	1.44373	unchanged	2fold or more	2fold or more	Up	Down	Up
1369	Tb927.10.3760	vacuolar ATP synthase subunit d, putative	2.81393	1.07922	0.32929	2.75885	0.905835	0.40015	1.49258	0.109984	-1.60257	1.46407	-0.142679	-1.32139	1.01996	1.1914	1.21519	0.02851	0.252663	0.28118	unchanged	unchanged	unchanged	Up	pDown	Down
1370	Tb927.7.5790	protein disulfide isomerase, putative	2.82427	0.341372	1.03721	13.0336	0.63091	0.12161	1.49788	-1.55058	0.052704	3.70416	-0.664493	-3.03967	4.61484	1.84816	8.52896	2.20628	0.886087	3.09237	2fold or more or more	unchanged	2fold or more	Up	Down	pDown
1371	Tb11.01.8500	protein of unknown function, conserved	2.82677	2.29254	0.154309	0.109132	1.81073	5.0605	1.49915	1.19695	-2.6961	-3.19585	0.856572	2.33928	25.9022	1.26609	32.7945	4.695	0.340378	5.03538	2fold or more or more	unchanged	2fold or more	pDown	Up	pUp
1372	Tb11.55.0026	isovaleryl-coA dehydrogenase, putative	2.85409	1.22909	0.285068	0.0659718	16.5258	0.91723	1.51303	0.297589	-1.81062	-3.92201	4.04665	-0.124645	43.2623	13.4456	3.21759	5.43504	3.74906	1.68598	2fold or more or more	2fold or more	2fold or more	pDown	Up	Down
1373	Tb927.5.320	receptor-type adenylate cyclase GRESAG 4, putative,adenylyl cyclase, putative	2.8715	1.13937	0.305652	0.0699154	1.58765	9.0089	1.5218	0.188234	-1.71004	-3.83825	0.666895	3.17135	41.0711	1.39345	29.4744	5.36005	0.478661	4.88139	2fold or more or more	unchanged	2fold or more	pDown	Up	pUp
1374	Tb927.8.6920	protein of unknown function, conserved	2.88256	0.407492	0.85134	1.48918	0.501838	1.3381	1.52735	-1.29516	-0.232192	0.574519	-0.994705	0.420186	1.93567	1.23153	1.57176	0.952831	0.300455	0.652378	unchanged	unchanged	unchanged	Up	Down	pUp
1375	Tb927.1.1560	vesicular-fusion protein nsf, putative,N-ethylmaleimide sensitive factor (NsF)	2.88306	1.30809	0.26516	1.73536	2.73792	0.21047	1.5276	0.387463	-1.91506	0.795233	1.45308	-2.24831	1.66136	2.09307	1.25985	0.732367	1.06562	0.33325	unchanged	2fold or more	unchanged	Up	Up	Down
1376	Tb927.2.4850	protein of unknown function, conserved (30M24.155)	2.89211	1.30711	0.26453	0.77694	0.732139	1.758	1.53212	0.386377	-1.9185	-0.364124	-0.449811	0.813935	3.72242	1.78533	6.64579	1.89624	0.836188	2.73244	2fold or more or more	unchanged	2fold or more	pDown	pDown	pUp
1377	Tb927.8.3750	nucleolar protein, putative	2.89669	3.63686	0.094923	0.618582	5.24291	0.30834	1.5344	1.86269	-3.3971	-0.692963	2.39037	-1.69741	4.68276	1.44161	3.24831	2.22736	0.52768	1.69969	2fold or more or more	unchanged	2fold or more	pDown	Up	Down
1378	Tb927.10.9990	protein of unknown function, conserved	2.89669	2.49385	0.138429	0.493267	1.54027	1.3162	1.5344	1.31837	-2.85278	-1.01956	0.623181	0.396379	5.87244	1.6191	9.50812	2.55396	0.695189	3.24916	2fold or more or more	unchanged	2fold or more	pDown	Up	pUp
1379	Tb11.02.0740	60S ribosomal protein L44	2.89728	1.62601	0.212269	1.05366	1.02248	0.9282	1.5347	0.701339	-2.23604	0.0754136	0.0320788	-0.107492	2.74973	1.59026	4.37278	1.45929	0.66926	2.12855	2fold or more or more	unchanged	2fold or more	Up	Up	Down
1380	Tb927.10.10010	60S acidic ribosomal protein, putative	2.92979	1.76853	0.192997	0.650111	2.20559	0.69741	1.5508	0.822551	-2.37335	-0.621243	1.14116	-0.519921	4.5066	1.24713	3.61358	2.17204	0.318609	1.85343	2fold or more or more	unchanged	2fold or more	pDown	Up	Down
1381	Tb11.01.7960	60S ribosomal protein L2, putative,60S ribosomal protein L8, putative	2.9333	1.69953	0.200592	1.00814	0.938084	1.0574	1.55253	0.765138	-2.31766	0.0116898	-0.092211	0.0805212	2.90964	1.81171	5.27138	1.54084	0.857349	2.39818	2fold or more or more	unchanged	2fold or more	Up	pDown	pUp
1382	Tb927.6.1990	protein of unknown function, conserved	2.95876	0.217994	1.55041	0.618009	1.95652	0.82703	1.56499	-2.19764	0.632648	-0.694301	0.968289	-0.273988	4.78756	8.97511	1.87467	2.25929	3.16593	0.906636	2fold or more or more	2fold or more	unchanged	pDown	pUp	pDown
1383	Tb09.160.2420	syntaxin, putative (1L12.80)	2.96106	0.64944	0.520013	7.18339	1.66952	0.083383	1.56611	-0.622733	-0.943381	2.84467	0.739438	-3.5841	2.42597	2.57072	6.23643	1.27856	1.36217	2.64072	2fold or more or more	2fold or more	2fold or more	Up	pUp	Down
1384	Tb927.2.2440	proteasome regulatory non-ATPase subunit 6 (RPN6)	2.96405	0.05904	5.71436	0.9997	1.71672	0.58268	1.56757	-4.08216	2.51459	-0.000432744	0.779657	-0.779224	2.96493	29.0773	9.80699	1.568	4.86182	3.29381	2fold or more or more	2fold or more	2fold or more	pDown	pUp	pDown
1385	Tb11.01.3420	eukaryotic translation initiation factor, putative	2.97292	1.23005	0.27346	0.465983	2.05143	1.0461	1.57188	0.298717	-1.8706	-1.10165	1.03663	0.0650208	6.37988	1.66776	3.82542	2.67353	0.737913	1.93562	2fold or more or more	unchanged	2fold or more	pDown	Up	pUp
1386	Tb927.5.4460	major vault protein, putative (MVP)	2.98886	0.766739	0.436362	1.00685	1.58103	0.6282	1.57959	-0.383192	-1.1964	0.00984383	0.66086	-0.670704	2.96853	2.06201	1.43963	1.56975	1.04405	0.525696	2fold or more or more	2fold or more	unchanged	Up	pUp	Down
1387	Tb927.2.1260	expression site-associated gene (ESAG, pseudogene), putative,expression site-associated gene 4 (ESAG4), degenerate	2.98938	0.896126	0.373293	0.0566508	0.924092	19.102	1.57985	-0.158226	-1.42162	-4.14176	-0.113892	4.25565	52.7687	1.03121	51.1715	5.72161	0.044334	5.67727	2fold or more or more	unchanged	2fold or more	pDown	Down	pUp
1388	Tb927.1.1420	protein of unknown function, conserved	3.01256	0.699397	0.474615	1.32614	1.51162	0.49885	1.59099	-0.515817	-1.07517	0.40723	0.596092	-1.00332	2.27168	2.16132	1.05106	1.18376	1.11191	0.07185	2fold or more or more	2fold or more	unchanged	Up	pUp	Down
1389	Tb09.211.4490	ADP-ribosylation factor, putative	3.04152	0.50512	0.6509	2.94872	1.02422	0.33111	1.60479	-0.985303	-0.619491	1.56009	0.0345278	-1.59462	1.03147	2.02768	1.96582	0.0447	1.01983	0.975129	unchanged	2fold or more	unchanged	Up	pUp	Down
1390	Tb11.01.0790	protein of unknown function, conserved	3.07495	1.16711	0.278645	0.800512	1.22615	1.0188	1.62056	0.222939	-1.8435	-0.321004	0.294134	0.0268709	3.84121	1.05059	3.65626	1.94156	0.071195	1.87037	2fold or more or more	unchanged	2fold or more	pDown	Up	pUp
1391	Tb927.3.2090	aminopeptidase P1, putative,metallo-peptidase, Clan MG, Family M24	3.09345	0.771066	0.419243	0.413616	11.7604	0.20558	1.62921	-0.375073	-1.25414	-1.27364	3.55586	-2.28223	7.47902	15.252	2.03932	2.90285	3.93093	1.02809	2fold or more or more	2fold or more	2fold or more	pDown	pUp	Down
1392	Tb09.160.3470	condensin subunit 1, putative (28G16.50)	3.10589	0.895083	0.359708	1.34805	0.722378	1.0269	1.63501	-0.159907	-1.4751	0.430878	-0.469174	0.0382957	2.30398	1.23908	2.85482	1.20413	0.309267	1.5134	2fold or more or more	unchanged	2fold or more	Up	Down	pUp
1393	Tb927.8.7010	chaperone protein DNAj, putative	3.12199	1.01768	0.314745	1.1385	1.25813	0.69814	1.64246	0.0252821	-1.66775	0.187132	0.33128	-0.518412	2.74219	1.23627	2.21812	1.45533	0.305998	1.14934	2fold or more or more	unchanged	2fold or more	Up	Up	Down
1394	Tb927.2.100	retrotransposon hot spot protein 1 (RHS1), putative (3B10.5)	3.14322	1.21738	0.261336	0.394992	2.69301	0.9401	1.65224	0.283781	-1.93602	-1.34011	1.42922	-0.0891139	7.95769	2.21214	3.59729	2.99235	1.14544	1.84691	2fold or more or more	2fold or more	2fold or more	pDown	Up	Down
1395	Tb09.211.0690	protein of unknown function, conserved	3.15417	0.344601	0.920023	1.24966	0.589177	1.3582	1.65726	-1.537	-0.120259	0.321531	-0.763227	0.441696	2.52403	1.70974	1.47627	1.33573	0.773773	0.561955	2fold or more or more	unchanged	unchanged	Up	Down	pUp
1396	Tb927.10.14150	protein of unknown function, conserved	3.17831	0.50311	0.625375	2.54985	1.03472	0.37902	1.66826	-0.991054	-0.677207	1.35041	0.049242	-1.39965	1.24647	2.05666	1.64997	0.31785	1.0403	0.722443	unchanged	2fold or more	unchanged	Up	pUp	Down
1397	Tb927.10.2440	metacaspase MCA4,cysteine peptidase, Clan CD, family C13, putative (MCA4)	3.18636	1.1808	0.265784	21.1636	0.839272	0.0563	1.67191	0.239764	-1.91167	4.40351	-0.25279	-4.15072	6.64192	1.40693	4.72086	2.7316	0.492554	2.23905	2fold or more or more	unchanged	2fold or more	Up	pDown	Down
1398	Tb11.01.5780	protein of unknown function, conserved	3.19736	0.935431	0.334347	1.91205	0.639052	0.8184	1.67688	-0.0962962	-1.58058	0.935117	-0.645995	-0.289122	1.67222	1.46378	2.44776	0.741763	0.549699	1.29146	unchanged	unchanged	2fold or more	Up	Down	Down
1399	Tb927.7.3980	immunodominant antigen, putative,tc40 antigen-like	3.21854	0.727372	0.427153	1.02546	0.448107	2.1762	1.68641	-0.459234	-1.22717	0.0362744	-1.15809	1.12181	3.13864	1.62322	5.09464	1.65014	0.698856	2.34898	2fold or more or more	unchanged	2fold or more	Up	Down	pUp
1400	Tb927.1.90	retrotransposon hot spot protein (RHS, pseudogene), putative	3.21854	0.363686	0.854307	0.561798	2.42725	0.73334	1.68641	-1.45923	-0.227174	-0.831877	1.27932	-0.447446	5.72903	6.67399	1.16495	2.51829	2.73855	0.220272	2fold or more or more	2fold or more	unchanged	pDown	pUp	Down
1401	Tb927.10.10140	paraflagellar rod component, putative (PFC19)	3.26982	0.28864	1.05955	2.12807	2.88182	0.16306	1.70921	-1.79266	0.0834456	1.08954	1.52698	-2.61653	1.53652	9.98415	6.49793	0.61967	3.31964	2.69998	unchanged	2fold or more	2fold or more	Up	pUp	pDown
1402	Tb927.2.4370	trypanothione synthetase (TRYS)	3.27004	0.818192	0.373759	0.799936	6.90129	0.18114	1.70931	-0.289489	-1.41982	-0.322044	2.78687	-2.46482	4.08787	8.43484	2.06337	2.03135	3.07636	1.045	2fold or more or more	2fold or more	2fold or more	pDown	pUp	Down
1403	Tb927.4.410	CAF 40 (CAF40)	3.27046	0.942615	0.324382	0.901144	1.32169	0.83961	1.70949	-0.085259	-1.62423	-0.15017	0.402378	-0.252209	3.62922	1.40215	2.58833	1.85966	0.487637	1.37202	2fold or more or more	unchanged	2fold or more	pDown	pUp	Down
1404	Tb927.10.5300	eukaryotic translation initiation factor 6 (eIF-6), putative	3.27881	2.16317	0.140992	0.608828	2.03524	0.80703	1.71317	1.11315	-2.82632	-0.715893	1.0252	-0.309306	5.38542	1.06286	5.72395	2.42906	0.08795	2.51701	2fold or more or more	unchanged	2fold or more	pDown	Up	Down
1405	Tb927.6.1090	proteasome regulatory ATPase subunit 3 (RPT3)	3.28291	0.974159	0.312687	1.01378	1.73847	0.5674	1.71498	-0.0377701	-1.67721	0.0197407	0.797821	-0.817562	3.23831	1.78459	1.8146	1.69524	0.835591	0.859648	2fold or more or more	unchanged	unchanged	Up	pUp	Down
1406	Tb11.01.8570	dynein light intermediate chain D1bLIC, putative	3.29169	0.623462	0.487271	2.76083	1.20741	0.29999	1.71883	-0.681626	-1.0372	1.4651	0.271912	-1.73701	1.19229	1.93662	1.62429	0.25373	0.953538	0.69981	unchanged	unchanged	unchanged	Up	pUp	Down
1407	Tb927.8.2200	terbinafine resistance locus protein (yip1), putative	3.30866	0.32851	0.920023	2.41208	3.53858	0.11716	1.72625	-1.60599	-0.120259	1.27028	1.82317	-3.09345	1.3717	10.7716	7.85271	0.45597	3.42916	2.97319	unchanged	2fold or more	2fold or more	Up	pUp	Down
1408	Tb927.8.7970	protein of unknown function	3.32357	0.214494	1.40275	11.4495	0.297045	0.29403	1.73273	-2.22099	0.488258	3.51721	-1.75125	-1.76596	3.44494	1.38486	4.77076	1.78448	0.46974	2.25422	2fold or more or more	unchanged	2fold or more	Up	Down	pDown
1409	Tb927.10.12960	ras-related protein rab-5,small GTPase, putative (RAB5A)	3.33755	0.667587	0.448812	5.12085	0.982047	0.19885	1.73879	-0.582973	-1.15582	2.35638	-0.0261364	-2.33025	1.53431	1.47104	2.25704	0.61759	0.556837	1.17443	unchanged	unchanged	2fold or more	Up	Down	Down
1410	Tb927.3.3690	flagellar radial spoke protein-like, putative	3.35008	0.683621	0.436646	1.68401	10.4377	0.056892	1.7442	-0.548732	-1.19547	0.751902	3.38373	-4.13563	1.98935	15.2682	7.67496	0.992298	3.93246	2.94016	unchanged	2fold or more	2fold or more	Up	pUp	Down
1411	Tb927.8.7110	serine/threonine-protein kinase a, putative,protein kinase, putative	3.40361	0.442172	0.664461	13.2645	1.34307	0.056132	1.76707	-1.17732	-0.589744	3.7295	0.425531	-4.15503	3.89718	3.03743	11.8375	1.96243	1.60285	3.56529	2fold or more or more	2fold or more	2fold or more	Up	pUp	Down
1412	Tb927.10.14470	intraflagellar transport protein IFT140, putative (IFT140)	3.42415	0.69208	0.42198	1.04424	3.78944	0.25271	1.77574	-0.53099	-1.24475	0.0624597	1.92199	-1.98445	3.27905	5.47546	1.66983	1.71328	2.45298	0.7397	2fold or more or more	2fold or more	unchanged	Up	pUp	Down
1413	Tb927.10.14040	vacuolar ATP synthase subunit c, putative	3.43916	0.584794	0.497216	1.52221	1.80156	0.36465	1.78206	-0.773999	-1.00806	0.606166	0.849249	-1.45542	2.25932	3.08068	1.36354	1.17589	1.62325	0.44736	2fold or more or more	2fold or more	unchanged	Up	pUp	Down
1414	Tb927.4.3890	ATP-dependent RNA helicase, putative	3.47603	0.584496	0.492193	0.798977	1.33817	0.93531	1.79744	-0.774736	-1.0227	-0.323774	0.420257	-0.0964835	4.35059	2.28943	1.90029	2.12121	1.19499	0.926216	2fold or more or more	2fold or more	unchanged	pDown	pUp	Down
1415	Tb927.6.4250	protein of unknown function, conserved	3.47603	1.0824	0.265784	2.23589	2.25861	0.19802	1.79744	0.114233	-1.91167	1.16085	1.17544	-2.33628	1.55465	2.08668	1.34221	0.63659	1.06121	0.42461	unchanged	2fold or more	unchanged	Up	Up	Down
1416	Tb11.02.3595	Protein translation factor SUI1 homolog, putative	3.52059	1.8209	0.155991	0.705219	1.71099	0.82876	1.81582	0.86465	-2.68047	-0.503858	0.774831	-0.270974	4.99221	1.06424	5.3129	2.31968	0.089819	2.4095	2fold or more or more	unchanged	2fold or more	pDown	Up	Down
1417	Tb09.211.4100	protein of unknown function, conserved	3.58907	1.06109	0.262582	0.809454	2.20108	0.56127	1.84361	0.0855502	-1.92916	-0.304978	1.13821	-0.833233	4.43394	2.07435	2.13751	2.14859	1.05266	1.09593	2fold or more or more	2fold or more	2fold or more	pDown	Up	Down
1418	Tb927.10.650	TAX-2,flagellar protein	3.64983	0.989622	0.276859	2.00969	3.69735	0.13458	1.86783	-0.01505	-1.85278	1.00697	1.88649	-2.89346	1.81612	3.73612	2.0572	0.86086	1.90154	1.04068	unchanged	2fold or more	2fold or more	Up	pUp	Down
1419	Tb11.02.1840	60S ribosomal protein L18, putative (RPL18)	3.65253	1.16977	0.234048	0.944465	0.836401	1.2659	1.8689	0.226227	-2.09512	-0.0824301	-0.257733	0.340163	3.86731	1.39858	5.40869	1.95133	0.48396	2.43528	2fold or more or more	unchanged	2fold or more	pDown	pDown	pUp
1420	Tb11.01.2350	protein of unknown function, conserved	3.66914	0.863071	0.315783	1.11444	1.65895	0.54089	1.87544	-0.212449	-1.66299	0.156322	0.730271	-0.886593	3.29236	1.92215	1.71285	1.71912	0.94272	0.776397	2fold or more or more	unchanged	unchanged	Up	pUp	Down
1421	Tb927.5.1460	protein of unknown function, conserved	3.68636	0.409123	0.663053	1.57109	2.92778	0.2174	1.8822	-1.28939	-0.592804	0.651768	1.54981	-2.20158	2.34637	7.15623	3.04994	1.23043	2.8392	1.60878	2fold or more or more	2fold or more	2fold or more	Up	pUp	Down
1422	Tb927.5.4540	receptor-type adenylate cyclase GRESAG 4, putative,adenylyl cyclase, putative,ATP pyrophosphate-lyase, putative	3.70776	1.11622	0.241622	0.0779545	2.02638	6.3305	1.89055	0.158627	-2.04918	-3.68122	1.0189	2.66232	47.5631	1.81538	26.2001	5.57177	0.860273	4.7115	2fold or more or more	unchanged	2fold or more	pDown	Up	pUp
1423	Tb09.160.5530	protein of unknown function, conserved	3.76743	0.789374	0.336257	8.3612	2.2936	0.052145	1.91358	-0.341219	-1.57236	3.06371	1.19762	-4.26133	2.21934	2.90561	6.44853	1.15013	1.53884	2.68897	2fold or more or more	2fold or more	2fold or more	Up	pUp	Down
1424	Tb927.7.4230	protein of unknown function, conserved	3.77276	0.413501	0.641009	30.4822	0.317457	0.10334	1.91562	-1.27404	-0.641583	4.9299	-1.65537	-3.27453	8.07958	1.30254	6.20293	3.01428	0.38133	2.63295	2fold or more or more	unchanged	2fold or more	Up	Down	Down
1425	Tb927.7.4180	fatty acid elongase, putative	3.78209	0.108866	2.42872	0.578637	1.60122	1.0793	1.91918	-3.19938	1.2802	-0.78927	0.679174	0.110096	6.53619	14.7082	2.25027	2.70845	3.87855	1.1701	2fold or more or more	2fold or more	2fold or more	pDown	pUp	Up
1426	Tb09.160.0680	sec1 family transport protein, putative (SLY1)	3.80708	1.41183	0.186049	1.4555	1.12557	0.6104	1.92868	0.497562	-2.42625	0.541513	0.17066	-0.712173	2.61565	1.25432	3.28087	1.38717	0.326902	1.71408	2fold or more or more	unchanged	2fold or more	Up	Up	Down
1427	Tb927.8.4770	small GTP-binding protein Rab18 (TbRAB18)	3.82363	0.66912	0.390859	2.31091	0.819068	0.52832	1.93494	-0.579664	-1.35528	1.20846	-0.287945	-0.920516	1.6546	1.2241	1.35169	0.72648	0.291719	0.434764	unchanged	unchanged	unchanged	Up	Down	Down
1428	Tb927.2.370	retrotransposon hot spot protein 1 (RHS1), putative (3B10.140)	3.86225	0.276012	0.938062	0.437139	2.69751	0.84804	1.94944	-1.8572	-0.0922444	-1.19383	1.43163	-0.237796	8.83524	9.77319	1.10615	3.14327	3.28883	0.145552	2fold or more or more	2fold or more	unchanged	pDown	pUp	Down
1429	Tb09.211.1910	protein of unknown function, conserved	3.86727	1.49346	0.173142	0.713521	0.623332	2.2484	1.95131	0.578657	-2.52997	-0.486972	-0.681927	1.1689	5.41995	2.39592	12.9859	2.43828	1.26058	3.69887	2fold or more or more	2fold or more	2fold or more	pDown	pDown	pUp
1430	Tb927.7.4270	protein of unknown function, conserved	3.90291	0.431269	0.594106	0.219906	2.78452	1.6331	1.96455	-1.21334	-0.751207	-2.18504	1.47743	0.707613	17.7481	6.45658	2.74883	4.14959	2.69077	1.45882	2fold or more or more	2fold or more	2fold or more	pDown	pUp	pUp
1431	Tb927.5.2090	kinesin, putative	3.94501	0.935556	0.270945	5.30701	1.52661	0.12343	1.98003	-0.0961034	-1.88393	2.4079	0.610336	-3.01824	1.34525	1.63177	2.19514	0.42787	0.706439	1.13431	unchanged	unchanged	2fold or more	Up	pUp	Down
1432	Tb927.10.14030	protein of unknown function, conserved	3.9471	0.631627	0.401107	3.26456	1.52451	0.20093	1.98079	-0.662855	-1.31794	1.70689	0.608347	-2.31524	1.20907	2.41362	1.99626	0.2739	1.2712	0.9973	unchanged	2fold or more	unchanged	Up	pUp	Down
1433	Tb11.01.1550	calmodulin, putative	3.95881	0.46464	0.54365	2.10877	0.318006	1.4912	1.98507	-1.10582	-0.879251	1.0764	-1.65288	0.576474	1.87731	1.46111	2.74295	0.90867	0.54706	1.45573	unchanged	unchanged	2fold or more	Up	Down	pUp
1434	Tb927.5.310	protein of unknown function	3.97812	0.592693	0.424124	60.5987	0.460371	0.035845	1.99209	-0.754644	-1.23744	5.92122	-1.11913	-4.80208	15.233	1.28742	11.8321	3.92913	0.364486	3.56464	2fold or more or more	unchanged	2fold or more	Up	Down	Down
1435	Tb927.7.5980	protein of unknown function, conserved	3.99049	0.463397	0.540781	0.0516609	21.9303	0.88266	1.99656	-1.10968	-0.886885	-4.27478	4.45485	-0.18007	77.2434	47.325	1.6322	6.27134	5.56453	0.706815	2fold or more or more	2fold or more	unchanged	pDown	pUp	Down
1436	Tb09.211.2410	protein kinase A catalytic subunit isoform 1,protein kinase A catalytic subunit (PKAC1)	3.99815	0.429862	0.581852	4.06537	0.82048	0.2998	1.99933	-1.21806	-0.781275	2.02339	-0.285459	-1.73793	1.01682	1.90871	1.9408	0.02406	0.932601	0.956655	unchanged	unchanged	unchanged	Up	Down	Down
1437	Tb927.10.9150	protein of unknown function, conserved	4.05536	0.371108	0.664461	1.44227	0.998215	0.69459	2.01983	-1.43009	-0.589744	0.528344	-0.00257784	-0.525766	2.81179	2.68982	1.04534	1.49149	1.42751	0.063978	2fold or more or more	2fold or more	unchanged	Up	Down	Down
1438	Tb927.4.4430	adenylyl cyclase (GRESAG 4.4)	4.05536	1.11333	0.221487	5.68602	0.375694	0.46812	2.01983	0.154875	-2.17471	2.50742	-1.41237	-1.09505	1.4021	2.96337	2.11354	0.48759	1.56724	1.07966	unchanged	2fold or more	2fold or more	Up	pDown	Down
1439	Tb927.4.4350	protein of unknown function, conserved	4.08407	2.17282	0.112689	0.256043	6.56723	0.59471	2.03001	1.11957	-3.14958	-1.96554	2.71529	-0.749742	15.9507	3.02245	5.27745	3.99555	1.59572	2.39984	2fold or more or more	2fold or more	2fold or more	pDown	Up	Down
1440	Tb927.10.12630	protein of unknown function, conserved	4.14227	0.844726	0.28579	1.9558	0.33066	1.5463	2.05042	-0.243445	-1.80697	0.967758	-1.59658	0.62882	2.11794	2.55468	5.41061	1.08266	1.35314	2.43579	2fold or more or more	2fold or more	2fold or more	Up	Down	pUp
1441	Tb11.39.0005	protein of unknown function, conserved	4.14643	1.55954	0.154643	0.0463908	5.32641	4.047	2.05187	0.641121	-2.69299	-4.43002	2.41316	2.01685	89.3806	3.41537	26.17	6.48189	1.77204	4.70984	2fold or more or more	2fold or more	2fold or more	pDown	Up	pUp
1442	Tb09.211.4480	ADP-ribosylation factor, putative	4.19871	0.570916	0.41717	2.94872	1.02422	0.33111	2.06994	-0.80865	-1.26129	1.56009	0.0345278	-1.59462	1.4239	1.794	1.25992	0.50985	0.843178	0.33333	unchanged	unchanged	unchanged	Up	pUp	Down
1443	Tb11.02.0190	protein of unknown function, conserved	4.2002	0.537467	0.442974	0.955475	1.37711	0.76	2.07046	-0.895751	-1.17471	-0.0657102	0.461639	-0.395929	4.39593	2.56221	1.71568	2.13617	1.35739	0.778781	2fold or more or more	2fold or more	unchanged	pDown	pUp	Down
1444	Tb927.7.5990	protein of unknown function, conserved	4.24848	1.476	0.159471	0.0516609	546.129	0.035444	2.08695	0.561692	-2.64864	-4.27478	9.0931	-4.81831	82.2378	370.007	4.4992	6.36173	8.53141	2.16967	2fold or more or more	2fold or more	2fold or more	pDown	Up	Down
1445	Tb09.211.3940	protein of unknown function, conserved	4.27262	1.51903	0.154078	0.938791	8.43255	0.12632	2.09512	0.603149	-2.69827	-0.0911243	3.07597	-2.98485	4.55118	5.55128	1.21975	2.18624	2.47282	0.28658	2fold or more or more	2fold or more	unchanged	pDown	Up	Down
1446	Tb927.8.4930	protein of unknown function, conserved	4.32799	1.18297	0.195317	0.262557	68.0186	0.055995	2.1137	0.242412	-2.35611	-1.9293	6.08786	-4.15856	16.4841	57.4984	3.48812	4.043	5.84545	1.80245	2fold or more or more	2fold or more	2fold or more	pDown	Up	Down
1447	Tb11.01.4310	protein of unknown function, conserved	4.34503	1.07374	0.214342	1.21133	2.37846	0.34709	2.11937	0.102645	-2.22201	0.27659	1.25003	-1.52662	3.58701	2.21511	1.61932	1.84278	1.14738	0.69539	2fold or more or more	2fold or more	unchanged	Up	Up	Down
1448	Tb927.4.3380	myosin IB heavy chain, putative	4.36028	0.372406	0.615842	5.17304	1.43725	0.1345	2.12442	-1.42505	-0.699369	2.37101	0.52331	-2.89432	1.1864	3.85936	4.57874	0.24659	1.94836	2.19495	unchanged	2fold or more	2fold or more	Up	pUp	Down
1449	Tb11.02.2470	protein of unknown function, conserved	4.36917	0.739141	0.309652	9.15919	1.61068	0.067785	2.12736	-0.436078	-1.69128	3.19522	0.687671	-3.88289	2.09632	2.17913	4.56815	1.06786	1.12375	2.19161	2fold or more or more	2fold or more	2fold or more	Up	pUp	Down
1450	Tb927.10.8040	adaptin complex 1 subunit, putative,beta-adaptin, fragment (BAD1)	4.52798	0.0568533	3.88454	3.57795	2.0368	0.13722	2.17887	-4.13661	1.95774	1.83913	1.02631	-2.86544	1.26553	35.8256	28.3088	0.33974	5.16292	4.82318	unchanged	2fold or more	2fold or more	Up	pUp	pDown
1451	Tb927.5.3970	adenylate kinase, putative (ADKE)	4.6347	0.18942	1.13908	1.85608	0.483722	1.1138	2.21248	-2.40034	0.187864	0.892259	-1.04775	0.15549	2.49704	2.5537	1.02269	1.32022	1.35259	0.032374	2fold or more or more	2fold or more	unchanged	Up	Down	Up
1452	Tb927.4.110	retrotransposon hot spot protein (RHS, pseudogene), putative,retrotransposon hot spot protein 1 (RHS1), interrupted	4.6347	0.601333	0.358809	0.394992	2.61815	0.96698	2.21248	-0.733764	-1.47871	-1.34011	1.38855	-0.048442	11.7337	4.35391	2.69497	3.55259	2.12231	1.43027	2fold or more or more	2fold or more	2fold or more	pDown	pUp	Down
1453	Tb927.10.6010	protein of unknown function, conserved	4.6347	0.8118	0.265784	1.13164	1.14062	0.77473	2.21248	-0.300805	-1.91167	0.17842	0.189814	-0.368234	4.09556	1.40505	2.91489	2.03406	0.490619	1.54344	2fold or more or more	unchanged	2fold or more	Up	pUp	Down
1454	Tb927.7.5940	Protein Associated with Differentiation (TbPAD2)	4.6347	1.29888	0.166115	0.0400866	10.039	2.4849	2.21248	0.377267	-2.58974	-4.64074	3.32755	1.31319	115.618	7.72899	14.9589	6.85322	2.95028	3.90293	2fold or more or more	2fold or more	2fold or more	pDown	Up	pUp
1455	Tb927.8.8150	protein of unknown function, conserved	4.67608	0.7663	0.279074	17.7525	1.56125	0.03608	2.2253	-0.384018	-1.84128	4.14995	0.642704	-4.79266	3.79645	2.03739	7.73489	1.92465	1.02672	2.95138	2fold or more or more	2fold or more	2fold or more	Up	pUp	Down
1456	Tb927.1.3300	myotubularin, putative,zinc-binding phosphatase, putative	4.79013	0.73948	0.28231	2.78396	0.699404	0.51358	2.26007	-0.435417	-1.82465	1.47714	-0.515802	-0.961339	1.72062	1.0573	1.81921	0.78293	0.080385	0.863311	unchanged	unchanged	unchanged	Up	Down	Down
1457	Tb09.160.4570	arginine kinase (AK)	4.86644	0.494811	0.415288	0.835143	0.636339	1.8817	2.28287	-1.01505	-1.26782	-0.259905	-0.652131	0.912037	5.82707	1.28603	4.5311	2.54277	0.362919	2.17986	2fold or more or more	unchanged	2fold or more	pDown	Down	pUp
[truncated: 72 more rows]
